# Supplementary material for: Mitochondrial matrix RTN4IP1/OPA10 is an oxidoreductase for coenzyme Q synthesis
Source: Nat Chem Biol. 2023 Oct 26;20(2):221–33. doi: 10.1038/s41589-023-01452-w (PMC10830421; doi:10.1038/s41589-023-01452-w)
Supplement: Supplementary file 4 — DBP-labeled peptides and proteins in MAX-Tg. [file 41589_2023_1452_MOESM4_ESM.xlsx]

## Sheet: DBP labeled peptides (Tissue)
					Normalized mass intensity
					Mouse replicate-1			Mouse replicate-2			Mouse replicate-3
Protein	DBP Probabilities	DBP Sites	Position in peptide	Charge	H	S	TA	H	S	TA	H	S	TA	Decoy	Protein Candidates
sp|P97807|FUMH_MOUSE	AAAEVNQEY(1)GLDPK	AAAEVNQEY(DBP)GLDPK	9	2	0	32104000	14919000	0	38793000	14788000	7665900	20386000	19779000		sp|P97807|FUMH_MOUSE
sp|Q9D7P6|ISCU_MOUSE	AALADY(1)K	AALADY(DBP)K	6	2	0	8090900	0	1542100	10643000	3565700	3751800	4588700	3286100		sp|Q9D7P6|ISCU_MOUSE
sp|Q8BWT1|THIM_MOUSE	AANEAGY(1)FNEEMAPIEVK	AANEAGY(DBP)FNEEMAPIEVK	7	2	0	15726000	5486200	0	72858000	10934000	9193900	33101000	6406600		sp|Q8BWT1|THIM_MOUSE
sp|P21550|ENOB_MOUSE	AAVPSGASTGIY(1)EALELR	AAVPSGASTGIY(DBP)EALELR	12	2	0	0	19796000	0	7742000	31323000	3587800	7602300	51866000		sp|P21550|ENOB_MOUSE;tr|Q5SX59|Q5SX59_MOUSE;tr|A0A0N4SUX5|A0A0N4SUX5_MOUSE;sp|P17182|ENOA_MOUSE;sp|P17183|ENOG_MOUSE;tr|D3Z6E4|D3Z6E4_MOUSE;tr|Q5SX60|Q5SX60_MOUSE;tr|Q5SX61|Q5SX61_MOUSE;tr|D3Z2S4|D3Z2S4_MOUSE;tr|B0QZL1|B0QZL1_MOUSE;tr|A0A0N4SUI6|A0A0N4SUI6_MOUSE;tr|B1ARR6|B1ARR6_MOUSE;tr|B1ARR7|B1ARR7_MOUSE;tr|D3YVD3|D3YVD3_MOUSE
tr|G5E8R3|G5E8R3_MOUSE	AAY(1)GGGGR	AAY(DBP)GGGGR	3	2	4971300	12873000	9840100	3326400	17664000	11616000	6531800	13588000	10682000		tr|G5E8R3|G5E8R3_MOUSE;sp|Q05920|PYC_MOUSE;tr|E9QPD7|E9QPD7_MOUSE
tr|G3UW82|G3UW82_MOUSE	AAY(1)LQGLNSADLLK	AAY(DBP)LQGLNSADLLK	3	2	0	66564000	0	0	56823000	3257800	0	45212000	0		tr|G3UW82|G3UW82_MOUSE
sp|Q5SX40|MYH1_MOUSE	AAY(1)LQNLNSADLLK	AAY(DBP)LQNLNSADLLK	3	2	0	131560000	42132000	0	158810000	59645000	0	58695000	101290000		sp|Q5SX40|MYH1_MOUSE
sp|Q5SX39|MYH4_MOUSE	AAY(1)LTSLNSADLLK	AAY(DBP)LTSLNSADLLK	3	2	2895500	16081000	431860000	1781300	30894000	611820000	9058300	17674000	796270000		sp|Q5SX39|MYH4_MOUSE
tr|E9Q8N1|E9Q8N1_MOUSE	ACDPIY(1)KPGPPNNPK	ACDPIY(DBP)KPGPPNNPK	6	3	0	16775000	65739000	0	10073000	29179000	0	0	27379000		tr|E9Q8N1|E9Q8N1_MOUSE;tr|E9Q8K5|E9Q8K5_MOUSE;sp|A2ASS6|TITIN_MOUSE
sp|P35486|ODPA_MOUSE	ADQLY(1)K	ADQLY(DBP)K	5	2	18162000	72204000	37065000	14380000	104070000	13250000	23716000	39349000	38970000		sp|P35486|ODPA_MOUSE;sp|P35487|ODPAT_MOUSE
sp|P45952|ACADM_MOUSE	AFAGDIANQLATDAVQIFGGY(1)GFNTEY(1)PVEK	AFAGDIANQLATDAVQIFGGY(DBP)GFNTEYPVEK	21	3	0	23106000	23416000	0	167880000	62686000	31333000	68297000	20732000		sp|P45952|ACADM_MOUSE
sp|P45952|ACADM_MOUSE	AFAGDIANQLATDAVQIFGGY(1)GFNTEY(1)PVEK	AFAGDIANQLATDAVQIFGGYGFNTEY(DBP)PVEK	27	3	0	35290000	27593000	0	215400000	15273000	41973000	68636000	25506000		sp|P45952|ACADM_MOUSE
sp|Q9CQJ8|NDUB9_MOUSE	AFCAPPAY(1)LTHQQK	AFCAPPAY(DBP)LTHQQK	8	2	7248900	31229000	16446000	1839200	44313000	13190000	7832600	12286000	16161000		sp|Q9CQJ8|NDUB9_MOUSE
sp|Q9JKF7|RM39_MOUSE	AFKDDY(1)VVSLVR	AFKDDY(DBP)VVSLVR	6	2	0	114410000	44768000	0	124600000	36514000	35711000	35039000	8149300		sp|Q9JKF7|RM39_MOUSE
tr|Q3UJQ9|Q3UJQ9_MOUSE	AGGAGVPAFYTSTGY(1)GTLVQEGGSPIK	AGGAGVPAFYTSTGY(DBP)GTLVQEGGSPIK	15	3	1742600	108390000	0	0	112900000	14230000	24921000	42191000	14242000		tr|Q3UJQ9|Q3UJQ9_MOUSE;sp|Q9D0K2|SCOT1_MOUSE
sp|Q8BMS1|ECHA_MOUSE	AGLEQGSDAGY(1)LAESQK	AGLEQGSDAGY(DBP)LAESQK	11	2	0	20887000	5100200	0	24949000	3014900	9799500	10321000	5925500		sp|Q8BMS1|ECHA_MOUSE
sp|Q61941|NNTM_MOUSE	AGTVSMY(1)TK	AGTVSMY(DBP)TK	7	2	46513000	57278000	7368900	51852000	80501000	5947600	62399000	33402000	8929700		sp|Q61941|NNTM_MOUSE
sp|Q3V1D3|AMPD1_MOUSE	AGVIY(1)IYPDEAAANR	AGVIY(DBP)IYPDEAAANR	5	2	0	0	4815700	0	0	9555500	0	0	11890000		sp|Q3V1D3|AMPD1_MOUSE;tr|A0A0G2JFD4|A0A0G2JFD4_MOUSE
sp|P56480|ATPB_MOUSE	AHGGY(1)SVFAGVGER	AHGGY(DBP)SVFAGVGER	5	2	111260000	1009700000	451910000	7319600	1434100000	676570000	374000000	184190000	528730000		sp|P56480|ATPB_MOUSE
sp|P56480|ATPB_MOUSE	AIAELGIY(1)PAVDPLDSTSR	AIAELGIY(DBP)PAVDPLDSTSR	8	2	74903000	7319200000	2709800000	20387000	6715100000	2986900000	3714000000	3407300000	3405900000		sp|P56480|ATPB_MOUSE
sp|Q9EQ20|MMSA_MOUSE	AISFVGSNQAGEY(1)IFER	AISFVGSNQAGEY(DBP)IFER	13	2	0	19455000	6601000	0	24284000	6295300	6385500	12178000	10225000		sp|Q9EQ20|MMSA_MOUSE
tr|A2AEX8|A2AEX8_MOUSE	AIVAGDQNVEY(1)K	AIVAGDQNVEY(DBP)K	11	2	0	0	0	0	0	6444100	0	11605000	4716800		tr|A2AEX8|A2AEX8_MOUSE;sp|P97447|FHL1_MOUSE;tr|A2AEX6|A2AEX6_MOUSE;tr|A2AEY1|A2AEY1_MOUSE;tr|A2AEY2|A2AEY2_MOUSE;tr|A2AEX7|A2AEX7_MOUSE
sp|Q99JY0|ECHB_MOUSE	ALAMGY(1)KPK	ALAMGY(DBP)KPK	6	2	11165000	45857000	10980000	10731000	56228000	11919000	24556000	22477000	16784000		sp|Q99JY0|ECHB_MOUSE
sp|Q5SX39|MYH4_MOUSE	ALCY(1)PR	ALCY(DBP)PR	4	3	63175000	876280000	3443000000	52588000	1151700000	4600100000	78001000	728500000	5478600000		sp|Q5SX39|MYH4_MOUSE;sp|Q5SX40|MYH1_MOUSE;tr|G3UW82|G3UW82_MOUSE
tr|E9Q1W3|E9Q1W3_MOUSE	ALFY(0.996)PY(0.004)NDSPELR	ALFY(DBP)PYNDSPELR	4	2	0	0	0	0	0	9976800	0	0	9292900		tr|E9Q1W3|E9Q1W3_MOUSE;tr|A2AQA9|A2AQA9_MOUSE;tr|A0A1B0GSI0|A0A1B0GSI0_MOUSE;tr|A0A1B0GSF5|A0A1B0GSF5_MOUSE
sp|Q8BMS1|ECHA_MOUSE	ALMGLY(1)NGQVLCKK	ALMGLY(DBP)NGQVLCKK	6	3	82976000	118390000	32039000	45279000	110730000	29174000	103260000	37468000	34097000		sp|Q8BMS1|ECHA_MOUSE
sp|Q9EPB5|SERHL_MOUSE	ALQGY(0.819)Y(0.181)DVR	ALQGY(DBP)YDVR	5	2	0	15215000	0	0	0	0	0	0	6559300		sp|Q9EPB5|SERHL_MOUSE;tr|Q3U3G8|Q3U3G8_MOUSE
tr|A2A6I8|A2A6I8_MOUSE	ALSSMGANY(1)SSY(1)LAK	ALSSMGANY(DBP)SSYLAK	9	2	3592400	15443000	334880000	2486200	14956000	94198000	0	8385800	104120000		tr|A2A6I8|A2A6I8_MOUSE;tr|A2A6J0|A2A6J0_MOUSE;tr|A0A0R4J1B1|A0A0R4J1B1_MOUSE;tr|A2A6J1|A2A6J1_MOUSE;tr|A2A6H6|A2A6H6_MOUSE;tr|Z4YKH8|Z4YKH8_MOUSE;tr|Z4YKF8|Z4YKF8_MOUSE;tr|Z4YKG3|Z4YKG3_MOUSE;tr|Z4YKE7|Z4YKE7_MOUSE;tr|Z4YKG8|Z4YKG8_MOUSE;tr|Z4YJU0|Z4YJU0_MOUSE;tr|Z4YNB2|Z4YNB2_MOUSE;tr|J3QP61|J3QP61_MOUSE;sp|Q9QZ47|TNNT3_MOUSE;tr|F6RL36|F6RL36_MOUSE;tr|A2A6I5|A2A6I5_MOUSE;tr|A2A6I3|A2A6I3_MOUSE;t…
tr|A2A6I8|A2A6I8_MOUSE	ALSSMGANY(1)SSY(1)LAK	ALSSMGANYSSY(DBP)LAK	12	2	3592400	98178000	334880000	0	111710000	412780000	9577400	49778000	467670000		tr|A2A6I8|A2A6I8_MOUSE;tr|A2A6J0|A2A6J0_MOUSE;tr|A0A0R4J1B1|A0A0R4J1B1_MOUSE;tr|A2A6J1|A2A6J1_MOUSE;tr|A2A6H6|A2A6H6_MOUSE;tr|Z4YKH8|Z4YKH8_MOUSE;tr|Z4YKF8|Z4YKF8_MOUSE;tr|Z4YKG3|Z4YKG3_MOUSE;tr|Z4YKE7|Z4YKE7_MOUSE;tr|Z4YKG8|Z4YKG8_MOUSE;tr|Z4YJU0|Z4YJU0_MOUSE;tr|Z4YNB2|Z4YNB2_MOUSE;tr|J3QP61|J3QP61_MOUSE;sp|Q9QZ47|TNNT3_MOUSE;tr|F6RL36|F6RL36_MOUSE;tr|A2A6I5|A2A6I5_MOUSE;tr|A2A6I3|A2A6I3_MOUSE;t…
sp|Q6PB66|LPPRC_MOUSE	ALY(1)EYLTAK	ALY(DBP)EYLTAK	3	2	10884000	34188000	20131000	6999500	38152000	14561000	17441000	10927000	19961000		sp|Q6PB66|LPPRC_MOUSE
sp|Q99JY0|ECHB_MOUSE	AMDSDWFAQNY(1)MGRK	AMDSDWFAQNY(DBP)MGRK	11	3	0	21621000	7199700	0	37295000	5825600	13981000	12630000	9750600		sp|Q99JY0|ECHB_MOUSE
sp|Q61102|ABCB7_MOUSE	AMLSY(1)VWPEDRPDLR	AMLSY(DBP)VWPEDRPDLR	5	3	0	13556000	12616000	0	32455000	13106000	0	8971100	12998000		sp|Q61102|ABCB7_MOUSE
sp|Q9CQJ8|NDUB9_MOUSE	AMY(1)PDYFSKR	AMY(DBP)PDYFSKR	3	3	3696300	86192000	81914000	1938400	93016000	63700000	30519000	25303000	53076000		sp|Q9CQJ8|NDUB9_MOUSE
sp|Q3UV70|PDP1_MOUSE	ANEY(1)SFK	ANEY(DBP)SFK	4	2	0	11153000	11066000	0	19833000	11263000	2955700	6089200	11478000		sp|Q3UV70|PDP1_MOUSE;tr|A2AJP9|A2AJP9_MOUSE;tr|A8Y5Q0|A8Y5Q0_MOUSE;tr|A2AJQ0|A2AJQ0_MOUSE
sp|Q61941|NNTM_MOUSE	APMVNPTLGAHEADFLKPSGTLISFIY(1)PAQNPDLLNK	APMVNPTLGAHEADFLKPSGTLISFIY(DBP)PAQNPDLLNK	27	4	0	16203000	48116000	0	389520000	74168000	219700000	9199500	30106000		sp|Q61941|NNTM_MOUSE;tr|Q8C9V5|Q8C9V5_MOUSE;tr|Q8BGK0|Q8BGK0_MOUSE;tr|E9Q8F4|E9Q8F4_MOUSE
sp|Q9CPQ8|ATP5L_MOUSE	APSMVAAAVTY(1)SKPR	APSMVAAAVTY(DBP)SKPR	11	2	58520000	28128000	90083000	34070000	142470000	49627000	63522000	22584000	55378000		sp|Q9CPQ8|ATP5L_MOUSE
sp|Q61941|NNTM_MOUSE	AQY(1)PIADLVK	AQY(DBP)PIADLVK	3	2	13885000	38522000	4268000	17783000	47886000	3864000	32921000	20139000	5699500		sp|Q61941|NNTM_MOUSE;tr|Q8C9V5|Q8C9V5_MOUSE;tr|Q8BGK0|Q8BGK0_MOUSE;tr|E9Q8F4|E9Q8F4_MOUSE
sp|Q9WUB3|PYGM_MOUSE	ARPEFTLPVHFY(1)GR	ARPEFTLPVHFY(DBP)GR	12	4	0	0	11049000	0	0	19765000	0	0	9879400		sp|Q9WUB3|PYGM_MOUSE;tr|E9PUM3|E9PUM3_MOUSE
tr|B1AR28|B1AR28_MOUSE	ASNTSEVY(1)FDGVKVPSENVLGEVGDGFK	ASNTSEVY(DBP)FDGVKVPSENVLGEVGDGFK	8	3	3613300	111750000	58496000	1447700	108290000	46759000	69285000	43105000	58618000		tr|B1AR28|B1AR28_MOUSE;sp|P50544|ACADV_MOUSE
sp|Q9JI91|ACTN2_MOUSE	ASTHETWAY(1)GK	ASTHETWAY(DBP)GK	9	3	0	5241000	7619800	0	62381000	5187100	0	49668000	17054000		sp|Q9JI91|ACTN2_MOUSE
tr|Z4YKM2|Z4YKM2_MOUSE	ATQRPPY(1)CDGTHK	ATQRPPY(DBP)CDGTHK	7	4	0	0	0	0	16069000	0	0	0	0		tr|Z4YKM2|Z4YKM2_MOUSE;tr|B2RWE3|B2RWE3_MOUSE;sp|B1AR13|CISD3_MOUSE
sp|Q3U2A8|SYVM_MOUSE	ATY(1)QLTK	ATY(DBP)QLTK	3	2	2903900	5435400	3405600	2450200	4845800	3383300	2064000	0	2094800		sp|Q3U2A8|SYVM_MOUSE
sp|P50136|ODBA_MOUSE	AVAENQPFLIEAMTY(1)R	AVAENQPFLIEAMTY(DBP)R	15	2	0	16643000	4280200	0	32422000	7483600	0	13142000	7018500		sp|P50136|ODBA_MOUSE;tr|Q3U3J1|Q3U3J1_MOUSE
tr|D6RFQ8|D6RFQ8_MOUSE	AVEY(1)AVR	AVEY(DBP)AVR	4	2	0	14005000	43942000	3037500	34135000	30505000	0	5986200	37176000		tr|D6RFQ8|D6RFQ8_MOUSE;sp|Q8BGT5|ALAT2_MOUSE
tr|F6R307|F6R307_MOUSE	AVGLISHVLEQNQEGDAAY(1)R	AVGLISHVLEQNQEGDAAY(DBP)R	19	3	0	0	0	0	20942000	13043000	9300000	8452700	10505000		tr|F6R307|F6R307_MOUSE;tr|F6RT60|F6RT60_MOUSE;tr|A0A0R4J023|A0A0R4J023_MOUSE;sp|Q9JLZ3|AUHM_MOUSE
sp|Q8BFP9|PDK1_MOUSE	AVPLAGFGY(1)GLPISR	AVPLAGFGY(DBP)GLPISR	9	2	2135000	8360800	0	0	8127100	3362400	4876100	0	3555100		sp|Q8BFP9|PDK1_MOUSE
sp|Q9CZU6|CISY_MOUSE	AY(1)AEGMNR	AY(DBP)AEGMNR	2	2	70580000	377580000	334680000	14102000	570530000	300620000	170930000	205510000	321040000		sp|Q9CZU6|CISY_MOUSE
sp|O88696|CLPP_MOUSE	AY(1)DIYSR	AY(DBP)DIYSR	2	2	4599800	11177000	0	2366700	15401000	3462400	9301100	5108700	4582500		sp|O88696|CLPP_MOUSE
tr|E9Q1W3|E9Q1W3_MOUSE	AY(1)GYTLDER	AY(DBP)GYTLDER	2	2	0	0	0	0	3698700	10963000	0	0	9637600		tr|A2AQB2|A2AQB2_MOUSE;tr|E9Q1W3|E9Q1W3_MOUSE;tr|A2AQA9|A2AQA9_MOUSE
tr|E9Q8N1|E9Q8N1_MOUSE	AY(1)IDSTDSR	AY(DBP)IDSTDSR	2	2	0	0	4455600	0	0	3950600	0	0	3241300		tr|E9Q8N1|E9Q8N1_MOUSE;tr|E9Q8K5|E9Q8K5_MOUSE;sp|A2ASS6|TITIN_MOUSE
sp|Q9CQQ7|AT5F1_MOUSE	AY(1)KEVK	AY(DBP)KEVK	2	3	11359000	52812000	16927000	4328300	52260000	12574000	12046000	0	0		sp|Q9CQQ7|AT5F1_MOUSE;sp|Q9D7S9|CHMP5_MOUSE
tr|H7BX88|H7BX88_MOUSE	AY(1)NNLIK	AY(DBP)NNLIK	2	2	23086000	49182000	32377000	22822000	53944000	25256000	15639000	24924000	33152000		tr|H7BX88|H7BX88_MOUSE;sp|P47934|CACP_MOUSE
sp|Q99NB1|ACS2L_MOUSE	AY(1)PGYYFTGDGAHR	AY(DBP)PGYYFTGDGAHR	2	3	56235000	0	0	1570600	91507000	5310500	39592000	24367000	5756500		sp|Q99NB1|ACS2L_MOUSE
sp|Q7TNG8|LDHD_MOUSE	AY(1)STDVCVPISR	AY(DBP)STDVCVPISR	2	2	2237800	19600000	8279800	907970	17854000	5628000	2699400	5462700	4685900		sp|Q7TNG8|LDHD_MOUSE
tr|A0A0R4J083|A0A0R4J083_MOUSE	AY(1)VDAR	AY(DBP)VDAR	2	2	0	0	0	0	26946000	0	5776800	8886700	0		tr|A0A0R4J083|A0A0R4J083_MOUSE;sp|P51174|ACADL_MOUSE
sp|Q99M87|DNJA3_MOUSE	AY(1)YQLAK	AY(DBP)YQLAK	2	2	11167000	0	0	10574000	0	6287400	16906000	0	0		sp|Q99M87|DNJA3_MOUSE
sp|O88696|CLPP_MOUSE	AYDIY(1)SR	AYDIY(DBP)SR	5	2	3715900	0	6288000	0	10656000	0	6527600	0	4866100		sp|O88696|CLPP_MOUSE
sp|P68134|ACTS_MOUSE	CPETLFQPSFIGMESAGIHETTY(1)NSIMK	CPETLFQPSFIGMESAGIHETTY(DBP)NSIMK	23	3	0	0	0	0	0	5753000	0	0	2800900		sp|P68134|ACTS_MOUSE;sp|P68033|ACTC_MOUSE;sp|P62737|ACTA_MOUSE;sp|P63268|ACTH_MOUSE
sp|Q9JKF7|RM39_MOUSE	DAHALIY(1)R	DAHALIY(DBP)R	7	3	2069400	12501000	3876000	0	8626700	4520100	3690500	3703000	3273900		sp|Q9JKF7|RM39_MOUSE
sp|Q4VAE3|TMM65_MOUSE	DFIY(1)SLHSTER	DFIY(DBP)SLHSTER	4	3	0	4051100	4542200	0	43999000	11975000	4384000	0	3626200		sp|Q4VAE3|TMM65_MOUSE
sp|Q9DCT2|NDUS3_MOUSE	DFPLTGY(1)VELR	DFPLTGY(DBP)VELR	7	2	0	0	0	0	0	0	0	0	0		sp|Q9DCT2|NDUS3_MOUSE
sp|Q8QZT1|THIL_MOUSE	DGLTDVY(1)NK	DGLTDVY(DBP)NK	7	2	0	23425000	10061000	0	68692000	14522000	8012400	28714000	9977200		sp|Q8QZT1|THIL_MOUSE
sp|Q99KI0|ACON_MOUSE	DGY(1)AQILR	DGY(DBP)AQILR	3	2	7139400	75161000	33973000	6566100	115240000	41190000	14256000	34301000	35587000		sp|Q99KI0|ACON_MOUSE
sp|Q8CGK3|LONM_MOUSE	DIIALNPLY(1)R	DIIALNPLY(DBP)R	9	2	3426200	8479500	5988900	4022900	8178800	5877300	8124900	3525500	7287100		sp|Q8CGK3|LONM_MOUSE
sp|Q60759|GCDH_MOUSE	DILGGNGISDEY(1)HVIR	DILGGNGISDEY(DBP)HVIR	12	3	0	0	0	0	21142000	5290500	0	7599200	0		sp|Q60759|GCDH_MOUSE;tr|A0A0A0MQ68|A0A0A0MQ68_MOUSE
sp|Q99KI0|ACON_MOUSE	DINQEVY(1)NFLATAGAK	DINQEVY(DBP)NFLATAGAK	7	2	0	22326000	17108000	0	72830000	25234000	8348600	23154000	18491000		sp|Q99KI0|ACON_MOUSE;tr|A0A2R8W744|A0A2R8W744_MOUSE
sp|Q9CRA7|ATP5S_MOUSE	DKEY(1)LAQVFK	DKEY(DBP)LAQVFK	4	3	0	0	0	0	12251000	3324400	2609700	5159400	3608100		sp|Q9CRA7|ATP5S_MOUSE
tr|E9PYJ9|E9PYJ9_MOUSE	DLAVDSASPVY(1)QAVIK	DLAVDSASPVY(DBP)QAVIK	11	2	0	0	28295000	0	18188000	36703000	0	20861000	39979000		tr|E9PYJ9|E9PYJ9_MOUSE;sp|Q9JKS4|LDB3_MOUSE
sp|Q8BFR5|EFTU_MOUSE	DLDKPFLLPVESVY(1)SIPGR	DLDKPFLLPVESVY(DBP)SIPGR	14	3	0	31590000	7514200	0	118330000	35737000	9489200	29739000	5484400		sp|Q8BFR5|EFTU_MOUSE;tr|A0A0U1RNQ6|A0A0U1RNQ6_MOUSE
tr|D3Z4C9|D3Z4C9_MOUSE	DLGAY(1)LR	DLGAY(DBP)LR	5	2	0	0	3916300	895090	8301700	3047900	0	2534900	3581100		tr|D3Z4C9|D3Z4C9_MOUSE;sp|Q9CQY6|UQCC2_MOUSE
sp|O35459|ECH1_MOUSE	DLISKY(1)QK	DLISKY(DBP)QK	6	3	41155000	41166000	8773200	30428000	30262000	5446200	56916000	11398000	5749800		sp|O35459|ECH1_MOUSE
tr|E9Q9J5|E9Q9J5_MOUSE	DMLPGSY(1)PR	DMLPGSY(DBP)PR	7	2	7320600	24740000	6527100	6208000	32762000	8809500	9770300	14928000	11803000		tr|E9Q9J5|E9Q9J5_MOUSE;tr|Q3V406|Q3V406_MOUSE;sp|Q9D6J5|NDUB8_MOUSE
sp|Q8C7H1|MMAA_MOUSE	DMNAY(1)IRPSPTSGTLGGVTR	DMNAY(DBP)IRPSPTSGTLGGVTR	5	3	7682700	13723000	0	0	16387000	0	3966700	5042300	0		sp|Q8C7H1|MMAA_MOUSE
sp|P05977|MYL1_MOUSE	DQGGY(1)EDFVEGLR	DQGGY(DBP)EDFVEGLR	5	2	0	0	4559700	0	7537200	19512000	0	0	14025000		sp|P05977|MYL1_MOUSE;tr|E9PWG4|E9PWG4_MOUSE;tr|A0A087WRZ7|A0A087WRZ7_MOUSE
sp|Q99JY0|ECHB_MOUSE	DQLLLGPTY(1)ATPK	DQLLLGPTY(DBP)ATPK	9	2	6902300	10069000	3092500	6967900	15814000	0	11580000	0	0		sp|Q99JY0|ECHB_MOUSE
sp|Q64433|CH10_MOUSE	DSDILGKY(1)VD	DSDILGKY(DBP)VD	8	2	0	0	0	0	22125000	11711000	6150700	13140000	8854000		sp|Q64433|CH10_MOUSE
sp|P26443|DHE3_MOUSE	DSNY(1)HLLMSVQESLER	DSNY(DBP)HLLMSVQESLER	4	3	0	0	0	0	12458000	5049800	0	0	0		sp|P26443|DHE3_MOUSE
sp|O70571|PDK4_MOUSE	DTCTVDPVTNQNLQY(1)FLDR	DTCTVDPVTNQNLQY(DBP)FLDR	15	3	0	0	0	0	28550000	7325700	0	0	0		sp|O70571|PDK4_MOUSE;tr|A0A0N4SW53|A0A0N4SW53_MOUSE
sp|Q99MN9|PCCB_MOUSE	DTSY(1)LFITGPEVVK	DTSY(DBP)LFITGPEVVK	4	2	0	8507300	9769900	0	25473000	12581000	6662100	8781600	0		sp|Q99MN9|PCCB_MOUSE;tr|D3YZC1|D3YZC1_MOUSE;tr|E9Q1J7|E9Q1J7_MOUSE
tr|D3YTT4|D3YTT4_MOUSE	DY(1)AVQQYMR	DY(DBP)AVQQYMR	2	2	2199900	7746800	6296200	1267000	13189000	7195400	4550400	0	0		tr|D3YTT4|D3YTT4_MOUSE;tr|A0A0R4J0P1|A0A0R4J0P1_MOUSE;sp|Q9D7B6|ACAD8_MOUSE
tr|A0A1B0GSR9|A0A1B0GSR9_MOUSE	DY(1)CVTANSK	DY(DBP)CVTANSK	2	2	0	0	4994600	0	0	7150200	0	0	9927300		tr|A0A1B0GSR9|A0A1B0GSR9_MOUSE;tr|Q564E2|Q564E2_MOUSE;sp|P06151|LDHA_MOUSE;tr|A0A1B0GSX0|A0A1B0GSX0_MOUSE;tr|D3YZQ9|D3YZQ9_MOUSE;tr|A0A1B0GT41|A0A1B0GT41_MOUSE;tr|A0A1B0GQX5|A0A1B0GQX5_MOUSE;tr|A0A1B0GSL7|A0A1B0GSL7_MOUSE
tr|Q6PD20|Q6PD20_MOUSE	DY(1)EAEGIAK	DY(DBP)EAEGIAK	2	2	0	0	0	0	5560700	0	0	0	0		tr|Q6PD20|Q6PD20_MOUSE;sp|Q3ULD5|MCCB_MOUSE
sp|P19783|COX41_MOUSE	DY(1)PLPDVAHVTMLSASQK	DY(DBP)PLPDVAHVTMLSASQK	2	3	5305700	27605000	44719000	0	119860000	50536000	30656000	38036000	43761000		sp|P19783|COX41_MOUSE
tr|D3Z6F5|D3Z6F5_MOUSE	EAY(1)PGDVFYLHSR	EAY(DBP)PGDVFYLHSR	3	3	0	2940700	0	0	48419000	11081000	12793000	7905900	13559000		tr|D3Z6F5|D3Z6F5_MOUSE;sp|Q03265|ATPA_MOUSE
sp|Q8K2B3|SDHA_MOUSE	EDY(1)KVR	EDY(DBP)KVR	3	3	4930000	28053000	7132300	0	64833000	14479000	6252400	27930000	11388000		sp|Q8K2B3|SDHA_MOUSE
sp|P45952|ACADM_MOUSE	EEIIPVAPEY(1)DK	EEIIPVAPEY(DBP)DK	10	2	0	37303000	15838000	0	184190000	26189000	30723000	76452000	18217000		sp|P45952|ACADM_MOUSE;tr|D6RFD7|D6RFD7_MOUSE
sp|P56480|ATPB_MOUSE	EGNDLY(1)HEMIESGVINLK	EGNDLY(DBP)HEMIESGVINLK	6	3	0	0	0	0	31774000	8769600	2377300	6107400	4788600		sp|P56480|ATPB_MOUSE
sp|P62631|EF1A2_MOUSE	EHALLAY(1)TLGVK	EHALLAY(DBP)TLGVK	7	2	0	16434000	25463000	0	20055000	31945000	0	11644000	39522000		sp|P62631|EF1A2_MOUSE;sp|P10126|EF1A1_MOUSE;tr|D3Z3I8|D3Z3I8_MOUSE;tr|D3YZ68|D3YZ68_MOUSE
sp|P45952|ACADM_MOUSE	EHIEKY(1)KN	EHIEKY(DBP)KN	6	3	804210	5529400	0	0	8636500	0	0	3979600	0		sp|P45952|ACADM_MOUSE
tr|Q14BI5|Q14BI5_MOUSE	EIVIY(1)QDDLEGDVQIPGPPTNVQASEVSR	EIVIY(DBP)QDDLEGDVQIPGPPTNVQASEVSR	5	3	0	0	0	0	0	10559000	0	0	0		tr|Q14BI5|Q14BI5_MOUSE
sp|P12787|COX5A_MOUSE	EIY(0.014)PY(0.986)VIQELRPTLNELGISTPEELGLDKV	EIYPY(DBP)VIQELRPTLNELGISTPEELGLDKV	5	3	0	0	0	0	22093000	11799000	0	6855000	4790200		sp|P12787|COX5A_MOUSE
sp|O35857|TIM44_MOUSE	ELDESVLGQTGPY(1)R	ELDESVLGQTGPY(DBP)R	13	2	0	0	0	0	11936000	0	0	0	0		sp|O35857|TIM44_MOUSE
sp|Q9CQN1|TRAP1_MOUSE	ELGSSVALY(1)SR	ELGSSVALY(DBP)SR	9	2	1580000	17730000	5591300	0	0	5556000	8836200	5182400	6423900		sp|Q9CQN1|TRAP1_MOUSE
sp|Q8BFR5|EFTU_MOUSE	ELLTEFGY(1)KGEETPVIVGSALCALEQR	ELLTEFGY(DBP)KGEETPVIVGSALCALEQR	8	3	0	3818300	2476700	0	8790900	0	4255200	2532400	3704700		sp|Q8BFR5|EFTU_MOUSE;tr|A0A0U1RNQ6|A0A0U1RNQ6_MOUSE
tr|A2A6I8|A2A6I8_MOUSE	ELWDTLY(1)QLETDKFEFGEK	ELWDTLY(DBP)QLETDKFEFGEK	7	3	0	2611800	7885200	0	30614000	104370000	0	24069000	32646000		tr|A2A6I8|A2A6I8_MOUSE;tr|A2A6J0|A2A6J0_MOUSE;tr|A0A0R4J1B1|A0A0R4J1B1_MOUSE;tr|A2A6J1|A2A6J1_MOUSE;tr|A2A6H6|A2A6H6_MOUSE;tr|Z4YKH8|Z4YKH8_MOUSE;tr|Z4YKF8|Z4YKF8_MOUSE;tr|Z4YKG3|Z4YKG3_MOUSE;tr|Z4YKE7|Z4YKE7_MOUSE;tr|Z4YKG8|Z4YKG8_MOUSE;tr|Z4YJU0|Z4YJU0_MOUSE;tr|Z4YNB2|Z4YNB2_MOUSE;tr|J3QP61|J3QP61_MOUSE;sp|Q9QZ47|TNNT3_MOUSE;tr|F6RL36|F6RL36_MOUSE;tr|A2A6I5|A2A6I5_MOUSE;tr|A2A6I3|A2A6I3_MOUSE;t…
sp|Q9D6R2|IDH3A_MOUSE	ENTEGEY(1)SGIEHVIVDGVVQSIK	ENTEGEY(DBP)SGIEHVIVDGVVQSIK	7	3	0	10919000	8403300	0	112290000	25635000	0	31216000	9795300		sp|Q9D6R2|IDH3A_MOUSE;tr|A0A1L1STE6|A0A1L1STE6_MOUSE
sp|P70404|IDHG1_MOUSE	ENTEGEY(1)SSLEHESVAGVVESLK	ENTEGEY(DBP)SSLEHESVAGVVESLK	7	3	0	0	0	0	17395000	0	0	5333800	0		sp|P70404|IDHG1_MOUSE
sp|Q8K2B3|SDHA_MOUSE	EPIPVLPTVHYNMGGIPTNY(1)K	EPIPVLPTVHYNMGGIPTNY(DBP)K	20	3	35321000	17880000	55678000	0	56014000	66587000	57932000	20741000	56875000		sp|Q8K2B3|SDHA_MOUSE
tr|E9Q8N1|E9Q8N1_MOUSE	EPSY(1)TPGPPSAPR	EPSY(DBP)TPGPPSAPR	4	2	0	0	14919000	0	0	9060100	0	0	7794300		tr|E9Q8N1|E9Q8N1_MOUSE;tr|E9Q8K5|E9Q8K5_MOUSE;sp|A2ASS6|TITIN_MOUSE
tr|D3YYK0|D3YYK0_MOUSE	EPYSGPTLFLLGGNSTY(1)VQPSHHSEIR	EPYSGPTLFLLGGNSTY(DBP)VQPSHHSEIR	17	3	0	0	0	0	0	19255000	0	0	8472200		tr|D3YYK0|D3YYK0_MOUSE;sp|Q8K4F5|ABHDB_MOUSE
sp|Q61941|NNTM_MOUSE	ESGEGQGGY(1)AK	ESGEGQGGY(DBP)AK	9	2	10629000	177100000	15880000	0	677890000	40493000	105920000	320400000	27692000		sp|Q61941|NNTM_MOUSE;tr|Q8C9V5|Q8C9V5_MOUSE;tr|Q8BGK0|Q8BGK0_MOUSE;tr|E9Q8F4|E9Q8F4_MOUSE
sp|P70404|IDHG1_MOUSE	EVAAHY(1)PQITFDSMIVDNTTMQLVSR	EVAAHY(DBP)PQITFDSMIVDNTTMQLVSR	6	3	0	0	3674600	0	0	5889600	0	0	2768200		sp|P70404|IDHG1_MOUSE
sp|Q9CZ13|QCR1_MOUSE	EVESIGAHLNAY(1)STR	EVESIGAHLNAY(DBP)STR	12	2	10829000	191310000	240310000	0	752760000	349850000	171670000	324790000	256280000		sp|Q9CZ13|QCR1_MOUSE;tr|A0A0A6YW82|A0A0A6YW82_MOUSE
sp|P00397|COX1_MOUSE	EVMSVSYASTNLEWLHGCPPPY(1)HTFEEPTYVK	EVMSVSYASTNLEWLHGCPPPY(DBP)HTFEEPTYVK	22	4	0	0	0	0	90400000	46375000	0	44092000	0		sp|P00397|COX1_MOUSE
sp|Q9D2G2|ODO2_MOUSE	EVVY(0.977)RDY(0.023)IDISVAVATPR	EVVY(DBP)RDYIDISVAVATPR	4	3	0	9805800	6808100	0	17249000	8336000	6842400	0	0		sp|Q9D2G2|ODO2_MOUSE
sp|P20108|PRDX3_MOUSE	EY(1)FEKVHQ	EY(DBP)FEKVHQ	2	3	0	14613000	33340000	0	208150000	69384000	20586000	63753000	45468000		sp|P20108|PRDX3_MOUSE
sp|Q8BGY7|F210A_MOUSE	EY(1)LQGR	EY(DBP)LQGR	2	2	17769000	91812000	10299000	6813600	111560000	39556000	35379000	51091000	44593000		sp|Q8BGY7|F210A_MOUSE
sp|P35486|ODPA_MOUSE	FAAAY(1)CR	FAAAY(DBP)CR	5	2	48998000	198880000	177880000	30653000	234890000	140520000	72945000	65292000	146570000		sp|P35486|ODPA_MOUSE
sp|Q9JK37|MYOZ1_MOUSE	FDLGPLLSEPLVLY(1)NQNLSNRPSFNR	FDLGPLLSEPLVLY(DBP)NQNLSNRPSFNR	14	3	0	0	0	0	0	17572000	0	0	7210100		sp|Q9JK37|MYOZ1_MOUSE
tr|A0A0U1RQ61|A0A0U1RQ61_MOUSE	FIINSY(1)PK	FIINSY(DBP)PK	6	2	12571000	0	14930000	19907000	0	18971000	0	0	15401000		tr|A0A0U1RQ61|A0A0U1RQ61_MOUSE;sp|Q14C51|PTCD3_MOUSE
sp|Q9EQI8|RM46_MOUSE	FLGNAPCGHY(1)K	FLGNAPCGHY(DBP)K	10	3	0	9242200	0	0	34636000	8226100	6987700	9512300	9596400		sp|Q9EQI8|RM46_MOUSE
sp|Q9JK37|MYOZ1_MOUSE	FLPTVGGQLETAGQGFSY(1)GK	FLPTVGGQLETAGQGFSY(DBP)GK	18	2	0	12534000	24697000	0	9818400	42132000	0	5278200	46700000		sp|Q9JK37|MYOZ1_MOUSE
tr|F7B1B6|F7B1B6_MOUSE	FLTGY(1)EVK	FLTGY(DBP)EVK	5	2	31392000	348410000	120190000	26928000	352180000	114510000	75661000	181630000	133250000		tr|F7B1B6|F7B1B6_MOUSE;sp|Q60936|COQ8A_MOUSE
tr|G5E8R3|G5E8R3_MOUSE	FLY(1)ECPWR	FLY(DBP)ECPWR	3	2	0	12578000	19569000	0	53702000	36851000	15485000	13611000	23904000		tr|G5E8R3|G5E8R3_MOUSE;sp|Q05920|PYC_MOUSE;tr|E9QPD7|E9QPD7_MOUSE
tr|E9Q8N1|E9Q8N1_MOUSE	FSFY(1)NK	FSFY(DBP)NK	4	2	0	3719600	13112000	0	0	11493000	0	2227300	17623000		tr|E9Q8N1|E9Q8N1_MOUSE;tr|E9Q8K5|E9Q8K5_MOUSE;sp|A2ASS6|TITIN_MOUSE;tr|F7CR78|F7CR78_MOUSE
tr|A0A1W2P7G5|A0A1W2P7G5_MOUSE	FSPGIPSY(1)PR	FSPGIPSY(DBP)PR	8	2	16090000	52385000	50205000	14455000	72910000	31786000	24733000	24410000	40446000		tr|A0A1W2P7G5|A0A1W2P7G5_MOUSE;tr|A0A1W2P7J1|A0A1W2P7J1_MOUSE;tr|E9Q3H6|E9Q3H6_MOUSE
tr|A2AEX8|A2AEX8_MOUSE	FTAVEDQYYCVDCY(1)K	FTAVEDQYYCVDCY(DBP)K	14	2	0	0	0	0	24557000	11785000	0	0	5839700		tr|A2AEX8|A2AEX8_MOUSE;sp|P97447|FHL1_MOUSE;tr|A2AEX6|A2AEX6_MOUSE;tr|A2AEY1|A2AEY1_MOUSE;tr|A2AEY2|A2AEY2_MOUSE
sp|Q8BMS1|ECHA_MOUSE	FVDLY(1)GAQK	FVDLY(DBP)GAQK	5	3	16542000	48341000	10582000	13153000	46253000	10653000	26540000	20637000	12065000		sp|Q8BMS1|ECHA_MOUSE
sp|Q3UV70|PDP1_MOUSE	FY(1)LTPPQVNSILK	FY(DBP)LTPPQVNSILK	2	2	2623900	0	6055200	1290600	13053000	5382700	0	3505100	8097100		sp|Q3UV70|PDP1_MOUSE;tr|A2AJP9|A2AJP9_MOUSE;tr|A8Y5Q0|A8Y5Q0_MOUSE;tr|A2AJQ0|A2AJQ0_MOUSE
sp|Q9CQZ5|NDUA6_MOUSE	FY(1)MGHDP	FY(DBP)MGHDP	2	2	8688200	58742000	51998000	1499600	182360000	95251000	58380000	82731000	73342000		sp|Q9CQZ5|NDUA6_MOUSE;tr|A0A2R8W6V1|A0A2R8W6V1_MOUSE
sp|Q8CC36|CDNF_MOUSE	FY(1)NSLLSR	FY(DBP)NSLLSR	2	2	14912000	43560000	15605000	5147900	105960000	23738000	60124000	13848000	22598000		sp|Q8CC36|CDNF_MOUSE
tr|Q3UJQ9|Q3UJQ9_MOUSE	FY(1)TDPVEAVK	FY(DBP)TDPVEAVK	2	2	0	16039000	6095600	0	12728000	6372400	9027600	5955500	4806200		tr|Q3UJQ9|Q3UJQ9_MOUSE;sp|Q9D0K2|SCOT1_MOUSE
tr|E9PYJ9|E9PYJ9_MOUSE	GAPAY(1)NPTGPQVTPLAR	GAPAY(DBP)NPTGPQVTPLAR	5	2	0	10668000	13111000	0	11046000	16959000	0	12230000	18284000		tr|E9PYJ9|E9PYJ9_MOUSE;sp|Q9JKS4|LDB3_MOUSE
sp|Q91YP0|L2HDH_MOUSE	GDY(1)LVLKPEK	GDY(DBP)LVLKPEK	3	3	0	10650000	12797000	0	26924000	16305000	5990600	0	10474000		sp|Q91YP0|L2HDH_MOUSE
sp|P52480|KPYM_MOUSE	GDY(1)PLEAVR	GDY(DBP)PLEAVR	3	2	0	10621000	51226000	0	14766000	92759000	0	3468200	109940000		sp|P52480|KPYM_MOUSE
tr|Q91VA7|Q91VA7_MOUSE	GELASY(1)DMQLR	GELASY(DBP)DMQLR	6	2	0	13257000	8729700	0	25374000	8944300	5003500	3753400	10211000		tr|Q91VA7|Q91VA7_MOUSE
sp|Q9CR62|M2OM_MOUSE	GFTPY(0.921)Y(0.079)AR	GFTPY(DBP)YAR	5	2	24676000	36224000	30439000	11395000	53826000	23147000	28850000	15261000	24282000		sp|Q9CR62|M2OM_MOUSE
sp|P48771|CX7A2_MOUSE	GGASDALLY(1)R	GGASDALLY(DBP)R	9	2	4957100	12967000	9064000	3635700	24378000	5731000	6803400	6270200	5423500		sp|P48771|CX7A2_MOUSE
sp|P56392|CX7A1_MOUSE	GGGMDNVLY(1)R	GGGMDNVLY(DBP)R	9	2	1880000	11777000	6573000	0	12816000	3274400	5030000	6976700	3575500		sp|P56392|CX7A1_MOUSE;tr|A0A140LIU4|A0A140LIU4_MOUSE
sp|Q59J78|NDUF2_MOUSE	GHASAPY(1)FGREEPSVAPTSTGK	GHASAPY(DBP)FGREEPSVAPTSTGK	7	3	14705000	5458200	2068600	0	4333700	0	6450800	0	0		sp|Q59J78|NDUF2_MOUSE
tr|B1AR28|B1AR28_MOUSE	GILLY(1)GTK	GILLY(DBP)GTK	5	2	39587000	163870000	91788000	26922000	136870000	42850000	60530000	27925000	35797000		tr|B1AR28|B1AR28_MOUSE;sp|P50544|ACADV_MOUSE
sp|Q8BFR5|EFTU_MOUSE	GITINAAHVEY(1)STAAR	GITINAAHVEY(DBP)STAAR	11	3	9107200	11945000	16104000	2578300	68945000	14071000	8883600	4852600	15823000		sp|Q8BFR5|EFTU_MOUSE
sp|Q99KI0|ACON_MOUSE	GKTY(1)LR	GKTY(DBP)LR	4	3	52365000	277000000	64481000	25389000	391250000	58346000	37197000	122370000	57836000		sp|Q99KI0|ACON_MOUSE;tr|A0A2R8VJW0|A0A2R8VJW0_MOUSE
sp|P07310|KCRM_MOUSE	GKY(1)Y(1)PLK	GKYY(DBP)PLK	4	3	2732500	18163000	88136000	0	24662000	144890000	2087400	15016000	160150000		sp|P07310|KCRM_MOUSE;tr|A0A0J9YKD4|A0A0J9YKD4_MOUSE
sp|P19536|COX5B_MOUSE	GLDPY(1)NMLPPK	GLDPY(DBP)NMLPPK	5	2	16235000	39211000	72039000	16073000	38115000	105940000	15430000	10755000	12498000		sp|P19536|COX5B_MOUSE;tr|Q9D881|Q9D881_MOUSE
sp|Q8JZQ2|AFG32_MOUSE	GLGY(1)AQYLPK	GLGY(DBP)AQYLPK	4	2	10780000	0	0	7372800	0	0	0	4605700	0		sp|Q8JZQ2|AFG32_MOUSE
sp|Q91VD9|NDUS1_MOUSE	GLLTY(1)TSWEDALSR	GLLTY(DBP)TSWEDALSR	5	2	0	36737000	39506000	0	126450000	50169000	33426000	31030000	37950000		sp|Q91VD9|NDUS1_MOUSE
sp|Q8BMS1|ECHA_MOUSE	GLY(1)PAPLK	GLY(DBP)PAPLK	3	2	111580000	118300000	37645000	124710000	120010000	32794000	111840000	48897000	37022000		sp|Q8BMS1|ECHA_MOUSE
sp|Q91VT4|CBR4_MOUSE	GNVGQSAY(1)SATK	GNVGQSAY(DBP)SATK	8	2	14490000	23757000	11839000	12055000	31139000	7806800	14887000	12824000	11055000		sp|Q91VT4|CBR4_MOUSE
sp|Q91Z83|MYH7_MOUSE	GQNVQQVSY(1)AIGALAK	GQNVQQVSY(DBP)AIGALAK	9	2	0	63180000	0	0	71120000	0	0	56133000	0		sp|Q91Z83|MYH7_MOUSE
tr|E9Q8N1|E9Q8N1_MOUSE	GQPLY(1)LSCELNK	GQPLY(DBP)LSCELNK	5	2	0	0	18805000	0	0	3485000	0	0	0		tr|E9Q8N1|E9Q8N1_MOUSE;tr|E9Q8K5|E9Q8K5_MOUSE;sp|A2ASS6|TITIN_MOUSE;tr|F7CR78|F7CR78_MOUSE
sp|Q5SX39|MYH4_MOUSE	GQTVQQVY(1)NSVGALAK	GQTVQQVY(DBP)NSVGALAK	8	2	6019000	43327000	378730000	2487200	55427000	403020000	9588900	25348000	510010000		sp|Q5SX39|MYH4_MOUSE;sp|Q5SX40|MYH1_MOUSE
sp|Q9D6F9|TBB4A_MOUSE	GSQQY(1)R	GSQQY(DBP)R	5	2	0	16057000	12912000	1950600	12094000	13487000	4430900	9836000	24015000		sp|Q9D6F9|TBB4A_MOUSE;sp|P99024|TBB5_MOUSE;sp|P68372|TBB4B_MOUSE;sp|Q9CWF2|TBB2B_MOUSE;sp|Q7TMM9|TBB2A_MOUSE;sp|Q922F4|TBB6_MOUSE;sp|Q9ERD7|TBB3_MOUSE
sp|Q9JK37|MYOZ1_MOUSE	GSSGGQAGSSGSAGQY(1)GSDR	GSSGGQAGSSGSAGQY(DBP)GSDR	16	2	0	0	3858300	0	0	88261000	0	0	6801200		sp|Q9JK37|MYOZ1_MOUSE
sp|Q8BH59|CMC1_MOUSE	GTGSVVGELMY(1)K	GTGSVVGELMY(DBP)K	11	2	1965300	26309000	24781000	1889000	41740000	27584000	3097000	8061100	31833000		sp|Q8BH59|CMC1_MOUSE
tr|A0A3Q4EC00|A0A3Q4EC00_MOUSE	GVILTSECPGIFSAGLDLLEMY(1)GR	GVILTSECPGIFSAGLDLLEMY(DBP)GR	22	3	0	10057000	14296000	0	69619000	27200000	0	21120000	14046000		tr|A0A3Q4EC00|A0A3Q4EC00_MOUSE;tr|A0A452J8A5|A0A452J8A5_MOUSE;sp|P42125|ECI1_MOUSE;tr|A0A3Q4EC76|A0A3Q4EC76_MOUSE
sp|P52825|CPT2_MOUSE	GVTLPELYQDPAY(1)QR	GVTLPELYQDPAY(DBP)QR	13	2	1127300	62370000	21539000	0	65685000	16391000	38752000	24934000	18797000		sp|P52825|CPT2_MOUSE;tr|A2A8E7|A2A8E7_MOUSE
tr|G5E902|G5E902_MOUSE	GWAPTLIGY(1)SMQGLCK	GWAPTLIGY(DBP)SMQGLCK	9	2	0	0	8166800	0	13349000	4964200	3126300	2203300	4715400		tr|G5E902|G5E902_MOUSE;sp|Q8VEM8|MPCP_MOUSE
sp|O88844|IDHC_MOUSE	GWPLY(1)LSTK	GWPLY(DBP)LSTK	5	2	21257000	28013000	0	11519000	50442000	0	35857000	17416000	0		sp|O88844|IDHC_MOUSE
sp|P16332|MUTA_MOUSE	GY(1)DSDNPR	GY(DBP)DSDNPR	2	2	0	2115400	0	0	4441200	1601600	2637900	1563500	1723600		sp|P16332|MUTA_MOUSE
sp|Q9EQ20|MMSA_MOUSE	GY(1)ENGNFVGPTIISNVKPSMTCYK	GY(DBP)ENGNFVGPTIISNVKPSMTCYK	2	3	3346400	11786000	0	0	15086000	0	5383500	0	6053100		sp|Q9EQ20|MMSA_MOUSE
tr|A0A0G2JF60|A0A0G2JF60_MOUSE	GY(1)FIQPTVFGDVK	GY(DBP)FIQPTVFGDVK	2	2	0	39510000	0	0	78407000	8483200	16832000	32452000	9679300		tr|A0A0G2JF60|A0A0G2JF60_MOUSE;tr|A0A0G2JEU1|A0A0G2JEU1_MOUSE;sp|P47738|ALDH2_MOUSE
tr|D3Z6F5|D3Z6F5_MOUSE	GY(1)LDKLEPSKITK	GY(DBP)LDKLEPSKITK	2	3	15744000	226690000	82225000	2947900	260430000	98975000	72214000	94901000	79017000		tr|D3Z6F5|D3Z6F5_MOUSE;sp|Q03265|ATPA_MOUSE
sp|P08249|MDHM_MOUSE	GY(1)LGPEQLPDCLK	GY(DBP)LGPEQLPDCLK	2	2	3433400	265950000	128350000	0	420170000	150660000	82417000	124190000	138280000		sp|P08249|MDHM_MOUSE;tr|A0A0G2JF23|A0A0G2JF23_MOUSE
sp|P68134|ACTS_MOUSE	GY(1)SFVTTAER	GY(DBP)SFVTTAER	2	2	0	32738000	18956000	0	37183000	43212000	3204000	21565000	34094000		sp|P68134|ACTS_MOUSE;sp|P68033|ACTC_MOUSE;sp|P62737|ACTA_MOUSE;sp|P63268|ACTH_MOUSE;tr|D3YZY0|D3YZY0_MOUSE;tr|A0A0U1RQ96|A0A0U1RQ96_MOUSE;tr|A0A494B9T3|A0A494B9T3_MOUSE
sp|Q9CZU6|CISY_MOUSE	GY(1)SIPECQK	GY(DBP)SIPECQK	2	2	112820000	336380000	179440000	47218000	481050000	177150000	159270000	184330000	182510000		sp|Q9CZU6|CISY_MOUSE;tr|Q80X68|Q80X68_MOUSE
sp|P07310|KCRM_MOUSE	GY(1)TLPPHCSR	GY(DBP)TLPPHCSR	2	2	6760600	13524000	175080000	0	38626000	245870000	5196000	29957000	284270000		sp|P07310|KCRM_MOUSE;tr|A0A0J9YKD4|A0A0J9YKD4_MOUSE
sp|Q8R164|BPHL_MOUSE	GYGY(1)SRPPDRDFPR	GYGY(DBP)SRPPDRDFPR	4	4	0	14532000	6972700	0	27119000	12162000	3737500	12941000	6661400		sp|Q8R164|BPHL_MOUSE
sp|P63038|CH60_MOUSE	GYISPY(1)FINTSK	GYISPY(DBP)FINTSK	6	2	39931000	44800000	28301000	17759000	55242000	17533000	41993000	16603000	22100000		sp|P63038|CH60_MOUSE
sp|P54071|IDHP_MOUSE	HAHGDQY(1)K	HAHGDQY(DBP)K	7	3	15410000	3800300	0	0	26342000	0	5405400	9128200	1395700		sp|P54071|IDHP_MOUSE;tr|D6RIL6|D6RIL6_MOUSE;tr|A0A0U1RP68|A0A0U1RP68_MOUSE
sp|P09671|SODM_MOUSE	HHAAY(1)VNNLNATEEK	HHAAY(DBP)VNNLNATEEK	5	3	0	12873000	3071400	0	0	7665800	4215500	7431200	0		sp|P09671|SODM_MOUSE;tr|A0A3B2WBF0|A0A3B2WBF0_MOUSE
tr|Q91VA7|Q91VA7_MOUSE	HLNLEY(1)HSSMIADAVKK	HLNLEY(DBP)HSSMIADAVKK	6	4	4962000	10069000	13635000	0	29802000	14941000	5995400	10693000	11027000		tr|Q91VA7|Q91VA7_MOUSE;tr|V9GXV0|V9GXV0_MOUSE
sp|Q8BMF3|MAON_MOUSE	HNLASY(0.968)Y(0.032)PEPK	HNLASY(DBP)YPEPK	6	2	18272000	12077000	7106800	1172100	26842000	16140000	0	0	10687000		sp|Q8BMF3|MAON_MOUSE
sp|O70250|PGAM2_MOUSE	HNY(0.998)Y(0.002)TSISK	HNY(DBP)YTSISK	3	3	0	0	6069100	0	6959200	15120000	0	0	11107000		sp|O70250|PGAM2_MOUSE
sp|Q3UV70|PDP1_MOUSE	HPNDY(1)FSK	HPNDY(DBP)FSK	5	3	1089900	3909900	4244400	0	10735000	6692100	0	2987200	3326600		sp|Q3UV70|PDP1_MOUSE;tr|A2AJP9|A2AJP9_MOUSE;tr|A8Y5Q0|A8Y5Q0_MOUSE;tr|A2AJQ0|A2AJQ0_MOUSE
tr|A2AEX8|A2AEX8_MOUSE	HSGPSSY(1)K	HSGPSSY(DBP)K	7	3	0	4308700	0	0	3904100	2624600	0	4862500	1360200		tr|A2AEX8|A2AEX8_MOUSE;tr|A2AEX7|A2AEX7_MOUSE
sp|Q9CQ69|QCR8_MOUSE	HVISY(1)SLSPFEQR	HVISY(DBP)SLSPFEQR	5	2	84720000	84033000	286260000	7651500	85837000	142920000	54916000	15448000	60712000		sp|Q9CQ69|QCR8_MOUSE
sp|Q8BFR5|EFTU_MOUSE	HY(1)AHTDCPGHADYVK	HY(DBP)AHTDCPGHADYVK	2	4	5810300	0	2470700	0	11035000	2643100	0	1153400	0		sp|Q8BFR5|EFTU_MOUSE
sp|Q99LC3|NDUAA_MOUSE	HY(1)PEAGIQYSSTTTGDGRPLDIEFSGSCSLEK	HY(DBP)PEAGIQYSSTTTGDGRPLDIEFSGSCSLEK	2	4	0	0	0	0	24954000	15943000	0	17582000	0		sp|Q99LC3|NDUAA_MOUSE;tr|A0A087WR38|A0A087WR38_MOUSE
sp|Q9D6R2|IDH3A_MOUSE	IAEFAFEY(1)AR	IAEFAFEY(DBP)AR	8	2	0	49169000	50175000	0	76833000	57961000	23275000	30220000	52743000		sp|Q9D6R2|IDH3A_MOUSE;tr|A0A1L1STE6|A0A1L1STE6_MOUSE
sp|P70404|IDHG1_MOUSE	IAEY(1)AFK	IAEY(DBP)AFK	4	2	221440000	389260000	453630000	186570000	421930000	457870000	376260000	247270000	515290000		sp|P70404|IDHG1_MOUSE
tr|D3YU50|D3YU50_MOUSE	IAFQY(1)GITDLR	IAFQY(DBP)GITDLR	5	2	0	2553200	6903900	0	21114000	79590000	0	12094000	55737000		sp|Q5XKE0|MYPC2_MOUSE;tr|D3YU50|D3YU50_MOUSE;tr|Q6P6L5|Q6P6L5_MOUSE
sp|Q8R3K3|PTCD2_MOUSE	IAIAY(1)NLPGTK	IAIAY(DBP)NLPGTK	5	2	4069100	0	4151100	4482100	0	4668100	5011600	0	5424600		sp|Q8R3K3|PTCD2_MOUSE
sp|Q9D0F9|PGM1_MOUSE	IALY(1)ETPTGWK	IALY(DBP)ETPTGWK	4	2	0	0	11220000	0	0	18440000	0	0	25050000		sp|Q9D0F9|PGM1_MOUSE;tr|A2CEK3|A2CEK3_MOUSE
sp|Q9D1H6|NDUF4_MOUSE	IAQEY(0.209)Y(0.791)LELK	IAQEYY(DBP)LELK	6	2	0	9997400	5058700	0	18141000	6438200	5477900	4495600	5049600		sp|Q9D1H6|NDUF4_MOUSE
sp|O35459|ECH1_MOUSE	IAWY(1)LR	IAWY(DBP)LR	4	2	25739000	20979000	10384000	8148000	34407000	8295800	52727000	10641000	7402200		sp|O35459|ECH1_MOUSE
sp|Q8CGK3|LONM_MOUSE	IAYTY(1)AR	IAYTY(DBP)AR	5	2	26699000	79734000	61343000	27867000	82575000	51873000	32343000	26203000	0		sp|Q8CGK3|LONM_MOUSE
sp|Q9Z2I9|SUCB1_MOUSE	ICNQVLVCERKY(1)PR	ICNQVLVCERKY(DBP)PR	12	3	3493100	9539000	4267200	0	10577000	3724800	0	4130700	2993300		sp|Q9Z2I9|SUCB1_MOUSE
sp|O88990|ACTN3_MOUSE	ICQTY(1)GLRPK	ICQTY(DBP)GLRPK	5	3	2258400	9275600	73512000	0	12040000	88949000	0	3806800	12398000		sp|O88990|ACTN3_MOUSE
tr|A0A286YDC5|A0A286YDC5_MOUSE	IFLY(1)PNADQLK	IFLY(DBP)PNADQLK	4	2	1493800	8961500	5361800	1117900	11265000	5446600	6859900	2255900	4545700		tr|A0A286YDC5|A0A286YDC5_MOUSE;sp|A6H611|MIPEP_MOUSE
sp|Q9DCM0|ETHE1_MOUSE	IFTLPGNCLIY(0.999)PAHDY(0.001)HGLTVSTVEEER	IFTLPGNCLIY(DBP)PAHDYHGLTVSTVEEER	11	4	0	0	0	0	25280000	0	0	0	0		sp|Q9DCM0|ETHE1_MOUSE
sp|Q91Z83|MYH7_MOUSE	IKELTY(1)QTEEDRK	IKELTY(DBP)QTEEDRK	6	3	0	44610000	54592000	0	204100000	519610000	4893700	214340000	241580000		sp|Q91Z83|MYH7_MOUSE
sp|P56480|ATPB_MOUSE	ILQDY(1)K	ILQDY(DBP)K	5	3	453490000	3723400000	1658400000	335810000	3404200000	1273000000	1896500000	1512200000	1671300000		sp|P56480|ATPB_MOUSE
sp|P50136|ODBA_MOUSE	ILY(1)ESQR	ILY(DBP)ESQR	3	2	1158500	19535000	8778500	0	33274000	9150500	16733000	12919000	11174000		sp|P50136|ODBA_MOUSE;tr|Q3U3J1|Q3U3J1_MOUSE
sp|P56480|ATPB_MOUSE	IMDPNIVGNEHY(1)DVAR	IMDPNIVGNEHY(DBP)DVAR	12	3	7677900	90907000	68369000	0	668980000	220100000	94617000	205360000	69981000		sp|P56480|ATPB_MOUSE
sp|Q9Z2I9|SUCB1_MOUSE	INFDSNSAY(1)R	INFDSNSAY(DBP)R	9	2	1589900	40921000	15283000	0	37117000	14925000	11182000	11116000	14477000		sp|Q9Z2I9|SUCB1_MOUSE
sp|Q5XKE0|MYPC2_MOUSE	INFEVFTDTTY(1)ESTK	INFEVFTDTTY(DBP)ESTK	11	2	0	0	4430700	0	0	8214000	0	0	8012200		sp|Q5XKE0|MYPC2_MOUSE
tr|E9Q8N1|E9Q8N1_MOUSE	INY(1)PEIK	INY(DBP)PEIK	3	2	0	0	11888000	0	0	12823000	0	0	16097000		tr|E9Q8N1|E9Q8N1_MOUSE;tr|E9Q8K5|E9Q8K5_MOUSE;sp|A2ASS6|TITIN_MOUSE;tr|F7CR78|F7CR78_MOUSE;tr|A2AT70|A2AT70_MOUSE
sp|O08749|DLDH_MOUSE	IPNIY(1)AIGDVVAGPMLAHK	IPNIY(DBP)AIGDVVAGPMLAHK	5	3	11465000	9052800	58566000	1297500	84827000	5549500	22371000	21813000	36360000		sp|O08749|DLDH_MOUSE
sp|P56480|ATPB_MOUSE	IPSAVGY(1)QPTLATDMGTMQER	IPSAVGY(DBP)QPTLATDMGTMQER	7	3	2161100	158070000	121500000	0	98596000	74983000	95351000	48210000	70839000		sp|P56480|ATPB_MOUSE
sp|P63038|CH60_MOUSE	IQEITEQLDITTSEY(1)EKEK	IQEITEQLDITTSEY(DBP)EKEK	15	3	3722600	0	0	0	138570000	38157000	0	67823000	12566000		sp|P63038|CH60_MOUSE
tr|F6T2S0|F6T2S0_MOUSE	IQEQY(1)RR	IQEQY(DBP)RR	5	3	0	2478600	2685400	0	4653200	0	0	1077600	2771000		tr|F6T2S0|F6T2S0_MOUSE;tr|A0A494B9Y8|A0A494B9Y8_MOUSE;tr|Q91W09|Q91W09_MOUSE;tr|A0A494BAI5|A0A494BAI5_MOUSE;tr|Q544X6|Q544X6_MOUSE;tr|A0A494BBL4|A0A494BBL4_MOUSE
sp|Q9DCX2|ATP5H_MOUSE	IQEY(1)EK	IQEY(DBP)EK	4	2	0	92355000	59748000	0	213230000	74748000	48194000	83169000	66217000		sp|Q9DCX2|ATP5H_MOUSE;tr|B1ASE2|B1ASE2_MOUSE
tr|G5E902|G5E902_MOUSE	IQTQPGY(1)ANTLR	IQTQPGY(DBP)ANTLR	7	2	25831000	118260000	52152000	20181000	116180000	35704000	40139000	31726000	38260000		tr|G5E902|G5E902_MOUSE;sp|Q8VEM8|MPCP_MOUSE
tr|A2AQB2|A2AQB2_MOUSE	IRPEAY(1)K	IRPEAY(DBP)K	6	3	0	0	4806100	0	0	6011000	0	0	7942700		tr|A2AQB2|A2AQB2_MOUSE
sp|Q9WUM5|SUCA_MOUSE	ISALQSAGVVVSMSPAQLGTTIY(1)KEFEKR	ISALQSAGVVVSMSPAQLGTTIY(DBP)KEFEKR	23	4	13474000	36366000	50374000	9067600	42362000	37987000	34334000	22263000	40372000		sp|Q9WUM5|SUCA_MOUSE
sp|Q9JIF9|MYOTI_MOUSE	ISLY(1)HDNAGR	ISLY(DBP)HDNAGR	4	3	0	6650000	0	0	17361000	13298000	0	11373000	13087000		sp|Q9JIF9|MYOTI_MOUSE
sp|Q8K2B3|SDHA_MOUSE	ISQLY(1)GDLK	ISQLY(DBP)GDLK	5	2	6726200	105880000	57756000	2541800	101850000	47718000	43187000	37350000	49388000		sp|Q8K2B3|SDHA_MOUSE
sp|P05202|AATM_MOUSE	ISVAGVTSGNVGY(1)LAHAIHQVTK	ISVAGVTSGNVGY(DBP)LAHAIHQVTK	13	4	19920000	0	21325000	0	58410000	17277000	11429000	8099700	7984300		sp|P05202|AATM_MOUSE
sp|Q922B1|MACD1_MOUSE	ITCGY(1)RLPAK	ITCGY(DBP)RLPAK	5	3	0	7604100	0	0	0	0	0	2135200	1340100		sp|Q922B1|MACD1_MOUSE
sp|P52480|KPYM_MOUSE	ITLDNAY(1)MEK	ITLDNAY(DBP)MEK	7	2	0	0	7123800	0	0	11811000	0	2518400	10827000		sp|P52480|KPYM_MOUSE;tr|A0A1L1SQV8|A0A1L1SQV8_MOUSE;tr|A0A1L1SU37|A0A1L1SU37_MOUSE;tr|A0A1L1SUV0|A0A1L1SUV0_MOUSE;tr|A0A1L1SSN6|A0A1L1SSN6_MOUSE;tr|A0A1L1STV8|A0A1L1STV8_MOUSE
sp|Q9DB77|QCR2_MOUSE	ITSEELHY(1)FVQNHFTSAR	ITSEELHY(DBP)FVQNHFTSAR	8	3	5129700	11709000	75743000	1079000	246670000	39247000	66660000	19573000	67411000		sp|Q9DB77|QCR2_MOUSE
tr|E9Q8N1|E9Q8N1_MOUSE	IVNLTENAGY(0.012)Y(0.988)FR	IVNLTENAGYY(DBP)FR	11	2	0	0	6467000	0	0	0	0	0	2702400		tr|E9Q8N1|E9Q8N1_MOUSE;tr|E9Q8K5|E9Q8K5_MOUSE;sp|A2ASS6|TITIN_MOUSE
sp|P68134|ACTS_MOUSE	IWHHTFY(1)NELR	IWHHTFY(DBP)NELR	7	4	0	5016100	61940000	0	28601000	165210000	3064400	11459000	96061000		sp|P63260|ACTG_MOUSE;sp|P60710|ACTB_MOUSE;tr|E9Q5F4|E9Q5F4_MOUSE;tr|G3UZ07|G3UZ07_MOUSE;tr|G3UYG0|G3UYG0_MOUSE;tr|E9Q606|E9Q606_MOUSE;sp|P68134|ACTS_MOUSE;sp|P68033|ACTC_MOUSE;tr|A0A1D5RM20|A0A1D5RM20_MOUSE
sp|P97807|FUMH_MOUSE	IY(1)ELAAGGTAVGTGLNTR	IY(DBP)ELAAGGTAVGTGLNTR	2	2	23682000	111090000	70062000	9193700	143860000	58534000	38769000	48260000	61480000		sp|P97807|FUMH_MOUSE
tr|H7BX88|H7BX88_MOUSE	IY(1)GQACATYESASLR	IY(DBP)GQACATYESASLR	2	2	0	6488100	0	0	7259800	7393100	0	0	6160900		tr|H7BX88|H7BX88_MOUSE;sp|P47934|CACP_MOUSE;tr|F7BF80|F7BF80_MOUSE
sp|P03930|ATP8_MOUSE	IY(1)LPHSLPQQ	IY(DBP)LPHSLPQQ	2	2	6184700	9781400	18774000	0	22389000	14591000	7187000	6958400	11204000		sp|P03930|ATP8_MOUSE
tr|Q6P8N8|Q6P8N8_MOUSE	IY(1)NNIPANLR	IY(DBP)NNIPANLR	2	2	1173300	6637800	0	1143400	6127900	0	0	0	0		tr|Q6P8N8|Q6P8N8_MOUSE;sp|Q9JHS4|CLPX_MOUSE;tr|F7BB92|F7BB92_MOUSE
sp|Q9CQA3|SDHB_MOUSE	IY(1)PLPHMYVIK	IY(DBP)PLPHMYVIK	2	3	91840000	40593000	71835000	25639000	142320000	71931000	90287000	35380000	66248000		sp|Q9CQA3|SDHB_MOUSE
tr|Q91VA7|Q91VA7_MOUSE	IY(1)TPMEY(1)K	IY(DBP)TPMEYK	2	2	39847000	312860000	208990000	37802000	358600000	158180000	116470000	170930000	216310000		tr|Q91VA7|Q91VA7_MOUSE
sp|P52480|KPYM_MOUSE	IY(1)VDDGLISLQVK	IY(DBP)VDDGLISLQVK	2	2	0	0	2558700	0	0	0	0	0	4407200		sp|P52480|KPYM_MOUSE;tr|A0A1L1SQV8|A0A1L1SQV8_MOUSE;tr|A0A1L1SU37|A0A1L1SU37_MOUSE
tr|H7BX88|H7BX88_MOUSE	IYGQACATY(1)ESASLR	IYGQACATY(DBP)ESASLR	9	2	4384400	35176000	19678000	0	39423000	14149000	12609000	23345000	12975000		tr|H7BX88|H7BX88_MOUSE;sp|P47934|CACP_MOUSE;tr|F7BF80|F7BF80_MOUSE
tr|Q91VA7|Q91VA7_MOUSE	IY(1)TPMEY(1)K	IYTPMEY(DBP)K	7	2	32556000	163330000	124170000	28558000	182880000	112790000	79526000	66141000	86308000		tr|Q91VA7|Q91VA7_MOUSE
tr|D3Z786|D3Z786_MOUSE	KAADY(1)VR	KAADY(DBP)VR	5	2	53225000	145640000	105370000	50827000	183350000	72762000	81948000	57268000	76510000		tr|D3Z786|D3Z786_MOUSE;sp|P63030|MPC1_MOUSE
tr|D3YTT4|D3YTT4_MOUSE	KAAQLGFGGVY(1)VR	KAAQLGFGGVY(DBP)VR	11	3	10455000	47812000	32987000	7066500	49981000	25688000	19613000	14351000	28943000		tr|D3YTT4|D3YTT4_MOUSE;tr|A0A0R4J0P1|A0A0R4J0P1_MOUSE;sp|Q9D7B6|ACAD8_MOUSE
sp|Q99M87|DNJA3_MOUSE	KAY(0.001)Y(0.999)QLAK	KAYY(DBP)QLAK	4	3	7871900	13422000	8512900	2199600	15935000	6542800	5712700	6686600	7283900		sp|Q99M87|DNJA3_MOUSE
sp|Q9DCT2|NDUS3_MOUSE	KFDLNSPWEAFPAY(1)R	KFDLNSPWEAFPAY(DBP)R	14	3	0	6723500	7696000	0	19116000	10360000	9817900	8849100	5821500		sp|Q9DCT2|NDUS3_MOUSE
sp|P48962|ADT1_MOUSE	KGADIMY(1)TGTLDCWR	KGADIMY(DBP)TGTLDCWR	7	3	0	24718000	29455000	0	78263000	22591000	7458900	14186000	13203000		sp|P48962|ADT1_MOUSE
sp|P12787|COX5A_MOUSE	KGMNTLVGY(1)DLVPEPK	KGMNTLVGY(DBP)DLVPEPK	9	3	2137300	263490000	115090000	1999200	375850000	148140000	136340000	139150000	129250000		sp|P12787|COX5A_MOUSE
sp|Q9DCM2|GSTK1_MOUSE	KGQY(1)IFK	KGQY(DBP)IFK	4	2	6593500	14809000	2769200	944690	20425000	3708200	8130200	7776800	3071900		sp|Q9DCM2|GSTK1_MOUSE;tr|A0A0N4SVE5|A0A0N4SVE5_MOUSE
sp|P56480|ATPB_MOUSE	KGSITSVQAIY(1)VPADDLTDPAPATTFAHLDATTVLSR	KGSITSVQAIY(DBP)VPADDLTDPAPATTFAHLDATTVLSR	11	4	0	72398000	72655000	0	682330000	259820000	91043000	395650000	156500000		sp|P56480|ATPB_MOUSE
sp|P08249|MDHM_MOUSE	KHGVY(1)NPNK	KHGVY(DBP)NPNK	5	3	32126000	32741000	22482000	3549700	58582000	3097900	8822500	18941000	16879000		sp|P08249|MDHM_MOUSE;tr|A0A0G2JF23|A0A0G2JF23_MOUSE;tr|A0A0G2JGY4|A0A0G2JGY4_MOUSE
sp|Q9WUM5|SUCA_MOUSE	KHIY(1)IDKNTK	KHIY(DBP)IDKNTK	4	4	1349200	8347800	4274900	0	7362300	4400700	0	2254700	2972500		sp|Q9WUM5|SUCA_MOUSE;tr|A0A0N4SVU4|A0A0N4SVU4_MOUSE
sp|Q8K2B3|SDHA_MOUSE	KHTLSY(1)VDIK	KHTLSY(DBP)VDIK	6	3	15518000	19262000	15450000	1233000	35989000	22222000	13979000	11867000	17161000		sp|Q8K2B3|SDHA_MOUSE
sp|Q7TMF3|NDUAC_MOUSE	KIHEWVPPSTPY(1)K	KIHEWVPPSTPY(DBP)K	12	4	87988000	122760000	69555000	6794700	196960000	59428000	57755000	44104000	12985000		sp|Q7TMF3|NDUAC_MOUSE;tr|A0A0R4J275|A0A0R4J275_MOUSE
tr|A0A0G2JF60|A0A0G2JF60_MOUSE	KILGY(1)IK	KILGY(DBP)IK	5	2	3906000	10159000	0	2392600	17811000	1776800	5071200	5831800	2267500		tr|A0A0G2JF60|A0A0G2JF60_MOUSE;tr|A0A0G2JEU1|A0A0G2JEU1_MOUSE;sp|P47738|ALDH2_MOUSE
tr|E9Q688|E9Q688_MOUSE	KKPLNIDY(1)MGEDQLR	KKPLNIDY(DBP)MGEDQLR	8	4	0	21888000	0	0	64280000	0	0	65692000	0		tr|E9Q688|E9Q688_MOUSE;tr|J3QPC8|J3QPC8_MOUSE;sp|O88346|TNNT1_MOUSE;tr|E9QA86|E9QA86_MOUSE
tr|D3Z0F3|D3Z0F3_MOUSE	KPMSSY(1)LR	KPMSSY(DBP)LR	6	3	5682200	9279100	0	0	13674000	6494800	4777100	4132600	0		tr|D3Z0F3|D3Z0F3_MOUSE;tr|A0A0R4J1N9|A0A0R4J1N9_MOUSE;sp|P40630|TFAM_MOUSE
tr|D3YU50|D3YU50_MOUSE	KPSPY(1)DGGTYCCK	KPSPY(DBP)DGGTYCCK	5	3	0	11661000	0	0	15712000	0	0	15341000	0		tr|D3YU50|D3YU50_MOUSE;tr|Q6P6L5|Q6P6L5_MOUSE;tr|F7D574|F7D574_MOUSE
sp|P29758|OAT_MOUSE	KTEQGPPSSEY(1)IFER	KTEQGPPSSEY(DBP)IFER	11	3	0	10514000	5454600	0	22010000	7792700	3234100	7762200	7569300		sp|P29758|OAT_MOUSE
sp|Q9Z1J3|NFS1_MOUSE	KVY(1)FHTDAAQAVGK	KVY(DBP)FHTDAAQAVGK	3	3	3097700	0	4129300	0	12751000	3930900	2845600	0	2841100		sp|Q9Z1J3|NFS1_MOUSE
sp|Q8BFR5|EFTU_MOUSE	KY(1)EEIDNAPEER	KY(DBP)EEIDNAPEER	2	3	0	0	0	0	26136000	3280200	3291500	9540800	1561900		sp|Q8BFR5|EFTU_MOUSE
sp|Q9DCX2|ATP5H_MOUSE	KY(1)NALK	KY(DBP)NALK	2	2	11343000	36613000	23383000	2392700	60518000	19408000	20913000	10992000	17337000		sp|Q9DCX2|ATP5H_MOUSE;tr|B1ASE2|B1ASE2_MOUSE
tr|A0A0G2JGI9|A0A0G2JGI9_MOUSE	KY(1)PLVTR	KY(DBP)PLVTR	2	3	0	2222300	5576900	0	2386600	7383000	0	0	6381600		tr|A0A0G2JGI9|A0A0G2JGI9_MOUSE;tr|F8VPN4|F8VPN4_MOUSE
sp|Q9DCX2|ATP5H_MOUSE	KY(1)PY(1)WPHQPIENL	KY(DBP)PYWPHQPIENL	2	3	14338000	62551000	50079000	0	684980000	249170000	159040000	190290000	195680000		sp|Q9DCX2|ATP5H_MOUSE
sp|Q9CXI0|COQ5_MOUSE	KY(1)QNEEDSLGGSLATVCDINR	KY(DBP)QNEEDSLGGSLATVCDINR	2	3	0	0	0	0	29106000	7775700	0	18851000	11288000		sp|Q9CXI0|COQ5_MOUSE;tr|F6X4L9|F6X4L9_MOUSE
sp|Q9DCX2|ATP5H_MOUSE	KY(1)PY(1)WPHQPIENL	KYPY(DBP)WPHQPIENL	4	3	4256300	20250000	64142000	0	278300000	87316000	42564000	58384000	50651000		sp|Q9DCX2|ATP5H_MOUSE
sp|Q8CGP2|H2B1P_MOUSE	LAHY(1)NKR	LAHY(DBP)NKR	4	3	0	1858000	80586000	0	2610400	79197000	0	17141000	133290000		sp|Q8CGP2|H2B1P_MOUSE;sp|Q8CGP1|H2B1K_MOUSE;sp|Q6ZWY9|H2B1C_MOUSE;sp|Q64525|H2B2B_MOUSE;sp|Q64478|H2B1H_MOUSE;sp|Q64475|H2B1B_MOUSE;sp|P10854|H2B1M_MOUSE;sp|P10853|H2B1F_MOUSE;sp|P70696|H2B1A_MOUSE;tr|Q8CBB6|Q8CBB6_MOUSE;sp|Q9D2U9|H2B3A_MOUSE;sp|Q8CGP0|H2B3B_MOUSE;sp|Q64524|H2B2E_MOUSE
tr|E9PXC9|E9PXC9_MOUSE	LANTGY(1)K	LANTGY(DBP)K	6	2	43265000	81562000	33638000	37864000	81456000	23154000	44765000	28891000	23537000		tr|E9PXC9|E9PXC9_MOUSE;tr|E0CYW5|E0CYW5_MOUSE;tr|E0CX47|E0CX47_MOUSE
sp|Q9DCX2|ATP5H_MOUSE	LASLSEKPPAIDWAY(1)Y(1)R	LASLSEKPPAIDWAY(DBP)YR	15	3	0	538820000	279930000	3292500	610400000	317660000	334090000	218500000	282380000		sp|Q9DCX2|ATP5H_MOUSE;tr|B1ASE2|B1ASE2_MOUSE
sp|Q9DCX2|ATP5H_MOUSE	LASLSEKPPAIDWAY(1)Y(1)R	LASLSEKPPAIDWAYY(DBP)R	16	3	0	101970000	60072000	0	134340000	42021000	45595000	22507000	29238000		sp|Q9DCX2|ATP5H_MOUSE;tr|B1ASE2|B1ASE2_MOUSE
sp|Q9CPQ8|ATP5L_MOUSE	LATFWHY(1)AK	LATFWHY(DBP)AK	7	2	20925000	0	23883000	0	23173000	16804000	11366000	2794800	11354000		sp|Q9CPQ8|ATP5L_MOUSE
sp|Q9D0M3|CY1_MOUSE	LAY(1)RPPK	LAY(DBP)RPPK	3	3	12311000	16978000	14477000	3561800	15816000	6427600	9676500	4843400	6196200		sp|Q9D0M3|CY1_MOUSE
sp|O35943|FRDA_MOUSE	LDLSSLAY(1)SGK	LDLSSLAY(DBP)SGK	8	2	7145100	27923000	21688000	8875500	32283000	14204000	13480000	10160000	14432000		sp|O35943|FRDA_MOUSE
sp|Q9Z2I0|LETM1_MOUSE	LEEGGPVY(1)SPPAQVVVR	LEEGGPVY(DBP)SPPAQVVVR	8	2	0	143630000	19911000	0	116330000	66829000	69129000	64469000	11012000		sp|Q9Z2I0|LETM1_MOUSE
tr|D3Z6F5|D3Z6F5_MOUSE	LELAQY(1)R	LELAQY(DBP)R	6	3	292240000	1452600000	798390000	225020000	1685100000	689920000	712970000	613140000	756870000		tr|D3Z6F5|D3Z6F5_MOUSE;sp|Q03265|ATPA_MOUSE
sp|Q9R0Y5|KAD1_MOUSE	LETY(0.5)Y(0.5)NATEPVISFYDKR	LETY(DBP)YNATEPVISFYDKR	4	3	0	0	12582000	0	15823000	8440600	0	0	27641000		sp|Q9R0Y5|KAD1_MOUSE
sp|P56375|ACYP2_MOUSE	LEYSDFSIRY(1)	LEYSDFSIRY(DBP)	10	2	0	0	0	0	0	5778300	0	3348200	6930500		sp|P56375|ACYP2_MOUSE
sp|P38647|GRP75_MOUSE	LFEMAY(1)KK	LFEMAY(DBP)KK	6	3	25671000	44591000	40549000	20692000	69751000	38913000	51492000	28500000	45031000		sp|P38647|GRP75_MOUSE
sp|O70571|PDK4_MOUSE	LFSY(0.163)TY(0.837)STAPTPVMDNSR	LFSYTY(DBP)STAPTPVMDNSR	6	2	0	0	7800900	0	26796000	6250000	5671400	0	6362400		sp|O70571|PDK4_MOUSE
sp|Q8BH95|ECHM_MOUSE	LFY(1)STFATDDRR	LFY(DBP)STFATDDRR	3	3	0	0	0	0	23323000	5714800	3307800	10140000	4247800		sp|Q8BH95|ECHM_MOUSE
sp|Q61425|HCDH_MOUSE	LGAGYPMGPFELLDY(1)VGLDTTK	LGAGYPMGPFELLDY(DBP)VGLDTTK	15	2	0	43486000	50339000	0	179540000	74814000	90491000	11076000	9452300		sp|Q61425|HCDH_MOUSE
sp|Q6P8J7|KCRS_MOUSE	LGY(1)ILTCPSNLGTGLR	LGY(DBP)ILTCPSNLGTGLR	3	2	1195700	10021000	5861800	735800	0	2778000	3614100	0	4734500		sp|Q6P8J7|KCRS_MOUSE;sp|P30275|KCRU_MOUSE
tr|F6T2S0|F6T2S0_MOUSE	LGY(1)PNPYR	LGY(DBP)PNPYR	3	2	0	0	12348000	3487200	25866000	10927000	6612700	5699600	10795000		tr|F6T2S0|F6T2S0_MOUSE;tr|A0A494B9Y8|A0A494B9Y8_MOUSE;tr|Q91W09|Q91W09_MOUSE;tr|A0A494BAI5|A0A494BAI5_MOUSE;tr|Q544X6|Q544X6_MOUSE;sp|P22315|HEMH_MOUSE
tr|E0CX19|E0CX19_MOUSE	LGYFLALTGY(1)R	LGYFLALTGY(DBP)R	10	2	951860	2553600	1835200	0	3641900	2312000	0	0	1484900		tr|E0CX19|E0CX19_MOUSE;sp|Q8QZS1|HIBCH_MOUSE
sp|Q99LC3|NDUAA_MOUSE	LHEY(1)SR	LHEY(DBP)SR	4	3	135020000	115640000	102660000	985880	147690000	82039000	48934000	49629000	80977000		sp|Q99LC3|NDUAA_MOUSE
sp|P70404|IDHG1_MOUSE	LHSY(1)ATSIR	LHSY(DBP)ATSIR	4	3	12307000	21162000	10601000	0	25213000	10945000	9502100	0	12464000		sp|P70404|IDHG1_MOUSE
tr|D3Z7X0|D3Z7X0_MOUSE	LIGY(1)SER	LIGY(DBP)SER	4	2	7545800	92828000	40924000	4390900	119150000	30199000	72683000	27932000	40438000		tr|D3Z7X0|D3Z7X0_MOUSE;sp|Q8K370|ACD10_MOUSE;tr|F6RGT6|F6RGT6_MOUSE
sp|P16332|MUTA_MOUSE	LIY(1)EVEEMGGMAK	LIY(DBP)EVEEMGGMAK	3	2	0	0	0	0	9743700	0	6082700	4816500	0		sp|P16332|MUTA_MOUSE
sp|Q8BFR5|EFTU_MOUSE	LLDAVDTY(1)IPVPTR	LLDAVDTY(DBP)IPVPTR	8	2	3756400	102140000	52006000	3544800	160720000	47110000	63904000	43409000	51417000		sp|Q8BFR5|EFTU_MOUSE;tr|A0A0U1RNQ6|A0A0U1RNQ6_MOUSE
sp|Q8BGC4|PTGR3_MOUSE	LLELY(1)AR	LLELY(DBP)AR	5	2	2144600	6740500	4489900	2446400	11514000	4316600	6183600	4414300	4650500		sp|Q8BGC4|PTGR3_MOUSE;tr|A0A494BB38|A0A494BB38_MOUSE
tr|E9Q8N1|E9Q8N1_MOUSE	LLERPPEFTLPLY(1)NK	LLERPPEFTLPLY(DBP)NK	13	2	0	0	6177700	0	0	6993400	0	0	6432100		tr|E9Q8N1|E9Q8N1_MOUSE;tr|E9Q8K5|E9Q8K5_MOUSE;sp|A2ASS6|TITIN_MOUSE
sp|Q5SX39|MYH4_MOUSE	LLGSIDIDHTQY(1)K	LLGSIDIDHTQY(DBP)K	12	2	0	0	15402000	0	0	37527000	0	0	34665000		sp|Q5SX39|MYH4_MOUSE;sp|Q5SX40|MYH1_MOUSE;tr|G3UW82|G3UW82_MOUSE
sp|Q8K3J1|NDUS8_MOUSE	LLNNGDKWEAEIAANIQADY(0.938)LY(0.062)R	LLNNGDKWEAEIAANIQADY(DBP)LYR	20	3	0	0	0	0	12105000	5494700	0	16024000	3076200		sp|Q8K3J1|NDUS8_MOUSE
sp|Q9WUB3|PYGM_MOUSE	LLSY(1)VDDEAFIR	LLSY(DBP)VDDEAFIR	4	2	0	0	6210700	0	0	9886100	0	0	10701000		sp|Q9WUB3|PYGM_MOUSE;tr|E9PUM3|E9PUM3_MOUSE
sp|Q61425|HCDH_MOUSE	LLVPY(1)LIEAVR	LLVPY(DBP)LIEAVR	5	2	0	39077000	35963000	2787000	55046000	25095000	62227000	16543000	22053000		sp|Q61425|HCDH_MOUSE
tr|A8DUK4|A8DUK4_MOUSE	LLVVY(1)PWTQR	LLVVY(DBP)PWTQR	5	2	5726700	0	2516000	7458900	0	6319200	40786000	0	0		tr|A8DUK4|A8DUK4_MOUSE;tr|E9Q223|E9Q223_MOUSE;sp|P02088|HBB1_MOUSE;sp|P02089|HBB2_MOUSE;CON__Q3SX09;CON__P02070;sp|P02104|HBE_MOUSE
sp|Q99LC5|ETFA_MOUSE	LLY(1)DLADQLHAAVGASR	LLY(DBP)DLADQLHAAVGASR	3	3	11896000	25056000	60375000	2044900	148510000	80709000	138870000	56714000	65755000		sp|Q99LC5|ETFA_MOUSE
sp|Q8CC88|VWA8_MOUSE	LLY(1)SVGANVSAEK	LLY(DBP)SVGANVSAEK	3	2	5722800	4169700	0	2503800	0	0	16878000	0	0		sp|Q8CC88|VWA8_MOUSE
sp|P97807|FUMH_MOUSE	LMNESLMLVTALNPHIGY(1)DK	LMNESLMLVTALNPHIGY(DBP)DK	18	3	0	8971400	30652000	0	103840000	11059000	24555000	31116000	23934000		sp|P97807|FUMH_MOUSE;tr|H3BKG7|H3BKG7_MOUSE
sp|P07310|KCRM_MOUSE	LNY(1)KPQEEYPDLSK	LNY(DBP)KPQEEYPDLSK	3	2	0	40161000	121960000	0	121060000	555470000	7496100	90280000	436160000		sp|P07310|KCRM_MOUSE
sp|Q8BMS1|ECHA_MOUSE	LPAKPEVSSDEDVQY(1)R	LPAKPEVSSDEDVQY(DBP)R	15	3	0	12718000	4394300	0	30293000	4835400	2754700	11633000	8653900		sp|Q8BMS1|ECHA_MOUSE
tr|A0A0R4J083|A0A0R4J083_MOUSE	LPANALLGEENKGFY(1)Y(1)LMQELPQER	LPANALLGEENKGFY(DBP)YLMQELPQER	15	4	0	6117800	5987300	0	28160000	8234600	5534000	8916800	3874000		tr|A0A0R4J083|A0A0R4J083_MOUSE;sp|P51174|ACADL_MOUSE
tr|A0A0R4J083|A0A0R4J083_MOUSE	LPANALLGEENKGFY(1)Y(1)LMQELPQER	LPANALLGEENKGFYY(DBP)LMQELPQER	16	4	0	6129600	10708000	0	69984000	14029000	12911000	17848000	7949400		tr|A0A0R4J083|A0A0R4J083_MOUSE;sp|P51174|ACADL_MOUSE
tr|H7BX88|H7BX88_MOUSE	LPVPPLQQSLDY(1)Y(1)LK	LPVPPLQQSLDY(DBP)YLK	12	3	2029200	39889000	27522000	1853600	76859000	25077000	24312000	20160000	23105000		tr|H7BX88|H7BX88_MOUSE;sp|P47934|CACP_MOUSE;tr|B7ZDD7|B7ZDD7_MOUSE
sp|Q9JK42|PDK2_MOUSE	LPVY(1)NK	LPVY(DBP)NK	4	2	55593000	225690000	107650000	83286000	270380000	111860000	85735000	124980000	112670000		sp|Q8BFP9|PDK1_MOUSE;sp|Q9JK42|PDK2_MOUSE
sp|Q9CQA3|SDHB_MOUSE	LQDPFSVY(1)R	LQDPFSVY(DBP)R	8	2	0	10345000	4456800	888760	11747000	3194800	4559600	3560500	0		sp|Q9CQA3|SDHB_MOUSE
sp|Q5SX40|MYH1_MOUSE	LQTESGEY(1)SR	LQTESGEY(DBP)SR	8	2	5237800	3423600	0	3124600	7000200	3678700	4595000	5213400	5382200		sp|Q5SX40|MYH1_MOUSE
sp|Q9CZU6|CISY_MOUSE	LRDY(1)IWNTLNSGR	LRDY(DBP)IWNTLNSGR	4	3	4293600	39279000	51899000	729190	63383000	39989000	32216000	15075000	37387000		sp|Q9CZU6|CISY_MOUSE
tr|E9Q8N1|E9Q8N1_MOUSE	LRPGSGGEKPPDEAPFTY(1)QLK	LRPGSGGEKPPDEAPFTY(DBP)QLK	18	3	0	0	11111000	0	0	6786700	0	0	6231600		tr|E9Q8N1|E9Q8N1_MOUSE;tr|E9Q8K5|E9Q8K5_MOUSE;sp|A2ASS6|TITIN_MOUSE;tr|F7CR78|F7CR78_MOUSE;tr|A2AT70|A2AT70_MOUSE;tr|A2AT68|A2AT68_MOUSE;tr|A2AT65|A2AT65_MOUSE;tr|A2AT64|A2AT64_MOUSE;tr|A2AT67|A2AT67_MOUSE;tr|A2AT66|A2AT66_MOUSE
sp|Q9JKL4|NDUF3_MOUSE	LSPADDELY(1)QR	LSPADDELY(DBP)QR	9	2	0	4270600	0	0	14235000	6304200	0	5321000	4648500		sp|Q9JKL4|NDUF3_MOUSE
sp|P08249|MDHM_MOUSE	LTLY(1)DIAHTPGVAADLSHIETR	LTLY(DBP)DIAHTPGVAADLSHIETR	4	3	3393100	69561000	440110000	0	895870000	552280000	251440000	173670000	350200000		sp|P08249|MDHM_MOUSE;tr|A0A0G2JF23|A0A0G2JF23_MOUSE;tr|A0A0G2JGY4|A0A0G2JGY4_MOUSE
sp|Q61387|COX7R_MOUSE	LTSSVTAY(0.997)DY(0.003)SGK	LTSSVTAY(DBP)DYSGK	8	2	4814800	9856600	2785800	4956300	11504000	5613300	12812000	4529700	0		sp|Q61387|COX7R_MOUSE;tr|E9PZS8|E9PZS8_MOUSE
sp|Q61387|COX7R_MOUSE	LTSSVTAYDY(1)SGK	LTSSVTAYDY(DBP)SGK	10	2	5816300	11467000	4456900	4948900	10967000	5613300	13960000	4424200	0		sp|Q61387|COX7R_MOUSE;tr|E9PZS8|E9PZS8_MOUSE
sp|Q8BMS1|ECHA_MOUSE	LTTY(1)AMTVPFVR	LTTY(DBP)AMTVPFVR	4	2	14414000	34133000	14687000	12156000	43300000	11068000	24334000	12951000	10161000		sp|Q8BMS1|ECHA_MOUSE
sp|Q9JIF9|MYOTI_MOUSE	LTY(1)EEK	LTY(DBP)EEK	3	2	0	7381600	4638400	0	9249600	8207500	0	12473000	7909800		sp|Q9JIF9|MYOTI_MOUSE
sp|Q91Z83|MYH7_MOUSE	LTY(1)TQQLEDLKR	LTY(DBP)TQQLEDLKR	3	3	0	39445000	0	0	65879000	0	0	46515000	0		sp|Q91Z83|MYH7_MOUSE
sp|Q9CZU6|CISY_MOUSE	LVAQLY(1)K	LVAQLY(DBP)K	6	3	905570000	2375000000	1087000000	1114200000	2649300000	883230000	1064000000	781740000	981540000		sp|Q9CZU6|CISY_MOUSE
sp|Q9DB20|ATPO_MOUSE	LVRPPVQVY(1)GIEGR	LVRPPVQVY(DBP)GIEGR	9	3	668190000	8603500000	3225900000	100530000	8407800000	2888300000	3151800000	2489700000	2948000000		sp|Q9DB20|ATPO_MOUSE;tr|A0A338P776|A0A338P776_MOUSE;tr|F6XVM5|F6XVM5_MOUSE
tr|D3Z7R0|D3Z7R0_MOUSE	LVRY(1)FLDK	LVRY(DBP)FLDK	4	3	0	10994000	6185100	0	16824000	5024800	0	3794000	5107400		tr|D3Z7R0|D3Z7R0_MOUSE;tr|A0A0U1RQ97|A0A0U1RQ97_MOUSE;tr|A0A0U1RNL7|A0A0U1RNL7_MOUSE;tr|A0A0U1RPT4|A0A0U1RPT4_MOUSE;sp|O55028|BCKD_MOUSE
sp|Q91ZA3|PCCA_MOUSE	LVTY(1)GSDR	LVTY(DBP)GSDR	4	2	3903500	31412000	19692000	1267000	36467000	16892000	21502000	18106000	17597000		sp|Q91ZA3|PCCA_MOUSE
tr|E9PYC6|E9PYC6_MOUSE	LY(1)ALYK	LY(DBP)ALYK	2	2	33262000	65830000	17837000	32425000	56611000	17854000	29484000	22654000	20279000		tr|E9PYC6|E9PYC6_MOUSE;tr|E9Q858|E9Q858_MOUSE;tr|E9PUY9|E9PUY9_MOUSE;tr|E9PYA9|E9PYA9_MOUSE;tr|E9PVM6|E9PVM6_MOUSE;tr|Q3TCD4|Q3TCD4_MOUSE;sp|Q9WUR2|ECI2_MOUSE;tr|E9Q7A8|E9Q7A8_MOUSE
sp|Q8BIJ6|SYIM_MOUSE	LY(1)CENEKDPK	LY(DBP)CENEKDPK	2	3	0	35653000	20363000	0	45984000	19669000	4218300	3104300	20774000		sp|Q8BIJ6|SYIM_MOUSE
tr|D3Z6F5|D3Z6F5_MOUSE	LY(1)CIYVAIGQK	LY(DBP)CIYVAIGQK	2	2	13346000	32383000	48346000	8295500	82882000	47263000	29817000	33516000	36880000		tr|D3Z6F5|D3Z6F5_MOUSE;sp|Q03265|ATPA_MOUSE
tr|F6ZFT1|F6ZFT1_MOUSE	LY(1)DKIDPEKLSVNSHFMK	LY(DBP)DKIDPEKLSVNSHFMK	2	4	1622300	140240000	106200000	0	325840000	159670000	71579000	147000000	117000000		tr|F6ZFT1|F6ZFT1_MOUSE;tr|F8WJ64|F8WJ64_MOUSE;sp|Q9CR21|ACPM_MOUSE
sp|Q5SX39|MYH4_MOUSE	LY(1)EQHLGK	LY(DBP)EQHLGK	2	3	0	0	5658400	0	0	7793400	0	0	10057000		sp|Q5SX39|MYH4_MOUSE;sp|Q5SX40|MYH1_MOUSE;tr|G3UW82|G3UW82_MOUSE
sp|P70296|PEBP1_MOUSE	LY(1)EQLSGK	LY(DBP)EQLSGK	2	2	0	0	0	0	0	11692000	0	6236500	4462600		sp|P70296|PEBP1_MOUSE;tr|D3Z1V4|D3Z1V4_MOUSE
sp|Q99LP6|GRPE1_MOUSE	LY(1)GIQGFCK	LY(DBP)GIQGFCK	2	2	12733000	21264000	10731000	4405900	26304000	5879900	14300000	2522400	9389200		sp|Q99LP6|GRPE1_MOUSE
tr|E9Q8N1|E9Q8N1_MOUSE	LY(1)KPVFVLKPASFK	LY(DBP)KPVFVLKPASFK	2	4	0	0	11800000	0	0	15408000	0	0	6210600		tr|E9Q8N1|E9Q8N1_MOUSE;tr|E9Q8K5|E9Q8K5_MOUSE;sp|A2ASS6|TITIN_MOUSE
tr|A2AIW9|A2AIW9_MOUSE	LY(1)LNVLNR	LY(DBP)LNVLNR	2	2	3253600	4737600	0	1822500	5605000	2663500	3362500	1810800	0		tr|A2AIW9|A2AIW9_MOUSE;sp|Q9DC61|MPPA_MOUSE
tr|A0A0A0MQ70|A0A0A0MQ70_MOUSE	LY(1)NQPTDTR	LY(DBP)NQPTDTR	2	2	0	3773200	1896100	0	4619700	0	0	2343800	2244000		tr|A0A0A0MQ70|A0A0A0MQ70_MOUSE;sp|Q5SWT3|S2535_MOUSE
sp|Q9CR10|OXLD1_MOUSE	LY(1)QDGGEK	LY(DBP)QDGGEK	2	2	0	3558900	0	0	0	0	0	4084200	0		sp|Q9CR10|OXLD1_MOUSE
sp|P11798|KCC2A_MOUSE	LY(1)QQIK	LY(DBP)QQIK	2	2	0	6426100	16012000	0	3455100	16021000	0	2328500	23615000		sp|P11798|KCC2A_MOUSE;tr|F8WIS9|F8WIS9_MOUSE;tr|A0A286YCB8|A0A286YCB8_MOUSE;tr|A0A286YDL6|A0A286YDL6_MOUSE;tr|Q8CCM0|Q8CCM0_MOUSE;tr|Q5SVI9|Q5SVI9_MOUSE;tr|E9Q1V9|E9Q1V9_MOUSE;sp|Q6PHZ2|KCC2D_MOUSE;tr|Q5SVJ1|Q5SVJ1_MOUSE;tr|E9Q1W0|E9Q1W0_MOUSE;tr|Q5SVI3|Q5SVI3_MOUSE;tr|Q5SVI0|Q5SVI0_MOUSE;tr|Q5SVI2|Q5SVI2_MOUSE;sp|Q923T9|KCC2G_MOUSE;tr|E9Q1T1|E9Q1T1_MOUSE;tr|A0A0G2JGS4|A0A0G2JGS4_MOUSE;sp|P28652|…
sp|P38647|GRP75_MOUSE	LY(1)SPSQIGAFVLMK	LY(DBP)SPSQIGAFVLMK	2	2	7252400	16952000	21234000	3893700	29548000	17731000	17467000	7830800	13038000		sp|P38647|GRP75_MOUSE
sp|Q8BFP9|PDK1_MOUSE	LYAQY(1)FQGDLK	LYAQY(DBP)FQGDLK	5	2	0	11640000	0	0	0	3677000	4181500	5349700	5202100		sp|Q8BFP9|PDK1_MOUSE
tr|H7BX88|H7BX88_MOUSE	MAHY(1)LEK	MAHY(DBP)LEK	4	2	4430000	25828000	12468000	0	54416000	8049800	7984500	21806000	11736000		tr|H7BX88|H7BX88_MOUSE;sp|P47934|CACP_MOUSE;tr|F7BF80|F7BF80_MOUSE
sp|Q9CQZ6|NDUB3_MOUSE	MELPDY(1)R	MELPDY(DBP)R	6	2	0	6153500	2036200	0	7835700	0	0	2377800	2203600		sp|Q9CQZ6|NDUB3_MOUSE
sp|Q9JIF9|MYOTI_MOUSE	MFNY(1)ERPK	MFNY(DBP)ERPK	4	2	0	14734000	5945800	0	12779000	12212000	0	0	15093000		sp|Q9JIF9|MYOTI_MOUSE
tr|A0A0R3P9C8|A0A0R3P9C8_MOUSE	MGSQVIIPY(1)R	MGSQVIIPY(DBP)R	9	2	24946000	92364000	67047000	26340000	85953000	50396000	34783000	23959000	48082000		tr|A0A0R3P9C8|A0A0R3P9C8_MOUSE;sp|Q9DC69|NDUA9_MOUSE
sp|Q8K1Z0|COQ9_MOUSE	MLIPY(1)IEHWPR	MLIPY(DBP)IEHWPR	5	3	5867000	6016500	35851000	0	80958000	42476000	11488000	16819000	30871000		sp|Q8K1Z0|COQ9_MOUSE;tr|F6SFF5|F6SFF5_MOUSE
sp|P00158|CYB_MOUSE	MLKLY(1)P	MLKLY(DBP)P	5	2	4529100	22853000	7301700	4335100	29333000	4313100	5068600	5994300	5513500		sp|P00158|CYB_MOUSE
sp|Q9CQA3|SDHB_MOUSE	MMATY(1)K	MMATY(DBP)K	5	2	2381400	24786000	17945000	10939000	22587000	7791100	16100000	8147100	11445000		sp|Q9CQA3|SDHB_MOUSE
tr|G5E902|G5E902_MOUSE	MQVDPQKY(1)K	MQVDPQKY(DBP)K	8	3	5112200	18387000	10687000	0	25672000	1529400	0	9458400	8152300		tr|G5E902|G5E902_MOUSE;sp|Q8VEM8|MPCP_MOUSE
tr|E9Q8N1|E9Q8N1_MOUSE	MSGY(1)PLPK	MSGY(DBP)PLPK	4	2	0	3722100	5836600	0	0	6221400	0	0	9809000		tr|E9Q8N1|E9Q8N1_MOUSE;tr|E9Q8K5|E9Q8K5_MOUSE;sp|A2ASS6|TITIN_MOUSE
sp|P16332|MUTA_MOUSE	MVSGAY(1)R	MVSGAY(DBP)R	6	2	17258000	7955600	0	13490000	10192000	0	6120600	3683300	4295800		sp|P16332|MUTA_MOUSE;tr|A0A3B2WCT0|A0A3B2WCT0_MOUSE
sp|P16125|LDHB_MOUSE	MVVDSAY(1)EVIK	MVVDSAY(DBP)EVIK	7	2	0	12810000	0	0	0	0	4220300	10218000	0		sp|P16125|LDHB_MOUSE
tr|E9Q8N1|E9Q8N1_MOUSE	MY(1)GITDFR	MY(DBP)GITDFR	2	2	0	0	8446500	0	0	7891100	0	0	9336300		tr|E9Q8N1|E9Q8N1_MOUSE;tr|E9Q8K5|E9Q8K5_MOUSE;sp|A2ASS6|TITIN_MOUSE;tr|F7CR78|F7CR78_MOUSE;tr|A2AT70|A2AT70_MOUSE
tr|G5E902|G5E902_MOUSE	MY(1)KEEGLNAFYK	MY(DBP)KEEGLNAFYK	2	3	0	47296000	17938000	0	65634000	14192000	9354700	20084000	15956000		tr|G5E902|G5E902_MOUSE;sp|Q8VEM8|MPCP_MOUSE
tr|E9PYC6|E9PYC6_MOUSE	NAISFQMY(1)R	NAISFQMY(DBP)R	8	2	9485100	23343000	11273000	5354500	22231000	0	18238000	0	10699000		tr|E9PYC6|E9PYC6_MOUSE;tr|E9Q858|E9Q858_MOUSE;tr|E9PUY9|E9PUY9_MOUSE;tr|E9PYA9|E9PYA9_MOUSE;tr|E9PVM6|E9PVM6_MOUSE;tr|Q3TCD4|Q3TCD4_MOUSE;sp|Q9WUR2|ECI2_MOUSE
sp|O70571|PDK4_MOUSE	NAPLAGFGY(1)GLPISR	NAPLAGFGY(DBP)GLPISR	9	2	13654000	58976000	29471000	8511100	89707000	26409000	31528000	23199000	27554000		sp|O70571|PDK4_MOUSE
sp|P38647|GRP75_MOUSE	NAVITVPAY(1)FNDSQR	NAVITVPAY(DBP)FNDSQR	9	2	0	9721500	0	0	8931400	0	0	0	0		sp|P38647|GRP75_MOUSE
tr|G3UW82|G3UW82_MOUSE	NAY(1)EESLDQLETLKR	NAY(DBP)EESLDQLETLKR	3	3	0	0	25167000	0	26350000	145720000	0	10295000	60716000		tr|G3UW82|G3UW82_MOUSE
tr|F7B1B6|F7B1B6_MOUSE	NEICY(1)NILVLCLR	NEICY(DBP)NILVLCLR	5	2	0	6388600	6100900	0	44294000	11873000	3363500	17901000	7164200		tr|F7B1B6|F7B1B6_MOUSE;sp|Q60936|COQ8A_MOUSE
tr|E9Q8N1|E9Q8N1_MOUSE	NEY(1)PLSQSPNCGITTTEK	NEY(DBP)PLSQSPNCGITTTEK	3	2	0	0	0	0	0	14747000	0	0	0		tr|E9Q8N1|E9Q8N1_MOUSE;tr|E9Q8K5|E9Q8K5_MOUSE;sp|A2ASS6|TITIN_MOUSE;tr|F7CR78|F7CR78_MOUSE;tr|A2AT70|A2AT70_MOUSE
sp|P97457|MLRS_MOUSE	NICY(1)VITHGDAKDQE	NICY(DBP)VITHGDAKDQE	4	2	1351900	20706000	192490000	0	101630000	151360000	3630300	70648000	514930000		sp|P97457|MLRS_MOUSE;tr|A0A0U1RP93|A0A0U1RP93_MOUSE
tr|D3Z316|D3Z316_MOUSE	NKVEDAFY(1)KGELR	NKVEDAFY(DBP)KGELR	8	3	0	8543000	4203700	0	10781000	7251100	3008700	5842000	5906700		tr|D3Z316|D3Z316_MOUSE;sp|Q9CQF4|CF203_MOUSE
tr|Q3U422|Q3U422_MOUSE	NLQHHDYNTY(1)TFLDLNLDLSK	NLQHHDYNTY(DBP)TFLDLNLDLSK	10	3	0	0	4365300	0	24532000	21640000	0	13840000	0		sp|Q8BK30|NDUV3_MOUSE;tr|Q3U422|Q3U422_MOUSE
sp|Q9CQQ7|AT5F1_MOUSE	NNIALALEVTY(1)R	NNIALALEVTY(DBP)R	11	2	3288300	20853000	11223000	2230100	27081000	13096000	10122000	13743000	12412000		sp|Q9CQQ7|AT5F1_MOUSE
sp|Q9CQQ7|AT5F1_MOUSE	NRLDY(1)HISVQNMMR	NRLDY(DBP)HISVQNMMR	5	4	6975600	0	18662000	0	17980000	18718000	9842700	0	11505000		sp|Q9CQQ7|AT5F1_MOUSE
sp|Q6NVE9|PPTC7_MOUSE	NSNY(1)ESIQR	NSNY(DBP)ESIQR	4	2	1201400	4337400	3323600	0	8444500	3598000	0	3508000	3405500		sp|Q6NVE9|PPTC7_MOUSE
tr|Q3U422|Q3U422_MOUSE	NSPPPSSY(1)PSVENTGGAVAGPHPGGSLLPTDEGLPK	NSPPPSSY(DBP)PSVENTGGAVAGPHPGGSLLPTDEGLPK	8	3	0	15288000	0	0	12673000	0	0	7450300	0		tr|Q3U422|Q3U422_MOUSE
sp|Q99KI0|ACON_MOUSE	NTIVTSY(1)NR	NTIVTSY(DBP)NR	7	2	42729000	309110000	137380000	43041000	435780000	108730000	65379000	131820000	151750000		sp|Q99KI0|ACON_MOUSE
sp|Q60597|ODO1_MOUSE	NTNAGAPPGTAY(1)QSPLSLSR	NTNAGAPPGTAY(DBP)QSPLSLSR	12	2	193650000	334450000	234960000	9554700	300630000	204750000	270050000	182700000	234240000		sp|Q60597|ODO1_MOUSE;tr|Z4YJV4|Z4YJV4_MOUSE;tr|Q5SVY0|Q5SVY0_MOUSE
sp|Q9JK42|PDK2_MOUSE	NTSTY(1)R	NTSTY(DBP)R	5	2	21675000	92018000	62222000	65153000	96557000	69458000	52312000	67528000	71958000		sp|Q9JK42|PDK2_MOUSE
sp|Q9WV35|ABEC2_MOUSE	NVEY(1)SSGR	NVEY(DBP)SSGR	4	2	0	11553000	4214100	0	18001000	9823200	0	17415000	12172000		sp|Q9WV35|ABEC2_MOUSE
tr|A0A1L1SQA2|A0A1L1SQA2_MOUSE	NY(1)EHLFK	NY(DBP)EHLFK	2	3	0	0	0	0	12079000	5626300	1662700	0	0		tr|A0A1L1SQA2|A0A1L1SQA2_MOUSE;sp|Q9CQV1|TIM16_MOUSE
tr|K3W4M2|K3W4M2_MOUSE	NY(1)NLQMSGETLK	NY(DBP)NLQMSGETLK	2	2	0	0	0	0	0	3001500	0	0	4939200		tr|K3W4M2|K3W4M2_MOUSE;sp|E9PZQ0|RYR1_MOUSE;tr|A0A1L1SQG7|A0A1L1SQG7_MOUSE
sp|Q9DB15|RM12_MOUSE	NY(1)VQGINLVQAK	NY(DBP)VQGINLVQAK	2	2	8865700	22164000	11132000	5002200	21282000	6101000	6845300	5367900	6270900		sp|Q9DB15|RM12_MOUSE
tr|A2AWH7|A2AWH7_MOUSE	PASAPPPSLSASVPPQATAGPSY(1)PR	PASAPPPSLSASVPPQATAGPSY(DBP)PR	23	3	6578400	9485700	0	4848200	10382000	14123000	10397000	0	0		tr|A2AWH7|A2AWH7_MOUSE;sp|Q8BKZ9|ODPX_MOUSE
tr|Q9CZ70|Q9CZ70_MOUSE	PGSVY(1)R	PGSVY(DBP)R	5	2	9002600	9882800	9048200	7004400	11346000	6671500	7429100	0	12199000		tr|Q9CZ70|Q9CZ70_MOUSE
sp|P05064|ALDOA_MOUSE	PHPY(1)PALTPEQK	PHPY(DBP)PALTPEQK	4	2	0	49575000	157030000	0	51975000	292790000	10527000	35060000	359260000		sp|P05064|ALDOA_MOUSE;tr|A6ZI44|A6ZI44_MOUSE;tr|D3YWI1|D3YWI1_MOUSE;tr|D3Z510|D3Z510_MOUSE;tr|A0A0U1RPN8|A0A0U1RPN8_MOUSE;tr|D3YV98|D3YV98_MOUSE;tr|A0A0U1RPT5|A0A0U1RPT5_MOUSE
sp|Q8CHT0|AL4A1_MOUSE	PSDTAMLASY(1)AVYR	PSDTAMLASY(DBP)AVYR	10	3	0	0	9046400	0	11198000	0	0	3202100	7983600		sp|Q8CHT0|AL4A1_MOUSE
sp|P05202|AATM_MOUSE	PY(1)VLPSVR	PY(DBP)VLPSVR	2	2	5228100	458120000	182350000	2739100	557640000	211910000	154120000	239140000	195140000		sp|P05202|AATM_MOUSE
sp|P97450|ATP5J_MOUSE	QASGGPVDIGPEY(1)QQDLDRELY(1)KLK	QASGGPVDIGPEYQQDLDRELY(DBP)KLK	22	4	0	99800000	17860000	0	324920000	73818000	17478000	144200000	39741000		sp|P97450|ATP5J_MOUSE;tr|E9QAD6|E9QAD6_MOUSE
sp|Q9CR62|M2OM_MOUSE	QATY(1)TTTR	QATY(DBP)TTTR	4	2	25097000	70076000	30303000	21960000	60419000	18612000	30687000	21972000	23069000		sp|Q9CR62|M2OM_MOUSE;tr|Q5SX46|Q5SX46_MOUSE;tr|Q5SX48|Q5SX48_MOUSE
sp|P38647|GRP75_MOUSE	QAVTNPNNTFY(1)ATKR	QAVTNPNNTFY(DBP)ATKR	11	3	18607000	52374000	38730000	19137000	68298000	27060000	33178000	28559000	27863000		sp|P38647|GRP75_MOUSE
sp|Q8QZT1|THIL_MOUSE	QEQDTYALSSY(1)TR	QEQDTYALSSY(DBP)TR	11	2	0	0	0	0	11193000	0	0	0	0		sp|Q8QZT1|THIL_MOUSE
tr|D3Z6F5|D3Z6F5_MOUSE	QGQY(1)SPMAIEEQVAVIYAGVR	QGQY(DBP)SPMAIEEQVAVIYAGVR	4	2	0	107520000	20386000	0	92099000	26074000	27529000	39463000	32267000		tr|D3Z6F5|D3Z6F5_MOUSE;sp|Q03265|ATPA_MOUSE
sp|Q9WUM5|SUCA_MOUSE	QGTFHSQQALEY(1)GTK	QGTFHSQQALEY(DBP)GTK	12	3	10076000	43493000	23023000	0	73165000	19172000	22470000	28249000	21090000		sp|Q9WUM5|SUCA_MOUSE
tr|E0CX19|E0CX19_MOUSE	QIY(1)PQLK	QIY(DBP)PQLK	3	2	5508200	23539000	9095600	7449800	25096000	8420600	12517000	11808000	7263000		tr|E0CX19|E0CX19_MOUSE;sp|Q8QZS1|HIBCH_MOUSE
sp|P97450|ATP5J_MOUSE	QMY(1)GKGEMDTFPTFK	QMY(DBP)GKGEMDTFPTFK	3	3	23214000	40799000	14142000	5440000	58430000	12673000	12851000	19032000	12422000		sp|P97450|ATP5J_MOUSE;tr|E9QAD6|E9QAD6_MOUSE
tr|H7BX88|H7BX88_MOUSE	QPVVIY(1)SSPGVILPK	QPVVIY(DBP)SSPGVILPK	6	2	33171000	154670000	57664000	29845000	178720000	60994000	72531000	61946000	82189000		tr|H7BX88|H7BX88_MOUSE;sp|P47934|CACP_MOUSE;tr|B7ZDD7|B7ZDD7_MOUSE
sp|O88990|ACTN3_MOUSE	QQEQNIINY(1)K	QQEQNIINY(DBP)K	9	2	0	5695600	42911000	0	8799100	89010000	0	6975900	83899000		sp|O88990|ACTN3_MOUSE
sp|Q9CQA3|SDHB_MOUSE	QQY(1)LQSIEDR	QQY(DBP)LQSIEDR	3	2	0	16088000	0	0	33953000	0	4499100	6179200	0		sp|Q9CQA3|SDHB_MOUSE
tr|Q3U422|Q3U422_MOUSE	QVPEGGSQVQEVLEDQKPVSY(1)SK	QVPEGGSQVQEVLEDQKPVSY(DBP)SK	21	3	0	19907000	0	0	30589000	7262300	0	21862000	0		tr|Q3U422|Q3U422_MOUSE
tr|A0A1B0GSR9|A0A1B0GSR9_MOUSE	QVVDSAY(1)EVIK	QVVDSAY(DBP)EVIK	7	2	0	17044000	30984000	0	18492000	61861000	0	12952000	72894000		tr|A0A1B0GSR9|A0A1B0GSR9_MOUSE;tr|Q564E2|Q564E2_MOUSE;sp|P06151|LDHA_MOUSE;tr|A0A1B0GSX0|A0A1B0GSX0_MOUSE
tr|D3Z5T8|D3Z5T8_MOUSE	QY(1)GLKK	QY(DBP)GLKK	2	2	26778000	56621000	46796000	11524000	60518000	0	0	0	42351000		tr|D3Z5T8|D3Z5T8_MOUSE
sp|Q9JI91|ACTN2_MOUSE	QYEHNIINY(1)K	QYEHNIINY(DBP)K	9	3	0	5075200	4848900	0	42177000	9310000	0	28640000	3866800		sp|Q9JI91|ACTN2_MOUSE
sp|P52825|CPT2_MOUSE	QYGQTVATY(1)ESCSTAAFK	QYGQTVATY(DBP)ESCSTAAFK	9	2	4226400	22458000	7155700	1562800	23646000	6454000	0	0	5339300		sp|P52825|CPT2_MOUSE
sp|O35459|ECH1_MOUSE	RAPEEVSDHNY(1)ESIQVTSAQK	RAPEEVSDHNY(DBP)ESIQVTSAQK	11	3	0	0	0	0	20483000	5408300	6537700	7644100	4065900		sp|O35459|ECH1_MOUSE
sp|Q5SX39|MYH4_MOUSE	RESIFCIQY(1)NVR	RESIFCIQY(DBP)NVR	9	2	0	11712000	75275000	0	20650000	132940000	4122600	10714000	160740000		sp|Q5SX39|MYH4_MOUSE;sp|Q5SX40|MYH1_MOUSE;tr|B1AR69|B1AR69_MOUSE
sp|Q3UV70|PDP1_MOUSE	RLDNDISLEAQVGDPNSFLNY(1)LVLR	RLDNDISLEAQVGDPNSFLNY(DBP)LVLR	21	3	0	0	0	0	5623600	3884100	0	0	0		sp|Q3UV70|PDP1_MOUSE;tr|A2AJP9|A2AJP9_MOUSE;tr|A8Y5Q0|A8Y5Q0_MOUSE;tr|A2AJQ0|A2AJQ0_MOUSE
sp|Q9R0Y5|KAD1_MOUSE	RLETY(0.048)Y(0.952)NATEPVISFYDKR	RLETYY(DBP)NATEPVISFYDKR	6	3	0	0	12582000	0	15823000	31433000	0	0	27641000		sp|Q9R0Y5|KAD1_MOUSE
tr|Q9CQB4|Q9CQB4_MOUSE	RLPEDLY(1)NDR	RLPEDLY(DBP)NDR	7	3	0	93474000	41522000	0	274550000	101630000	28378000	112640000	54537000		tr|Q9CQB4|Q9CQB4_MOUSE;sp|Q9D855|QCR7_MOUSE
sp|P97450|ATP5J_MOUSE	RQASGGPVDIGPEY(1)QQDLDR	RQASGGPVDIGPEY(DBP)QQDLDR	14	3	0	16701000	8770600	0	109270000	11753000	7680000	56535000	16112000		sp|P97450|ATP5J_MOUSE;tr|E9QAD6|E9QAD6_MOUSE
tr|D6RCZ6|D6RCZ6_MOUSE	RSDTGSSGEAY(1)KR	RSDTGSSGEAY(DBP)KR	11	3	1141100	3764800	1665400	0	8312900	3549300	1296000	2805200	0		tr|D6RCZ6|D6RCZ6_MOUSE;tr|D6RJ50|D6RJ50_MOUSE;tr|A0A338P6U4|A0A338P6U4_MOUSE;sp|Q5XJY4|PARL_MOUSE
sp|Q9CQC7|NDUB4_MOUSE	SANIY(1)PNFRPTPK	SANIY(DBP)PNFRPTPK	5	3	0	35939000	0	3413600	39493000	10682000	9697800	16011000	11429000		sp|Q9CQC7|NDUB4_MOUSE
tr|E9PYJ9|E9PYJ9_MOUSE	SASY(1)NLSLTLQK	SASY(DBP)NLSLTLQK	4	2	0	40174000	72769000	1764200	54278000	124690000	0	45541000	152980000		tr|E9PYJ9|E9PYJ9_MOUSE;sp|Q9JKS4|LDB3_MOUSE
sp|Q91WK5|GCSH_MOUSE	SCY(1)EDGWLIK	SCY(DBP)EDGWLIK	3	2	0	5076600	0	0	20264000	8842500	0	9740900	2043100		sp|Q91WK5|GCSH_MOUSE
sp|P19783|COX41_MOUSE	SEDY(1)AFPTY(1)ADRR	SEDY(DBP)AFPTYADRR	4	3	0	9842800	8059900	0	87815000	22098000	5906700	28919000	11681000		sp|P19783|COX41_MOUSE
sp|P19783|COX41_MOUSE	SEDY(1)AFPTY(1)ADRR	SEDYAFPTY(DBP)ADRR	9	3	0	0	0	0	312400000	2955600	0	16121000	0		sp|P19783|COX41_MOUSE
sp|P52825|CPT2_MOUSE	SEY(1)NDQLTR	SEY(DBP)NDQLTR	3	2	0	7587700	0	0	17864000	4765500	5296700	6550100	2762900		sp|P52825|CPT2_MOUSE
sp|P35486|ODPA_MOUSE	SGKGPILMELQTY(1)R	SGKGPILMELQTY(DBP)R	13	3	9642800	64609000	58626000	5464400	146310000	58107000	47966000	52626000	68373000		sp|P35486|ODPA_MOUSE
sp|Q9DBL1|ACDSB_MOUSE	SGNY(0.943)Y(0.057)VLNGSK	SGNY(DBP)YVLNGSK	4	2	5778800	9195500	0	2357900	13298000	2591300	2794200	4484900	0		sp|Q9DBL1|ACDSB_MOUSE;tr|E9Q5L3|E9Q5L3_MOUSE
tr|A0A0R4J0S3|A0A0R4J0S3_MOUSE	SGY(1)GATALNMK	SGY(DBP)GATALNMK	3	2	2469100	5646900	2395200	1241100	8506200	0	0	3450300	2152400		tr|A0A0R4J0S3|A0A0R4J0S3_MOUSE;sp|Q924D0|RT4I1_MOUSE
sp|P17665|COX7C_MOUSE	SHY(1)EEGPGK	SHY(DBP)EEGPGK	3	2	24175000	198710000	95659000	1056000	432520000	126260000	87002000	166090000	87437000		sp|P17665|COX7C_MOUSE
tr|Q8BSH3|Q8BSH3_MOUSE	SIDDLEDELY(1)AQK	SIDDLEDELY(DBP)AQK	10	2	0	0	0	0	0	9408800	0	2182200	0		tr|Q8BSH3|Q8BSH3_MOUSE;sp|P58771|TPM1_MOUSE;tr|Q8BP43|Q8BP43_MOUSE;tr|E9Q456|E9Q456_MOUSE
sp|P63038|CH60_MOUSE	SIDLKDKY(1)K	SIDLKDKY(DBP)K	8	3	0	6888200	0	0	6799400	0	0	3294000	1735700		sp|P63038|CH60_MOUSE;tr|D3Z7J9|D3Z7J9_MOUSE;tr|D3Z2F2|D3Z2F2_MOUSE
sp|Q61941|NNTM_MOUSE	SLANVILGGY(1)GTTSTAGGK	SLANVILGGY(DBP)GTTSTAGGK	10	2	11097000	9117000	0	6693000	12823000	0	0	6502200	0		sp|Q61941|NNTM_MOUSE;tr|Q8C9V5|Q8C9V5_MOUSE;tr|Q8BGK0|Q8BGK0_MOUSE;tr|E9Q8F4|E9Q8F4_MOUSE
tr|Q8BSH3|Q8BSH3_MOUSE	SLEAQAEKY(1)SQK	SLEAQAEKY(DBP)SQK	9	3	0	0	2378300	0	8642000	20116000	0	9377800	7398500		tr|Q8BSH3|Q8BSH3_MOUSE;sp|P58771|TPM1_MOUSE;tr|E9Q452|E9Q452_MOUSE;tr|B7ZNL3|B7ZNL3_MOUSE;tr|E9Q454|E9Q454_MOUSE;tr|F8WID5|F8WID5_MOUSE;tr|G5E8R0|G5E8R0_MOUSE;tr|G5E8R1|G5E8R1_MOUSE;tr|E9Q455|E9Q455_MOUSE;tr|D3Z6I8|D3Z6I8_MOUSE;tr|E9Q7Q3|E9Q7Q3_MOUSE;tr|Q8BP43|Q8BP43_MOUSE;tr|A0A0R4J1P2|A0A0R4J1P2_MOUSE;sp|P21107|TPM3_MOUSE;tr|E9Q456|E9Q456_MOUSE;tr|E9Q450|E9Q450_MOUSE;tr|E9Q448|E9Q448_MOUSE;tr|E…
sp|Q61941|NNTM_MOUSE	SLGVGY(1)AAVDNPIFYKPNTAMLLGDAK	SLGVGY(DBP)AAVDNPIFYKPNTAMLLGDAK	6	3	0	72721000	10225000	0	151320000	14278000	68253000	52843000	9440100		sp|Q61941|NNTM_MOUSE;tr|Q8C9V5|Q8C9V5_MOUSE;tr|Q8BGK0|Q8BGK0_MOUSE
tr|A0A3Q4EC00|A0A3Q4EC00_MOUSE	SLHMY(1)LEK	SLHMY(DBP)LEK	5	3	10079000	17980000	10343000	621140	82148000	23614000	16384000	33139000	18013000		tr|A0A3Q4EC00|A0A3Q4EC00_MOUSE;tr|A0A452J8A5|A0A452J8A5_MOUSE;sp|P42125|ECI1_MOUSE
sp|Q9CZ13|QCR1_MOUSE	SLLTY(1)GR	SLLTY(DBP)GR	5	2	579580000	1539600000	734960000	540260000	1502100000	554230000	692270000	565100000	621840000		sp|Q9CZ13|QCR1_MOUSE;tr|A0A0A6YWX6|A0A0A6YWX6_MOUSE
tr|B1AR28|B1AR28_MOUSE	SLSEGY(1)PTAQHEK	SLSEGY(DBP)PTAQHEK	6	3	3502400	3554200	8784400	0	148760000	27907000	13733000	18841000	18245000		tr|B1AR28|B1AR28_MOUSE;sp|P50544|ACADV_MOUSE
sp|Q9CQN1|TRAP1_MOUSE	SLY(1)SEK	SLY(DBP)SEK	3	2	4452300	10725000	5651500	0	11431000	4671200	3833000	6078200	5320700		sp|Q9CQN1|TRAP1_MOUSE
sp|Q8BMS1|ECHA_MOUSE	SPKPVVAAISGSCLGGGLELAIACQY(1)R	SPKPVVAAISGSCLGGGLELAIACQY(DBP)R	26	3	1024700	8751900	0	0	12994000	0	0	0	0		sp|Q8BMS1|ECHA_MOUSE
sp|Q9JJW5|MYOZ2_MOUSE	SPPNPENIAPGY(1)SGPLK	SPPNPENIAPGY(DBP)SGPLK	12	3	0	8645600	0	0	8901700	0	0	10484000	0		sp|Q9JJW5|MYOZ2_MOUSE
sp|P31001|DESM_MOUSE	SQAY(1)SSSQR	SQAY(DBP)SSSQR	4	2	1590600	16905000	13594000	1112800	11983000	13694000	0	14626000	17597000		sp|P31001|DESM_MOUSE
tr|A2A5V3|A2A5V3_MOUSE	SQGSY(1)QK	SQGSY(DBP)QK	5	2	6055900	0	11877000	11319000	39666000	12340000	0	9106700	20073000		tr|A2A5V3|A2A5V3_MOUSE;tr|A2A5V2|A2A5V2_MOUSE
sp|Q9DC70|NDUS7_MOUSE	SRAEY(1)VVTK	SRAEY(DBP)VVTK	5	2	9717200	29188000	7850500	3012600	49282000	10287000	6785500	18351000	10333000		sp|Q9DC70|NDUS7_MOUSE
sp|Q5SX39|MYH4_MOUSE	SSDAEMAVFGEAAPY(1)LR	SSDAEMAVFGEAAPY(DBP)LR	15	2	0	3213400	13178000	0	0	23034000	0	3833300	24544000		sp|Q5SX39|MYH4_MOUSE;sp|Q5SX40|MYH1_MOUSE;tr|Q1WNQ6|Q1WNQ6_MOUSE;tr|G3UW82|G3UW82_MOUSE
sp|Q9Z2I9|SUCB1_MOUSE	SSDEAY(1)AIAKK	SSDEAY(DBP)AIAKK	6	3	3685100	30936000	12629000	1801900	153960000	43430000	6601100	54517000	21441000		sp|Q9Z2I9|SUCB1_MOUSE
sp|Q8VHX6|FLNC_MOUSE	SSHTY(1)TR	SSHTY(DBP)TR	5	3	0	4956100	3766000	0	5724900	6391700	0	6390100	7507400		sp|Q8VHX6|FLNC_MOUSE
tr|E9Q8N1|E9Q8N1_MOUSE	STAELY(1)LTTK	STAELY(DBP)LTTK	6	2	0	0	8975300	0	0	22076000	0	4084200	18024000		tr|E9Q8N1|E9Q8N1_MOUSE;tr|E9Q8K5|E9Q8K5_MOUSE;sp|A2ASS6|TITIN_MOUSE;tr|F7CR78|F7CR78_MOUSE;tr|A2AT70|A2AT70_MOUSE;tr|A2AT68|A2AT68_MOUSE;tr|F6RSJ3|F6RSJ3_MOUSE;tr|A2AT65|A2AT65_MOUSE;tr|A2AT64|A2AT64_MOUSE;tr|A2AT67|A2AT67_MOUSE;tr|A2AT66|A2AT66_MOUSE
tr|A2AKU9|A2AKU9_MOUSE	SVISY(1)K	SVISY(DBP)K	5	1	275540000	363280000	346030000	319950000	528780000	305660000	276910000	215610000	349030000		tr|A2AKU9|A2AKU9_MOUSE;tr|Q8C2Q8|Q8C2Q8_MOUSE;sp|Q91VR2|ATPG_MOUSE;tr|A2AKV3|A2AKV3_MOUSE
sp|P50462|CSRP3_MOUSE	SVY(1)AAEK	SVY(DBP)AAEK	3	2	0	0	0	0	4413200	0	1723700	5354900	0		sp|P50462|CSRP3_MOUSE
sp|Q91WK1|SPRY4_MOUSE	SWVFSY(1)AQR	SWVFSY(DBP)AQR	6	2	0	0	6972000	0	15895000	4494200	0	0	4424000		sp|Q91WK1|SPRY4_MOUSE
sp|Q6PB66|LPPRC_MOUSE	SY(1)ALDKDVASAK	SY(DBP)ALDKDVASAK	2	3	0	13632000	5355900	0	16796000	6645300	3233100	7330600	6127400		sp|Q6PB66|LPPRC_MOUSE
sp|P53395|ODB2_MOUSE	SY(1)LENPAFMLLDLK	SY(DBP)LENPAFMLLDLK	2	2	0	2808600	3759500	0	22406000	10352000	5400300	6705500	4595300		sp|P53395|ODB2_MOUSE
sp|P20801|TNNC2_MOUSE	SY(1)LSEEMIAEFK	SY(DBP)LSEEMIAEFK	2	2	0	0	24256000	0	24455000	150180000	0	21442000	75823000		sp|P20801|TNNC2_MOUSE
sp|Q9CXI0|COQ5_MOUSE	SY(1)QYLVESIR	SY(DBP)QYLVESIR	2	2	0	8607600	5465900	0	14318000	5070100	0	4885000	3420300		sp|Q9CXI0|COQ5_MOUSE
sp|Q9CXI0|COQ5_MOUSE	SYQY(1)LVESIR	SYQY(DBP)LVESIR	4	2	1211700	17736000	9306300	1311100	26801000	11315000	6355800	5520000	11433000		sp|Q9CXI0|COQ5_MOUSE
tr|H7BX88|H7BX88_MOUSE	TAY(1)LQFR	TAY(DBP)LQFR	3	3	142140000	277230000	192310000	80928000	372330000	46761000	149250000	25291000	46226000		tr|H7BX88|H7BX88_MOUSE;sp|P47934|CACP_MOUSE;tr|B7ZDD7|B7ZDD7_MOUSE
sp|Q8K2B3|SDHA_MOUSE	TEDGKIY(1)QR	TEDGKIY(DBP)QR	7	2	0	5637900	0	0	0	1852200	0	0	1605300		sp|Q8K2B3|SDHA_MOUSE;tr|A0A1Y7VJ55|A0A1Y7VJ55_MOUSE
sp|Q9D6R2|IDH3A_MOUSE	TFDLY(1)ANVRPCVSIEGYK	TFDLY(DBP)ANVRPCVSIEGYK	5	3	0	46379000	53474000	0	77832000	45855000	21608000	36948000	61824000		sp|Q9D6R2|IDH3A_MOUSE;tr|A0A1L1STE6|A0A1L1STE6_MOUSE
sp|Q9D6R2|IDH3A_MOUSE	TFDLYANVRPCVSIEGY(1)K	TFDLYANVRPCVSIEGY(DBP)K	17	3	3510400	77258000	69278000	0	119380000	59359000	19259000	58959000	46388000		sp|Q9D6R2|IDH3A_MOUSE;tr|A0A1L1STE6|A0A1L1STE6_MOUSE
sp|Q8BH95|ECHM_MOUSE	TFQDCY(1)SSK	TFQDCY(DBP)SSK	6	2	0	5233000	0	0	11546000	4676200	2572300	5566800	3992100		sp|Q8BH95|ECHM_MOUSE
tr|E0CY79|E0CY79_MOUSE	TGASFNY(1)AVESIR	TGASFNY(DBP)AVESIR	7	2	0	9244700	0	0	10653000	8384300	0	0	0		tr|E0CY79|E0CY79_MOUSE;tr|Q8C1C2|Q8C1C2_MOUSE;tr|E9Q7N5|E9Q7N5_MOUSE;sp|Q8R2Q4|RRF2M_MOUSE
sp|Q61425|HCDH_MOUSE	TGEGFY(1)K	TGEGFY(DBP)K	6	2	21573000	31906000	22314000	6788300	38845000	16156000	22700000	16346000	15878000		sp|Q61425|HCDH_MOUSE
sp|Q5XKE0|MYPC2_MOUSE	TGITLKPLEY(1)K	TGITLKPLEY(DBP)K	10	3	0	0	5816200	0	0	5361900	0	0	11043000		sp|Q5XKE0|MYPC2_MOUSE
sp|Q8BMS1|ECHA_MOUSE	THINY(1)GVK	THINY(DBP)GVK	5	3	94646000	120020000	49864000	34514000	115090000	33927000	85102000	43827000	33719000		sp|Q8BMS1|ECHA_MOUSE
sp|P54071|IDHP_MOUSE	TIEAEAAHGTVTRHY(1)R	TIEAEAAHGTVTRHY(DBP)R	15	4	2361100	0	0	0	9395700	0	0	0	0		sp|P54071|IDHP_MOUSE
sp|Q8BMS1|ECHA_MOUSE	TIEY(1)LEEVAVNFAK	TIEY(DBP)LEEVAVNFAK	4	2	0	8991900	4950400	0	62209000	10551000	5317300	19099000	4279700		sp|Q8BMS1|ECHA_MOUSE
sp|Q99LC5|ETFA_MOUSE	TIVAINKDPEAPIFQVADY(1)GIVADLFK	TIVAINKDPEAPIFQVADY(DBP)GIVADLFK	19	3	0	22846000	13395000	0	110450000	21549000	15479000	29367000	18823000		sp|Q99LC5|ETFA_MOUSE
sp|Q99LC5|ETFA_MOUSE	TIY(1)AGNALCTVK	TIY(DBP)AGNALCTVK	3	2	306420000	796590000	352220000	295310000	750720000	229730000	355520000	238040000	247050000		sp|Q99LC5|ETFA_MOUSE
sp|Q8BFP9|PDK1_MOUSE	TIY(1)EFTDTVIR	TIY(DBP)EFTDTVIR	3	2	0	11388000	3619400	0	28501000	3781400	11359000	12463000	7907700		sp|Q8BFP9|PDK1_MOUSE
sp|Q99NB1|ACS2L_MOUSE	TIY(1)GDHQR	TIY(DBP)GDHQR	3	3	12973000	0	0	0	8429700	0	5407600	1630500	0		sp|Q99NB1|ACS2L_MOUSE
sp|Q60597|ODO1_MOUSE	TKAEQFY(1)CGDTEGKK	TKAEQFY(DBP)CGDTEGKK	7	4	0	4707300	0	0	12539000	5221900	2535600	3113600	4116200		sp|Q60597|ODO1_MOUSE;tr|Z4YJV4|Z4YJV4_MOUSE
sp|Q5SX39|MYH4_MOUSE	TKY(1)ETDAIQR	TKY(DBP)ETDAIQR	3	2	0	12068000	15549000	0	14515000	38746000	0	11432000	30178000		sp|P13541|MYH3_MOUSE;sp|Q02566|MYH6_MOUSE;sp|Q5SX39|MYH4_MOUSE;sp|Q5SX40|MYH1_MOUSE;sp|Q91Z83|MYH7_MOUSE;tr|B1AR69|B1AR69_MOUSE;tr|G3UW82|G3UW82_MOUSE
sp|Q5SX40|MYH1_MOUSE	TLAY(1)LFSGAAAAAEAESGGGGGKK	TLAY(DBP)LFSGAAAAAEAESGGGGGKK	4	3	0	0	14717000	0	58114000	48259000	0	49179000	48705000		sp|Q5SX40|MYH1_MOUSE
tr|G3UW82|G3UW82_MOUSE	TLAY(1)LFSGAQTAEAEASSGGAAKK	TLAY(DBP)LFSGAQTAEAEASSGGAAKK	4	3	0	42748000	0	0	51828000	0	0	6606500	0		tr|G3UW82|G3UW82_MOUSE
sp|Q3UMR5|MCU_MOUSE	TLVQQLY(1)TTLCIEQHQLNK	TLVQQLY(DBP)TTLCIEQHQLNK	7	3	0	0	7619200	0	13661000	6265300	0	4670700	0		sp|Q3UMR5|MCU_MOUSE
tr|A0A498WGE8|A0A498WGE8_MOUSE	TMTSY(1)QR	TMTSY(DBP)QR	5	2	0	3883000	0	0	0	0	0	0	13197000		tr|A0A498WGE8|A0A498WGE8_MOUSE;sp|Q91YE8|SYNP2_MOUSE;tr|D3YVV9|D3YVV9_MOUSE;tr|E9Q1U2|E9Q1U2_MOUSE
sp|Q8BWT1|THIM_MOUSE	TPFGAY(1)GGLLK	TPFGAY(DBP)GGLLK	6	2	56269000	96762000	20166000	2585300	118030000	14469000	54832000	25841000	11887000		sp|Q8BWT1|THIM_MOUSE
sp|Q9D6U8|F162A_MOUSE	TPTQSY(1)R	TPTQSY(DBP)R	6	2	138740000	122530000	77239000	128350000	142190000	76155000	109740000	63228000	87877000		sp|Q9D6U8|F162A_MOUSE
sp|P59041|DJC30_MOUSE	TPVADPAPPRPPPY(1)TPR	TPVADPAPPRPPPY(DBP)TPR	14	3	0	19214000	0	0	17532000	6108000	0	11016000	8520100		sp|P59041|DJC30_MOUSE
sp|Q9D6R2|IDH3A_MOUSE	TPY(1)TDVNIVTIR	TPY(DBP)TDVNIVTIR	3	2	0	8171500	6128500	0	13412000	5974200	0	0	6564000		sp|Q9D6R2|IDH3A_MOUSE;tr|A0A1L1STE6|A0A1L1STE6_MOUSE
sp|Q8BK30|NDUV3_MOUSE	TQSVLKEPEPTDTTTY(1)K	TQSVLKEPEPTDTTTY(DBP)K	16	3	0	0	0	0	14349000	0	0	3802200	0		sp|Q8BK30|NDUV3_MOUSE
sp|Q9DB77|QCR2_MOUSE	TSAAPGGVPLQPQDLEFTKLPNGLVIASLENY(1)APLSR	TSAAPGGVPLQPQDLEFTKLPNGLVIASLENY(DBP)APLSR	32	4	7298500	199300000	276140000	5426600	302470000	215940000	287620000	120320000	243630000		sp|Q9DB77|QCR2_MOUSE
tr|E9Q1W3|E9Q1W3_MOUSE	TSDY(1)GQSETATPALAQPQPAKPVER	TSDY(DBP)GQSETATPALAQPQPAKPVER	4	3	0	6591000	9328000	0	22587000	56599000	0	20085000	23091000		tr|E9Q1W3|E9Q1W3_MOUSE;tr|A2AQA9|A2AQA9_MOUSE;tr|A0A1B0GSI0|A0A1B0GSI0_MOUSE;tr|A0A1B0GSF5|A0A1B0GSF5_MOUSE
sp|P70404|IDHG1_MOUSE	TSLDLY(1)ANVIHCK	TSLDLY(DBP)ANVIHCK	6	3	22397000	10321000	43386000	2407300	54344000	35681000	17974000	22501000	33767000		sp|P70404|IDHG1_MOUSE
sp|P62806|H4_MOUSE	TVTAMDVVY(1)ALKR	TVTAMDVVY(DBP)ALKR	9	3	0	7526600	21824000	0	23989000	56278000	0	34404000	59034000		sp|P62806|H4_MOUSE
sp|Q64105|SPRE_MOUSE	TVVNISSLCALQPY(1)K	TVVNISSLCALQPY(DBP)K	14	2	6953900	0	4092200	4198400	0	0	8938900	0	6853000		sp|Q64105|SPRE_MOUSE;tr|Q91XH5|Q91XH5_MOUSE
tr|Q91VB8|Q91VB8_MOUSE	TY(1)FPHFDVSHGSAQVK	TY(DBP)FPHFDVSHGSAQVK	2	3	71032000	0	30091000	2711200	17386000	110600000	22141000	15425000	72038000		tr|Q91VB8|Q91VB8_MOUSE;sp|P01942|HBA_MOUSE
tr|E9Q8N1|E9Q8N1_MOUSE	TY(1)FTNNVATLVFNK	TY(DBP)FTNNVATLVFNK	2	2	0	0	0	0	0	17818000	0	0	18623000		tr|E9Q8N1|E9Q8N1_MOUSE;tr|E9Q8K5|E9Q8K5_MOUSE;sp|A2ASS6|TITIN_MOUSE;tr|F7CR78|F7CR78_MOUSE;tr|A2AT70|A2AT70_MOUSE
sp|Q9JK37|MYOZ1_MOUSE	TY(1)ISPWDR	TY(DBP)ISPWDR	2	2	0	0	0	0	0	0	0	0	0		sp|Q9JK37|MYOZ1_MOUSE
sp|Q8CGK3|LONM_MOUSE	TY(1)VGAMPGK	TY(DBP)VGAMPGK	2	2	8493400	10500000	9309700	8265400	14245000	4544100	7295600	3422600	5868000		sp|Q8CGK3|LONM_MOUSE
sp|Q3UMR5|MCU_MOUSE	VAIY(1)SPDGVR	VAIY(DBP)SPDGVR	4	2	0	43881000	8745800	0	33934000	6748700	0	17470000	10523000		sp|Q3UMR5|MCU_MOUSE
sp|P56480|ATPB_MOUSE	VALTGLTVAEY(1)FR	VALTGLTVAEY(DBP)FR	11	2	1686900	64908000	38866000	1270700	73503000	40131000	30795000	28114000	35468000		sp|P56480|ATPB_MOUSE
sp|P56480|ATPB_MOUSE	VALVY(1)GQMNEPPGAR	VALVY(DBP)GQMNEPPGAR	5	2	3712100	16568000	12246000	0	0	5290700	11491000	0	5945200		sp|P56480|ATPB_MOUSE
sp|Q99KI0|ACON_MOUSE	VAMSHFEPSEY(1)IR	VAMSHFEPSEY(DBP)IR	11	3	14526000	65917000	140080000	0	568310000	220830000	110630000	180480000	119140000		sp|Q99KI0|ACON_MOUSE;tr|A0A2R8VHM8|A0A2R8VHM8_MOUSE
sp|Q99KI0|ACON_MOUSE	VAMSHFEPSEY(0.302)IRY(0.698)DLLEK	VAMSHFEPSEYIRY(DBP)DLLEK	14	3	0	0	0	0	50485000	0	0	0	0		sp|Q99KI0|ACON_MOUSE;tr|A0A2R8VHM8|A0A2R8VHM8_MOUSE
sp|P97478|COQ7_MOUSE	VDHAGEY(1)GANR	VDHAGEY(DBP)GANR	7	3	0	4139100	1407900	0	15529000	0	0	5559300	0		sp|P97478|COQ7_MOUSE;tr|A0A140LIF0|A0A140LIF0_MOUSE;tr|Q3TYT1|Q3TYT1_MOUSE
tr|Q8R2K3|Q8R2K3_MOUSE	VDYGEY(1)MDKNNVR	VDYGEY(DBP)MDKNNVR	6	3	0	6013200	3426400	0	24577000	6611500	0	10430000	5559800		tr|Q8R2K3|Q8R2K3_MOUSE;sp|Q9CYR0|SSBP_MOUSE
sp|Q8BFR5|EFTU_MOUSE	VEAQVY(1)ILSK	VEAQVY(DBP)ILSK	6	2	11086000	23766000	18132000	9839600	25778000	20671000	15950000	10650000	18295000		sp|Q8BFR5|EFTU_MOUSE;tr|A0A0U1RPC4|A0A0U1RPC4_MOUSE
tr|E9Q9J5|E9Q9J5_MOUSE	VEDY(0.052)EPY(0.948)PDDGMGYGDYPMLPNR	VEDYEPY(DBP)PDDGMGYGDYPMLPNR	7	3	0	0	0	0	19551000	0	0	0	0		tr|E9Q9J5|E9Q9J5_MOUSE;tr|Q3V406|Q3V406_MOUSE;sp|Q9D6J5|NDUB8_MOUSE;tr|F6VCY0|F6VCY0_MOUSE
tr|E9Q9J5|E9Q9J5_MOUSE	VEDYEPYPDDGMGY(1)GDYPMLPNR	VEDYEPYPDDGMGY(DBP)GDYPMLPNR	14	3	0	0	0	0	45923000	9364500	0	13960000	0		tr|E9Q9J5|E9Q9J5_MOUSE;tr|Q3V406|Q3V406_MOUSE;sp|Q9D6J5|NDUB8_MOUSE;tr|F6VCY0|F6VCY0_MOUSE
sp|Q9D051|ODPB_MOUSE	VFLLGEEVAQY(1)DGAY(1)K	VFLLGEEVAQY(DBP)DGAYK	11	2	0	163290000	67959000	0	238870000	164720000	77927000	47385000	50923000		sp|Q9D051|ODPB_MOUSE
sp|Q9D051|ODPB_MOUSE	VFLLGEEVAQY(1)DGAY(1)K	VFLLGEEVAQYDGAY(DBP)K	15	2	0	323420000	47611000	0	591270000	240220000	56639000	50514000	45288000		sp|Q9D051|ODPB_MOUSE
sp|Q99KI0|ACON_MOUSE	VGLIGSCTNSSY(1)EDMGR	VGLIGSCTNSSY(DBP)EDMGR	12	2	0	8882600	4363600	0	26221000	4810100	3435600	5637600	5047800		sp|Q99KI0|ACON_MOUSE
tr|A0A494BA51|A0A494BA51_MOUSE	VGNIGQTNY(1)ASSK	VGNIGQTNY(DBP)ASSK	9	2	8314000	26339000	18313000	6832400	22034000	6538000	10207000	10356000	9774400		tr|A0A494BA51|A0A494BA51_MOUSE;tr|A0A494BAF4|A0A494BAF4_MOUSE;tr|G3UX44|G3UX44_MOUSE;sp|P50171|DHB8_MOUSE
sp|Q3UV70|PDP1_MOUSE	VIESGPDQLNDNEY(1)TK	VIESGPDQLNDNEY(DBP)TK	14	2	0	0	0	0	13940000	3985000	0	4766100	0		sp|Q3UV70|PDP1_MOUSE;tr|A2AJP9|A2AJP9_MOUSE;tr|A8Y5Q0|A8Y5Q0_MOUSE;tr|A2AJQ0|A2AJQ0_MOUSE
sp|Q9JI91|ACTN2_MOUSE	VIQSY(1)SIR	VIQSY(DBP)SIR	5	2	0	119920000	26519000	0	87454000	36312000	0	110270000	37912000		sp|Q9JI91|ACTN2_MOUSE;tr|A0A1Y7VMW4|A0A1Y7VMW4_MOUSE
sp|O70400|PDLI1_MOUSE	VITNQY(0.009)NSPTGLY(0.991)SSENISNFNNAVESK	VITNQYNSPTGLY(DBP)SSENISNFNNAVESK	13	3	0	9576500	0	0	0	0	0	0	0		sp|O70400|PDLI1_MOUSE;tr|S4R1V0|S4R1V0_MOUSE
sp|Q5SX39|MYH4_MOUSE	VKELTY(1)QTEEDRK	VKELTY(DBP)QTEEDRK	6	4	0	44610000	54592000	0	204100000	519610000	4893700	214340000	241580000		sp|Q5SX39|MYH4_MOUSE;sp|Q5SX40|MYH1_MOUSE;tr|G3UW82|G3UW82_MOUSE
sp|Q5SX39|MYH4_MOUSE	VKNAY(1)EESLDQLETLKR	VKNAY(DBP)EESLDQLETLKR	5	3	0	0	25167000	0	26350000	145720000	0	10295000	60716000		sp|Q5SX39|MYH4_MOUSE
sp|Q5SX39|MYH4_MOUSE	VKVGNEY(1)VTK	VKVGNEY(DBP)VTK	7	2	6987000	145960000	296780000	4420700	173360000	435970000	13680000	146780000	553630000		sp|P13541|MYH3_MOUSE;sp|Q02566|MYH6_MOUSE;sp|Q5SX39|MYH4_MOUSE;sp|Q5SX40|MYH1_MOUSE;sp|Q91Z83|MYH7_MOUSE;tr|B1AR69|B1AR69_MOUSE;tr|G3UW82|G3UW82_MOUSE
sp|Q8BMF3|MAON_MOUSE	VLDY(0.759)AY(0.241)K	VLDY(DBP)AYK	4	2	0	12584000	12842000	0	18506000	9104500	6133100	4703900	12067000		sp|Q8BMF3|MAON_MOUSE
sp|O08749|DLDH_MOUSE	VLGAHILGPGAGEMVNEAALALEY(1)GASCEDIAR	VLGAHILGPGAGEMVNEAALALEY(DBP)GASCEDIAR	24	4	0	0	0	0	16671000	9031800	3404400	12164000	3858500		sp|O08749|DLDH_MOUSE
sp|Q64433|CH10_MOUSE	VLLPEY(1)GGTK	VLLPEY(DBP)GGTK	6	2	145120000	514190000	232360000	157870000	595150000	229710000	314640000	264700000	259320000		sp|Q64433|CH10_MOUSE;tr|Q9JI95|Q9JI95_MOUSE
tr|G3UW82|G3UW82_MOUSE	VLNASAIPEGQY(1)IDSK	VLNASAIPEGQY(DBP)IDSK	12	2	0	99776000	0	0	55420000	2538700	0	71978000	0		tr|G3UW82|G3UW82_MOUSE
sp|Q99LC5|ETFA_MOUSE	VLVAQHDAY(1)K	VLVAQHDAY(DBP)K	9	2	4968400	0	4632600	0	6701900	2649400	4911200	2600400	3599400		sp|Q99LC5|ETFA_MOUSE
tr|F6ZFT1|F6ZFT1_MOUSE	VLY(1)VLK	VLY(DBP)VLK	3	2	8780500	22694000	9811400	2846900	27336000	7582700	7655900	7097600	6826400		tr|F6ZFT1|F6ZFT1_MOUSE;tr|F8WJ64|F8WJ64_MOUSE;sp|Q9CR21|ACPM_MOUSE
sp|Q8K0D5|EFGM_MOUSE	VLY(0.993)Y(0.007)TGR	VLY(DBP)YTGR	3	2	18830000	20930000	19647000	16143000	23080000	13340000	19689000	6976500	17357000		sp|Q8K0D5|EFGM_MOUSE
tr|E9Q1W3|E9Q1W3_MOUSE	VNAY(1)NISENMYK	VNAY(DBP)NISENMYK	4	2	0	0	7898900	0	0	11855000	0	0	13653000		tr|E9Q1W3|E9Q1W3_MOUSE;tr|A2AQA9|A2AQA9_MOUSE
tr|E9Q1W3|E9Q1W3_MOUSE	VNAY(1)NLSDNVYK	VNAY(DBP)NLSDNVYK	4	2	0	13129000	32794000	0	10131000	52765000	0	8773800	69992000		tr|E9Q1W3|E9Q1W3_MOUSE;tr|A2AQA9|A2AQA9_MOUSE
sp|Q9CR68|UCRI_MOUSE	VPDFSDY(1)RR	VPDFSDY(DBP)RR	7	3	0	16775000	11745000	0	20900000	13862000	10484000	13966000	13285000		sp|Q9CR68|UCRI_MOUSE
sp|Q8BWT1|THIM_MOUSE	VPPETIDSVIVGNVMQSSSDAAY(1)LAR	VPPETIDSVIVGNVMQSSSDAAY(DBP)LAR	23	3	0	23086000	0	0	25593000	3884700	5525500	18982000	5905800		sp|Q8BWT1|THIM_MOUSE
sp|P97807|FUMH_MOUSE	VPTDKY(0.5)Y(0.5)GAQTVR	VPTDKY(DBP)YGAQTVR	6	3	0	28058000	14703000	0	24465000	10039000	8421800	6831100	12148000		sp|P97807|FUMH_MOUSE
sp|P97807|FUMH_MOUSE	VPTDKY(0.013)Y(0.987)GAQTVR	VPTDKYY(DBP)GAQTVR	7	2	9001300	18446000	6858900	5732100	0	3674300	5834700	1914100	4139500		sp|P97807|FUMH_MOUSE
tr|Q3U422|Q3U422_MOUSE	VQKPPTDVTY(1)PEK	VQKPPTDVTY(DBP)PEK	10	3	0	42499000	7603900	0	54318000	5421000	8038000	28402000	8912400		tr|Q3U422|Q3U422_MOUSE
tr|A0A0R4J083|A0A0R4J083_MOUSE	VQPIY(1)GGTNEIMK	VQPIY(DBP)GGTNEIMK	5	2	40502000	230390000	51808000	15556000	162110000	29018000	114800000	33930000	34457000		tr|A0A0R4J083|A0A0R4J083_MOUSE;sp|P51174|ACADL_MOUSE
sp|Q61941|NNTM_MOUSE	VRESY(1)QK	VRESY(DBP)QK	5	3	2463800	3535800	0	0	5042200	0	2202200	0	0		sp|Q61941|NNTM_MOUSE;tr|Q8C9V5|Q8C9V5_MOUSE;tr|Q8BGK0|Q8BGK0_MOUSE
sp|Q8K2B3|SDHA_MOUSE	VRVDEY(1)DY(1)SKPIQGQQK	VRVDEY(DBP)DYSKPIQGQQK	6	4	3722300	97327000	55302000	0	288280000	83454000	30665000	113770000	33549000		sp|Q8K2B3|SDHA_MOUSE
sp|Q8K2B3|SDHA_MOUSE	VRVDEY(1)DY(1)SKPIQGQQK	VRVDEYDY(DBP)SKPIQGQQK	8	4	0	99622000	12933000	0	149870000	11902000	5909400	65183000	15114000		sp|Q8K2B3|SDHA_MOUSE
tr|E9Q8N1|E9Q8N1_MOUSE	VSAVNHY(1)GK	VSAVNHY(DBP)GK	7	3	0	0	13750000	0	3620000	5585600	0	0	7324100		tr|E9Q8N1|E9Q8N1_MOUSE;tr|E9Q8K5|E9Q8K5_MOUSE;sp|A2ASS6|TITIN_MOUSE
sp|Q8K2B3|SDHA_MOUSE	VSDAISTQY(1)PVVDHEFDAVVVGAGGAGLR	VSDAISTQY(DBP)PVVDHEFDAVVVGAGGAGLR	9	3	0	0	0	0	20528000	8282900	0	14422000	5695000		sp|Q8K2B3|SDHA_MOUSE;tr|A0A1Y7VJ55|A0A1Y7VJ55_MOUSE
tr|H7BX88|H7BX88_MOUSE	VSDDVY(1)R	VSDDVY(DBP)R	6	2	0	26641000	12200000	0	57910000	18232000	8877100	24239000	11527000		tr|H7BX88|H7BX88_MOUSE;sp|P47934|CACP_MOUSE
sp|Q9WUB3|PYGM_MOUSE	VSELY(1)KNPR	VSELY(DBP)KNPR	5	2	2024400	0	9635800	0	0	12677000	2957900	0	0		sp|Q9WUB3|PYGM_MOUSE;tr|E9PUM3|E9PUM3_MOUSE
sp|Q9DB20|ATPO_MOUSE	VSLAVLNPY(1)IKR	VSLAVLNPY(DBP)IKR	9	3	186680000	372220000	240860000	30503000	358690000	206960000	237210000	165680000	204610000		sp|Q9DB20|ATPO_MOUSE;tr|A0A338P776|A0A338P776_MOUSE;tr|F7D3P8|F7D3P8_MOUSE
tr|E9Q8N1|E9Q8N1_MOUSE	VSVSVY(1)R	VSVSVY(DBP)R	6	2	0	0	6481900	0	0	0	0	0	9982300		tr|E9Q8N1|E9Q8N1_MOUSE;tr|E9Q8K5|E9Q8K5_MOUSE;sp|A2ASS6|TITIN_MOUSE;tr|F7CR78|F7CR78_MOUSE;tr|A2AT68|A2AT68_MOUSE;tr|F6RSJ3|F6RSJ3_MOUSE;tr|A2AT65|A2AT65_MOUSE
sp|Q80XN0|BDH_MOUSE	VSVVEPGNFIAATSLY(1)SPER	VSVVEPGNFIAATSLY(DBP)SPER	16	3	0	144100000	0	0	121420000	4380400	30806000	46526000	0		sp|Q80XN0|BDH_MOUSE
sp|Q8K2B3|SDHA_MOUSE	VTLEY(1)RPVIDK	VTLEY(DBP)RPVIDK	5	3	0	24464000	7356300	0	24524000	7794400	5824600	9842000	7218500		sp|Q8K2B3|SDHA_MOUSE;tr|A0A1Y7VJ55|A0A1Y7VJ55_MOUSE
tr|A8DUK4|A8DUK4_MOUSE	VVAGVAAALAHKY(1)H	VVAGVAAALAHKY(DBP)H	13	4	21322000	0	2671000	0	0	4319000	10772000	0	2946900		tr|A8DUK4|A8DUK4_MOUSE
tr|E9PYJ9|E9PYJ9_MOUSE	VVANSPANADY(1)QER	VVANSPANADY(DBP)QER	11	2	0	57354000	63164000	0	51266000	118540000	4242700	55172000	131290000		tr|E9PYJ9|E9PYJ9_MOUSE
sp|Q99LC3|NDUAA_MOUSE	VVEDIEY(1)LKY(1)NK	VVEDIEY(DBP)LKYNK	7	3	0	35389000	27929000	0	107580000	60869000	27074000	26666000	43433000		sp|Q99LC3|NDUAA_MOUSE
sp|P16015|CAH3_MOUSE	VVFDDTY(1)DR	VVFDDTY(DBP)DR	7	2	0	33688000	21398000	0	115610000	145270000	2827300	96578000	127730000		sp|P16015|CAH3_MOUSE
tr|G5E8R3|G5E8R3_MOUSE	VVHSY(1)EELEENYTR	VVHSY(DBP)EELEENYTR	5	3	0	0	0	0	12362000	6211200	0	3897000	0		tr|G5E8R3|G5E8R3_MOUSE;sp|Q05920|PYC_MOUSE;tr|E9QPD7|E9QPD7_MOUSE
sp|Q64433|CH10_MOUSE	VVLDDKDY(1)FLFR	VVLDDKDY(DBP)FLFR	8	3	0	9370000	5865000	0	37658000	12156000	0	8095500	9101100		sp|Q64433|CH10_MOUSE;tr|Q9JI95|Q9JI95_MOUSE
sp|Q9CZU6|CISY_MOUSE	VVPGY(1)GHAVLR	VVPGY(DBP)GHAVLR	5	3	3881400	12183000	10208000	1304700	21748000	6877400	4058900	4799600	5373800		sp|Q9CZU6|CISY_MOUSE;tr|Q80X68|Q80X68_MOUSE
sp|Q5XKE0|MYPC2_MOUSE	VVVAGY(1)TAALNCAVR	VVVAGY(DBP)TAALNCAVR	6	2	0	0	4367500	0	0	4471900	0	0	4635500		sp|Q5XKE0|MYPC2_MOUSE
tr|E9Q8N1|E9Q8N1_MOUSE	VY(1)DTPGPCPSVSVK	VY(DBP)DTPGPCPSVSVK	2	2	0	6380600	25617000	0	0	12580000	0	2736700	11697000		tr|E9Q8N1|E9Q8N1_MOUSE;tr|E9Q8K5|E9Q8K5_MOUSE;sp|A2ASS6|TITIN_MOUSE
sp|Q9CZ13|QCR1_MOUSE	VY(1)EEDAVPGLTPCR	VY(DBP)EEDAVPGLTPCR	2	2	2033800	234660000	114670000	0	416070000	164240000	104630000	166080000	129150000		sp|Q9CZ13|QCR1_MOUSE
tr|D3Z7X0|D3Z7X0_MOUSE	VY(1)PLEPELQR	VY(DBP)PLEPELQR	2	2	0	25604000	13438000	0	38233000	11028000	27668000	17421000	14533000		tr|D3Z7X0|D3Z7X0_MOUSE;sp|Q8K370|ACD10_MOUSE;tr|D3Z2B3|D3Z2B3_MOUSE
sp|Q9CXI0|COQ5_MOUSE	VY(1)QVFENVAK	VY(DBP)QVFENVAK	2	2	21434000	82155000	44318000	8575200	98775000	33290000	28126000	30474000	39391000		sp|Q9CXI0|COQ5_MOUSE
sp|P31001|DESM_MOUSE	VY(1)QVSR	VY(DBP)QVSR	2	2	0	5600800	0	0	3037900	6403100	0	4458400	7640400		sp|P31001|DESM_MOUSE
tr|D3Z7C0|D3Z7C0_MOUSE	VY(1)TQVEFK	VY(DBP)TQVEFK	2	2	0	0	0	0	0	0	0	0	0		tr|D3Z7C0|D3Z7C0_MOUSE;sp|Q9Z2Q5|RM40_MOUSE
sp|Q91ZA3|PCCA_MOUSE	VYAEDPY(1)K	VYAEDPY(DBP)K	7	2	1924100	28722000	15935000	999690	54777000	21819000	22174000	20126000	23116000		sp|Q91ZA3|PCCA_MOUSE
tr|A2AKU9|A2AKU9_MOUSE	VYGTGSLALY(1)EK	VYGTGSLALY(DBP)EK	10	2	14826000	139580000	70251000	6026500	167300000	64310000	56641000	49771000	68819000		tr|A2AKU9|A2AKU9_MOUSE;tr|Q8C2Q8|Q8C2Q8_MOUSE;sp|Q91VR2|ATPG_MOUSE;tr|A2AKV3|A2AKV3_MOUSE;tr|A2AKV2|A2AKV2_MOUSE;tr|A2AKV1|A2AKV1_MOUSE;tr|A2AKV0|A2AKV0_MOUSE
sp|Q6PB66|LPPRC_MOUSE	VYLQNEY(1)K	VYLQNEY(DBP)K	7	2	25695000	76775000	46682000	11111000	73465000	45130000	44649000	29574000	47204000		sp|Q6PB66|LPPRC_MOUSE
sp|Q9Z1P6|NDUA7_MOUSE	WELSKDQPY(1)L	WELSKDQPY(DBP)L	9	2	0	37886000	6443600	0	43827000	5251400	6445600	17648000	5932100		sp|Q9Z1P6|NDUA7_MOUSE
sp|Q8K2B3|SDHA_MOUSE	WHFY(1)DTVK	WHFY(DBP)DTVK	4	3	22161000	29145000	20821000	0	49145000	22255000	17409000	14068000	13378000		sp|Q8K2B3|SDHA_MOUSE;tr|A0A1Y7VJ55|A0A1Y7VJ55_MOUSE
sp|P54071|IDHP_MOUSE	WPLY(1)LSTK	WPLY(DBP)LSTK	4	2	144500000	238070000	27701000	12257000	295360000	19184000	166760000	84682000	20976000		sp|P54071|IDHP_MOUSE
sp|Q9D172|GAL3A_MOUSE	WPY(1)AGTAEAIK	WPY(DBP)AGTAEAIK	3	2	5497300	11747000	8637000	2297700	0	10277000	21236000	6257200	9918600		sp|Q9D172|GAL3A_MOUSE;tr|A0A1W2P870|A0A1W2P870_MOUSE;tr|A0A1W2P7B6|A0A1W2P7B6_MOUSE
sp|P12787|COX5A_MOUSE	WVTY(1)FNKPDIDAWELRK	WVTY(DBP)FNKPDIDAWELRK	4	4	0	9593700	35708000	0	115520000	30272000	30663000	29728000	36414000		sp|P12787|COX5A_MOUSE
sp|O35857|TIM44_MOUSE	WY(1)QQWK	WY(DBP)QQWK	2	2	2384200	3798700	5299900	0	8690400	0	2450100	0	0		sp|O35857|TIM44_MOUSE
sp|P38647|GRP75_MOUSE	Y(1)AEEDRR	Y(DBP)AEEDRR	1	3	0	16393000	6363400	0	92609000	16028000	4955000	33047000	4909500		sp|P38647|GRP75_MOUSE
sp|Q9CQ75|NDUA2_MOUSE	Y(1)AFGQEK	Y(DBP)AFGQEK	1	2	112420000	975290000	458560000	23884000	1253200000	426040000	357860000	412230000	426120000		sp|Q9CQ75|NDUA2_MOUSE
sp|Q8QZT1|THIL_MOUSE	Y(1)AGLKK	Y(DBP)AGLKK	1	3	13998000	60764000	13721000	18746000	85653000	12641000	22947000	19609000	13438000		sp|Q8QZT1|THIL_MOUSE
sp|P45952|ACADM_MOUSE	Y(1)ALDRK	Y(DBP)ALDRK	1	2	6370000	16457000	7390900	1703100	17592000	5200000	12405000	8567900	5558800		sp|P45952|ACADM_MOUSE
sp|Q8K0D5|EFGM_MOUSE	Y(1)DEIPAGLR	Y(DBP)DEIPAGLR	1	2	0	11063000	0	0	12391000	3161300	0	4496200	4242100		sp|Q8K0D5|EFGM_MOUSE
sp|P53395|ODB2_MOUSE	Y(1)DGVIKR	Y(DBP)DGVIKR	1	3	750120	3566600	0	0	4603500	1774700	1444300	2965100	0		sp|P53395|ODB2_MOUSE
sp|Q91VD9|NDUS1_MOUSE	Y(1)DHLGDSPK	Y(DBP)DHLGDSPK	1	2	1882200	20282000	1391900	0	33725000	14841000	7597100	10031000	12637000		sp|Q91VD9|NDUS1_MOUSE
sp|Q9DB77|QCR2_MOUSE	Y(1)EDSNNLGTSHLLR	Y(DBP)EDSNNLGTSHLLR	1	2	2130300	43426000	56230000	0	106770000	51153000	29275000	44336000	55152000		sp|Q9DB77|QCR2_MOUSE
tr|Q9CQB4|Q9CQB4_MOUSE	Y(1)EEDKFYLEPYLK	Y(DBP)EEDKFYLEPYLK	1	2	0	4333600	5512100	0	34538000	16680000	5950700	6524500	7058700		tr|Q9CQB4|Q9CQB4_MOUSE;sp|Q9D855|QCR7_MOUSE
sp|Q8BH59|CMC1_MOUSE	Y(1)EGFFGLYR	Y(DBP)EGFFGLYR	1	2	3072700	27640000	63194000	0	64466000	48702000	17749000	11826000	26443000		sp|Q8BH59|CMC1_MOUSE;sp|Q9QXX4|CMC2_MOUSE
sp|Q9CR62|M2OM_MOUSE	Y(1)EGFFSLWK	Y(DBP)EGFFSLWK	1	2	520070	9881700	16349000	0	20803000	9725600	8608500	3670100	5047800		sp|Q9CR62|M2OM_MOUSE
sp|Q3TMP8|TM38A_MOUSE	Y(1)EPGAVELSR	Y(DBP)EPGAVELSR	1	2	0	0	5271600	0	0	7562600	0	0	10166000		sp|Q3TMP8|TM38A_MOUSE;tr|A0A1D5RLJ0|A0A1D5RLJ0_MOUSE;tr|A0A1D5RMM9|A0A1D5RMM9_MOUSE
sp|Q9D8Y1|T126A_MOUSE	Y(1)ESSPLPQR	Y(DBP)ESSPLPQR	1	2	3387600	4137400	6616500	0	11249000	5278600	2303100	3785600	0		sp|Q9D8Y1|T126A_MOUSE
sp|Q9CQJ8|NDUB9_MOUSE	Y(1)FACLMR	Y(DBP)FACLMR	1	2	2532900	3955900	3887600	984440	0	2781900	0	0	0		sp|Q9CQJ8|NDUB9_MOUSE
sp|P54071|IDHP_MOUSE	Y(1)FDLGLPNR	Y(DBP)FDLGLPNR	1	2	0	4656300	0	0	9446800	0	13192000	4827300	0		sp|P54071|IDHP_MOUSE;tr|D6RIL6|D6RIL6_MOUSE;tr|A0A0U1RP68|A0A0U1RP68_MOUSE
tr|A8DUK4|A8DUK4_MOUSE	Y(1)FDSFGDLSSASAIMGNAK	Y(DBP)FDSFGDLSSASAIMGNAK	1	2	0	6951600	7787800	0	8154600	20261000	5408000	6841200	14208000		tr|A8DUK4|A8DUK4_MOUSE;tr|E9Q223|E9Q223_MOUSE;sp|P02088|HBB1_MOUSE
sp|Q78IK2|ATPMD_MOUSE	Y(1)FNSY(1)TLTGR	Y(DBP)FNSYTLTGR	1	2	5715900	28620000	14291000	0	17652000	8861800	4879100	0	10550000		sp|Q78IK2|ATPMD_MOUSE
sp|P48962|ADT1_MOUSE	Y(1)FPTQALNFAFK	Y(DBP)FPTQALNFAFK	1	2	46530000	118260000	178240000	9070500	308290000	106510000	103200000	58900000	107610000		sp|P48962|ADT1_MOUSE;sp|Q3V132|ADT4_MOUSE;sp|P51881|ADT2_MOUSE
sp|Q9D3D9|ATPD_MOUSE	Y(1)FVSSGSVTVNADSSVQLLAEEAVTLDMLDLGAAR	Y(DBP)FVSSGSVTVNADSSVQLLAEEAVTLDMLDLGAAR	1	3	0	4131800	3382700	0	9570200	6472500	0	5495700	3118900		sp|Q9D3D9|ATPD_MOUSE
sp|Q99NB1|ACS2L_MOUSE	Y(1)GDAWVK	Y(DBP)GDAWVK	1	2	6896700	7491300	0	2687200	10988000	0	19957000	5463500	0		sp|Q99NB1|ACS2L_MOUSE
tr|Q3UJQ9|Q3UJQ9_MOUSE	Y(1)GDLANWMIPGK	Y(DBP)GDLANWMIPGK	1	2	4844800	76589000	15295000	0	127970000	7653900	45255000	33136000	14193000		tr|Q3UJQ9|Q3UJQ9_MOUSE;sp|Q9D0K2|SCOT1_MOUSE
sp|Q8CC88|VWA8_MOUSE	Y(1)GINPAR	Y(DBP)GINPAR	1	2	4958900	0	3796200	3424500	3694200	0	4344900	2215400	0		sp|Q8CC88|VWA8_MOUSE
tr|A0A0G2JF60|A0A0G2JF60_MOUSE	Y(1)GLAAAVFTK	Y(DBP)GLAAAVFTK	1	2	23252000	26971000	10162000	22775000	41135000	17308000	35383000	31535000	19906000		tr|A0A0G2JF60|A0A0G2JF60_MOUSE;tr|A0A0G2JEU1|A0A0G2JEU1_MOUSE;sp|P47738|ALDH2_MOUSE;tr|A0A0G2JFQ0|A0A0G2JFQ0_MOUSE
sp|Q9CZS1|AL1B1_MOUSE	Y(1)GLAAAVFTR	Y(DBP)GLAAAVFTR	1	2	7410800	0	0	3531600	0	0	9711600	0	0		sp|Q9CZS1|AL1B1_MOUSE
sp|P35486|ODPA_MOUSE	Y(1)GMGTSVER	Y(DBP)GMGTSVER	1	2	10678000	106940000	49388000	1090400	127620000	47620000	48135000	66101000	56554000		sp|P35486|ODPA_MOUSE
sp|Q9WUB3|PYGM_MOUSE	Y(1)GNPWEK	Y(DBP)GNPWEK	1	2	0	0	4675700	0	3162900	10447000	0	0	19745000		sp|Q8CI94|PYGB_MOUSE;sp|Q9WUB3|PYGM_MOUSE;tr|E9PUM3|E9PUM3_MOUSE
sp|Q8R429|AT2A1_MOUSE	Y(1)GPNELPAEEGK	Y(DBP)GPNELPAEEGK	1	2	0	0	2666100	0	0	6619000	0	0	5465300		sp|Q8R429|AT2A1_MOUSE
tr|D3Z7X0|D3Z7X0_MOUSE	Y(1)GTEEQK	Y(DBP)GTEEQK	1	2	0	0	0	0	3097900	0	0	0	0		tr|D3Z7X0|D3Z7X0_MOUSE;sp|Q8K370|ACD10_MOUSE;tr|D3Z2B3|D3Z2B3_MOUSE
sp|Q99KI0|ACON_MOUSE	Y(1)GVGFWR	Y(DBP)GVGFWR	1	2	1848000	5403500	11935000	0	20527000	12290000	4191700	1652100	9867100		sp|Q99KI0|ACON_MOUSE;tr|A0A2R8W744|A0A2R8W744_MOUSE
sp|A2APY7|NDUF5_MOUSE	Y(1)HDSQARPAER	Y(DBP)HDSQARPAER	1	3	0	2660700	1841800	0	2474700	2116200	0	1277400	1686300		sp|A2APY7|NDUF5_MOUSE
sp|P35486|ODPA_MOUSE	Y(1)HGHSMSDPGVSYR	Y(DBP)HGHSMSDPGVSYR	1	3	11819000	0	3434600	0	13032000	5600800	0	4309900	0		sp|P35486|ODPA_MOUSE
sp|Q9D6J6|NDUV2_MOUSE	Y(1)HIQVCTTTPCMLR	Y(DBP)HIQVCTTTPCMLR	1	3	0	11541000	2960700	0	53756000	0	5897700	12943000	0		sp|Q9D6J6|NDUV2_MOUSE;tr|M0QWP9|M0QWP9_MOUSE
sp|Q9CQN1|TRAP1_MOUSE	Y(1)IAQAYDKPR	Y(DBP)IAQAYDKPR	1	2	33212000	49666000	28015000	6401100	57171000	26015000	35774000	26901000	27089000		sp|Q9CQN1|TRAP1_MOUSE
sp|Q9Z2I0|LETM1_MOUSE	Y(1)IEESAASKR	Y(DBP)IEESAASKR	1	3	0	8592500	6680800	0	13343000	5098100	2272100	4775400	5534900		sp|Q9Z2I0|LETM1_MOUSE
sp|Q9JK42|PDK2_MOUSE	Y(1)IEHFSK	Y(DBP)IEHFSK	1	3	11863000	5034800	10483000	3405500	40643000	16949000	5955000	10646000	13259000		sp|Q9JK42|PDK2_MOUSE
tr|D3Z0F3|D3Z0F3_MOUSE	Y(1)KEQLTPSQLMGMEK	Y(DBP)KEQLTPSQLMGMEK	1	3	0	0	3719400	0	19061000	8269400	0	7215600	9134200		tr|D3Z0F3|D3Z0F3_MOUSE;tr|A0A0R4J1N9|A0A0R4J1N9_MOUSE;sp|P40630|TFAM_MOUSE
sp|P52825|CPT2_MOUSE	Y(1)LAAAR	Y(DBP)LAAAR	1	2	45121000	70577000	26072000	61074000	75678000	20844000	65460000	32807000	25542000		sp|P52825|CPT2_MOUSE;tr|A2A8E7|A2A8E7_MOUSE
sp|Q9EQI8|RM46_MOUSE	Y(1)LAQVR	Y(DBP)LAQVR	1	2	26375000	53489000	36348000	24108000	57865000	25059000	28536000	18285000	7122600		sp|Q9EQI8|RM46_MOUSE
sp|O88990|ACTN3_MOUSE	Y(1)LDIPK	Y(DBP)LDIPK	1	2	0	3877600	56094000	0	4916900	87279000	0	3798400	102450000		sp|O88990|ACTN3_MOUSE;tr|E9Q2W9|E9Q2W9_MOUSE;sp|P57780|ACTN4_MOUSE;tr|A0A1L1SV25|A0A1L1SV25_MOUSE;tr|D3Z0L8|D3Z0L8_MOUSE
sp|Q8K0D5|EFGM_MOUSE	Y(1)LEATGQLPVKK	Y(DBP)LEATGQLPVKK	1	3	7335300	11300000	6329300	4669100	10769000	7509500	6610000	0	7862200		sp|Q8K0D5|EFGM_MOUSE
sp|Q8BMF4|ODP2_MOUSE	Y(1)LEKPITMLL	Y(DBP)LEKPITMLL	1	2	0	14614000	4306800	0	20360000	4707300	0	3134900	5796800		sp|Q8BMF4|ODP2_MOUSE
tr|Q6P8N8|Q6P8N8_MOUSE	Y(1)LGFGTPSNLGK	Y(DBP)LGFGTPSNLGK	1	2	2931700	0	5886400	1578800	11998000	0	0	0	3383800		tr|Q6P8N8|Q6P8N8_MOUSE;sp|Q9JHS4|CLPX_MOUSE
tr|Q14BI5|Q14BI5_MOUSE	Y(1)LLDQYALKK	Y(DBP)LLDQYALKK	1	3	0	0	4757700	0	0	8728800	0	0	9187300		tr|Q14BI5|Q14BI5_MOUSE
sp|Q8CGK3|LONM_MOUSE	Y(1)LLQEQLK	Y(DBP)LLQEQLK	1	2	12865000	36345000	21870000	2620400	36236000	18373000	21802000	16014000	17260000		sp|Q8CGK3|LONM_MOUSE
sp|Q3TBW2|RM10_MOUSE	Y(1)LLQHQPVQLTSLLDQYVK	Y(DBP)LLQHQPVQLTSLLDQYVK	1	3	0	0	6499400	0	4222500	0	3112300	0	0		sp|Q3TBW2|RM10_MOUSE
tr|D3YUM1|D3YUM1_MOUSE	Y(1)LVVNADEGEPGTCK	Y(DBP)LVVNADEGEPGTCK	1	2	0	15513000	8704700	0	16447000	7275200	0	0	7300300		tr|D3YUM1|D3YUM1_MOUSE;sp|Q91YT0|NDUV1_MOUSE;tr|D3Z0K1|D3Z0K1_MOUSE;tr|D3Z1U9|D3Z1U9_MOUSE;tr|D3YXX5|D3YXX5_MOUSE;tr|A0A494BAS8|A0A494BAS8_MOUSE
sp|Q8BWT1|THIM_MOUSE	Y(1)NISREDCDR	Y(DBP)NISREDCDR	1	3	0	4304000	0	0	31300000	2251800	0	15121000	0		sp|Q8BWT1|THIM_MOUSE;tr|A0A494B9J2|A0A494B9J2_MOUSE
tr|Q3UJQ9|Q3UJQ9_MOUSE	Y(1)NKDGSVAIASKPR	Y(DBP)NKDGSVAIASKPR	1	3	88347000	320180000	79555000	3720500	317340000	81688000	175050000	161140000	86745000		tr|Q3UJQ9|Q3UJQ9_MOUSE;sp|Q9D0K2|SCOT1_MOUSE
sp|Q99LC3|NDUAA_MOUSE	Y(1)NKGPWLK	Y(DBP)NKGPWLK	1	3	93144000	223470000	121690000	6868500	282110000	127860000	98833000	91152000	107070000		sp|Q99LC3|NDUAA_MOUSE
tr|B1AS14|B1AS14_MOUSE	Y(1)NSLSILPAALGKPVR	Y(DBP)NSLSILPAALGKPVR	1	3	12052000	19384000	30128000	4519700	28439000	0	10859000	6188000	0		tr|B1AS14|B1AS14_MOUSE;sp|Q9DB60|PXL2B_MOUSE
sp|Q8R164|BPHL_MOUSE	Y(1)PSYIR	Y(DBP)PSYIR	1	2	0	5670900	0	0	13617000	7509700	0	4483600	6585000		sp|Q8R164|BPHL_MOUSE
sp|Q8BGC4|PTGR3_MOUSE	Y(1)QAAMER	Y(DBP)QAAMER	1	2	0	7070700	3347700	0	6053200	4277300	6442900	2875500	4918400		sp|Q8BGC4|PTGR3_MOUSE;tr|A0A494BB38|A0A494BB38_MOUSE
sp|Q3UPC7|K0825_MOUSE	Y(1)QSIQK	Y(DBP)QSIQK	1	2	0	19646000	10675000	0	25697000	0	0	0	0		sp|Q3UPC7|K0825_MOUSE
sp|P84228|H32_MOUSE	Y(1)RPGTVALR	Y(DBP)RPGTVALR	1	3	0	5411300	0	0	8266600	13434000	1079000	10023000	14460000		tr|E0CZ27|E0CZ27_MOUSE;sp|P84244|H33_MOUSE;sp|P02301|H3C_MOUSE;tr|F8WI35|F8WI35_MOUSE;tr|E0CYR7|E0CYR7_MOUSE;tr|E0CYN1|E0CYN1_MOUSE;sp|P68433|H31_MOUSE;sp|P84228|H32_MOUSE;tr|A0A1W2P768|A0A1W2P768_MOUSE
sp|Q9D023|MPC2_MOUSE	Y(1)SLVIIPK	Y(DBP)SLVIIPK	1	2	24291000	43470000	52117000	24129000	76971000	33848000	34092000	17681000	43850000		sp|Q9D023|MPC2_MOUSE
sp|O70571|PDK4_MOUSE	Y(1)SPSPLSMK	Y(DBP)SPSPLSMK	1	2	13393000	42459000	20724000	14970000	70930000	9023200	16940000	26524000	20553000		sp|O70571|PDK4_MOUSE
tr|E9Q800|E9Q800_MOUSE	Y(1)STSSSSGLTAGK	Y(DBP)STSSSSGLTAGK	1	2	208650000	335340000	222280000	211000000	302580000	168870000	302230000	197660000	237070000		tr|E9Q800|E9Q800_MOUSE;sp|Q8CAQ8|MIC60_MOUSE;tr|E9PVS5|E9PVS5_MOUSE;tr|A0A1B0GX08|A0A1B0GX08_MOUSE;tr|E9QAY6|E9QAY6_MOUSE;tr|A0A0U1RP81|A0A0U1RP81_MOUSE
sp|P54071|IDHP_MOUSE	Y(1)SVAVK	Y(DBP)SVAVK	1	2	56100000	160330000	6612000	65317000	196380000	0	74570000	89079000	11085000		sp|P54071|IDHP_MOUSE;tr|D6RIL6|D6RIL6_MOUSE;tr|A0A0U1RP68|A0A0U1RP68_MOUSE
sp|P09671|SODM_MOUSE	Y(1)TACKK	Y(DBP)TACKK	1	3	12538000	18951000	12247000	8468600	29271000	8662700	11512000	10469000	10373000		sp|P09671|SODM_MOUSE
sp|Q9DCX2|ATP5H_MOUSE	Y(1)TALVDQEEKEDVK	Y(DBP)TALVDQEEKEDVK	1	3	0	7553900	18777000	0	150440000	57652000	8235800	52347000	15956000		sp|Q9DCX2|ATP5H_MOUSE;tr|B1ASE2|B1ASE2_MOUSE
tr|F7D5I3|F7D5I3_MOUSE	Y(1)THAGK	Y(DBP)THAGK	1	2	7181400	1176800	0	1069300	2257900	0	2276800	0	0		tr|F7D5I3|F7D5I3_MOUSE;tr|E9Q5Z7|E9Q5Z7_MOUSE;sp|Q684R7|FREM1_MOUSE
sp|Q9DB20|ATPO_MOUSE	Y(1)VDMSAK	Y(DBP)VDMSAK	1	2	66892000	316600000	183220000	87479000	358900000	133360000	130410000	131850000	148950000		sp|Q9DB20|ATPO_MOUSE;tr|A0A338P7G3|A0A338P7G3_MOUSE
tr|E9Q1W3|E9Q1W3_MOUSE	Y(1)VGDITSDIK	Y(DBP)VGDITSDIK	1	2	0	0	4766500	0	0	8321400	0	3318500	7579600		tr|A2AQB2|A2AQB2_MOUSE;tr|E9Q1W3|E9Q1W3_MOUSE;tr|A2AQA9|A2AQA9_MOUSE
sp|Q922B1|MACD1_MOUSE	Y(1)VIHTVGPIAVGQPTASQAAELR	Y(DBP)VIHTVGPIAVGQPTASQAAELR	1	3	0	0	8321400	0	16878000	8190000	10861000	0	7656600		sp|Q922B1|MACD1_MOUSE
tr|Q8BVJ7|Q8BVJ7_MOUSE	Y(1)VLELQSPR	Y(DBP)VLELQSPR	1	2	1607900	0	4043600	3824900	0	7351000	2298900	0	5485100		tr|Q8BVJ7|Q8BVJ7_MOUSE
tr|A2AG41|A2AG41_MOUSE	Y(1)VQSLK	Y(DBP)VQSLK	1	2	0	6942300	2818300	0	6828100	2078400	0	1637200	2786600		tr|A2AG41|A2AG41_MOUSE;tr|A2AG39|A2AG39_MOUSE;tr|F6WI02|F6WI02_MOUSE;sp|Q99JB2|STML2_MOUSE
tr|Q14BI5|Q14BI5_MOUSE	Y(1)VSLTIQGVTAEDSGK	Y(DBP)VSLTIQGVTAEDSGK	1	2	0	0	0	0	0	13292000	0	0	12134000		tr|Q14BI5|Q14BI5_MOUSE
sp|Q7TMF3|NDUAC_MOUSE	Y(1)Y(1)EDNK	Y(DBP)YEDNK	1	2	0	3621900	5740400	0	14066000	9668100	2822200	0	9378300		sp|Q7TMF3|NDUAC_MOUSE;tr|A0A0R4J275|A0A0R4J275_MOUSE;tr|F6RBR6|F6RBR6_MOUSE
tr|F6T2S0|F6T2S0_MOUSE	Y(0.994)Y(0.006)IGFR	Y(DBP)YIGFR	1	2	0	0	4064500	0	4002600	4168100	0	0	0		tr|F6T2S0|F6T2S0_MOUSE;tr|A0A494B9Y8|A0A494B9Y8_MOUSE;tr|Q91W09|Q91W09_MOUSE;tr|A0A494BAI5|A0A494BAI5_MOUSE;tr|Q544X6|Q544X6_MOUSE;sp|P22315|HEMH_MOUSE;tr|A0A494BBL4|A0A494BBL4_MOUSE;tr|A0A494BAR8|A0A494BAR8_MOUSE
tr|D3YU50|D3YU50_MOUSE	Y(1)Y(1)SQPILVK	Y(DBP)YSQPILVK	1	2	20588000	75130000	186830000	7452100	477420000	195200000	128120000	125890000	166090000		tr|D3YU50|D3YU50_MOUSE;tr|Q6P6L5|Q6P6L5_MOUSE;tr|F7D574|F7D574_MOUSE;tr|F6RQD1|F6RQD1_MOUSE
tr|B1AR28|B1AR28_MOUSE	Y(0.999)Y(0.001)TLNGSK	Y(DBP)YTLNGSK	1	2	4060300	43415000	18773000	11984000	4765300	11237000	14959000	17728000	12318000		tr|B1AR28|B1AR28_MOUSE;sp|P50544|ACADV_MOUSE
sp|Q60597|ODO1_MOUSE	YAELLVSQGVVNQPEY(1)EEEISK	YAELLVSQGVVNQPEY(DBP)EEEISK	16	3	0	0	0	0	56207000	35648000	0	27689000	17479000		sp|Q60597|ODO1_MOUSE;tr|Z4YJV4|Z4YJV4_MOUSE
sp|Q9DB20|ATPO_MOUSE	YATALY(1)SAASK	YATALY(DBP)SAASK	6	2	4043800	16927000	8588700	5109300	20356000	6722900	5431700	0	7680500		sp|Q9DB20|ATPO_MOUSE;tr|A0A338P776|A0A338P776_MOUSE;tr|F6XVM5|F6XVM5_MOUSE
tr|Q9CQB4|Q9CQB4_MOUSE	YEEDKFYLEPY(1)LK	YEEDKFYLEPY(DBP)LK	11	2	0	9043900	8099000	928930	16139000	5493000	5071500	5413900	7060400		tr|Q9CQB4|Q9CQB4_MOUSE;sp|Q9D855|QCR7_MOUSE
sp|Q61102|ABCB7_MOUSE	YFNNEKY(1)EAQR	YFNNEKY(DBP)EAQR	7	3	0	15555000	6024500	0	29408000	14637000	4076100	11865000	5433400		sp|Q61102|ABCB7_MOUSE
sp|Q78IK2|ATPMD_MOUSE	Y(1)FNSY(1)TLTGR	YFNSY(DBP)TLTGR	5	2	38904000	169010000	78037000	2354300	182890000	60039000	38035000	34011000	52016000		sp|Q78IK2|ATPMD_MOUSE
sp|Q9CZ13|QCR1_MOUSE	YFYDQCPAVAGY(1)GPIEQLPDYNR	YFYDQCPAVAGY(DBP)GPIEQLPDYNR	12	3	0	21762000	23550000	0	77006000	36191000	13745000	23949000	20770000		sp|Q9CZ13|QCR1_MOUSE
sp|P35486|ODPA_MOUSE	YHGHSMSDPGVSY(1)R	YHGHSMSDPGVSY(DBP)R	13	4	27090000	2599900	7259900	0	48984000	17773000	4960400	18181000	4953500		sp|P35486|ODPA_MOUSE
sp|Q60597|ODO1_MOUSE	YHLGMY(1)HR	YHLGMY(DBP)HR	6	3	132770000	202760000	198100000	1261300	244930000	108900000	133020000	74439000	138150000		sp|Q60597|ODO1_MOUSE;tr|Z4YJV4|Z4YJV4_MOUSE
sp|Q9CQN1|TRAP1_MOUSE	YIAQAY(1)DKPR	YIAQAY(DBP)DKPR	6	3	5726200	22715000	11938000	0	25999000	5369800	9550300	9429500	11467000		sp|Q9CQN1|TRAP1_MOUSE
sp|Q9CQA3|SDHB_MOUSE	YLGPAVLMQAY(1)R	YLGPAVLMQAY(DBP)R	11	2	1650600	8437500	8428400	0	7504200	7375100	4697100	0	5645600		sp|Q9CQA3|SDHB_MOUSE
tr|Q14BI5|Q14BI5_MOUSE	YLLDQY(1)ALKK	YLLDQY(DBP)ALKK	6	3	0	0	0	0	0	16125000	0	0	20248000		tr|Q14BI5|Q14BI5_MOUSE
sp|P05064|ALDOA_MOUSE	YTPSGQSGAAASESLFISNHAY(1)	YTPSGQSGAAASESLFISNHAY(DBP)	22	2	3091900	0	111180000	0	43485000	295950000	11635000	9343200	336740000		sp|P05064|ALDOA_MOUSE;tr|A6ZI44|A6ZI44_MOUSE
sp|Q7TMF3|NDUAC_MOUSE	Y(1)Y(1)EDNK	YY(DBP)EDNK	2	2	1206300	80209000	61795000	0	136540000	69367000	43596000	45803000	59083000		sp|Q7TMF3|NDUAC_MOUSE;tr|A0A0R4J275|A0A0R4J275_MOUSE;tr|F6RBR6|F6RBR6_MOUSE
tr|E9Q8N1|E9Q8N1_MOUSE	Y(0.225)Y(0.775)GAVGSTLR	YY(DBP)GAVGSTLR	2	2	0	0	7030300	0	0	4606500	0	0	5727700		tr|E9Q8N1|E9Q8N1_MOUSE;tr|E9Q8K5|E9Q8K5_MOUSE;sp|A2ASS6|TITIN_MOUSE
tr|B1AR28|B1AR28_MOUSE	Y(0.017)Y(0.983)TLNGSK	YY(DBP)TLNGSK	2	2	2599900	8031600	4970800	1938800	0	4558000	4139000	0	5132100		tr|B1AR28|B1AR28_MOUSE;sp|P50544|ACADV_MOUSE
REV__tr|A0A2R8VHM1|A0A2R8VHM1_MOUSE	Y(1)AEGKR	Y(DBP)AEGKR	1	2	0	0	0	0	2427100	0	6938500	2720100	0	+

## Sheet: DBP labeled proteins (TIssue)
						Intensity (average)									PSMs (Sum)
						Mouse replicate-1			Mouse replicate-2			Mouse replicate-3			Mouse replicate-1			Mouse replicate-2			Mouse replicate-3
Proteins	Database	UNIPROT	Gene name	Subcellular Localization (UniProt)	Function (UniProt)	H	S	TA	H	S	TA	H	S	TA	H	S	TA	H	S	TA	H	S	TA	Protein Candidates
sp|A2APY7|NDUF5_MOUSE	sp	A2APY7	Ndufaf5	Mitochondrion inner membrane {ECO:0000250|UniProtKB:Q5TEU4}. Note=Peripherally localized on the matrix face of the mitochondrial inner membrane. {ECO:0000250|UniProtKB:Q5TEU4}.	Arginine hydroxylase involved in the assembly of mitochondrial NADH:ubiquinone oxidoreductase complex (complex I, MT-ND1) at early stages. Acts by mediating hydroxylation of 'Arg-111' of NDUFS7. May also have methyltransferase activity. {ECO:0000250|UniProtKB:Q5TEU4}.	0	5480200	4289850	552500	7740450	4929400	0	2843300	4087750		3	3	1	4	4		3	4	sp|A2APY7|NDUF5_MOUSE
sp|O08749|DLDH_MOUSE	sp	O08749	Dld	Mitochondrion matrix {ECO:0000305|PubMed:9169128}. Nucleus {ECO:0000250|UniProtKB:P09622}. Cell projection, cilium, flagellum {ECO:0000250|UniProtKB:Q811C4}. Cytoplasmic vesicle, secretory vesicle, acrosome {ECO:0000269|PubMed:15888450}. Note=Mainly localizes in the mitochondrion. A small fraction localizes to the nucleus, where the 2-oxoglutarate dehydrogenase complex is required for histone suc…	Lipoamide dehydrogenase is a component of the glycine cleavage system as well as an E3 component of three alpha-ketoacid dehydrogenase complexes (pyruvate-, alpha-ketoglutarate-, and branched-chain amino acid-dehydrogenase complex) (By similarity). The 2-oxoglutarate dehydrogenase complex is mainly active in the mitochondrion (By similarity). A fraction of the 2-oxoglutarate dehydrogenase complex…	5732500	4526400	33427000	648750	64753500	9169250	12887700	16988500	20109250	1	1	2	1	5	3	2	2	2	sp|O08749|DLDH_MOUSE
sp|O35459|ECH1_MOUSE	sp	O35459	Ech1	Mitochondrion {ECO:0000250}. Peroxisome {ECO:0000250}.	Isomerization of 3-trans,5-cis-dienoyl-CoA to 2-trans,4-trans-dienoyl-CoA. {ECO:0000250}.	34695500	35477500	6981000	17026225	47219000	6912825	51415300	15535100	5496850	5	6	4	6	10	6	7	9	5	sp|O35459|ECH1_MOUSE
sp|O35857|TIM44_MOUSE	sp	O35857	Timm44	Mitochondrion inner membrane {ECO:0000269|PubMed:9419343}; Peripheral membrane protein {ECO:0000269|PubMed:9419343}; Matrix side {ECO:0000269|PubMed:9419343}.	Essential component of the PAM complex, a complex required for the translocation of transit peptide-containing proteins from the inner membrane into the mitochondrial matrix in an ATP-dependent manner. Recruits mitochondrial HSP70 to drive protein translocation into the matrix using ATP as an energy source. {ECO:0000250|UniProtKB:Q01852}.	1192100	1899350	2649950	0	10313200	0	1225050	0	0	1	1	1		2		1		1	sp|O35857|TIM44_MOUSE
sp|O35943|FRDA_MOUSE	sp	O35943	Fxn	Cytoplasm, cytosol {ECO:0000250|UniProtKB:Q16595}. Mitochondrion {ECO:0000269|PubMed:17597094, ECO:0000269|PubMed:9241270}. Note=PubMed:17597094 describes localization exclusively in mitochondria.	Promotes the biosynthesis of heme and assembly and repair of iron-sulfur clusters by delivering Fe(2+) to proteins involved in these pathways. May play a role in the protection against iron-catalyzed oxidative stress through its ability to catalyze the oxidation of Fe(2+) to Fe(3+); the oligomeric form but not the monomeric form has in vitro ferroxidase activity. May be able to store large amount…	8529400	38799000	26789000	9759900	46199000	14204000	16141000	10160000	17339000	2	3	2	2	3	1	2	1	2	sp|O35943|FRDA_MOUSE
sp|O70250|PGAM2_MOUSE	sp	O70250	Pgam2	0	Interconversion of 3- and 2-phosphoglycerate with 2,3-bisphosphoglycerate as the primer of the reaction. Can also catalyze the reaction of EC 5.4.2.4 (synthase), but with a reduced activity.	0	0	9772400	0	11226000	26766000	0	0	20033000		1	2		2	4			3	sp|O70250|PGAM2_MOUSE
sp|O70400|PDLI1_MOUSE	sp	O70400	Pdlim1	Cytoplasm, cytoskeleton {ECO:0000269|PubMed:11596114}. Cytoplasm, myofibril, sarcomere, Z line {ECO:0000250|UniProtKB:O00151}. Note=Associates with the actin stress fibers (PubMed:11596114).	Cytoskeletal protein that may act as an adapter that brings other proteins (like kinases) to the cytoskeleton (By similarity). Involved in assembly, disassembly and directioning of stress fibers in fibroblasts. Required for the localization of ACTN1 and PALLD to stress fibers. Required for cell migration and in maintaining cell polarity of fibroblasts (By similarity). {ECO:0000250|UniProtKB:O0015…	0	9576500	0	0	0	0	0	9873200	0		1						1		sp|O70400|PDLI1_MOUSE;tr|S4R1V0|S4R1V0_MOUSE
sp|O70571|PDK4_MOUSE	sp	O70571	Pdk4	Mitochondrion matrix {ECO:0000250}.	Kinase that plays a key role in regulation of glucose and fatty acid metabolism and homeostasis via phosphorylation of the pyruvate dehydrogenase subunits PDHA1 and PDHA2. This inhibits pyruvate dehydrogenase activity, and thereby regulates metabolite flux through the tricarboxylic acid cycle, down-regulates aerobic respiration and inhibits the formation of acetyl-coenzyme A from pyruvate. Inhibi…	12833250	59352500	24826725	11404750	92857000	19213975	15477350	24881500	24231350	6	7	7	6	10	8	5	6	7	sp|O70571|PDK4_MOUSE;tr|A0A0N4SW53|A0A0N4SW53_MOUSE
sp|O88696|CLPP_MOUSE	sp	O88696	Clpp	Mitochondrion matrix {ECO:0000269|PubMed:10754102, ECO:0000269|PubMed:22710082}.	Protease component of the Clp complex that cleaves peptides and various proteins in an ATP-dependent process. Has low peptidase activity in the absence of CLPX. The Clp complex can degrade CSN1S1, CSN2 and CSN3, as well as synthetic peptides (in vitro) and may be responsible for a fairly general and central housekeeping function rather than for the degradation of specific substrates (By similarit…	8315700	11177000	6288000	2366700	26057000	3462400	15829000	5108700	9448600	2	2	1	1	2	1	2	1	2	sp|O88696|CLPP_MOUSE
sp|O88844|IDHC_MOUSE	sp	O88844	Idh1	Cytoplasm, cytosol {ECO:0000250|UniProtKB:P41562}.		30384000	38304000	0	14137000	78592000	0	52832000	24552000	0	3	3		3	3		3	3		sp|O88844|IDHC_MOUSE
sp|O88990|ACTN3_MOUSE	sp	O88990	Actn3	0	F-actin cross-linking protein which is thought to anchor actin to a variety of intracellular structures. This is a bundling protein (By similarity). {ECO:0000250}.	752800	6.28293e+06	9.90273e+07	0	10357300	1.63217e+08	0	6.29873e+06	112262000	1	3	12		4	14		4	12	sp|O88990|ACTN3_MOUSE
sp|P00158|CYB_MOUSE	sp	P00158	Mt-Cyb	Mitochondrion inner membrane {ECO:0000269|PubMed:6326133}; Multi-pass membrane protein {ECO:0000250|UniProtKB:P00157}.	Component of the ubiquinol-cytochrome c reductase complex (complex III or cytochrome b-c1 complex) that is part of the mitochondrial respiratory chain. The b-c1 complex mediates electron transfer from ubiquinol to cytochrome c. Contributes to the generation of a proton gradient across the mitochondrial membrane that is then used for ATP synthesis. {ECO:0000250|UniProtKB:P00157}.	4529100	22853000	7301700	4335100	29333000	4313100	5068600	5994300	5513500	1	1	1	1	1	1	1	1	1	sp|P00158|CYB_MOUSE
sp|P00397|COX1_MOUSE	sp	P00397	Mtco1	Mitochondrion inner membrane; Multi-pass membrane protein.	Cytochrome c oxidase is the component of the respiratory chain that catalyzes the reduction of oxygen to water. Subunits 1-3 form the functional core of the enzyme complex. CO I is the catalytic subunit of the enzyme. Electrons originating in cytochrome c are transferred via the copper A center of subunit 2 and heme A of subunit 1 to the bimetallic center formed by heme A3 and copper B.	0	0	0	0	102610000	52331000	0	44092000	0					2	2		1		sp|P00397|COX1_MOUSE
sp|P03930|ATP8_MOUSE	sp	P03930	Mtatp8	Mitochondrion membrane; Single-pass membrane protein.	Mitochondrial membrane ATP synthase (F(1)F(0) ATP synthase or Complex V) produces ATP from ADP in the presence of a proton gradient across the membrane which is generated by electron transport complexes of the respiratory chain. F-type ATPases consist of two structural domains, F(1) - containing the extramembraneous catalytic core and F(0) - containing the membrane proton channel, linked together…	9145700	15999000	24471000	1948700	31984000	20270000	11800000	11552000	15846000	2	2	2	2	2	2	2	2	2	sp|P03930|ATP8_MOUSE
sp|P05064|ALDOA_MOUSE	sp	P05064	Aldoa	Cytoplasm, myofibril, sarcomere, I band. Cytoplasm, myofibril, sarcomere, M line. Note=In skeletal muscle, accumulates around the M line and within the I band, colocalizing with FBP2 on both sides of the Z line in the absence of Ca(2+). {ECO:0000250}.	Plays a key role in glycolysis and gluconeogenesis. In addition, may also function as scaffolding protein (By similarity). {ECO:0000250}.	1.03063e+06	2.44057e+07	1.48833e+08	0	4.33943e+07	3.25123e+08	8.47733e+06	1.80313e+07	3.27654e+08	1	3	12		6	12	3	4	10	sp|P05064|ALDOA_MOUSE;tr|D3YWI1|D3YWI1_MOUSE;tr|D3Z510|D3Z510_MOUSE;tr|A0A0U1RPN8|A0A0U1RPN8_MOUSE
sp|P05202|AATM_MOUSE	sp	P05202	Got2	Mitochondrion matrix. Cell membrane.	Catalyzes the irreversible transamination of the L-tryptophan metabolite L-kynurenine to form kynurenic acid (KA). Plays a key role in amino acid metabolism. Important for metabolite exchange between mitochondria and cytosol. Facilitates cellular uptake of long-chain free fatty acids. {ECO:0000269|PubMed:20977429, ECO:0000269|PubMed:7878064}.	1.16424e+07	2.77065e+08	1.26209e+08	2124500	3.30681e+08	9.36348e+07	9.31763e+07	1.26957e+08	111638400	6	6	7	3	7	6	6	6	8	sp|P05202|AATM_MOUSE
sp|P07310|KCRM_MOUSE	sp	P07310	Ckm	Cytoplasm.	Reversibly catalyzes the transfer of phosphate between ATP and various phosphogens (e.g. creatine phosphate). Creatine kinase isoenzymes play a central role in energy transduction in tissues with large, fluctuating energy demands, such as skeletal muscle, heart, brain and spermatozoa.	3.65877e+06	42448000	2.46867e+08	0	9.52283e+07	535390000	4926500	7.14327e+07	5.38817e+08	3	7	12		11	15	3	10	15	sp|P07310|KCRM_MOUSE;tr|A0A0J9YKD4|A0A0J9YKD4_MOUSE
sp|P08249|MDHM_MOUSE	sp	P08249	Mdh2	Mitochondrion matrix {ECO:0000250|UniProtKB:P04636}.		32107500	287562000	345615250	2118525	893619550	383179325	194879900	184484625	274619000	13	18	19	2	20	19	17	17	15	sp|P08249|MDHM_MOUSE;tr|A0A0G2JF23|A0A0G2JF23_MOUSE
sp|P09671|SODM_MOUSE	sp	P09671	Sod2	Mitochondrion matrix.	Destroys superoxide anion radicals which are normally produced within the cells and which are toxic to biological systems.	6269000	30886000	13331200	4234300	42400500	12277400	13839750	15104600	11196500	2	4	3	1	5	3	5	5	3	sp|P09671|SODM_MOUSE;tr|A0A3B2WBF0|A0A3B2WBF0_MOUSE
sp|P11798|KCC2A_MOUSE	sp	P11798	Camk2a	Isoform Alpha KAP: Cytoplasm {ECO:0000305|PubMed:8524307}.; Cell junction, synapse {ECO:0000250|UniProtKB:P11275}. Cell junction, synapse, postsynaptic cell membrane, postsynaptic density {ECO:0000250|UniProtKB:P11275}. Cell projection, dendritic spine {ECO:0000250|UniProtKB:Q9UQM7}. Cell projection, dendrite {ECO:0000250|UniProtKB:Q9UQM7}. Note=Postsynaptic lipid rafts. {ECO:0000250|UniProtKB:P1…	Calcium/calmodulin-dependent protein kinase that functions autonomously after Ca(2+)/calmodulin-binding and autophosphorylation, and is involved in synaptic plasticity, neurotransmitter release and long-term potentiation. Member of the NMDAR signaling complex in excitatory synapses, it regulates NMDAR-dependent potentiation of the AMPAR and therefore excitatory synaptic transmission (By similarit…	0	6426100	17606000	0	3455100	19322000	0	2328500	27045000		1	2		1	2		1	2	sp|P11798|KCC2A_MOUSE;tr|F8WIS9|F8WIS9_MOUSE;tr|A0A286YCB8|A0A286YCB8_MOUSE;tr|A0A286YDL6|A0A286YDL6_MOUSE;tr|Q8CCM0|Q8CCM0_MOUSE;tr|Q5SVI9|Q5SVI9_MOUSE;tr|E9Q1V9|E9Q1V9_MOUSE;sp|Q6PHZ2|KCC2D_MOUSE;tr|Q5SVJ1|Q5SVJ1_MOUSE;tr|E9Q1W0|E9Q1W0_MOUSE;tr|Q5SVI3|Q
sp|P12787|COX5A_MOUSE	sp	P12787	Cox5a	Mitochondrion inner membrane.	This is the heme A-containing chain of cytochrome c oxidase, the terminal oxidase in mitochondrial electron transport.	3327080	233776600	105955000	911080	428277200	103319660	162930800	136421600	127408860	4	17	15	2	22	13	17	16	15	sp|P12787|COX5A_MOUSE
sp|P16015|CAH3_MOUSE	sp	P16015	Ca3	Cytoplasm.	Reversible hydration of carbon dioxide.	0	76244000	68073000	0	199510000	282530000	2827300	178340000	271920000		4	5		5	6	1	5	5	sp|P16015|CAH3_MOUSE
sp|P16125|LDHB_MOUSE	sp	P16125	Ldhb	Cytoplasm.		0	12810000	0	0	0	0	4220300	10218000	0		1			1		1	1		sp|P16125|LDHB_MOUSE
sp|P16332|MUTA_MOUSE	sp	P16332	Mmut	Mitochondrion matrix.	Involved in the degradation of several amino acids, odd-chain fatty acids and cholesterol via propionyl-CoA to the tricarboxylic acid cycle. {ECO:0000250|UniProtKB:P22033}.	5999250	3213950	0	4491250	6094225	400400	4546950	2515825	1504850	2	5		2	5	1	4	5	2	sp|P16332|MUTA_MOUSE
sp|P17665|COX7C_MOUSE	sp	P17665	Cox7c	Mitochondrion inner membrane {ECO:0000250}.	This protein is one of the nuclear-coded polypeptide chains of cytochrome c oxidase, the terminal oxidase in mitochondrial electron transport.	75140000	1131300000	560670000	2232300	2290600000	749120000	441180000	764080000	596040000	9	16	16	2	16	16	16	16	16	sp|P17665|COX7C_MOUSE
sp|P19536|COX5B_MOUSE	sp	P19536	Cox5b	Mitochondrion inner membrane.	This protein is one of the nuclear-coded polypeptide chains of cytochrome c oxidase, the terminal oxidase in mitochondrial electron transport.	146762000	434852500	244090500	131157000	497990500	188750000	208962500	153625000	190471000	10	9	7	10	12	7	9	9	10	sp|P19536|COX5B_MOUSE;tr|Q9D881|Q9D881_MOUSE
sp|P19783|COX41_MOUSE	sp	P19783	Cox4i1	Mitochondrion inner membrane {ECO:0000269|PubMed:20959514}.	This protein is one of the nuclear-coded polypeptide chains of cytochrome c oxidase, the terminal oxidase in mitochondrial electron transport.	1.76857e+06	1.16408e+08	7.92803e+07	0	403620000	124643000	68846000	1.30034e+08	9.48343e+07	1	12	10		19	15	12	12	11	sp|P19783|COX41_MOUSE
sp|P20108|PRDX3_MOUSE	sp	P20108	Prdx3	Mitochondrion {ECO:0000269|PubMed:9497357}. Cytoplasm {ECO:0000250|UniProtKB:P30048}. Early endosome {ECO:0000250|UniProtKB:P30048}. Note=Localizes to early endosomes in a RPS6KC1-dependent manner. {ECO:0000250|UniProtKB:P30048}.	Thiol-specific peroxidase that catalyzes the reduction of hydrogen peroxide and organic hydroperoxides to water and alcohols, respectively. Plays a role in cell protection against oxidative stress by detoxifying peroxides. {ECO:0000250|UniProtKB:P30048}.	0	14613000	80658000	0	542960000	164010000	26039000	161510000	109700000		1	4		4	4	2	4	4	sp|P20108|PRDX3_MOUSE
sp|P20801|TNNC2_MOUSE	sp	P20801	Tnnc2	0	Troponin is the central regulatory protein of striated muscle contraction. Tn consists of three components: Tn-I which is the inhibitor of actomyosin ATPase, Tn-T which contains the binding site for tropomyosin and Tn-C. The binding of calcium to Tn-C abolishes the inhibitory action of Tn on actin filaments.	0	0	27680000	0	18632500	152523500	0	21466500	94675500			4		3	7		4	8	sp|P20801|TNNC2_MOUSE
sp|P21550|ENOB_MOUSE	sp	P21550	Eno3	Cytoplasm {ECO:0000269|PubMed:11229603}. Note=Localized to the Z line. Some colocalization with CKM at M-band (By similarity). {ECO:0000250}.	Appears to have a function in striated muscle development and regeneration.	0	3123300	30364000	0	7742000	49522000	3587800	7602300	75416000		1	3		1	3	1	1	3	sp|P21550|ENOB_MOUSE;tr|Q5SX59|Q5SX59_MOUSE;tr|A0A0N4SUX5|A0A0N4SUX5_MOUSE;sp|P17182|ENOA_MOUSE;sp|P17183|ENOG_MOUSE;tr|D3Z6E4|D3Z6E4_MOUSE;tr|Q5SX60|Q5SX60_MOUSE;tr|Q5SX61|Q5SX61_MOUSE;tr|D3Z2S4|D3Z2S4_MOUSE;tr|B0QZL1|B0QZL1_MOUSE;tr|A0A0N4SUI6|A0A0N4SUI
sp|P26443|DHE3_MOUSE	sp	P26443	Glud1	Mitochondrion matrix.	Mitochondrial glutamate dehydrogenase that converts L-glutamate into alpha-ketoglutarate. Plays a key role in glutamine anaplerosis by producing alpha-ketoglutarate, an important intermediate in the tricarboxylic acid cycle. May be involved in learning and memory reactions by increasing the turnover of the excitatory neurotransmitter glutamate. {ECO:0000269|PubMed:23663782}.	0	0	0	0	12458000	5049800	0	0	0					1	1				sp|P26443|DHE3_MOUSE
sp|P29758|OAT_MOUSE	sp	P29758	Oat	Mitochondrion matrix {ECO:0000250|UniProtKB:P04181}.		0	10514000	8866500	0	44595000	7792700	3234100	13184000	7569300		1	2		3	1	1	2	1	sp|P29758|OAT_MOUSE
sp|P31001|DESM_MOUSE	sp	P31001	Des	Cytoplasm, myofibril, sarcomere, Z line {ECO:0000269|PubMed:26787680, ECO:0000269|PubMed:28469177}. Cytoplasm {ECO:0000269|PubMed:25394388, ECO:0000269|PubMed:26787680}. Cell membrane, sarcolemma {ECO:0000269|PubMed:25394388}. Nucleus {ECO:0000269|PubMed:26787680}. Note=Localizes in the intercalated disks which occur at the Z line of cardiomyocytes (By similarity). Localizes in the nucleus exclus…	Muscle-specific type III intermediate filament essential for proper muscular structure and function. Plays a crucial role in maintaining the structure of sarcomeres, inter-connecting the Z-disks and forming the myofibrils, linking them not only to the sarcolemmal cytoskeleton, but also to the nucleus and mitochondria, thus providing strength for the muscle fiber during activity (By similarity). I…	795300	11252900	6797000	556400	7510450	10048550	0	9542200	12618700	1	3	2	1	3	3		3	2	sp|P31001|DESM_MOUSE
sp|P35486|ODPA_MOUSE	sp	P35486	Pdha1	Mitochondrion matrix {ECO:0000269|PubMed:19341700}.	The pyruvate dehydrogenase complex catalyzes the overall conversion of pyruvate to acetyl-CoA and CO(2), and thereby links the glycolytic pathway to the tricarboxylic cycle. {ECO:0000269|PubMed:11708858, ECO:0000269|PubMed:20841503}.	27664300	9.86053e+07	7.43754e+07	1.12586e+07	1.61162e+08	61821000	45068900	5.06827e+07	69244800	20	30	30	11	42	27	24	22	29	sp|P35486|ODPA_MOUSE;sp|P35487|ODPAT_MOUSE
sp|P38647|GRP75_MOUSE	sp	P38647	Hspa9	Mitochondrion {ECO:0000269|PubMed:7865888}. Nucleus, nucleolus {ECO:0000250|UniProtKB:P38646}.	Chaperone protein which plays an important role in mitochondrial iron-sulfur cluster (ISC) biogenesis (PubMed:26702583). Interacts with and stabilizes ISC cluster assembly proteins FXN, NFU1, NFS1 and ISCU (By similarity). Regulates erythropoiesis via stabilization of ISC assembly (PubMed:21123823). May play a role in the control of cell proliferation and cellular aging (PubMed:8454632). {ECO:000…	31546810	107176580	56035370	15916810	149188960	44273940	58539500	53120600	50799800	24	40	32	19	45	34	36	38	37	sp|P38647|GRP75_MOUSE
sp|P45952|ACADM_MOUSE	sp	P45952	Acadm	Mitochondrion matrix {ECO:0000250}.	Acyl-CoA dehydrogenase specific for acyl chain lengths of 4 to 16 that catalyzes the initial step of fatty acid beta-oxidation. Utilizes the electron transfer flavoprotein (ETF) as an electron acceptor to transfer electrons to the main mitochondrial respiratory chain via ETF-ubiquinone oxidoreductase (ETF dehydrogenase). {ECO:0000250|UniProtKB:P11310}.	2450842	40408840	22711000	340620	208401800	49764860	43809460	82834080	25488080	3	15	11	1	19	13	15	15	13	sp|P45952|ACADM_MOUSE
sp|P48771|CX7A2_MOUSE	sp	P48771	Cox7a2	Mitochondrion inner membrane.	This protein is one of the nuclear-coded polypeptide chains of cytochrome c oxidase, the terminal oxidase in mitochondrial electron transport.	6607100	21490000	19581000	6921500	47873000	5731000	17307000	11492000	5423500	2	2	3	2	3	1	3	2	1	sp|P48771|CX7A2_MOUSE
sp|P48962|ADT1_MOUSE	sp	P48962	Slc25a4	Mitochondrion inner membrane; Multi-pass membrane protein. Note=The complex formed with ARL2BP, ARL2 and SLC25A4 is expressed in mitochondria.	Involved in mitochondrial ADP/ATP transport. Catalyzes the exchange of cytoplasmic ADP with mitochondrial ATP across the mitochondrial inner membrane. {ECO:0000250|UniProtKB:P12235}.	2.86113e+07	1.02639e+08	1.63772e+08	4.69067e+06	3.21843e+08	1.06972e+08	7.24813e+07	4.60193e+07	83859000	6	14	15	3	17	15	13	11	14	sp|P48962|ADT1_MOUSE
sp|P50136|ODBA_MOUSE	sp	P50136	Bckdha	Mitochondrion matrix.	The branched-chain alpha-keto dehydrogenase complex catalyzes the overall conversion of alpha-keto acids to acyl-CoA and CO(2). It contains multiple copies of three enzymatic components: branched-chain alpha-keto acid decarboxylase (E1), lipoamide acyltransferase (E2) and lipoamide dehydrogenase (E3).	579250	22802500	8551600	0	44701000	8317050	12151550	16220000	10967250	1	4	3		4	2	3	4	3	sp|P50136|ODBA_MOUSE;tr|Q3U3J1|Q3U3J1_MOUSE
sp|P50462|CSRP3_MOUSE	sp	P50462	Csrp3	Nucleus {ECO:0000250|UniProtKB:P50463}. Cytoplasm {ECO:0000269|PubMed:18258855}. Cytoplasm, cytoskeleton {ECO:0000305}. Cytoplasm, myofibril, sarcomere, Z line {ECO:0000269|PubMed:18258855}. Cytoplasm, myofibril, sarcomere {ECO:0000250|UniProtKB:P50461}. Note=Nucleocytoplasmic shuttling protein (By similarity). Mainly cytoplasmic. In the Z line, found associated with GLRX3 (via C-terminus). {ECO:…	Positive regulator of myogenesis. Acts as cofactor for myogenic bHLH transcription factors such as MYOD1, and probably MYOG and MYF6. Enhances the DNA-binding activity of the MYOD1:TCF3 isoform E47 complex and may promote formation of a functional MYOD1:TCF3 isoform E47:MEF2A complex involved in myogenesis (By similarity). Plays a crucial and specific role in the organization of cytosolic structu…	0	0	0	0	4413200	0	1723700	5354900	0					1		1	1		sp|P50462|CSRP3_MOUSE
sp|P52480|KPYM_MOUSE	sp	P52480	Pkm	Cytoplasm {ECO:0000250|UniProtKB:P14618}. Nucleus {ECO:0000250|UniProtKB:P14618}. Note=Translocates to the nucleus in response to different apoptotic stimuli. Nuclear translocation is sufficient to induce cell death that is caspase independent, isoform-specific and independent of its enzymatic activity. {ECO:0000250|UniProtKB:P14618}.	Glycolytic enzyme that catalyzes the transfer of a phosphoryl group from phosphoenolpyruvate (PEP) to ADP, generating ATP (By similarity). Stimulates POU5F1-mediated transcriptional activation (By similarity). Promotes in a STAT1-dependent manner, the expression of the immune checkpoint protein CD274 in ARNTL/BMAL1-deficient macrophages (PubMed:29996098). {ECO:0000250|UniProtKB:P14618, ECO:000026…	0	3.54033e+06	40111900	0	4922000	59597000	0	1.99553e+06	7.60671e+07		1	6		1	5		2	6	sp|P52480|KPYM_MOUSE
sp|P52825|CPT2_MOUSE	sp	P52825	Cpt2	Mitochondrion inner membrane {ECO:0000250}; Peripheral membrane protein {ECO:0000250}; Matrix side {ECO:0000250}.		17770175	95812500	29182675	20764700	124261500	25664250	64738625	35212150	29062925	7	12	9	4	14	12	12	12	11	sp|P52825|CPT2_MOUSE;tr|A2A8E7|A2A8E7_MOUSE
sp|P53395|ODB2_MOUSE	sp	P53395	Dbt	Mitochondrion matrix.	The branched-chain alpha-keto dehydrogenase complex catalyzes the overall conversion of alpha-keto acids to acyl-CoA and CO(2). It contains multiple copies of three enzymatic components: branched-chain alpha-keto acid decarboxylase (E1), lipoamide acyltransferase (E2) and lipoamide dehydrogenase (E3). Within this complex, the catalytic function of this enzyme is to accept, and to transfer to coen…	375060	3847750	3097250	0	20559750	8826850	5774150	5931800	3295900	1	3	2		5	4	4	3	2	sp|P53395|ODB2_MOUSE
sp|P54071|IDHP_MOUSE	sp	P54071	Idh2	Mitochondrion.	Plays a role in intermediary metabolism and energy production. It may tightly associate or interact with the pyruvate dehydrogenase complex.	8.98377e+07	1.09518e+08	1.24565e+07	3.36057e+07	1.94957e+08	1.03984e+07	1.0969e+08	6.2024e+07	1.05778e+07	19	22	7	11	27	7	21	20	6	sp|P54071|IDHP_MOUSE;tr|D6RIL6|D6RIL6_MOUSE;tr|A0A0U1RP68|A0A0U1RP68_MOUSE
sp|P56375|ACYP2_MOUSE	sp	P56375	Acyp2	0		0	0	0	0	0	11018000	0	5439600	6930500						2		2	2	sp|P56375|ACYP2_MOUSE
sp|P56392|CX7A1_MOUSE	sp	P56392	Cox7a1	Mitochondrion inner membrane.	This protein is one of the nuclear-coded polypeptide chains of cytochrome c oxidase, the terminal oxidase in mitochondrial electron transport.	1880000	25955000	6573000	0	23915000	8765100	9166500	12515000	6199100	1	3	1		2	3	2	2	2	sp|P56392|CX7A1_MOUSE;tr|A0A140LIU4|A0A140LIU4_MOUSE
sp|P56480|ATPB_MOUSE	sp	P56480	Atp5f1b	Mitochondrion inner membrane {ECO:0000250|UniProtKB:P00829}; Peripheral membrane protein {ECO:0000250|UniProtKB:P00829}; Matrix side {ECO:0000250|UniProtKB:P00829}.	Mitochondrial membrane ATP synthase (F(1)F(0) ATP synthase or Complex V) produces ATP from ADP in the presence of a proton gradient across the membrane which is generated by electron transport complexes of the respiratory chain. F-type ATPases consist of two structural domains, F(1) - containing the extramembraneous catalytic core, and F(0) - containing the membrane proton channel, linked togethe…	1.34161e+08	2.27464e+09	8.43135e+08	7.65011e+07	2.57199e+09	9.93245e+08	1.13754e+09	9.6576e+08	1062417800	24	40	43	15	57	48	46	43	44	sp|P56480|ATPB_MOUSE
sp|P59041|DJC30_MOUSE	sp	P59041	Dnajc30	Mitochondrion inner membrane {ECO:0000250|UniProtKB:Q96LL9}; Single-pass membrane protein {ECO:0000255}.	Mitochondrial protein enriched in neurons that acts as a regulator of mitochondrial respiration (PubMed:30318146). Associates with the ATP synthase complex and facilitates ATP synthesis (PubMed:30318146). {ECO:0000269|PubMed:30318146}.	0	19214000	0	0	17532000	6108000	0	11016000	8520100		1			1	1		1	1	sp|P59041|DJC30_MOUSE
sp|P62631|EF1A2_MOUSE	sp	P62631	Eef1a2	Nucleus.	This protein promotes the GTP-dependent binding of aminoacyl-tRNA to the A-site of ribosomes during protein biosynthesis.	0	16434000	30018000	0	20055000	48084000	0	14382000	50501000		1	2		1	3		2	2	sp|P62631|EF1A2_MOUSE;sp|P10126|EF1A1_MOUSE;tr|D3Z3I8|D3Z3I8_MOUSE;tr|D3YZ68|D3YZ68_MOUSE
sp|P62806|H4_MOUSE	sp	P62806	Hist1h4a;	Nucleus {ECO:0000250}. Chromosome {ECO:0000250}.	Core component of nucleosome. Nucleosomes wrap and compact DNA into chromatin, limiting DNA accessibility to the cellular machineries which require DNA as a template. Histones thereby play a central role in transcription regulation, DNA repair, DNA replication and chromosomal stability. DNA accessibility is regulated via a complex set of post-translational modifications of histones, also called h…	0	3763300	41624500	0	15794500	69277000	0	22650000	73197500		1	4		2	5		3	5	sp|P62806|H4_MOUSE
sp|P63038|CH60_MOUSE	sp	P63038	Hspd1	Mitochondrion matrix {ECO:0000250|UniProtKB:P10809}.	Chaperonin implicated in mitochondrial protein import and macromolecular assembly. Together with Hsp10, facilitates the correct folding of imported proteins. May also prevent misfolding and promote the refolding and proper assembly of unfolded polypeptides generated under stress conditions in the mitochondrial matrix. The functional units of these chaperonins consist of heptameric rings of the la…	13775275	23053000	15690000	6984000	137769850	25107850	15453750	58075500	21100675	5	6	6	4	16	7	6	13	10	sp|P63038|CH60_MOUSE
sp|P63260|ACTG_MOUSE	sp	P63260	Actg1	Cytoplasm, cytoskeleton {ECO:0000250|UniProtKB:P63261}.	Actins are highly conserved proteins that are involved in various types of cell motility and are ubiquitously expressed in all eukaryotic cells. {ECO:0000250|UniProtKB:P63261}.	0	5016100	107100000	0	28601000	326540000	3064400	15354000	134750000		1	6		1	9	1	2	7	sp|P63260|ACTG_MOUSE;sp|P60710|ACTB_MOUSE;tr|E9Q5F4|E9Q5F4_MOUSE;tr|G3UZ07|G3UZ07_MOUSE;tr|G3UYG0|G3UYG0_MOUSE;tr|E9Q606|E9Q606_MOUSE;sp|P68134|ACTS_MOUSE;sp|P68033|ACTC_MOUSE;tr|A0A1D5RM20|A0A1D5RM20_MOUSE
sp|P68134|ACTS_MOUSE	sp	P68134	Acta1	Cytoplasm, cytoskeleton.	Actins are highly conserved proteins that are involved in various types of cell motility and are ubiquitously expressed in all eukaryotic cells.	0	23930000	15902000	0	26311000	40183000	1602000	16150000	30886450		2	2		2	4	1	2	3	sp|P68134|ACTS_MOUSE;sp|P68033|ACTC_MOUSE;sp|P62737|ACTA_MOUSE;sp|P63268|ACTH_MOUSE
sp|P70296|PEBP1_MOUSE	sp	P70296	Pebp1	Cytoplasm.	Binds ATP, opioids and phosphatidylethanolamine. Has lower affinity for phosphatidylinositol and phosphatidylcholine. Serine protease inhibitor which inhibits thrombin, neuropsin and chymotrypsin but not trypsin, tissue type plasminogen activator and elastase. Inhibits the kinase activity of RAF1 by inhibiting its activation and by dissociating the RAF1/MEK complex and acting as a competitive inh…	0	0	0	0	0	14007000	0	6236500	4462600						2		1	1	sp|P70296|PEBP1_MOUSE;tr|D3Z1V4|D3Z1V4_MOUSE
sp|P70404|IDHG1_MOUSE	sp	P70404	Idh3g	Mitochondrion.	Regulatory subunit which plays a role in the allosteric regulation of the enzyme catalyzing the decarboxylation of isocitrate (ICT) into alpha-ketoglutarate. The heterodimer composed of the alpha (IDH3A) and beta (IDH3B) subunits and the heterodimer composed of the alpha (IDH3A) and gamma (IDH3G) subunits, have considerable basal activity but the full activity of the heterotetramer (containing tw…	73239200	156305600	167757520	49481820	183740200	153132120	119333800	76698300	166293240	11	11	11	7	14	10	10	8	11	sp|P70404|IDHG1_MOUSE
sp|P97450|ATP5J_MOUSE	sp	P97450	Atp5pf	Mitochondrion. Mitochondrion inner membrane.	Mitochondrial membrane ATP synthase (F(1)F(0) ATP synthase or Complex V) produces ATP from ADP in the presence of a proton gradient across the membrane which is generated by electron transport complexes of the respiratory chain. F-type ATPases consist of two structural domains, F(1) - containing the extramembraneous catalytic core and F(0) - containing the membrane proton channel, linked together…	5.07133e+06	77832500	18992500	0	2.20337e+08	4.33817e+07	9.24293e+06	88855550	3.11672e+07	4	13	8		26	12	7	21	11	sp|P97450|ATP5J_MOUSE;tr|E9QAD6|E9QAD6_MOUSE
sp|P97457|MLRS_MOUSE	sp	P97457	Mylpf	0		1351900	38325000	440250000	0	158470000	276500000	3630300	105090000	966060000	1	4	8		5	5	1	4	8	sp|P97457|MLRS_MOUSE;tr|A0A0U1RP93|A0A0U1RP93_MOUSE
sp|P97478|COQ7_MOUSE	sp	P97478	Coq7	Mitochondrion inner membrane {ECO:0000255|HAMAP-Rule:MF_03194, ECO:0000269|PubMed:11387338}; Peripheral membrane protein {ECO:0000255|HAMAP-Rule:MF_03194, ECO:0000269|PubMed:11387338}; Matrix side {ECO:0000255|HAMAP-Rule:MF_03194, ECO:0000269|PubMed:11387338}.	Catalyzes the hydroxylation of 2-polyprenyl-3-methyl-6-methoxy-1,4-benzoquinol (DMQH2) during ubiquinone biosynthesis. Has also a structural role in the COQ enzyme complex, stabilizing other COQ polypeptides (By similarity). Involved in lifespan determination in a ubiquinone-independent manner (PubMed:19478076). {ECO:0000255|HAMAP-Rule:MF_03194, ECO:0000269|PubMed:19478076}.	0	8091900	1407900	0	19609000	0	0	5559300	0		2	1		2			1		sp|P97478|COQ7_MOUSE;tr|A0A140LIF0|A0A140LIF0_MOUSE;tr|Q3TYT1|Q3TYT1_MOUSE
sp|P97807|FUMH_MOUSE	sp	P97807	Fh	Isoform Mitochondrial: Mitochondrion {ECO:0000250|UniProtKB:P07954}.; Isoform Cytoplasmic: Cytoplasm, cytosol {ECO:0000250|UniProtKB:P07954}. Nucleus {ECO:0000250|UniProtKB:P07954}. Chromosome {ECO:0000250|UniProtKB:P07954}. Note=Translocates to the nucleus in response to DNA damage: localizes to DNA double-strand breaks (DSBs) following phosphorylation by PRKDC. {ECO:0000250|UniProtKB:P07954}.	Catalyzes the reversible stereospecific interconversion of fumarate to L-malate. {ECO:0000305|PubMed:23643539}.; FUNCTION: Isoform Mitochondrial: Catalyzes the hydration of fumarate to L-malate in the tricarboxylic acid (TCA) cycle to facilitate a transition step in the production of energy in the form of NADH. {ECO:0000250|UniProtKB:P10173}.; FUNCTION: Isoform Cytoplasmic: Catalyzes the dehydrat…	25018550	1.86009e+08	6.04759e+07	15321750	255650000	9.63467e+07	77675750	1.0416e+08	1.05612e+08	6	18	12	8	26	18	17	17	17	sp|P97807|FUMH_MOUSE
sp|Q3TBW2|RM10_MOUSE	sp	Q3TBW2	Mrpl10	Mitochondrion {ECO:0000250|UniProtKB:Q7Z7H8}.		0	0	6499400	0	4222500	0	3112300	0	0			1		1		1			sp|Q3TBW2|RM10_MOUSE
sp|Q3TMP8|TM38A_MOUSE	sp	Q3TMP8	Tmem38a	Sarcoplasmic reticulum membrane {ECO:0000250|UniProtKB:A5A6S6}; Multi-pass membrane protein {ECO:0000250|UniProtKB:A5A6S6}. Nucleus membrane {ECO:0000250|UniProtKB:A5A6S6}.	Monovalent cation channel required for maintenance of rapid intracellular calcium release. May act as a potassium counter-ion channel that functions in synchronization with calcium release from intracellular stores. {ECO:0000269|PubMed:17611541}.	0	0	9954100	0	0	12651000	0	0	18405000			2			2			2	sp|Q3TMP8|TM38A_MOUSE;tr|A0A1D5RLJ0|A0A1D5RLJ0_MOUSE;tr|A0A1D5RMM9|A0A1D5RMM9_MOUSE
sp|Q3U2A8|SYVM_MOUSE	sp	Q3U2A8	Vars2	Mitochondrion {ECO:0000305}.		2903900	5435400	3405600	2450200	4845800	3383300	2064000	0	2094800	1	1	1	1	1	1	1		1	sp|Q3U2A8|SYVM_MOUSE
sp|Q3UMR5|MCU_MOUSE	sp	Q3UMR5	Mcu	Mitochondrion inner membrane {ECO:0000269|PubMed:23900286, ECO:0000305|PubMed:26057074}; Multi-pass membrane protein {ECO:0000269|PubMed:23900286}.	Mitochondrial inner membrane calcium uniporter that mediates calcium uptake into mitochondria (PubMed:21685886, PubMed:23900286, PubMed:24212091). Constitutes the pore-forming and calcium-conducting subunit of the uniporter complex (uniplex) (By similarity). Activity is regulated by MICU1 and MICU2 (By similarity). At low Ca(2+) levels MCU activity is down-regulated by MICU1 and MICU2; at higher …	0	25586500	9711100	0	27852500	8084000	0	13177850	6705500		2	3		3	3		3	2	sp|Q3UMR5|MCU_MOUSE
sp|Q3UPC7|K0825_MOUSE	sp	Q3UPC7	N/A	0		0	19646000	10675000	0	25697000	0	0	0	0		1	1		1					sp|Q3UPC7|K0825_MOUSE
sp|Q3UV70|PDP1_MOUSE	sp	Q3UV70	Pdp1	Mitochondrion matrix {ECO:0000250}.	Catalyzes the dephosphorylation and concomitant reactivation of the alpha subunit of the E1 component of the pyruvate dehydrogenase complex. {ECO:0000250}.	1177240	7090540	7191540	258120	20842120	9990620	591140	5195780	7073320	3	5	6	1	9	8	1	7	5	sp|Q3UV70|PDP1_MOUSE;tr|A2AJP9|A2AJP9_MOUSE;tr|A8Y5Q0|A8Y5Q0_MOUSE;tr|A2AJQ0|A2AJQ0_MOUSE
sp|Q3V1D3|AMPD1_MOUSE	sp	Q3V1D3	Ampd1	0	AMP deaminase plays a critical role in energy metabolism.	0	0	4815700	0	0	9555500	0	0	11890000			1			1			1	sp|Q3V1D3|AMPD1_MOUSE;tr|A0A0G2JFD4|A0A0G2JFD4_MOUSE
sp|Q4VAE3|TMM65_MOUSE	sp	Q4VAE3	Tmem65	Cell membrane {ECO:0000269|PubMed:26403541}; Multi-pass membrane protein {ECO:0000255}. Mitochondrion inner membrane {ECO:0000250|UniProtKB:Q6PI78}; Multi-pass membrane protein {ECO:0000255}. Note=Localizes at the intercalated disk in ventricular tissue and cardiomyocytes. {ECO:0000269|PubMed:26403541}.	May play an important role in cardiac development and function. May regulate cardiac conduction and the function of the gap junction protein GJA1. May contribute to the stability and proper localization of GJA1 to cardiac intercalated disk thereby regulating gap junction communication (PubMed:26403541). Regulates mitochondrial respiration and mitochondrial DNA copy number maintenance (By similari…	0	4051100	12243000	0	80767000	26159000	6725800	0	3626200		1	3		5	4	2		1	sp|Q4VAE3|TMM65_MOUSE
sp|Q59J78|NDUF2_MOUSE	sp	Q59J78	Ndufaf2	Mitochondrion {ECO:0000250|UniProtKB:Q8N183}.	Acts as a molecular chaperone for mitochondrial complex I assembly. Complex I functions in the transfer of electrons from NADH to the respiratory chain. The immediate electron acceptor for the enzyme is believed to be ubiquinone. {ECO:0000250|UniProtKB:Q8N183}.	26114000	7850600	2068600	0	4333700	0	8865100	0	0	4	2	1		1		2			sp|Q59J78|NDUF2_MOUSE
sp|Q5SX39|MYH4_MOUSE	sp	Q5SX39	Myh4	Cytoplasm, myofibril. Note=Thick filaments of the myofibrils.	Muscle contraction.	723875	6437500	214831225	445325	22866250	356686250	2264575	7760500	357411925	1	3	9	1	5	11	1	3	10	sp|Q5SX39|MYH4_MOUSE
sp|Q5SX40|MYH1_MOUSE	sp	Q5SX40	Myh1	Cytoplasm, myofibril. Note=Thick filaments of the myofibrils.	Muscle contraction.	7.09436e+06	1.28439e+08	374799400	5.22508e+06	189732500	5.93031e+08	9.89986e+06	1.30594e+08	6.00753e+08	8	38	47	8	42	65	13	42	60	sp|Q5SX40|MYH1_MOUSE
sp|Q5XKE0|MYPC2_MOUSE	sp	Q5XKE0	Mybpc2	0	Thick filament-associated protein located in the crossbridge region of vertebrate striated muscle a bands. In vitro it binds MHC, F-actin and native thin filaments, and modifies the activity of actin-activated myosin ATPase. It may modulate muscle contraction or may play a more structural role (By similarity). {ECO:0000250}.	0	638300	8383475	0	5278500	29177550	0	5304250	33207275		2	7		1	7		4	10	sp|Q5XKE0|MYPC2_MOUSE;tr|D3YU50|D3YU50_MOUSE;tr|Q6P6L5|Q6P6L5_MOUSE
sp|Q60597|ODO1_MOUSE	sp	Q60597	Ogdh	Mitochondrion matrix {ECO:0000250|UniProtKB:Q02218}. Nucleus {ECO:0000250|UniProtKB:Q02218}. Note=Mainly localizes in the mitochondrion. A small fraction localizes to the nucleus, where the 2-oxoglutarate dehydrogenase complex is required for histone succinylation. {ECO:0000250|UniProtKB:Q02218}.	2-oxoglutarate dehydrogenase (E1) component of the 2-oxoglutarate dehydrogenase complex, which mediates the decarboxylation of alpha-ketoglutarate. The 2-oxoglutarate dehydrogenase complex catalyzes the overall conversion of 2-oxoglutarate to succinyl-CoA and CO(2). The 2-oxoglutarate dehydrogenase complex is mainly active in the mitochondrion. A fraction of the 2-oxoglutarate dehydrogenase compl…	1.09104e+08	188424000	1.52356e+08	6.76588e+06	2.60553e+08	1.11129e+08	1.25831e+08	7.6716e+07	1.18451e+08	22	23	18	6	29	24	22	18	21	sp|Q60597|ODO1_MOUSE;tr|Z4YJV4|Z4YJV4_MOUSE
sp|Q60759|GCDH_MOUSE	sp	Q60759	Gcdh	Mitochondrion matrix.	Catalyzes the oxidative decarboxylation of glutaryl-CoA to crotonyl-CoA and CO(2) in the degradative pathway of L-lysine, L-hydroxylysine, and L-tryptophan metabolism. It uses electron transfer flavoprotein as its electron acceptor.	0	0	0	0	21142000	5290500	0	7599200	0					1	1		1		sp|Q60759|GCDH_MOUSE;tr|A0A0A0MQ68|A0A0A0MQ68_MOUSE
sp|Q61102|ABCB7_MOUSE	sp	Q61102	Abcb7	Mitochondrion inner membrane {ECO:0000305}; Multi-pass membrane protein {ECO:0000255|PROSITE-ProRule:PRU00441}.	Could be involved in the transport of heme from the mitochondria to the cytosol. Plays a central role in the maturation of cytosolic iron-sulfur (Fe/S) cluster-containing proteins (By similarity). {ECO:0000250}.	0	1.50668e+07	7356900	0	2.94917e+07	1.18717e+07	1907800	8082700	7.98363e+06		4	3		6	4	2	3	4	sp|Q61102|ABCB7_MOUSE
sp|Q61387|COX7R_MOUSE	sp	Q61387	Cox7a2l	Mitochondrion inner membrane {ECO:0000250}.	Involved in the regulation of oxidative phosphorylation and energy metabolism (PubMed:23857330, PubMed:23812712). Necessary for the assembly of mitochondrial respiratory supercomplex (PubMed:23857330, PubMed:23812712). {ECO:0000269|PubMed:23812712, ECO:0000269|PubMed:23857330}.	16435000	38449000	7242600	13877000	41279000	10478000	45577000	14832000	0	4	4	3	4	4	2	5	4		sp|Q61387|COX7R_MOUSE;tr|E9PZS8|E9PZS8_MOUSE
sp|Q61425|HCDH_MOUSE	sp	Q61425	Hadh	Mitochondrion matrix.	Plays an essential role in the mitochondrial beta-oxidation of short chain fatty acids. Exerts it highest activity toward 3-hydroxybutyryl-CoA.	1.04157e+07	6.42237e+07	7.72393e+07	3989000	1.51734e+08	7.59603e+07	1.05986e+08	2.60497e+07	2.03387e+07	3	12	10	3	10	9	11	8	7	sp|Q61425|HCDH_MOUSE
sp|Q61941|NNTM_MOUSE	sp	Q61941	Nnt	Mitochondrion inner membrane {ECO:0000305}; Multi-pass membrane protein {ECO:0000305}; Matrix side {ECO:0000305}.	The transhydrogenation between NADH and NADP is coupled to respiration and ATP hydrolysis and functions as a proton pump across the membrane (By similarity). May play a role in reactive oxygen species (ROS) detoxification in the adrenal gland (By similarity). {ECO:0000250|UniProtKB:P07001, ECO:0000250|UniProtKB:Q13423}.	1.21751e+07	1.08859e+08	1.84478e+07	11309000	307478000	2.25401e+07	1.21596e+08	9.94539e+07	1.61578e+07	13	28	14	9	35	12	26	22	10	sp|Q61941|NNTM_MOUSE
sp|Q64105|SPRE_MOUSE	sp	Q64105	Spr	Cytoplasm.	Catalyzes the final one or two reductions in tetra-hydrobiopterin biosynthesis to form 5,6,7,8-tetrahydrobiopterin.	6953900	0	4092200	5409400	0	0	10959000	0	6853000	1		1	2			2		1	sp|Q64105|SPRE_MOUSE;tr|Q91XH5|Q91XH5_MOUSE
sp|Q64433|CH10_MOUSE	sp	Q64433	Hspe1	Mitochondrion matrix {ECO:0000250|UniProtKB:P61604}.	Co-chaperonin implicated in mitochondrial protein import and macromolecular assembly. Together with Hsp60, facilitates the correct folding of imported proteins. May also prevent misfolding and promote the refolding and proper assembly of unfolded polypeptides generated under stress conditions in the mitochondrial matrix. The functional units of these chaperonins consist of heptameric rings of the…	85670000	345490000	1.55332e+08	8.44967e+07	4.31528e+08	1.42916e+08	192846900	1.67652e+08	167431700	8	9	9	7	10	10	9	9	9	sp|Q64433|CH10_MOUSE
sp|Q6NVE9|PPTC7_MOUSE	sp	Q6NVE9	Pptc7	Mitochondrion matrix {ECO:0000250|UniProtKB:Q8NI37}.	Protein phosphatase which positively regulates biosynthesis of the ubiquinone, coenzyme Q (By similarity). Dephosphorylates the ubiquinone biosynthesis protein COQ7 which is likely to lead to its activation (By similarity). {ECO:0000250|UniProtKB:Q8NI37}.	1201400	8333000	6079800	0	16754000	3598000	0	5105200	5946200	1	2	2		2	1		2	2	sp|Q6NVE9|PPTC7_MOUSE
sp|Q6P8J7|KCRS_MOUSE	sp	Q6P8J7	Ckmt2	Mitochondrion inner membrane {ECO:0000250}; Peripheral membrane protein {ECO:0000250}; Intermembrane side {ECO:0000250}.	Reversibly catalyzes the transfer of phosphate between ATP and various phosphogens (e.g. creatine phosphate). Creatine kinase isoenzymes play a central role in energy transduction in tissues with large, fluctuating energy demands, such as skeletal muscle, heart, brain and spermatozoa (By similarity). {ECO:0000250}.	1195700	16689000	10718000	735800	0	2778000	6919700	0	4734500	1	2	2	1		1	2		1	sp|Q6P8J7|KCRS_MOUSE;sp|P30275|KCRU_MOUSE
sp|Q6PB66|LPPRC_MOUSE	sp	Q6PB66	Lrpprc	Mitochondrion {ECO:0000250}. Nucleus {ECO:0000269|PubMed:12071956}. Nucleus, nucleoplasm {ECO:0000250}. Nucleus inner membrane {ECO:0000250}. Nucleus outer membrane {ECO:0000250}.	May play a role in RNA metabolism in both nuclei and mitochondria. In the nucleus binds to HNRPA1-associated poly(A) mRNAs and is part of nmRNP complexes at late stages of mRNA maturation which are possibly associated with nuclear mRNA export. May bind mature mRNA in the nucleus outer membrane. In mitochondria binds to poly(A) mRNA. Plays a role in translation or stability of mitochondrially enco…	18593000	7.84783e+07	43412100	9.77997e+06	79173000	3.51154e+07	4.12547e+07	2.79247e+07	4.19615e+07	8	11	10	7	11	8	11	8	9	sp|Q6PB66|LPPRC_MOUSE
sp|Q78IK2|ATPMD_MOUSE	sp	Q78IK2	Atp5md	Mitochondrion membrane {ECO:0000250|UniProtKB:Q96IX5}; Single-pass membrane protein {ECO:0000255}.	Mitochondrial membrane ATP synthase (F(1)F(0) ATP synthase or Complex V) produces ATP from ADP in the presence of a proton gradient across the membrane which is generated by electron transport complexes of the respiratory chain. F-type ATPases consist of two structural domains, F(1) - containing the extramembraneous catalytic core and F(0) - containing the membrane proton channel, linked together…	132804500	401315000	248740000	40534150	521405000	160003000	171129000	133738500	198215500	16	13	14	6	11	8	12	9	10	sp|Q78IK2|ATPMD_MOUSE
sp|Q7TMF3|NDUAC_MOUSE	sp	Q7TMF3	Ndufa12	Mitochondrion inner membrane {ECO:0000250|UniProtKB:Q9UI09}; Peripheral membrane protein {ECO:0000255}; Matrix side {ECO:0000250|UniProtKB:Q9UI09}.	Accessory subunit of the mitochondrial membrane respiratory chain NADH dehydrogenase (Complex I), that is believed not to be involved in catalysis. Complex I functions in the transfer of electrons from NADH to the respiratory chain. The immediate electron acceptor for the enzyme is believed to be ubiquinone. {ECO:0000250|UniProtKB:Q9UI09}.	1.92957e+07	6.20726e+07	4.08337e+07	1.35174e+06	1.16883e+08	3.91201e+07	3.38097e+07	3.15519e+07	2.14838e+07	7	15	12	3	23	11	15	13	10	sp|Q7TMF3|NDUAC_MOUSE;tr|A0A0R4J275|A0A0R4J275_MOUSE;tr|F6RBR6|F6RBR6_MOUSE
sp|Q7TNG8|LDHD_MOUSE	sp	Q7TNG8	Ldhd	Mitochondrion {ECO:0000269|PubMed:12127981}.		2237800	27200000	13606000	907970	23847000	5628000	2699400	5462700	7977100	1	2	2	1	2	1	1	1	2	sp|Q7TNG8|LDHD_MOUSE
sp|Q80XN0|BDH_MOUSE	sp	Q80XN0	Bdh1	Mitochondrion inner membrane {ECO:0000250|UniProtKB:Q02337}. Mitochondrion matrix {ECO:0000250|UniProtKB:Q02337}.		0	196390000	0	0	153920000	4380400	41157000	55369000	0		5			3	1	3	2		sp|Q80XN0|BDH_MOUSE
sp|Q8BFP9|PDK1_MOUSE	sp	Q8BFP9	Pdk1	Mitochondrion matrix {ECO:0000250}.	Kinase that plays a key role in regulation of glucose and fatty acid metabolism and homeostasis via phosphorylation of the pyruvate dehydrogenase subunits PDHA1 and PDHA2. This inhibits pyruvate dehydrogenase activity, and thereby regulates metabolite flux through the tricarboxylic acid cycle, down-regulates aerobic respiration and inhibits the formation of acetyl-coenzyme A from pyruvate. Plays …	711667	1.75509e+07	1.20647e+06	0	3.0146e+07	3.60693e+06	8447200	9.78023e+06	6.67773e+06	1	6	1		8	3	5	5	4	sp|Q8BFP9|PDK1_MOUSE
sp|Q8BFR5|EFTU_MOUSE	sp	Q8BFR5	Tufm	Mitochondrion {ECO:0000250|UniProtKB:P49411}.	Promotes the GTP-dependent binding of aminoacyl-tRNA to the A-site of ribosomes during protein biosynthesis. Plays also a role in the regulation of autophagy and innate immunity. Recruits ATG5-ATG12 and NLRX1 at mitochondria and serves as a checkpoint of the RIG-I/DDX58-MAVS pathway. In turn, inhibits RLR-mediated type I interferon while promoting autophagy. {ECO:0000250|UniProtKB:P49411}.	6.06649e+06	4.49214e+07	3.06686e+07	3394950	114042750	33911425	3.06588e+07	29948625	2.72001e+07	10	16	13	8	28	19	16	22	13	sp|Q8BFR5|EFTU_MOUSE;tr|A0A0U1RNQ6|A0A0U1RNQ6_MOUSE
sp|Q8BGC4|PTGR3_MOUSE	sp	Q8BGC4	Zadh2	Peroxisome {ECO:0000269|PubMed:19091015}.	Functions as 15-oxo-prostaglandin 13-reductase and acts on 15-keto-PGE1, 15-keto-PGE2, 15-keto-PGE1-alpha and 15-keto-PGE2-alpha with highest efficiency towards 15-keto-PGE2-alpha. Overexpression represses transcriptional activity of PPARG and inhibits adipocyte differentiation. {ECO:0000269|PubMed:23821743}.	1072300	6905600	3918800	1223200	8783600	4296950	6313250	3644900	4784450	1	2	2	1	3	2	2	2	2	sp|Q8BGC4|PTGR3_MOUSE;tr|A0A494BB38|A0A494BB38_MOUSE
sp|Q8BGY7|F210A_MOUSE	sp	Q8BGY7	Fam210a	Membrane {ECO:0000255}; Single-pass membrane protein {ECO:0000255}. Mitochondrion {ECO:0000269|PubMed:29618611}. Cytoplasm {ECO:0000269|PubMed:29618611}.	May play a role in the structure and strength of both muscle and bone. {ECO:0000269|PubMed:29618611}.	17769000	116730000	10299000	6813600	168960000	57949000	43680000	51091000	54522000	1	4	1	1	3	3	2	1	2	sp|Q8BGY7|F210A_MOUSE
sp|Q8BH59|CMC1_MOUSE	sp	Q8BH59	Slc25a12	Mitochondrion inner membrane {ECO:0000250|UniProtKB:O75746}; Multi-pass membrane protein {ECO:0000250|UniProtKB:O75746}.	Mitochondrial and calcium-binding carrier that catalyzes the calcium-dependent exchange of cytoplasmic glutamate with mitochondrial aspartate across the mitochondrial inner membrane. May have a function in the urea cycle. {ECO:0000250|UniProtKB:O75746}.	2.18143e+06	7.40063e+07	1.1281e+08	629667	2.44824e+08	1.37269e+08	4.69653e+07	6.17897e+07	1.1044e+08	3	8	9	1	10	10	6	7	9	sp|Q8BH59|CMC1_MOUSE
sp|Q8BH95|ECHM_MOUSE	sp	Q8BH95	Echs1	Mitochondrion matrix {ECO:0000250}.	Straight-chain enoyl-CoA thioesters from C4 up to at least C16 are processed, although with decreasing catalytic rate (By similarity). Has high substrate specificity for crotonyl-CoA and moderate specificity for acryloyl-CoA, 3-methylcrotonyl-CoA and methacrylyl-CoA. It is noteworthy that binds tiglyl-CoA, but hydrates only a small amount of this substrate (By similarity). {ECO:0000250|UniProtKB:…	0	5129000	0	0	17434500	5195500	4222750	7853400	5084200		2			3	2	3	2	3	sp|Q8BH95|ECHM_MOUSE
sp|Q8BIJ6|SYIM_MOUSE	sp	Q8BIJ6	Iars2	Mitochondrion matrix {ECO:0000250}.		0	40468000	26899000	0	69336000	29041000	7794000	8963900	23990000		2	3		4	4	2	3	2	sp|Q8BIJ6|SYIM_MOUSE
sp|Q8BK30|NDUV3_MOUSE	sp	Q8BK30	Ndufv3	Mitochondrion inner membrane {ECO:0000250|UniProtKB:P56181}; Peripheral membrane protein {ECO:0000250|UniProtKB:P56181}; Matrix side {ECO:0000250|UniProtKB:P56181}.	Accessory subunit of the mitochondrial membrane respiratory chain NADH dehydrogenase (Complex I), that is believed not to be involved in catalysis. Complex I functions in the transfer of electrons from NADH to the respiratory chain. The immediate electron acceptor for the enzyme is believed to be ubiquinone. May be the terminally assembled subunit of Complex I. {ECO:0000250|UniProtKB:P56181}.	0	0	0	0	14349000	0	0	3802200	0					1			1		sp|Q8BK30|NDUV3_MOUSE
sp|Q8BMF3|MAON_MOUSE	sp	Q8BMF3	Me3	Mitochondrion matrix {ECO:0000250}.		11372500	13565000	9974400	586050	25318000	13373750	3066550	2351950	11377000	2	3	2	1	3	3	1	1	2	sp|Q8BMF3|MAON_MOUSE
sp|Q8BMF4|ODP2_MOUSE	sp	Q8BMF4	Dlat	Mitochondrion matrix.	The pyruvate dehydrogenase complex catalyzes the overall conversion of pyruvate to acetyl-CoA and CO(2), and thereby links the glycolytic pathway to the tricarboxylic cycle. {ECO:0000250}.	0	14929750	5474950	0	23489500	5368700	0	1567450	6512050		3	3		3	3		1	3	sp|Q8BMF4|ODP2_MOUSE
sp|Q8BMS1|ECHA_MOUSE	sp	Q8BMS1	Hadha	Mitochondrion {ECO:0000250|UniProtKB:P40939}. Mitochondrion inner membrane {ECO:0000250|UniProtKB:P40939}. Note=Protein stability and association with mitochondrion inner membrane do not require HADHB. {ECO:0000250|UniProtKB:P40939}.	Mitochondrial trifunctional enzyme catalyzes the last three of the four reactions of the mitochondrial beta-oxidation pathway. The mitochondrial beta-oxidation pathway is the major energy-producing process in tissues and is performed through four consecutive reactions breaking down fatty acids into acetyl-CoA. Among the enzymes involved in this pathway, the trifunctional enzyme exhibits specifici…	1.01278e+08	2.49279e+08	66794800	6.96551e+07	2.91923e+08	5.33331e+07	1.5656e+08	1.00593e+08	6.14512e+07	34	43	27	27	45	25	39	33	28	sp|Q8BMS1|ECHA_MOUSE
sp|Q8BWT1|THIM_MOUSE	sp	Q8BWT1	Acaa2	Mitochondrion {ECO:0000250|UniProtKB:P42765}.	In the production of energy from fats, this is one of the enzymes that catalyzes the last step of the mitochondrial beta-oxidation pathway, an aerobic process breaking down fatty acids into acetyl-CoA. Using free coenzyme A/CoA, catalyzes the thiolytic cleavage of medium- to long-chain unbranched 3-oxoacyl-CoAs into acetyl-CoA and a fatty acyl-CoA shortened by two carbon atoms. Also catalyzes the…	47188600	69708000	21941580	13818860	119028600	17344700	53555700	35334000	15613360	10	16	10	7	18	9	13	12	8	sp|Q8BWT1|THIM_MOUSE
sp|Q8C7H1|MMAA_MOUSE	sp	Q8C7H1	Mmaa	Mitochondrion {ECO:0000250|UniProtKB:Q8IVH4}.	GTPase, binds and hydrolyzes GTP. Involved in intracellular vitamin B12 metabolism, mediates the transport of cobalamin (Cbl) into mitochondria for the final steps of adenosylcobalamin (AdoCbl) synthesis. Functions as a G-protein chaperone that assists AdoCbl cofactor delivery from MMAB to the methylmalonyl-CoA mutase (MMUT) and reactivation of the enzyme during catalysis. {ECO:0000250|UniProtKB:…	7682700	13723000	0	0	16387000	0	3966700	5042300	0	1	1			1		1	1		sp|Q8C7H1|MMAA_MOUSE
sp|Q8CC36|CDNF_MOUSE	sp	Q8CC36	Cdnf	Secreted {ECO:0000269|PubMed:17611540}.	Trophic factor for dopamine neurons. Prevents the 6-hydroxydopamine (6-OHDA)-induced degeneration of dopaminergic neurons. When administered after 6-OHDA-lesioning, restores the dopaminergic function and prevents the degeneration of dopaminergic neurons in substantia nigra (By similarity). {ECO:0000250}.	45426000	98358000	35707000	7547900	193820000	23738000	118390000	24708000	36811000	4	4	3	2	4	1	4	2	3	sp|Q8CC36|CDNF_MOUSE
sp|Q8CC88|VWA8_MOUSE	sp	Q8CC88	Vwa8	Mitochondrion {ECO:0000269|PubMed:28414126}.	Exhibits ATPase activity in vitro. {ECO:0000269|PubMed:28414126}.	5340850	2084850	1898100	2964150	1847100	0	10611450	1107700	0	2	1	1	2	1		2	1		sp|Q8CC88|VWA8_MOUSE
sp|Q8CGK3|LONM_MOUSE	sp	Q8CGK3	Lonp1	Mitochondrion matrix {ECO:0000255|HAMAP-Rule:MF_03120, ECO:0000269|PubMed:12657466}.	ATP-dependent serine protease that mediates the selective degradation of misfolded, unassembled or oxidatively damaged polypeptides as well as certain short-lived regulatory proteins in the mitochondrial matrix. May also have a chaperone function in the assembly of inner membrane protein complexes. Participates in the regulation of mitochondrial gene expression and in the maintenance of the integ…	13582580	44530700	27880520	10008100	41518160	25003680	22370700	16728620	13238020	8	10	9	5	8	10	9	9	9	sp|Q8CGK3|LONM_MOUSE
sp|Q8CGP2|H2B1P_MOUSE	sp	Q8CGP2	Hist1h2bp	Nucleus. Chromosome.	Core component of nucleosome. Nucleosomes wrap and compact DNA into chromatin, limiting DNA accessibility to the cellular machineries which require DNA as a template. Histones thereby play a central role in transcription regulation, DNA repair, DNA replication and chromosomal stability. DNA accessibility is regulated via a complex set of post-translational modifications of histones, also called h…	0	9512500	139990000	0	25152200	202415000	0	45625000	268810000		4	13		6	13		10	16	sp|Q8CGP2|H2B1P_MOUSE;sp|Q8CGP1|H2B1K_MOUSE;sp|Q6ZWY9|H2B1C_MOUSE;sp|Q64525|H2B2B_MOUSE;sp|Q64478|H2B1H_MOUSE;sp|Q64475|H2B1B_MOUSE;sp|P10854|H2B1M_MOUSE;sp|P10853|H2B1F_MOUSE;sp|P70696|H2B1A_MOUSE;tr|Q8CBB6|Q8CBB6_MOUSE;sp|Q9D2U9|H2B3A_MOUSE;sp|Q8CGP0|H2
sp|Q8CHT0|AL4A1_MOUSE	sp	Q8CHT0	Aldh4a1	Mitochondrion matrix {ECO:0000250}.	Irreversible conversion of delta-1-pyrroline-5-carboxylate (P5C), derived either from proline or ornithine, to glutamate. This is a necessary step in the pathway interconnecting the urea and tricarboxylic acid cycles. The preferred substrate is glutamic gamma-semialdehyde, other substrates include succinic, glutaric and adipic semialdehydes (By similarity). {ECO:0000250}.	0	5018200	17838000	0	19641000	6006000	0	3202100	7983600		1	2		2	1		1	1	sp|Q8CHT0|AL4A1_MOUSE
sp|Q8CI94|PYGB_MOUSE	sp	Q8CI94	Pygb	0	Glycogen phosphorylase that regulates glycogen mobilization. Phosphorylase is an important allosteric enzyme in carbohydrate metabolism. Enzymes from different sources differ in their regulatory mechanisms and in their natural substrates. However, all known phosphorylases share catalytic and structural properties. {ECO:0000250|UniProtKB:P11216}.	0	0	4675700	0	3162900	10447000	0	0	29766000			1		1	1			2	sp|Q8CI94|PYGB_MOUSE;sp|Q9WUB3|PYGM_MOUSE;tr|E9PUM3|E9PUM3_MOUSE
sp|Q8JZQ2|AFG32_MOUSE	sp	Q8JZQ2	Afg3l2	Mitochondrion inner membrane {ECO:0000269|PubMed:19656850}; Multi-pass membrane protein {ECO:0000255}.	ATP-dependent protease which is essential for axonal and neuron development (PubMed:18337413, PubMed:27642048). In neurons, mediates degradation of SMDT1/EMRE before its assembly with the uniporter complex, limiting the availability of SMDT1/EMRE for MCU assembly and promoting efficient assembly of gatekeeper subunits with MCU (By similarity). Required for the maturation of paraplegin (SPG7) afte…	10780000	0	11666000	7372800	20363000	7401600	0	4605700	0	1	1	1	1	1	1	1	1		sp|Q8JZQ2|AFG32_MOUSE
sp|Q8K0D5|EFGM_MOUSE	sp	Q8K0D5	Gfm1	Mitochondrion.	Mitochondrial GTPase that catalyzes the GTP-dependent ribosomal translocation step during translation elongation. During this step, the ribosome changes from the pre-translocational (PRE) to the post-translocational (POST) state as the newly formed A-site-bound peptidyl-tRNA and P-site-bound deacylated tRNA move to the P and E sites, respectively. Catalyzes the coordinated movement of the two tRN…	11806000	2.13467e+07	1.10654e+07	7.87937e+06	2.48347e+07	11259100	1.08117e+07	4861400	14676600	4	5	3	3	6	5	3	3	6	sp|Q8K0D5|EFGM_MOUSE
sp|Q8K1Z0|COQ9_MOUSE	sp	Q8K1Z0	Coq9	Mitochondrion {ECO:0000269|PubMed:18614015}.	Lipid-binding protein involved in the biosynthesis of coenzyme Q, also named ubiquinone, an essential lipid-soluble electron transporter for aerobic cellular respiration (PubMed:25339443). Binds a phospholipid of at least 10 carbons in each acyl group. May be required to present its bound-lipid to COQ7 (By similarity). {ECO:0000250|UniProtKB:O75208, ECO:0000269|PubMed:23255162, ECO:0000269|PubMed…	6954000	6016500	47570000	0	95947000	53123000	11488000	16819000	32717000	2	1	3		3	3	1	1	2	sp|Q8K1Z0|COQ9_MOUSE;tr|F6SFF5|F6SFF5_MOUSE
sp|Q8K2B3|SDHA_MOUSE	sp	Q8K2B3	Sdha	Mitochondrion inner membrane {ECO:0000250|UniProtKB:Q0QF01}; Peripheral membrane protein {ECO:0000250|UniProtKB:Q0QF01}; Matrix side {ECO:0000250|UniProtKB:Q0QF01}.	Flavoprotein (FP) subunit of succinate dehydrogenase (SDH) that is involved in complex II of the mitochondrial electron transport chain and is responsible for transferring electrons from succinate to ubiquinone (coenzyme Q). Can act as a tumor suppressor. {ECO:0000250|UniProtKB:P31040}.	2.00785e+07	1.0372e+08	4.57556e+07	343164	1.72264e+08	5.53326e+07	4.34002e+07	5.30812e+07	5.03423e+07	22	37	32	2	42	34	29	27	32	sp|Q8K2B3|SDHA_MOUSE
sp|Q8K3J1|NDUS8_MOUSE	sp	Q8K3J1	Ndufs8	Mitochondrion {ECO:0000250}.	Core subunit of the mitochondrial membrane respiratory chain NADH dehydrogenase (Complex I) that is believed to belong to the minimal assembly required for catalysis. Complex I functions in the transfer of electrons from NADH to the respiratory chain. The immediate electron acceptor for the enzyme is believed to be ubiquinone (By similarity). {ECO:0000250}.	0	0	0	0	12105000	5494700	0	29834000	3076200					2	1		2	1	sp|Q8K3J1|NDUS8_MOUSE
sp|Q8QZT1|THIL_MOUSE	sp	Q8QZT1	Acat1	Mitochondrion {ECO:0000250|UniProtKB:P24752}.	This is one of the enzymes that catalyzes the last step of the mitochondrial beta-oxidation pathway, an aerobic process breaking down fatty acids into acetyl-CoA. Using free coenzyme A/CoA, catalyzes the thiolytic cleavage of medium- to long-chain 3-oxoacyl-CoAs into acetyl-CoA and a fatty acyl-CoA shortened by two carbon atoms. The activity of the enzyme is reversible and it can also catalyze th…	7.83567e+07	1.89416e+08	5.00197e+07	5.34767e+07	2.52958e+08	42519000	8.34277e+07	9.95063e+07	4.81567e+07	6	9	10	6	12	9	10	10	10	sp|Q8QZT1|THIL_MOUSE
sp|Q8R164|BPHL_MOUSE	sp	Q8R164	Bphl	Cytoplasm {ECO:0000250}.	Serine hydrolase that catalyzes the hydrolytic activation of amino acid ester prodrugs of nucleoside analogs such as valacyclovir and valganciclovir. Activates valacyclovir to acyclovir. May play a role in detoxification processes. It is a specific alpha-amino acid ester hydrolase that prefers small, hydrophobic, and aromatic side chains and does not have a stringent requirement for the leaving g…	0	24963950	9490000	0	56369000	21274850	5764500	16183800	10303000		6	3		7	5	3	5	4	sp|Q8R164|BPHL_MOUSE
sp|Q8R3K3|PTCD2_MOUSE	sp	Q8R3K3	Ptcd2	Mitochondrion {ECO:0000269|PubMed:18729827}.	Involved in mitochondrial RNA maturation and mitochondrial respiratory chain function. {ECO:0000269|PubMed:18729827}.	4069100	0	4151100	4482100	0	4668100	5011600	0	5424600	1		1	1		1	1		1	sp|Q8R3K3|PTCD2_MOUSE
sp|Q8R429|AT2A1_MOUSE	sp	Q8R429	Atp2a1	Endoplasmic reticulum membrane {ECO:0000250|UniProtKB:P04191}; Multi-pass membrane protein {ECO:0000250|UniProtKB:P04191}. Sarcoplasmic reticulum membrane {ECO:0000269|PubMed:26816378}; Multi-pass membrane protein {ECO:0000250|UniProtKB:P04191}.	Key regulator of striated muscle performance by acting as the major Ca(2+) ATPase responsible for the reuptake of cytosolic Ca(2+) into the sarcoplasmic reticulum (PubMed:21697544, PubMed:22961106, PubMed:25640239, PubMed:26816378). Catalyzes the hydrolysis of ATP coupled with the translocation of calcium from the cytosol to the sarcoplasmic reticulum lumen. Contributes to calcium sequestration i…	0	0	2666100	0	0	10859000	0	0	9586200			1			2			2	sp|Q8R429|AT2A1_MOUSE
sp|Q8VHX6|FLNC_MOUSE	sp	Q8VHX6	Flnc	Cytoplasm {ECO:0000250}. Membrane {ECO:0000250}; Peripheral membrane protein {ECO:0000250}. Cytoplasm, cytoskeleton {ECO:0000250}. Cytoplasm, myofibril, sarcomere, Z line {ECO:0000250}. Note=A small amount localizes at membranes. In striated muscle cells, it predominantly localizes in myofibrillar Z lines, while a minor fraction localizes with subsarcolemme (By similarity). Targeting to developin…	Muscle-specific filamin, which plays a central role in muscle cells, probably by functioning as a large actin-cross-linking protein. May be involved in reorganizing the actin cytoskeleton in response to signaling events, and may also display structural functions at the Z lines in muscle cells. Critical for normal myogenesis and for maintaining the structural integrity of the muscle fibers. {ECO:0…	0	4956100	3766000	0	5724900	6391700	0	6390100	7507400		1	1		1	1		1	1	sp|Q8VHX6|FLNC_MOUSE
sp|Q91VD9|NDUS1_MOUSE	sp	Q91VD9	Ndufs1	Mitochondrion inner membrane {ECO:0000250}. Note=Matrix and cytoplasmic side of the mitochondrial inner membrane. {ECO:0000250}.	Core subunit of the mitochondrial membrane respiratory chain NADH dehydrogenase (Complex I) that is believed to belong to the minimal assembly required for catalysis. Complex I functions in the transfer of electrons from NADH to the respiratory chain. The immediate electron acceptor for the enzyme is believed to be ubiquinone (By similarity). This is the largest subunit of complex I and it is a c…	941100	66318500	43454700	0	182602000	83211500	47807000	40600000	38305500	1	7	6		9	10	7	4	6	sp|Q91VD9|NDUS1_MOUSE
sp|Q91VT4|CBR4_MOUSE	sp	Q91VT4	Cbr4	Mitochondrion matrix {ECO:0000250|UniProtKB:Q8N4T8}.	The heterotetramer with HSD17B8 has NADH-dependent 3-ketoacyl-acyl carrier protein reductase activity, and thereby plays a role in mitochondrial fatty acid biosynthesis. Within the heterotetramer, HSD17B8 binds NADH; CBR4 binds NADPD. The homotetramer has NADPH-dependent quinone reductase activity. Both homotetramer and the heterotetramer have broad in vitro substrate specificity and can reduce 9…	26017000	34363000	19531000	15023000	56982000	11230000	22653000	12824000	14368000	5	4	3	3	5	2	3	1	2	sp|Q91VT4|CBR4_MOUSE
sp|Q91WK1|SPRY4_MOUSE	sp	Q91WK1	Spryd4	0		0	0	6972000	0	15895000	4494200	0	0	4424000			1		1	1			1	sp|Q91WK1|SPRY4_MOUSE
sp|Q91WK5|GCSH_MOUSE	sp	Q91WK5	Gcsh	Mitochondrion {ECO:0000250|UniProtKB:P20821}.	The glycine cleavage system catalyzes the degradation of glycine. The H protein (GCSH) shuttles the methylamine group of glycine from the P protein (GLDC) to the T protein (GCST) (By similarity). {ECO:0000250|UniProtKB:P11183}.	0	5076600	0	0	33085000	14243000	0	14450000	2043100		1			2	2		2	1	sp|Q91WK5|GCSH_MOUSE
sp|Q91YP0|L2HDH_MOUSE	sp	Q91YP0	L2hgdh	Mitochondrion {ECO:0000250}.		0	10650000	12797000	0	26924000	16305000	5990600	0	10474000		1	1		1	1	1		1	sp|Q91YP0|L2HDH_MOUSE
sp|Q91Z83|MYH7_MOUSE	sp	Q91Z83	Myh7	Cytoplasm, myofibril {ECO:0000250|UniProtKB:P02564}. Cytoplasm, myofibril, sarcomere {ECO:0000250|UniProtKB:P02564}. Note=Thick filaments of the myofibrils. {ECO:0000250|UniProtKB:P02564}.	Myosins are actin-based motor molecules with ATPase activity essential for muscle contraction. Forms regular bipolar thick filaments that, together with actin thin filaments, constitute the fundamental contractile unit of skeletal and cardiac muscle. {ECO:0000250|UniProtKB:P12883}.	0	8.72493e+07	0	0	1.37491e+08	0	0	1.17851e+08	937900		10			12			12	1	sp|Q91Z83|MYH7_MOUSE
sp|Q91ZA3|PCCA_MOUSE	sp	Q91ZA3	Pcca	Mitochondrion matrix {ECO:0000250}.		4193650	66306000	35438500	1583800	87883000	35375500	49463000	37343000	29085500	3	9	8	3	8	8	9	8	5	sp|Q91ZA3|PCCA_MOUSE
sp|Q922B1|MACD1_MOUSE	sp	Q922B1	Macrod1	Nucleus {ECO:0000250|UniProtKB:Q9BQ69}. Note=Recruited to DNA lesions, probably via mono-APD-ribosylated proteins. {ECO:0000250|UniProtKB:Q9BQ69}.	Removes ADP-ribose from asparatate and glutamate residues in proteins bearing a single ADP-ribose moiety. Inactive towards proteins bearing poly-ADP-ribose. Deacetylates O-acetyl-ADP ribose, a signaling molecule generated by the deacetylation of acetylated lysine residues in histones and other proteins. Plays a role in estrogen signaling. Binds to androgen receptor (AR) and amplifies the transact…	0	2019750	4160700	0	10435250	4095000	5430500	689050	3828300		1	1		2	1	1	1	1	sp|Q922B1|MACD1_MOUSE
sp|Q99JY0|ECHB_MOUSE	sp	Q99JY0	Hadhb	Mitochondrion {ECO:0000250|UniProtKB:P55084}. Mitochondrion inner membrane {ECO:0000250|UniProtKB:P55084}. Mitochondrion outer membrane {ECO:0000250|UniProtKB:P55084}. Endoplasmic reticulum {ECO:0000250|UniProtKB:P55084}. Note=Protein stability and association with membranes require HADHA. {ECO:0000250|UniProtKB:P55084}.	Mitochondrial trifunctional enzyme catalyzes the last three of the four reactions of the mitochondrial beta-oxidation pathway. The mitochondrial beta-oxidation pathway is the major energy-producing process in tissues and is performed through four consecutive reactions breaking down fatty acids into acetyl-CoA. Among the enzymes involved in this pathway, the trifunctional enzyme exhibits specifici…	10184500	100840750	29344875	11482000	243293750	39150000	83425500	39907750	25082500	6	20	12	9	22	13	19	13	10	sp|Q99JY0|ECHB_MOUSE
sp|Q99KI0|ACON_MOUSE	sp	Q99KI0	Aco2	Mitochondrion {ECO:0000250|UniProtKB:P16276}.	Catalyzes the isomerization of citrate to isocitrate via cis-aconitate. {ECO:0000250|UniProtKB:P16276}.	3.07183e+07	1.95473e+08	1.1479e+08	1.23683e+07	420294000	1.24305e+08	7.01885e+07	1.15339e+08	9.60162e+07	19	32	32	9	40	37	30	36	30	sp|Q99KI0|ACON_MOUSE
sp|Q99LC3|NDUAA_MOUSE	sp	Q99LC3	Ndufa10	Mitochondrion matrix {ECO:0000250|UniProtKB:O95299}.	Accessory subunit of the mitochondrial membrane respiratory chain NADH dehydrogenase (Complex I), that is believed not to be involved in catalysis. Complex I functions in the transfer of electrons from NADH to the respiratory chain. The immediate electron acceptor for the enzyme is believed to be ubiquinone. {ECO:0000269|PubMed:24652937}.	67071000	1.31142e+08	9.44181e+07	1.39173e+06	2.01381e+08	9.15699e+07	5.43323e+07	7.45707e+07	1.03223e+08	15	28	27	3	32	28	25	25	27	sp|Q99LC3|NDUAA_MOUSE;tr|A0A087WR38|A0A087WR38_MOUSE
sp|Q99LC5|ETFA_MOUSE	sp	Q99LC5	Etfa	Mitochondrion matrix {ECO:0000250|UniProtKB:P13804}.	Heterodimeric electron transfer flavoprotein that accepts electrons from several mitochondrial dehydrogenases, including acyl-CoA dehydrogenases, glutaryl-CoA and sarcosine dehydrogenase. It transfers the electrons to the main mitochondrial respiratory chain via ETF-ubiquinone oxidoreductase (ETF dehydrogenase). Required for normal mitochondrial fatty acid oxidation and normal amino acid metaboli…	109418750	288002500	161463650	97494700	384660000	135858750	205376000	125426000	110422175	13	12	16	7	20	18	17	16	14	sp|Q99LC5|ETFA_MOUSE
sp|Q99LP6|GRPE1_MOUSE	sp	Q99LP6	Grpel1	Mitochondrion matrix {ECO:0000250}.	Essential component of the PAM complex, a complex required for the translocation of transit peptide-containing proteins from the inner membrane into the mitochondrial matrix in an ATP-dependent manner. Seems to control the nucleotide-dependent binding of mitochondrial HSP70 to substrate proteins (By similarity). {ECO:0000250}.	17203000	36696000	14417000	4405900	48849000	5879900	23123000	2522400	15286000	3	3	2	1	3	1	3	2	3	sp|Q99LP6|GRPE1_MOUSE
sp|Q99M87|DNJA3_MOUSE	sp	Q99M87	Dnaja3	Mitochondrion matrix {ECO:0000250}. Cytoplasm, cytosol {ECO:0000269|PubMed:19038220}. Cell junction, synapse, postsynaptic cell membrane {ECO:0000269|PubMed:19038220}; Peripheral membrane protein {ECO:0000269|PubMed:19038220}. Note=Recruited to the postsynaptic cell membrane of the neuromuscular junction through interaction with MUSK.	Modulates apoptotic signal transduction or effector structures within the mitochondrial matrix. Affect cytochrome C release from the mitochondria and caspase 3 activation, but not caspase 8 activation. Isoform 1 increases apoptosis triggered by both TNF and the DNA-damaging agent mytomycin C; in sharp contrast, isoform 2 suppresses apoptosis. Can modulate IFN-gamma-mediated transcriptional activi…	14296500	18043500	11145500	7972300	23131500	9247200	14624500	12425750	8272500	4	5	4	4	5	5	4	5	3	sp|Q99M87|DNJA3_MOUSE
sp|Q99MN9|PCCB_MOUSE	sp	Q99MN9	Pccb	Mitochondrion matrix {ECO:0000250}.		0	14885000	9769900	0	35472000	12581000	11740000	13236000	0		2	1		2	1	2	2		sp|Q99MN9|PCCB_MOUSE;tr|D3YZC1|D3YZC1_MOUSE
sp|Q99NB1|ACS2L_MOUSE	sp	Q99NB1	Acss1	Mitochondrion matrix {ECO:0000269|PubMed:11150295}.	Catalyzes the synthesis of acetyl-CoA from short-chain fatty acids (PubMed:11150295, PubMed:16790548). Acetate is the preferred substrate (PubMed:11150295, PubMed:16790548). Can also utilize propionate with a much lower affinity (PubMed:11150295). Provides acetyl-CoA that is utilized mainly for oxidation under ketogenic conditions (PubMed:11150295). Involved in thermogenesis under ketogenic condi…	3.12173e+07	4.44067e+06	0	1.41927e+06	43758000	1.77017e+06	29466000	11778300	1.91883e+06	7	2		2	6	1	6	4	1	sp|Q99NB1|ACS2L_MOUSE
sp|Q9CPQ8|ATP5L_MOUSE	sp	Q9CPQ8	Atp5mg	Mitochondrion. Mitochondrion inner membrane.	Mitochondrial membrane ATP synthase (F(1)F(0) ATP synthase or Complex V) produces ATP from ADP in the presence of a proton gradient across the membrane which is generated by electron transport complexes of the respiratory chain. F-type ATPases consist of two structural domains, F(1) - containing the extramembraneous catalytic core, and F(0) - containing the membrane proton channel, linked togethe…	4.04407e+07	2.61803e+07	6.10503e+07	1.58983e+07	89652000	2.76607e+07	3.38577e+07	1.09665e+07	2.95955e+07	8	4	9	5	10	6	5	3	7	sp|Q9CPQ8|ATP5L_MOUSE
sp|Q9CQ69|QCR8_MOUSE	sp	Q9CQ69	Uqcrq	Mitochondrion inner membrane.	This is a component of the ubiquinol-cytochrome c reductase complex (complex III or cytochrome b-c1 complex), which is part of the mitochondrial respiratory chain. This subunit, together with cytochrome b, binds to ubiquinone.	135220000	107870000	420030000	9682000	160940000	171240000	109760000	23831000	118020000	4	3	4	2	4	3	4	2	3	sp|Q9CQ69|QCR8_MOUSE
sp|Q9CQ75|NDUA2_MOUSE	sp	Q9CQ75	Ndufa2	Mitochondrion inner membrane {ECO:0000250|UniProtKB:O43678}; Peripheral membrane protein {ECO:0000250|UniProtKB:O43678}; Matrix side {ECO:0000250|UniProtKB:O43678}.	Accessory subunit of the mitochondrial membrane respiratory chain NADH dehydrogenase (Complex I), that is believed not to be involved in catalysis. Complex I functions in the transfer of electrons from NADH to the respiratory chain. The immediate electron acceptor for the enzyme is believed to be ubiquinone. {ECO:0000250|UniProtKB:O43678}.	82170000	864915000	482774000	15839000	1040195000	402517000	338114500	327267000	385323500	4	7	9	3	8	9	8	6	8	sp|Q9CQ75|NDUA2_MOUSE
sp|Q9CQA3|SDHB_MOUSE	sp	Q9CQA3	Sdhb	Mitochondrion inner membrane {ECO:0000250}; Peripheral membrane protein {ECO:0000250}; Matrix side {ECO:0000250}.	Iron-sulfur protein (IP) subunit of succinate dehydrogenase (SDH) that is involved in complex II of the mitochondrial electron transport chain and is responsible for transferring electrons from succinate to ubiquinone (coenzyme Q). {ECO:0000250}.	2.40618e+07	2.30974e+07	1.93151e+07	8301780	5.34636e+07	1.81014e+07	2.72463e+07	9.59187e+06	1.82988e+07	12	14	11	10	19	14	14	9	9	sp|Q9CQA3|SDHB_MOUSE
sp|Q9CQC7|NDUB4_MOUSE	sp	Q9CQC7	Ndufb4	Mitochondrion inner membrane {ECO:0000250|UniProtKB:O95168}; Single-pass membrane protein {ECO:0000255}; Matrix side {ECO:0000250|UniProtKB:O95168}.	Accessory subunit of the mitochondrial membrane respiratory chain NADH dehydrogenase (Complex I), that is believed not to be involved in catalysis. Complex I functions in the transfer of electrons from NADH to the respiratory chain. The immediate electron acceptor for the enzyme is believed to be ubiquinone. {ECO:0000250|UniProtKB:O95168}.	0	35939000	0	3413600	39493000	10682000	9697800	16011000	11429000		1		1	1	1	1	1	1	sp|Q9CQC7|NDUB4_MOUSE
sp|Q9CQJ8|NDUB9_MOUSE	sp	Q9CQJ8	Ndufb9	Mitochondrion inner membrane {ECO:0000250|UniProtKB:Q9Y6M9}; Peripheral membrane protein {ECO:0000250|UniProtKB:Q9Y6M9}; Matrix side {ECO:0000250|UniProtKB:Q9Y6M9}.	Accessory subunit of the mitochondrial membrane respiratory chain NADH dehydrogenase (Complex I), that is believed to be not involved in catalysis. Complex I functions in the transfer of electrons from NADH to the respiratory chain. The immediate electron acceptor for the enzyme is believed to be ubiquinone. {ECO:0000250|UniProtKB:Q9Y6M9}.	10589300	61919975	48940450	3457385	85415750	37962700	19814000	23680200	33410500	8	10	10	7	10	10	7	8	7	sp|Q9CQJ8|NDUB9_MOUSE
sp|Q9CQN1|TRAP1_MOUSE	sp	Q9CQN1	Trap1	Mitochondrion {ECO:0000250}. Mitochondrion inner membrane {ECO:0000250}. Mitochondrion matrix {ECO:0000250}.	Chaperone that expresses an ATPase activity. Involved in maintaining mitochondrial function and polarization, downstream of PINK1 and mitochondrial complex I. Is a negative regulator of mitochondrial respiration able to modulate the balance between oxidative phosphorylation and aerobic glycolysis. The impact of TRAP1 on mitochondrial respiration is probably mediated by modulation of mitochondrial…	22830100	5.04537e+07	2.43515e+07	2639300	49798000	16728500	3.09284e+07	1.97061e+07	23399100	8	10	9	2	10	6	9	7	8	sp|Q9CQN1|TRAP1_MOUSE
sp|Q9CQQ7|AT5F1_MOUSE	sp	Q9CQQ7	Atp5pb	Mitochondrion. Mitochondrion inner membrane.	Mitochondrial membrane ATP synthase (F(1)F(0) ATP synthase or Complex V) produces ATP from ADP in the presence of a proton gradient across the membrane which is generated by electron transport complexes of the respiratory chain. F-type ATPases consist of two structural domains, F(1) - containing the extramembraneous catalytic core, and F(0) - containing the membrane proton channel, linked togethe…	10080825	47651750	26403250	3568400	59846250	21449500	18138750	17496750	17690250	6	8	10	4	10	7	8	7	7	sp|Q9CQQ7|AT5F1_MOUSE;sp|Q9D7S9|CHMP5_MOUSE
sp|Q9CQZ5|NDUA6_MOUSE	sp	Q9CQZ5	Ndufa6	Mitochondrion inner membrane {ECO:0000250|UniProtKB:P56556}; Peripheral membrane protein {ECO:0000250|UniProtKB:P56556}; Matrix side {ECO:0000250|UniProtKB:P56556}.	Accessory subunit of the mitochondrial membrane respiratory chain NADH dehydrogenase (Complex I), that is believed to be not involved in catalysis. Required for proper complex I assembly. Complex I functions in the transfer of electrons from NADH to the respiratory chain. The immediate electron acceptor for the enzyme is believed to be ubiquinone. {ECO:0000250|UniProtKB:P56556}.	11115000	131320000	105990000	1499600	324340000	153580000	108620000	132160000	135140000	2	4	4	1	4	4	4	4	4	sp|Q9CQZ5|NDUA6_MOUSE;tr|A0A2R8W6V1|A0A2R8W6V1_MOUSE
sp|Q9CQZ6|NDUB3_MOUSE	sp	Q9CQZ6	Ndufb3	Mitochondrion inner membrane {ECO:0000250|UniProtKB:O43676}; Single-pass membrane protein {ECO:0000250|UniProtKB:O43676}; Matrix side {ECO:0000250|UniProtKB:O43676}.	Accessory subunit of the mitochondrial membrane respiratory chain NADH dehydrogenase (Complex I), that is believed not to be involved in catalysis. Complex I functions in the transfer of electrons from NADH to the respiratory chain. The immediate electron acceptor for the enzyme is believed to be ubiquinone. {ECO:0000250|UniProtKB:O43676}.	0	25719000	1018100	0	7614500	1509050	0	1188900	1101800		4	1		4	1	1	2	1	sp|Q9CQZ6|NDUB3_MOUSE
sp|Q9CR10|OXLD1_MOUSE	sp	Q9CR10	Oxld1	0		0	3558900	0	0	0	0	0	4084200	0		1			1			1		sp|Q9CR10|OXLD1_MOUSE
sp|Q9CR62|M2OM_MOUSE	sp	Q9CR62	Slc25a11	Mitochondrion inner membrane {ECO:0000250|UniProtKB:P97700}; Multi-pass membrane protein {ECO:0000250|UniProtKB:P97700}.	Catalyzes the transport of 2-oxoglutarate across the inner mitochondrial membrane in an electroneutral exchange for malate or other dicarboxylic acids, and plays an important role in several metabolic processes, including the malate-aspartate shuttle, the oxoglutarate/isocitrate shuttle, in gluconeogenesis from lactate, and in nitrogen metabolism (By similarity). Maintains mitochondrial fusion an…	1.362e+07	37118675	36600000	10732250	71790750	22226250	29258625	17356525	25685075	4	6	7	4	8	7	6	6	7	sp|Q9CR62|M2OM_MOUSE
sp|Q9CR68|UCRI_MOUSE	sp	Q9CR68	Uqcrfs1	Mitochondrion inner membrane {ECO:0000250|UniProtKB:Q5ZLR5}; Single-pass membrane protein {ECO:0000250|UniProtKB:Q5ZLR5}.	Cytochrome b-c1 complex subunit Rieske, mitochondrial: Component of the mitochondrial ubiquinol-cytochrome c reductase complex dimer (complex III dimer), which is a respiratory chain that generates an electrochemical potential coupled to ATP synthesis (PubMed:28673544). Incorporation of UQCRFS1 is the penultimate step in complex III assembly (By similarity). {ECO:0000250|UniProtKB:P47985, ECO:000…	0	38157000	16838500	0	57858000	15206000	23546000	19701500	18137150		7	4		10	4	6	5	5	sp|Q9CR68|UCRI_MOUSE
sp|Q9CRA7|ATP5S_MOUSE	sp	Q9CRA7	Dmac2l	Mitochondrion {ECO:0000250|UniProtKB:P22027}. Mitochondrion inner membrane {ECO:0000250|UniProtKB:P22027}.	Involved in regulation of mitochondrial membrane ATP synthase. Necessary for H(+) conduction of ATP synthase. Facilitates energy-driven catalysis of ATP synthesis by blocking a proton leak through an alternative proton exit pathway. {ECO:0000250|UniProtKB:P22027}.	0	0	0	0	12251000	3324400	2609700	5159400	3608100					1	1	1	1	1	sp|Q9CRA7|ATP5S_MOUSE
sp|Q9CXI0|COQ5_MOUSE	sp	Q9CXI0	Coq5	Mitochondrion inner membrane {ECO:0000255|HAMAP-Rule:MF_03191}; Peripheral membrane protein {ECO:0000255|HAMAP-Rule:MF_03191}; Matrix side {ECO:0000255|HAMAP-Rule:MF_03191}.	Methyltransferase required for the conversion of 2-polyprenyl-6-methoxy-1,4-benzoquinol (DDMQH2) to 2-polyprenyl-3-methyl-6-methoxy-1,4-benzoquinol (DMQH2). {ECO:0000255|HAMAP-Rule:MF_03191}.	9.53157e+06	7.47133e+07	30362000	3.93937e+06	1.01524e+08	2.87433e+07	13852600	29145000	2.82947e+07	5	10	7	3	11	9	4	10	7	sp|Q9CXI0|COQ5_MOUSE;tr|F6X4L9|F6X4L9_MOUSE
sp|Q9CZ13|QCR1_MOUSE	sp	Q9CZ13	Uqcrc1	Mitochondrion inner membrane {ECO:0000250}.	This is a component of the ubiquinol-cytochrome c reductase complex (complex III or cytochrome b-c1 complex), which is part of the mitochondrial respiratory chain. This protein may mediate formation of the complex between cytochromes c and c1 (By similarity). {ECO:0000250}.	158117640	602111200	425858800	139638000	1176342000	382796800	322778200	412033380	365932680	9	23	27	5	27	26	20	25	22	sp|Q9CZ13|QCR1_MOUSE;tr|A0A0A6YW82|A0A0A6YW82_MOUSE
sp|Q9CZS1|AL1B1_MOUSE	sp	Q9CZS1	Aldh1b1	Mitochondrion matrix {ECO:0000250}.	ALDHs play a major role in the detoxification of alcohol-derived acetaldehyde. They are involved in the metabolism of corticosteroids, biogenic amines, neurotransmitters, and lipid peroxidation (By similarity). {ECO:0000250}.	10950000	0	0	5366300	0	0	15123000	0	0	2			2			2			sp|Q9CZS1|AL1B1_MOUSE
sp|Q9CZU6|CISY_MOUSE	sp	Q9CZU6	Cs	Mitochondrion matrix {ECO:0000250}.		2.75645e+08	964987000	550561500	2.79608e+08	1.17694e+09	4.34439e+08	403612500	3.71969e+08	4.71985e+08	23	34	31	14	37	33	27	28	32	sp|Q9CZU6|CISY_MOUSE
sp|Q9D023|MPC2_MOUSE	sp	Q9D023	Mpc2	Mitochondrion inner membrane {ECO:0000269|PubMed:22628554}; Multi-pass membrane protein {ECO:0000269|PubMed:22628554}.	Mediates the uptake of pyruvate into mitochondria. {ECO:0000269|PubMed:22628554}.	27112000	48392000	59627000	25841000	96415000	36677000	38428000	17681000	47642000	2	2	2	2	3	2	2	1	2	sp|Q9D023|MPC2_MOUSE
sp|Q9D051|ODPB_MOUSE	sp	Q9D051	Pdhb	Mitochondrion matrix {ECO:0000250}.	The pyruvate dehydrogenase complex catalyzes the overall conversion of pyruvate to acetyl-CoA and CO(2), and thereby links the glycolytic pathway to the tricarboxylic cycle. {ECO:0000250}.	0	591351500	119996000	0	909385000	308746000	115882500	186796000	125191000		15	12		21	15	11	11	11	sp|Q9D051|ODPB_MOUSE
sp|Q9D0F9|PGM1_MOUSE	sp	Q9D0F9	Pgm1	Cytoplasm {ECO:0000250}.	This enzyme participates in both the breakdown and synthesis of glucose. {ECO:0000250}.	0	0	11220000	0	0	21848000	0	0	32196000			1			2			3	sp|Q9D0F9|PGM1_MOUSE;tr|A2CEK3|A2CEK3_MOUSE
sp|Q9D0M3|CY1_MOUSE	sp	Q9D0M3	Cyc1	Mitochondrion inner membrane; Single-pass membrane protein; Intermembrane side.	This is the heme-containing component of the cytochrome b-c1 complex, which accepts electrons from Rieske protein and transfers electrons to cytochrome c in the mitochondrial respiratory chain. {ECO:0000250}.	16595000	30108000	19008000	3561800	19793000	8146100	10904000	4843400	6196200	3	3	2	1	2	2	2	1	1	sp|Q9D0M3|CY1_MOUSE
sp|Q9D172|GAL3A_MOUSE	sp	Q9D172	Gatd3a	Mitochondrion {ECO:0000305}.		6922800	5873500	12313000	1148850	109495000	57801000	33637500	22687100	28229500	3	1	2	1	4	6	5	3	5	sp|Q9D172|GAL3A_MOUSE;tr|A0A1W2P870|A0A1W2P870_MOUSE;tr|A0A1W2P7B6|A0A1W2P7B6_MOUSE
sp|Q9D1H6|NDUF4_MOUSE	sp	Q9D1H6	Ndufaf4	Mitochondrion {ECO:0000250}. Membrane {ECO:0000250|UniProtKB:Q9P032}; Lipid-anchor {ECO:0000250|UniProtKB:Q9P032}.	May be involved in cell proliferation and survival of hormone-dependent tumor cells. Involved in the assembly of mitochondrial NADH:ubiquinone oxidoreductase complex (complex I) (By similarity). {ECO:0000250}.	0	9997400	5058700	0	18141000	6438200	5477900	4495600	5049600		1	1		1	1	1	1	1	sp|Q9D1H6|NDUF4_MOUSE
sp|Q9D2G2|ODO2_MOUSE	sp	Q9D2G2	Dlst	Mitochondrion matrix {ECO:0000250|UniProtKB:P36957}. Nucleus {ECO:0000250|UniProtKB:P36957}. Note=Mainly localizes in the mitochondrion. A small fraction localizes to the nucleus, where the 2-oxoglutarate dehydrogenase complex is required for histone succinylation. {ECO:0000250|UniProtKB:P36957}.	Dihydrolipoamide succinyltransferase (E2) component of the 2-oxoglutarate dehydrogenase complex (By similarity). The 2-oxoglutarate dehydrogenase complex catalyzes the overall conversion of 2-oxoglutarate to succinyl-CoA and CO(2) (By similarity). The 2-oxoglutarate dehydrogenase complex is mainly active in the mitochondrion. A fraction of the 2-oxoglutarate dehydrogenase complex also localizes i…	0	9805800	6808100	0	17249000	8336000	6842400	0	0		1	1		1	1	1			sp|Q9D2G2|ODO2_MOUSE
sp|Q9D3D9|ATPD_MOUSE	sp	Q9D3D9	Atp5f1d	Mitochondrion. Mitochondrion inner membrane.	Mitochondrial membrane ATP synthase (F(1)F(0) ATP synthase or Complex V) produces ATP from ADP in the presence of a proton gradient across the membrane which is generated by electron transport complexes of the respiratory chain. F-type ATPases consist of two structural domains, F(1) - containing the extramembraneous catalytic core, and F(0) - containing the membrane proton channel, linked togethe…	0	4131800	5695400	0	12199000	7214400	0	5495700	3118900		1	2		2	2		1	1	sp|Q9D3D9|ATPD_MOUSE
sp|Q9D6F9|TBB4A_MOUSE	sp	Q9D6F9	Tubb4a	Cytoplasm, cytoskeleton.	Tubulin is the major constituent of microtubules. It binds two moles of GTP, one at an exchangeable site on the beta chain and one at a non-exchangeable site on the alpha chain.	0	16057000	12912000	1950600	12094000	13487000	4430900	9836000	24015000		1	1	1	1	1	1	1	1	sp|Q9D6F9|TBB4A_MOUSE;sp|P99024|TBB5_MOUSE;sp|P68372|TBB4B_MOUSE;sp|Q9CWF2|TBB2B_MOUSE;sp|Q7TMM9|TBB2A_MOUSE;sp|Q922F4|TBB6_MOUSE;sp|Q9ERD7|TBB3_MOUSE
sp|Q9D6J6|NDUV2_MOUSE	sp	Q9D6J6	Ndufv2	Mitochondrion inner membrane {ECO:0000250}.	Core subunit of the mitochondrial membrane respiratory chain NADH dehydrogenase (Complex I) that is believed to belong to the minimal assembly required for catalysis. Complex I functions in the transfer of electrons from NADH to the respiratory chain. The immediate electron acceptor for the enzyme is believed to be ubiquinone (By similarity). {ECO:0000250}.	0	11541000	2960700	0	65628000	0	5897700	12943000	0		1	1		2		1	1		sp|Q9D6J6|NDUV2_MOUSE;tr|M0QWP9|M0QWP9_MOUSE
sp|Q9D6R2|IDH3A_MOUSE	sp	Q9D6R2	Idh3a	Mitochondrion {ECO:0000250}.	Catalytic subunit of the enzyme which catalyzes the decarboxylation of isocitrate (ICT) into alpha-ketoglutarate. The heterodimer composed of the alpha (IDH3A) and beta (IDH3B) subunits and the heterodimer composed of the alpha (IDH3A) and gamma (IDH3G) subunits, have considerable basal activity but the full activity of the heterotetramer (containing two subunits of IDH3A, one of IDH3B and one of…	1.99963e+06	8.72346e+07	7.95724e+07	150295	1.91614e+08	9.09635e+07	30705500	71367000	7.48187e+07	4	22	19	1	23	18	17	18	16	sp|Q9D6R2|IDH3A_MOUSE;tr|A0A1L1STE6|A0A1L1STE6_MOUSE
sp|Q9D6U8|F162A_MOUSE	sp	Q9D6U8	Fam162a	Membrane {ECO:0000305}; Single-pass membrane protein {ECO:0000305}. Mitochondrion {ECO:0000250}.	Proposed to be involved in regulation of apoptosis; the exact mechanism may differ between cell types/tissues. May be involved in hypoxia-induced cell death of transformed cells implicating cytochrome C release and caspase activation (such as CASP9) and inducing mitochondrial permeability transition. May be involved in hypoxia-induced cell death of neuronal cells probably by promoting release of …	262900000	401100000	247440000	232040000	453440000	143120000	198960000	174860000	164140000	7	6	5	5	5	4	4	5	4	sp|Q9D6U8|F162A_MOUSE
sp|Q9D7P6|ISCU_MOUSE	sp	Q9D7P6	Iscu	Mitochondrion {ECO:0000250|UniProtKB:Q9H1K1}.	Scaffold protein for the de novo synthesis of iron-sulfur (Fe-S) clusters within mitochondria, which is required for maturation of both mitochondrial and cytoplasmic [2Fe-2S] and [4Fe-4S] proteins. First, a [2Fe-2S] cluster is transiently assembled on the scaffold protein ISCU. In a second step, the cluster is released from ISCU, transferred to a glutaredoxin GLRX5, followed by the formation of m…	0	8090900	0	1542100	10643000	3565700	3751800	4588700	3286100		1		1	1	1	1	1	1	sp|Q9D7P6|ISCU_MOUSE
sp|Q9D8Y1|T126A_MOUSE	sp	Q9D8Y1	Tmem126a	Mitochondrion inner membrane {ECO:0000250}; Multi-pass membrane protein {ECO:0000250}.		3387600	4137400	6616500	0	19694000	9544700	2303100	3785600	0	1	1	1		2	2	1	1		sp|Q9D8Y1|T126A_MOUSE
sp|Q9DB15|RM12_MOUSE	sp	Q9DB15	Mrpl12	Mitochondrion.		8865700	27582000	11132000	6140900	21282000	6101000	6845300	5367900	6270900	2	2	1	2	1	1	1	1	1	sp|Q9DB15|RM12_MOUSE
sp|Q9DB20|ATPO_MOUSE	sp	Q9DB20	Atp5po	Mitochondrion {ECO:0000250}. Mitochondrion inner membrane {ECO:0000250}.	Mitochondrial membrane ATP synthase (F(1)F(0) ATP synthase or Complex V) produces ATP from ADP in the presence of a proton gradient across the membrane which is generated by electron transport complexes of the respiratory chain. F-type ATPases consist of two structural domains, F(1) - containing the extramembraneous catalytic core and F(0) - containing the membrane proton channel, linked together…	3.94714e+08	2765612500	1.27405e+09	1.90698e+08	2.72232e+09	1.07164e+09	1130813950	8.08272e+08	1.12144e+09	33	39	35	25	40	33	35	29	32	sp|Q9DB20|ATPO_MOUSE;tr|A0A338P776|A0A338P776_MOUSE;tr|F6XVM5|F6XVM5_MOUSE
sp|Q9DB77|QCR2_MOUSE	sp	Q9DB77	Uqcrc2	Mitochondrion inner membrane {ECO:0000250}; Peripheral membrane protein {ECO:0000250}; Matrix side {ECO:0000250}.	This is a component of the ubiquinol-cytochrome c reductase complex (complex III or cytochrome b-c1 complex), which is part of the mitochondrial respiratory chain. The core protein 2 is required for the assembly of the complex (By similarity). {ECO:0000250}.	7109860	258462800	195763400	2265200	421262000	194563400	153898440	83075200	145542000	8	28	25	4	33	29	23	19	22	sp|Q9DB77|QCR2_MOUSE
sp|Q9DBL1|ACDSB_MOUSE	sp	Q9DBL1	Acadsb	Mitochondrion matrix {ECO:0000305}.	Has greatest activity toward short branched chain acyl-CoA derivative such as (s)-2-methylbutyryl-CoA, isobutyryl-CoA, and 2-methylhexanoyl-CoA as well as toward short straight chain acyl-CoAs such as butyryl-CoA and hexanoyl-CoA. Can use valproyl-CoA as substrate and may play a role in controlling the metabolic flux of valproic acid in the development of toxicity of this agent (By similarity). {…	5778800	9195500	0	2357900	13298000	2591300	2794200	4484900	0	1	1		1	1	1	1	1		sp|Q9DBL1|ACDSB_MOUSE;tr|E9Q5L3|E9Q5L3_MOUSE
sp|Q9DC70|NDUS7_MOUSE	sp	Q9DC70	Ndufs7	Mitochondrion {ECO:0000250|UniProtKB:O75251}.	Core subunit of the mitochondrial membrane respiratory chain NADH dehydrogenase (Complex I) that is believed to belong to the minimal assembly required for catalysis. Complex I functions in the transfer of electrons from NADH to the respiratory chain. The immediate electron acceptor for the enzyme is believed to be ubiquinone. {ECO:0000250|UniProtKB:O75251}.	12195000	48177500	14476500	1506300	67734500	7356000	7642500	16149000	15053000	3	6	3	1	8	2	3	5	3	sp|Q9DC70|NDUS7_MOUSE
sp|Q9DCM0|ETHE1_MOUSE	sp	Q9DCM0	Ethe1	Cytoplasm {ECO:0000250|UniProtKB:O95571}. Nucleus {ECO:0000250|UniProtKB:O95571}. Mitochondrion matrix {ECO:0000250|UniProtKB:O95571}.	First described as a protein that can shuttle between the nucleus and the cytoplasm and suppress p53-induced apoptosis by sequestering the transcription factor RELA/NFKB3 in the cytoplasm and preventing its accumulation in the nucleus (By similarity). Sulfur dioxygenase that plays an essential role in hydrogen sulfide catabolism in the mitochondrial matrix. Hydrogen sulfide (H(2)S) is first oxidi…	0	0	0	0	25280000	0	0	0	0					1					sp|Q9DCM0|ETHE1_MOUSE
sp|Q9DCM2|GSTK1_MOUSE	sp	Q9DCM2	Gstk1	Mitochondrion {ECO:0000269|PubMed:12720545}.		17878000	31223000	8503000	2513500	45946000	7229300	16426000	13754000	8098000	2	2	2	2	3	2	2	2	2	sp|Q9DCM2|GSTK1_MOUSE;tr|A0A0N4SVE5|A0A0N4SVE5_MOUSE
sp|Q9DCT2|NDUS3_MOUSE	sp	Q9DCT2	Ndufs3	Mitochondrion inner membrane {ECO:0000250}. Note=Matrix and cytoplasmic side of the mitochondrial inner membrane. {ECO:0000250}.	Core subunit of the mitochondrial membrane respiratory chain NADH dehydrogenase (Complex I) that is believed to belong to the minimal assembly required for catalysis. Complex I functions in the transfer of electrons from NADH to the respiratory chain. The immediate electron acceptor for the enzyme is believed to be ubiquinone (By similarity). {ECO:0000250}.	0	6254000	7021000	0	16374000	8669500	7544500	6102000	5287000		2	2		3	2	2	2	2	sp|Q9DCT2|NDUS3_MOUSE
sp|Q9DCX2|ATP5H_MOUSE	sp	Q9DCX2	Atp5pd	Mitochondrion. Mitochondrion inner membrane.	Mitochondrial membrane ATP synthase (F(1)F(0) ATP synthase or Complex V) produces ATP from ADP in the presence of a proton gradient across the membrane which is generated by electron transport complexes of the respiratory chain. F-type ATPases consist of two structural domains, F(1) - containing the extramembraneous catalytic core, and F(0) - containing the membrane proton channel, linked togethe…	5658600	212470860	134008050	1099740	479333800	189613900	140089510	131254650	150570590	9	30	39	4	53	44	36	40	37	sp|Q9DCX2|ATP5H_MOUSE;tr|B1ASE2|B1ASE2_MOUSE
sp|Q9EPB5|SERHL_MOUSE	sp	Q9EPB5	Serhl	Cytoplasm, perinuclear region. Peroxisome. Note=Concentrated in perinuclear vesicles. May be located in peroxisomes.	Probable serine hydrolase. May be related to cell muscle hypertrophy.	0	15215000	6419200	0	10517000	4732400	3668000	0	6559300		1	1		1	1	1		1	sp|Q9EPB5|SERHL_MOUSE;tr|Q3U3G8|Q3U3G8_MOUSE
sp|Q9EQ20|MMSA_MOUSE	sp	Q9EQ20	Aldh6a1	Mitochondrion {ECO:0000250}.	Plays a role in valine and pyrimidine metabolism. Binds fatty acyl-CoA (By similarity). {ECO:0000250}.	1673200	26175000	5871000	0	47898500	8145000	9386250	10991000	10498550	1	5	3		6	3	4	3	3	sp|Q9EQ20|MMSA_MOUSE
sp|Q9EQI8|RM46_MOUSE	sp	Q9EQI8	Mrpl46	Mitochondrion {ECO:0000250|UniProtKB:Q9H2W6}.		16100500	39022100	18174000	12054000	46250500	19720050	17761850	17183650	8359500	2	3	1	1	2	3	2	3	3	sp|Q9EQI8|RM46_MOUSE
sp|Q9JI91|ACTN2_MOUSE	sp	Q9JI91	Actn2	Cytoplasm, myofibril, sarcomere, Z line {ECO:0000269|PubMed:19932097}. Note=Colocalizes with MYOZ1 and FLNC at the Z-lines of skeletal muscle.	F-actin cross-linking protein which is thought to anchor actin to a variety of intracellular structures. This is a bundling protein (By similarity). {ECO:0000250}.	0	62716300	1.72024e+07	0	96187000	2.68387e+07	0	9.17353e+07	2.79798e+07		8	6		12	10		12	7	sp|Q9JI91|ACTN2_MOUSE
sp|Q9JIF9|MYOTI_MOUSE	sp	Q9JIF9	Myot	Cell membrane, sarcolemma {ECO:0000250|UniProtKB:Q9UBF9}. Cytoplasm, cytoskeleton {ECO:0000250|UniProtKB:Q9UBF9}. Cytoplasm, myofibril, sarcomere, Z line {ECO:0000250|UniProtKB:Q9UBF9}. Note=Sarcomeric, also localized to the sarcolemma. Colocalizes with MYOZ1 at the Z-lines in skeletal muscle. {ECO:0000250|UniProtKB:Q9UBF9}.	Component of a complex of multiple actin cross-linking proteins. Involved in the control of myofibril assembly and stability at the Z lines in muscle cells (By similarity). {ECO:0000250}.	0	9.58853e+06	3.52807e+06	0	1.31299e+07	1.12392e+07	0	7.94867e+06	1.20299e+07		3	2		3	3		3	3	sp|Q9JIF9|MYOTI_MOUSE
sp|Q9JJW5|MYOZ2_MOUSE	sp	Q9JJW5	Myoz2	Cytoplasm, myofibril, sarcomere, Z line {ECO:0000269|PubMed:11114196}. Note=Colocalizes with ACTN1 and PPP3CA at the Z-line of heart and skeletal muscle.	Myozenins may serve as intracellular binding proteins involved in linking Z line proteins such as alpha-actinin, gamma-filamin, TCAP/telethonin, LDB3/ZASP and localizing calcineurin signaling to the sarcomere. Plays an important role in the modulation of calcineurin signaling. May play a role in myofibrillogenesis. {ECO:0000269|PubMed:15543153}.	0	34642000	0	0	40356000	0	0	46338000	0		2			2			2		sp|Q9JJW5|MYOZ2_MOUSE
sp|Q9JK37|MYOZ1_MOUSE	sp	Q9JK37	Myoz1	Nucleus {ECO:0000250}. Cell projection, pseudopodium {ECO:0000250}. Note=Localized to the nucleus and pseudopodia of undifferentiated cells and detected throughout the myotubes of differentiated cells. Colocalizes with ACTN2, FLNC and MYOT at the Z-lines of skeletal muscle (By similarity). {ECO:0000250}.	Myozenins may serve as intracellular binding proteins involved in linking Z-disk proteins such as alpha-actinin, gamma-filamin, TCAP/telethonin, LDB3/ZASP and localizing calcineurin signaling to the sarcomere. Plays an important role in the modulation of calcineurin signaling. May play a role in myofibrillogenesis. {ECO:0000303|PubMed:10984498, ECO:0000303|PubMed:11114196, ECO:0000305}.	0	3133500	9883800	0	13274250	95201750	1440950	10941250	84795025		1	5		2	8	1	2	10	sp|Q9JK37|MYOZ1_MOUSE
sp|Q9JK42|PDK2_MOUSE	sp	Q9JK42	Pdk2	Mitochondrion matrix {ECO:0000269|PubMed:21190881}.	Kinase that plays a key role in the regulation of glucose and fatty acid metabolism and homeostasis via phosphorylation of the pyruvate dehydrogenase subunits PDHA1 and PDHA2. This inhibits pyruvate dehydrogenase activity, and thereby regulates metabolite flux through the tricarboxylic acid cycle, down-regulates aerobic respiration and inhibits the formation of acetyl-coenzyme A from pyruvate. In…	4.89793e+07	1.88101e+08	1.16881e+08	7.27745e+07	2.51787e+08	123216000	8.24633e+07	1.08341e+08	1.22194e+08	10	12	13	9	12	13	12	11	13	sp|Q9JK42|PDK2_MOUSE;sp|Q8BFP9|PDK1_MOUSE
sp|Q9JKF7|RM39_MOUSE	sp	Q9JKF7	Mrpl39	Mitochondrion {ECO:0000250|UniProtKB:Q9NYK5}.		1034700	84192000	34308400	0	94048500	26530550	27342650	27270950	7255050	1	6	6		6	5	6	5	4	sp|Q9JKF7|RM39_MOUSE
sp|Q9JKL4|NDUF3_MOUSE	sp	Q9JKL4	Ndufaf3	Nucleus {ECO:0000250}. Mitochondrion inner membrane {ECO:0000250}.	Essential factor for the assembly of mitochondrial NADH:ubiquinone oxidoreductase complex (complex I). {ECO:0000250}.	0	4270600	0	0	14235000	6304200	0	5321000	4648500		1			1	1		1	1	sp|Q9JKL4|NDUF3_MOUSE
sp|Q9R0Y5|KAD1_MOUSE	sp	Q9R0Y5	Ak1	Cytoplasm {ECO:0000255|HAMAP-Rule:MF_03171}.	Catalyzes the reversible transfer of the terminal phosphate group between ATP and AMP. Also possesses broad nucleoside diphosphate kinase activity. Plays an important role in cellular energy homeostasis and in adenine nucleotide metabolism (By similarity). May provide a mechanism to buffer the adenylate energy charge for sperm motility. {ECO:0000250, ECO:0000269|PubMed:16790685}.	0	0	9652000	0	7911500	28444000	0	0	35700500			2		1	4			7	sp|Q9R0Y5|KAD1_MOUSE
sp|Q9WUB3|PYGM_MOUSE	sp	Q9WUB3	Pygm	0	Phosphorylase is an important allosteric enzyme in carbohydrate metabolism. Enzymes from different sources differ in their regulatory mechanisms and in their natural substrates. However, all known phosphorylases share catalytic and structural properties.	506100	0	10407675	0	0	17984275	739475	0	11277275	1		5			7	1		4	sp|Q9WUB3|PYGM_MOUSE;tr|E9PUM3|E9PUM3_MOUSE
sp|Q9WUM5|SUCA_MOUSE	sp	Q9WUM5	Suclg1	Mitochondrion {ECO:0000255|HAMAP-Rule:MF_03222}.	Succinyl-CoA synthetase functions in the citric acid cycle (TCA), coupling the hydrolysis of succinyl-CoA to the synthesis of either ATP or GTP and thus represents the only step of substrate-level phosphorylation in the TCA. The alpha subunit of the enzyme binds the substrates coenzyme A and phosphate, while succinate binding and specificity for either ATP or GTP is provided by different beta sub…	6993050	3.42129e+07	2.29957e+07	2.01517e+06	4.72059e+07	2.0373e+07	15445000	1.68957e+07	2.02792e+07	7	13	9	3	12	9	7	8	8	sp|Q9WUM5|SUCA_MOUSE;tr|A0A0N4SVU4|A0A0N4SVU4_MOUSE
sp|Q9WV35|ABEC2_MOUSE	sp	Q9WV35	Apobec2	0	Probable C to U editing enzyme whose physiological substrate is not yet known. Does not display detectable apoB mRNA editing. Has a low intrinsic cytidine deaminase activity. May play a role in the epigenetic regulation of gene expression through the process of active DNA demethylation. {ECO:0000250|UniProtKB:Q9Y235}.	0	11553000	4214100	0	18001000	9823200	0	20056000	12172000		1	1		1	1		2	1	sp|Q9WV35|ABEC2_MOUSE
sp|Q9Z1J3|NFS1_MOUSE	sp	Q9Z1J3	Nfs1	Mitochondrion {ECO:0000269|PubMed:9738949}. Cytoplasm {ECO:0000250|UniProtKB:Q9Y697}. Nucleus {ECO:0000250|UniProtKB:Q9Y697}.	Catalyzes the removal of elemental sulfur from cysteine to produce alanine. It supplies the inorganic sulfur for iron-sulfur (Fe-S) clusters. May be involved in the biosynthesis of molybdenum cofactor (By similarity). {ECO:0000250}.	3097700	0	4129300	0	12751000	3930900	2845600	0	2841100	1		1		1	1	1		1	sp|Q9Z1J3|NFS1_MOUSE
sp|Q9Z1P6|NDUA7_MOUSE	sp	Q9Z1P6	Ndufa7	Mitochondrion inner membrane {ECO:0000250|UniProtKB:O95182}; Peripheral membrane protein {ECO:0000250|UniProtKB:O95182}; Matrix side {ECO:0000250|UniProtKB:O95182}.	Accessory subunit of the mitochondrial membrane respiratory chain NADH dehydrogenase (Complex I), that is believed not to be involved in catalysis. Complex I functions in the transfer of electrons from NADH to the respiratory chain. The immediate electron acceptor for the enzyme is believed to be ubiquinone. {ECO:0000250|UniProtKB:O95182}.	0	83052000	6443600	0	112850000	10348000	15132000	38373000	15782000		3	2		3	2	3	3	3	sp|Q9Z1P6|NDUA7_MOUSE
sp|Q9Z2I0|LETM1_MOUSE	sp	Q9Z2I0	Letm1	Mitochondrion inner membrane {ECO:0000269|PubMed:27669901}; Single-pass membrane protein {ECO:0000305}.	Mitochondrial proton/calcium antiporter that mediates proton-dependent calcium efflux from mitochondrion (PubMed:27669901). Crucial for the maintenance of mitochondrial tubular networks and for the assembly of the supercomplexes of the respiratory chain (By similarity). Required for the maintenance of the tubular shape and cristae organization (By similarity). In contrast to SLC8B1/NCLX, does not…	0	64399400	19478000	0	71374040	27320600	22996180	27407560	14009600		12	11		14	11	9	11	10	sp|Q9Z2I0|LETM1_MOUSE
sp|Q9Z2I9|SUCB1_MOUSE	sp	Q9Z2I9	Sucla2	Mitochondrion {ECO:0000255|HAMAP-Rule:MF_03220}.	ATP-specific succinyl-CoA synthetase functions in the citric acid cycle (TCA), coupling the hydrolysis of succinyl-CoA to the synthesis of ATP and thus represents the only step of substrate-level phosphorylation in the TCA. The beta subunit provides nucleotide specificity of the enzyme and binds the substrate succinate, while the binding sites for coenzyme A and phosphate are found in the alpha s…	4624250	55547000	21760750	450475	91988500	29759250	10700250	29868475	23508750	4	13	8	1	13	9	6	9	9	sp|Q9Z2I9|SUCB1_MOUSE
tr|A0A0A0MQ70|A0A0A0MQ70_MOUSE	tr	A0A0A0MQ70	Slc25a35	0		0	3773200	1896100	0	4619700	0	0	2343800	2244000		2	1		1			1	1	tr|A0A0A0MQ70|A0A0A0MQ70_MOUSE;sp|Q5SWT3|S2535_MOUSE
tr|A0A0G2JF60|A0A0G2JF60_MOUSE	tr	A0A0G2JF60	Aldh2	0		1.60447e+07	4.68203e+07	7.56207e+06	1.4721e+07	82853000	1.85349e+07	40301700	36292000	20977500	4	9	4	5	10	8	11	8	8	tr|A0A0G2JF60|A0A0G2JF60_MOUSE;tr|A0A0G2JEU1|A0A0G2JEU1_MOUSE;sp|P47738|ALDH2_MOUSE
tr|A0A0G2JGI9|A0A0G2JGI9_MOUSE	tr	A0A0G2JGI9	Agl	0		0	2222300	10480000	0	2386600	11392000	0	0	13139000		1	3		1	2			3	tr|A0A0G2JGI9|A0A0G2JGI9_MOUSE;tr|F8VPN4|F8VPN4_MOUSE
tr|A0A0R3P9C8|A0A0R3P9C8_MOUSE	tr	A0A0R3P9C8	Ndufa9	0		17786000	72980000	51660000	19833500	67290000	29778000	28419000	16496000	34612500	2	4	4	3	5	3	4	2	4	tr|A0A0R3P9C8|A0A0R3P9C8_MOUSE;sp|Q9DC69|NDUA9_MOUSE
tr|A0A0R4J083|A0A0R4J083_MOUSE	tr	A0A0R4J083	Acadl	0		0	12237000	6345500	0	79824000	9610350	9356450	1.58207e+07	6.08468e+06		9	6		21	11	8	12	7	tr|A0A0R4J083|A0A0R4J083_MOUSE;sp|P51174|ACADL_MOUSE
tr|A0A0R4J0S3|A0A0R4J0S3_MOUSE	tr	A0A0R4J0S3	Rtn4ip1	0		5446900	10077000	0	5210400	10732000	0	6100200	3955100	0	1	1		1	1		1	1		tr|A0A0R4J0S3|A0A0R4J0S3_MOUSE;sp|Q924D0|RT4I1_MOUSE
tr|A0A0U1RQ61|A0A0U1RQ61_MOUSE	tr	A0A0U1RQ61	Ptcd3	0		12571000	0	14930000	27242000	0	18971000	0	0	15401000	2	1	1	2	1	1	1		1	tr|A0A0U1RQ61|A0A0U1RQ61_MOUSE;sp|Q14C51|PTCD3_MOUSE
tr|A0A1B0GSR9|A0A1B0GSR9_MOUSE	tr	A0A1B0GSR9	Ldha	0		0	8522000	24271450	0	9246000	51539500	0	6476000	61125500		1	4		1	6		1	6	tr|A0A1B0GSR9|A0A1B0GSR9_MOUSE;tr|Q564E2|Q564E2_MOUSE;sp|P06151|LDHA_MOUSE;tr|A0A1B0GSX0|A0A1B0GSX0_MOUSE;tr|D3YZQ9|D3YZQ9_MOUSE;tr|A0A1B0GT41|A0A1B0GT41_MOUSE;tr|A0A1B0GQX5|A0A1B0GQX5_MOUSE;tr|A0A1B0GSL7|A0A1B0GSL7_MOUSE
tr|A0A1B0GT92|A0A1B0GT92_MOUSE	tr	A0A1B0GT92	Gys1	0	Transfers the glycosyl residue from UDP-Glc to the non-reducing end of alpha-1,4-glucan. {ECO:0000256|RuleBase:RU363104}.	0	0	0	0	3459000	0	0	0	5707000					1				1	tr|A0A1B0GT92|A0A1B0GT92_MOUSE;sp|Q9Z1E4|GYS1_MOUSE
tr|A0A1L1SQA2|A0A1L1SQA2_MOUSE	tr	A0A1L1SQA2	Gm9803	0		0	0	0	0	12079000	5626300	1662700	0	0					1	1	1			tr|A0A1L1SQA2|A0A1L1SQA2_MOUSE;sp|Q9CQV1|TIM16_MOUSE
tr|A0A1W2P7G5|A0A1W2P7G5_MOUSE	tr	A0A1W2P7G5	Coq10a	0		30265000	100300000	84320000	20673000	138080000	59069000	40983000	41023000	69307000	4	4	4	4	4	4	4	3	4	tr|A0A1W2P7G5|A0A1W2P7G5_MOUSE;tr|A0A1W2P7J1|A0A1W2P7J1_MOUSE;tr|E9Q3H6|E9Q3H6_MOUSE
tr|A0A286YDC5|A0A286YDC5_MOUSE	tr	A0A286YDC5	Mipep	0		1493800	16407000	10646000	1117900	20133000	10509000	10359000	2255900	8002300	1	2	2	1	2	2	2	1	2	tr|A0A286YDC5|A0A286YDC5_MOUSE;sp|A6H611|MIPEP_MOUSE
tr|A0A3Q4EC00|A0A3Q4EC00_MOUSE	tr	A0A3Q4EC00	Eci1	0		6.94217e+07	70838000	4.81137e+07	3.42521e+06	2.92958e+08	8.60647e+07	9.78633e+07	1.1591e+08	71583000	10	13	9	3	17	10	12	12	8	tr|A0A3Q4EC00|A0A3Q4EC00_MOUSE;tr|A0A452J8A5|A0A452J8A5_MOUSE;sp|P42125|ECI1_MOUSE;tr|A0A3Q4EC76|A0A3Q4EC76_MOUSE
tr|A0A494BA51|A0A494BA51_MOUSE	tr	A0A494BA51	H2-Ke6	0		8314000	36619000	18313000	6832400	22034000	6538000	10207000	10356000	9774400	1	3	1	1	1	1	1	1	1	tr|A0A494BA51|A0A494BA51_MOUSE;tr|A0A494BAF4|A0A494BAF4_MOUSE;tr|G3UX44|G3UX44_MOUSE;sp|P50171|DHB8_MOUSE
tr|A0A498WGE8|A0A498WGE8_MOUSE	tr	A0A498WGE8	Synpo2	0		0	4064100	2595450	0	1201400	3891250	0	1081200	10769150		2	1		1	1		1	2	tr|A0A498WGE8|A0A498WGE8_MOUSE;sp|Q91YE8|SYNP2_MOUSE;tr|D3YVV9|D3YVV9_MOUSE;tr|E9Q1U2|E9Q1U2_MOUSE
tr|A2A5V3|A2A5V3_MOUSE	tr	A2A5V3	Sh3bp1	0		6055900	0	11877000	11319000	39666000	12340000	0	9106700	20073000	1		1	1	1	1		1	1	tr|A2A5V3|A2A5V3_MOUSE;tr|A2A5V2|A2A5V2_MOUSE
tr|A2A6I8|A2A6I8_MOUSE	tr	A2A6I8	Tnnt3	0		1753320	53042280	152837740	898240	60887200	227091800	2945400	31506220	194451200	3	9	14	2	9	17	2	8	16	tr|A2A6I8|A2A6I8_MOUSE;tr|A2A6J0|A2A6J0_MOUSE;tr|A0A0R4J1B1|A0A0R4J1B1_MOUSE;tr|A2A6J1|A2A6J1_MOUSE;tr|A2A6H6|A2A6H6_MOUSE;tr|Z4YKH8|Z4YKH8_MOUSE;tr|Z4YKF8|Z4YKF8_MOUSE;tr|Z4YKG3|Z4YKG3_MOUSE;tr|Z4YKE7|Z4YKE7_MOUSE;tr|Z4YKG8|Z4YKG8_MOUSE;tr|Z4YJU0|Z4YJU0_
tr|A2AEX8|A2AEX8_MOUSE	tr	A2AEX8	Fhl1	0		0	1.43623e+06	0	0	1.80421e+07	8.86957e+06	0	12562700	3.97223e+06		1			4	4		5	3	tr|A2AEX8|A2AEX8_MOUSE;sp|P97447|FHL1_MOUSE;tr|A2AEX6|A2AEX6_MOUSE;tr|A2AEY1|A2AEY1_MOUSE;tr|A2AEY2|A2AEY2_MOUSE;tr|A2AEX7|A2AEX7_MOUSE
tr|A2AG41|A2AG41_MOUSE	tr	A2AG41	Stoml2	0		0	6942300	2818300	0	6828100	2078400	0	1637200	2786600		1	1		1	1		1	1	tr|A2AG41|A2AG41_MOUSE;tr|A2AG39|A2AG39_MOUSE;tr|F6WI02|F6WI02_MOUSE;sp|Q99JB2|STML2_MOUSE
tr|A2AIW9|A2AIW9_MOUSE	tr	A2AIW9	Pmpca	0		3253600	4737600	0	1822500	5605000	2663500	3362500	1810800	0	1	1		1	1	1	1	1		tr|A2AIW9|A2AIW9_MOUSE;sp|Q9DC61|MPPA_MOUSE
tr|A2AKU9|A2AKU9_MOUSE	tr	A2AKU9	Atp5c1	0		248249500	557555000	410775000	268250500	699170000	343900000	307369000	248340000	381975000	7	11	10	6	11	9	7	9	10	tr|A2AKU9|A2AKU9_MOUSE;tr|Q8C2Q8|Q8C2Q8_MOUSE;sp|Q91VR2|ATPG_MOUSE;tr|A2AKV3|A2AKV3_MOUSE
tr|A2AQB2|A2AQB2_MOUSE	tr	A2AQB2	Neb	0		0	0	4806100	0	0	8313200	0	0	10789000			1			2			2	tr|A2AQB2|A2AQB2_MOUSE
tr|A2AWH7|A2AWH7_MOUSE	tr	A2AWH7	Pdhx	0		0	8825100	3763500	0	9024200	0	0	0	5023900		1	1		1				1	tr|A2AWH7|A2AWH7_MOUSE;sp|Q8BKZ9|ODPX_MOUSE
tr|A8DUK4|A8DUK4_MOUSE	tr	A8DUK4	Hbb-bs	0		17090900	2317200	4.32493e+06	2710900	2718200	1.33651e+07	2.00713e+07	2280400	9.66317e+06	3	1	3	2	1	5	4	1	5	tr|A8DUK4|A8DUK4_MOUSE;tr|E9Q223|E9Q223_MOUSE;sp|P02088|HBB1_MOUSE;sp|P02089|HBB2_MOUSE;CON__Q3SX09;CON__P02070;sp|P02104|HBE_MOUSE
tr|B1AR28|B1AR28_MOUSE	tr	B1AR28	Acadvl	0		20923700	121944060	59803060	9780140	219231060	62625000	60481400	64700200	50829840	11	16	14	8	18	17	14	18	14	tr|B1AR28|B1AR28_MOUSE;sp|P50544|ACADV_MOUSE
tr|B1AS14|B1AS14_MOUSE	tr	B1AS14	Prxl2b	0		12052000	19384000	30128000	4519700	28439000	0	10859000	6188000	0	1	2	1	1	1		1	1		tr|B1AS14|B1AS14_MOUSE;sp|Q9DB60|PXL2B_MOUSE
tr|D3YTT4|D3YTT4_MOUSE	tr	D3YTT4	Acad8	0		7.85407e+06	52017600	28831400	4.26733e+06	5.41807e+07	2.71925e+07	14647900	1.67547e+07	2.38348e+07	5	7	6	4	7	7	6	7	5	tr|D3YTT4|D3YTT4_MOUSE;tr|A0A0R4J0P1|A0A0R4J0P1_MOUSE;sp|Q9D7B6|ACAD8_MOUSE
tr|D3YU50|D3YU50_MOUSE	tr	D3YU50	Mybpc1	0		10294000	187903500	81330000	3726050	213095500	86827600	54560000	66013000	77166950	1	4	2	1	4	3	1	4	3	tr|D3YU50|D3YU50_MOUSE;tr|Q6P6L5|Q6P6L5_MOUSE;tr|F7D574|F7D574_MOUSE
tr|D3YUM1|D3YUM1_MOUSE	tr	D3YUM1	Ndufv1	Mitochondrion inner membrane {ECO:0000256|RuleBase:RU364066}; Peripheral membrane protein {ECO:0000256|RuleBase:RU364066}; Matrix side {ECO:0000256|RuleBase:RU364066}.	Core subunit of the mitochondrial membrane respiratory chain NADH dehydrogenase (Complex I) that is believed to belong to the minimal assembly required for catalysis. Complex I functions in the transfer of electrons from NADH to the respiratory chain. {ECO:0000256|RuleBase:RU364066}.	0	15513000	8704700	0	24137000	7275200	0	0	7300300		1	1		2	1			1	tr|D3YUM1|D3YUM1_MOUSE;sp|Q91YT0|NDUV1_MOUSE;tr|D3Z0K1|D3Z0K1_MOUSE;tr|D3Z1U9|D3Z1U9_MOUSE;tr|D3YXX5|D3YXX5_MOUSE;tr|A0A494BAS8|A0A494BAS8_MOUSE
tr|D3YYK0|D3YYK0_MOUSE	tr	D3YYK0	Abhd11	0		0	0	0	0	0	19255000	0	0	8472200						1			1	tr|D3YYK0|D3YYK0_MOUSE;sp|Q8K4F5|ABHDB_MOUSE
tr|D3Z032|D3Z032_MOUSE	tr	D3Z032	Dnajc28	0		0	0	0	0	4065300	0	0	0	0					1					tr|D3Z032|D3Z032_MOUSE;sp|Q8VCE1|DJC28_MOUSE;tr|E9Q1L7|E9Q1L7_MOUSE
tr|D3Z0F3|D3Z0F3_MOUSE	tr	D3Z0F3	Tfam	0		3705900	4639550	1859700	0	19823000	7382100	2388550	5674100	4567100	2	1	1		3	2	1	2	1	tr|D3Z0F3|D3Z0F3_MOUSE;tr|A0A0R4J1N9|A0A0R4J1N9_MOUSE;sp|P40630|TFAM_MOUSE
tr|D3Z316|D3Z316_MOUSE	tr	D3Z316	1700021F05Rik	0		623150	13621500	3797250	0	23569000	7594800	4018150	9990100	5103500	1	4	2		5	3	3	4	3	tr|D3Z316|D3Z316_MOUSE;sp|Q9CQF4|CF203_MOUSE
tr|D3Z4C9|D3Z4C9_MOUSE	tr	D3Z4C9	Uqcc2	0		0	0	3916300	895090	8301700	3047900	0	2534900	3581100			1	1	1	1		1	1	tr|D3Z4C9|D3Z4C9_MOUSE;sp|Q9CQY6|UQCC2_MOUSE
tr|D3Z5T8|D3Z5T8_MOUSE	tr	D3Z5T8	4930407I10Rik	0		26778000	56621000	46796000	11524000	67654000	0	0	0	42351000	1	2	1	1	2				1	tr|D3Z5T8|D3Z5T8_MOUSE
tr|D3Z6F5|D3Z6F5_MOUSE	tr	D3Z6F5	Atp5a1	0	Produces ATP from ADP in the presence of a proton gradient across the membrane. {ECO:0000256|RuleBase:RU003551}.	87407000	951641100	4.76844e+08	5.10359e+07	1.19681e+09	3.6536e+08	423749100	4.55397e+08	4.24313e+08	17	34	24	13	38	26	30	32	24	tr|D3Z6F5|D3Z6F5_MOUSE;sp|Q03265|ATPA_MOUSE
tr|D3Z786|D3Z786_MOUSE	tr	D3Z786	Mpc1	Mitochondrion inner membrane {ECO:0000256|RuleBase:RU363100}; Multi-pass membrane protein {ECO:0000256|RuleBase:RU363100}.	Mediates the uptake of pyruvate into mitochondria. {ECO:0000256|RuleBase:RU363100}.	124642000	451665000	237410000	52818500	546535000	145730000	161510000	163813500	169640000	5	10	9	5	10	7	7	9	8	tr|D3Z786|D3Z786_MOUSE;sp|P63030|MPC1_MOUSE
tr|D3Z7C0|D3Z7C0_MOUSE	tr	D3Z7C0	Mrpl40	0		0	0	0	0	0	0	0	0	0					1					tr|D3Z7C0|D3Z7C0_MOUSE;sp|Q9Z2Q5|RM40_MOUSE
tr|D3Z7R0|D3Z7R0_MOUSE	tr	D3Z7R0	Bckdk	Mitochondrion matrix {ECO:0000256|RuleBase:RU366032}.		0	15678000	6185100	0	23341000	5024800	0	3794000	5107400		2	1		2	1		1	1	tr|D3Z7R0|D3Z7R0_MOUSE;tr|A0A0U1RQ97|A0A0U1RQ97_MOUSE;tr|A0A0U1RNL7|A0A0U1RNL7_MOUSE;tr|A0A0U1RPT4|A0A0U1RPT4_MOUSE;sp|O55028|BCKD_MOUSE
tr|D3Z7X0|D3Z7X0_MOUSE	tr	D3Z7X0	Acad12	0		3047700	5.41727e+07	21620000	1.46363e+06	72936300	1.68217e+07	4.79683e+07	21306000	2.18107e+07	2	4	3	1	5	3	4	4	3	tr|D3Z7X0|D3Z7X0_MOUSE;sp|Q8K370|ACD10_MOUSE;tr|F6RGT6|F6RGT6_MOUSE
tr|D6RCZ6|D6RCZ6_MOUSE	tr	D6RCZ6	Parl	0		1141100	3764800	1665400	0	11125000	4681600	1296000	4359500	0	1	2	1		2	2	1	2		tr|D6RCZ6|D6RCZ6_MOUSE;tr|D6RJ50|D6RJ50_MOUSE;tr|A0A338P6U4|A0A338P6U4_MOUSE;sp|Q5XJY4|PARL_MOUSE
tr|D6RFQ8|D6RFQ8_MOUSE	tr	D6RFQ8	Gpt2	0		0	19681000	59805000	3037500	45234000	40415000	0	5986200	48384000		2	2	1	2	2		1	2	tr|D6RFQ8|D6RFQ8_MOUSE;sp|Q8BGT5|ALAT2_MOUSE
tr|E0CX19|E0CX19_MOUSE	tr	E0CX19	Hibch	Mitochondrion {ECO:0000256|RuleBase:RU363052}.	Hydrolyzes 3-hydroxyisobutyryl-CoA (HIBYL-CoA), a saline catabolite. {ECO:0000256|RuleBase:RU363052}.	3230030	13046300	5465400	3724900	14368950	5366300	6258500	5904000	4373950	2	2	2	1	2	2	1	1	2	tr|E0CX19|E0CX19_MOUSE;sp|Q8QZS1|HIBCH_MOUSE
tr|E0CY79|E0CY79_MOUSE	tr	E0CY79	Gfm2	0		0	17328000	0	0	19640000	11561000	0	0	0		3			2	2				tr|E0CY79|E0CY79_MOUSE;tr|Q8C1C2|Q8C1C2_MOUSE;tr|E9Q7N5|E9Q7N5_MOUSE;sp|Q8R2Q4|RRF2M_MOUSE
tr|E0CZ27|E0CZ27_MOUSE	tr	E0CZ27	H3f3a	Chromosome {ECO:0000256|SAAS:SAAS00597685}. Nucleus {ECO:0000256|SAAS:SAAS00597723}.		0	5411300	0	0	13777000	17908000	1079000	13819000	17723000		1	1		2	2	1	2	2	tr|E0CZ27|E0CZ27_MOUSE;sp|P84244|H33_MOUSE;sp|P02301|H3C_MOUSE;tr|F8WI35|F8WI35_MOUSE;tr|E0CYR7|E0CYR7_MOUSE;tr|E0CYN1|E0CYN1_MOUSE;sp|P68433|H31_MOUSE;sp|P84228|H32_MOUSE;tr|A0A1W2P768|A0A1W2P768_MOUSE
tr|E9PWG4|E9PWG4_MOUSE	tr	E9PWG4	Myl1	0		0	0	4559700	0	7537200	50321000	0	0	28624000			1		1	3			3	tr|E9PWG4|E9PWG4_MOUSE;tr|A0A087WRZ7|A0A087WRZ7_MOUSE;sp|P05977|MYL1_MOUSE
tr|E9PXC9|E9PXC9_MOUSE	tr	E9PXC9	Nxpe5	0		71245000	135150000	48364000	59834000	141940000	38304000	76369000	49583000	38862000	3	3	2	3	3	3	3	3	3	tr|E9PXC9|E9PXC9_MOUSE;tr|E0CYW5|E0CYW5_MOUSE;tr|E0CX47|E0CX47_MOUSE
tr|E9PYC6|E9PYC6_MOUSE	tr	E9PYC6	Eci2	0		23660500	67714000	25686000	25496500	60167500	24240000	36673500	11327000	23439500	4	5	5	4	5	2	5	1	4	tr|E9PYC6|E9PYC6_MOUSE;tr|E9Q858|E9Q858_MOUSE;tr|E9PUY9|E9PUY9_MOUSE;tr|E9PYA9|E9PYA9_MOUSE;tr|E9PVM6|E9PVM6_MOUSE;tr|Q3TCD4|Q3TCD4_MOUSE;sp|Q9WUR2|ECI2_MOUSE;tr|E9Q7A8|E9Q7A8_MOUSE
tr|E9PYJ9|E9PYJ9_MOUSE	tr	E9PYJ9	Ldb3	0		279900	69554000	78176500	441050	78690500	127749250	2163175	69203250	200685500	1	11	13	1	13	15	3	13	17	tr|E9PYJ9|E9PYJ9_MOUSE;sp|Q9JKS4|LDB3_MOUSE
tr|E9Q1W3|E9Q1W3_MOUSE	tr	E9Q1W3	Neb	0		0	3.28667e+06	1.25222e+07	0	6069450	31489700	0	5.36288e+06	32361250		2	7		3	10		3	12	tr|E9Q1W3|E9Q1W3_MOUSE;tr|A2AQA9|A2AQA9_MOUSE;tr|A0A1B0GSI0|A0A1B0GSI0_MOUSE;tr|A0A1B0GSF5|A0A1B0GSF5_MOUSE
tr|E9Q688|E9Q688_MOUSE	tr	E9Q688	Tnnt1	0		0	88068000	0	0	234680000	0	0	193890000	0		5			6			6		tr|E9Q688|E9Q688_MOUSE;tr|J3QPC8|J3QPC8_MOUSE;sp|O88346|TNNT1_MOUSE;tr|E9QA86|E9QA86_MOUSE
tr|E9Q800|E9Q800_MOUSE	tr	E9Q800	Immt	Mitochondrion inner membrane {ECO:0000256|RuleBase:RU363000, ECO:0000256|SAAS:SAAS00947313}; Single-pass membrane protein {ECO:0000256|RuleBase:RU363000, ECO:0000256|SAAS:SAAS00947313}.	Component of the MICOS complex, a large protein complex of the mitochondrial inner membrane that plays crucial roles in the maintenance of crista junctions, inner membrane architecture, and formation of contact sites to the outer membrane. {ECO:0000256|RuleBase:RU363000}.	396130000	883490000	491440000	396480000	918320000	397510000	623470000	441960000	495030000	8	6	6	8	7	7	8	7	7	tr|E9Q800|E9Q800_MOUSE;sp|Q8CAQ8|MIC60_MOUSE;tr|E9PVS5|E9PVS5_MOUSE;tr|A0A1B0GX08|A0A1B0GX08_MOUSE;tr|E9QAY6|E9QAY6_MOUSE;tr|A0A0U1RP81|A0A0U1RP81_MOUSE
tr|E9Q8N1|E9Q8N1_MOUSE	tr	E9Q8N1	Ttn	0		0	1724365	12938475	0	1376805	11849150	0	452410	13039530		5	23		5	22		3	25	tr|E9Q8N1|E9Q8N1_MOUSE;tr|E9Q8K5|E9Q8K5_MOUSE;sp|A2ASS6|TITIN_MOUSE
tr|E9Q9J5|E9Q9J5_MOUSE	tr	E9Q9J5	Ndufb8	0		5452500	17508000	3263550	4636200	78089500	11752750	6295500	16145500	5901500	2	2	1	3	6	3	2	3	1	tr|E9Q9J5|E9Q9J5_MOUSE;tr|Q3V406|Q3V406_MOUSE;sp|Q9D6J5|NDUB8_MOUSE
tr|F6R307|F6R307_MOUSE	tr	F6R307	Auh	0		0	0	0	0	20942000	13043000	9300000	8452700	10505000					1	1	1	1	1	tr|F6R307|F6R307_MOUSE;tr|F6RT60|F6RT60_MOUSE;tr|A0A0R4J023|A0A0R4J023_MOUSE;sp|Q9JLZ3|AUHM_MOUSE
tr|F6T2S0|F6T2S0_MOUSE	tr	F6T2S0	Fech	0	Catalyzes the ferrous insertion into protoporphyrin IX. {ECO:0000256|RuleBase:RU000607}.	0	0	5.47083e+06	1162400	2.03519e+07	7.07137e+06	2.20423e+06	2.81373e+06	3.59833e+06			3	1	5	3	1	2	1	tr|F6T2S0|F6T2S0_MOUSE;tr|A0A494B9Y8|A0A494B9Y8_MOUSE;tr|Q91W09|Q91W09_MOUSE;tr|A0A494BAI5|A0A494BAI5_MOUSE;tr|Q544X6|Q544X6_MOUSE;tr|A0A494BBL4|A0A494BBL4_MOUSE
tr|F6ZFT1|F6ZFT1_MOUSE	tr	F6ZFT1	Ndufab1	0	Carrier of the growing fatty acid chain in fatty acid biosynthesis. {ECO:0000256|RuleBase:RU000722}.	187477700	447455000	274382925	194642500	621172000	267432250	256529250	210448750	284225750	15	19	19	10	21	20	17	17	20	tr|F6ZFT1|F6ZFT1_MOUSE;tr|F8WJ64|F8WJ64_MOUSE;sp|Q9CR21|ACPM_MOUSE
tr|F7B1B6|F7B1B6_MOUSE	tr	F7B1B6	Coq8a	0		30023000	409699800	142095450	24200500	489009500	131942500	79038000	230752500	165424500	4	9	6	4	9	8	6	8	7	tr|F7B1B6|F7B1B6_MOUSE;sp|Q60936|COQ8A_MOUSE
tr|F7D5I3|F7D5I3_MOUSE	tr	F7D5I3	Frem1	0		7181400	1176800	0	1069300	2257900	0	2276800	0	0	1	1		1	1		1			tr|F7D5I3|F7D5I3_MOUSE;tr|E9Q5Z7|E9Q5Z7_MOUSE;sp|Q684R7|FREM1_MOUSE
tr|G3UW82|G3UW82_MOUSE	tr	G3UW82	Myh2	0		0	1.24239e+08	0	0	9.27607e+07	1.93217e+06	0	7.58967e+07	0		11			11	2		10		tr|G3UW82|G3UW82_MOUSE
tr|G5E8R3|G5E8R3_MOUSE	tr	G5E8R3	Pcx	0	Catalyzes a 2-step reaction, involving the ATP-dependent carboxylation of the covalently attached biotin in the first step and the transfer of the carboxyl group to pyruvate in the second. {ECO:0000256|PIRNR:PIRNR001594}.	3.62567e+06	1.52353e+07	1.54587e+07	1108800	4.45453e+07	2.73727e+07	8.50633e+06	1.6388e+07	17288000	4	5	5	1	8	8	3	7	5	tr|G5E8R3|G5E8R3_MOUSE;sp|Q05920|PYC_MOUSE;tr|E9QPD7|E9QPD7_MOUSE
tr|G5E902|G5E902_MOUSE	tr	G5E902	Slc25a3	0		14228425	96747000	41300200	9859000	116920000	25132325	25091075	28848075	33832425	5	13	12	3	16	9	8	10	11	tr|G5E902|G5E902_MOUSE;sp|Q8VEM8|MPCP_MOUSE
tr|H7BX88|H7BX88_MOUSE	tr	H7BX88	Crat	0		4.02188e+07	135741325	74249925	23993800	200801625	4.81957e+07	64833500	34571625	4.53506e+07	18	30	23	12	31	23	22	20	24	tr|H7BX88|H7BX88_MOUSE;sp|P47934|CACP_MOUSE
tr|K3W4M2|K3W4M2_MOUSE	tr	K3W4M2	Ryr1	0		0	0	0	0	0	3001500	0	0	4939200						1			1	tr|K3W4M2|K3W4M2_MOUSE;sp|E9PZQ0|RYR1_MOUSE;tr|A0A1L1SQG7|A0A1L1SQG7_MOUSE
tr|Q14BI5|Q14BI5_MOUSE	tr	Q14BI5	Myom2	0		0	0	2432825	0	778875	17878250	0	0	15810500			2		1	8			7	tr|Q14BI5|Q14BI5_MOUSE
tr|Q3U422|Q3U422_MOUSE	tr	Q3U422	Ndufv3	0		0	36466000	4405825	0	60801000	13272500	4285750	29704250	5386125		7	3		11	6	3	9	4	tr|Q3U422|Q3U422_MOUSE;sp|Q8BK30|NDUV3_MOUSE
tr|Q3UJQ9|Q3UJQ9_MOUSE	tr	Q3UJQ9	Oxct1	0	Key enzyme for ketone body catabolism. Transfers the CoA moiety from succinate to acetoacetate. Formation of the enzyme-CoA intermediate proceeds via an unstable anhydride species formed between the carboxylate groups of the enzyme and substrate. {ECO:0000256|PIRNR:PIRNR000858}.	2.81683e+07	1.63921e+08	3.78048e+07	620083	1.97119e+08	3.87305e+07	84262100	6.84401e+07	38501250	8	22	10	1	23	13	18	14	14	tr|Q3UJQ9|Q3UJQ9_MOUSE;sp|Q9D0K2|SCOT1_MOUSE
tr|Q6P8N8|Q6P8N8_MOUSE	tr	Q6P8N8	Clpx	0		2052500	3318900	2943200	1361100	9062950	0	0	0	1691900	2	1	2	2	2				1	tr|Q6P8N8|Q6P8N8_MOUSE;sp|Q9JHS4|CLPX_MOUSE;tr|F7BB92|F7BB92_MOUSE
tr|Q6PD20|Q6PD20_MOUSE	tr	Q6PD20	Mccc2	0		0	0	0	0	5560700	0	0	0	0					2					tr|Q6PD20|Q6PD20_MOUSE;sp|Q3ULD5|MCCB_MOUSE
tr|Q8BSH3|Q8BSH3_MOUSE	tr	Q8BSH3	Tpm1	0		0	1028150	0	0	2798600	8879250	0	3705850	0		1			1	3		2		tr|Q8BSH3|Q8BSH3_MOUSE;sp|P58771|TPM1_MOUSE;tr|Q8BP43|Q8BP43_MOUSE;tr|E9Q456|E9Q456_MOUSE
tr|Q8BVJ7|Q8BVJ7_MOUSE	tr	Q8BVJ7	Pdlim7	0		1607900	0	4043600	3824900	0	7351000	2298900	0	8988500	1		1	1		1	1		2	tr|Q8BVJ7|Q8BVJ7_MOUSE
tr|Q8R2K3|Q8R2K3_MOUSE	tr	Q8R2K3	Ssbp1	0		0	16148000	5751400	0	35234000	10659000	0	15543000	5559800		3	2		3	3		2	1	tr|Q8R2K3|Q8R2K3_MOUSE;sp|Q9CYR0|SSBP_MOUSE
tr|Q91VA7|Q91VA7_MOUSE	tr	Q91VA7	Idh3b	Mitochondrion {ECO:0000256|RuleBase:RU361266}.		29917680	223031600	170389200	22539220	298643400	139596000	87261780	98701880	172777800	14	25	26	12	30	22	21	18	23	tr|Q91VA7|Q91VA7_MOUSE
tr|Q91VB8|Q91VB8_MOUSE	tr	Q91VB8	Hba-a1	0		172510000	0	116520000	2711200	31617000	285420000	67080000	15425000	200690000	6		6	1	3	6	5	1	6	tr|Q91VB8|Q91VB8_MOUSE;sp|P01942|HBA_MOUSE
tr|Q9CQB4|Q9CQB4_MOUSE	tr	Q9CQB4	Uqcrb	Mitochondrion inner membrane {ECO:0000256|PIRNR:PIRNR000022}.	Component of the ubiquinol-cytochrome c reductase complex (complex III or cytochrome b-c1 complex), which is part of the mitochondrial respiratory chain. {ECO:0000256|PIRNR:PIRNR000022}.	0	94425200	47067350	0	308940250	99582500	29933050	95635475	47856625		10	14		21	16	11	14	11	tr|Q9CQB4|Q9CQB4_MOUSE;sp|Q9D855|QCR7_MOUSE
tr|Q9CZ70|Q9CZ70_MOUSE	tr	Q9CZ70	3110001I22Rik	0		9002600	9882800	9048200	7004400	11346000	6671500	7429100	0	12199000	1	1	1	1	1	1	1		1	tr|Q9CZ70|Q9CZ70_MOUSE
tr|Z4YKM2|Z4YKM2_MOUSE	tr	Z4YKM2	Cisd3	0		0	0	0	0	16069000	0	0	0	0					1					tr|Z4YKM2|Z4YKM2_MOUSE;tr|B2RWE3|B2RWE3_MOUSE;sp|B1AR13|CISD3_MOUSE
