# Supplementary material for: Mitochondrial matrix RTN4IP1/OPA10 is an oxidoreductase for coenzyme Q synthesis
Source: Nat Chem Biol. 2023 Oct 26;20(2):221–33. doi: 10.1038/s41589-023-01452-w (PMC10830421; doi:10.1038/s41589-023-01452-w)
Supplement: Supplementary file 5 — DBP-labeled proteins by MTS-APEX2 in HEK293T and in muscle tissues. [file 41589_2023_1452_MOESM5_ESM.xlsx]

## Sheet: HEK293T, MAX-Tg tissues
	Normalized mass Intensity (Normalized as Loess R by Normalyzer)
	HEK293T (MTS-APEX2)			MAX-Tg Mouse replicate-1			MAX-Tg Mouse replicate-2			MAX-Tg Mouse replicate-3			WT Mouse replicate-1			WT Mouse replicate-2			WT Mouse replicate-3
Gene name	Replicate-1	Replicate-2	Replicate-3	Heart MAX-1	Soleus MAX-1	TA MAX-1	Heart MAX-2	Soleus MAX-2	TA MAX-2	Heart MAX-3	TA MAX-3	Soleus MAX-3	Heart WT-1	TA WT-1	Soleus WT-1	Heart WT-2	TA WT-2	Soleus WT-2	Heart WT-3	TA WT-3	Soleus WT-3
Uqcrq	26.6328	26.6235	26.7858	27.0107	26.6849	28.7035	24.2504	26.6951	27.3497	26.0319	26.8191	25.3095	NA	NA	NA	NA	NA	NA	NA	18.6912	NA
Mdh2	29.8368	29.9979	30.0269	24.9364	28.0993	28.4214	21.9533	29.1532	28.5263	26.8666	28.0373	28.5791	18.0647	NA	NA	NA	NA	NA	NA	NA	NA
Immt	29.1071	29.0762	29.1265	28.5614	29.7186	28.9306	29.8626	29.1923	28.5799	28.5577	28.8873	29.9748	NA	NA	NA	NA	19.2945	NA	NA	NA	NA
Uqcrc1	30.987	30.9459	30.8887	27.2364	29.1654	28.7234	28.285	29.5473	28.5248	27.6004	28.4514	29.8628	18.7844	NA	NA	NA	20.7899	NA	NA	18.2056	NA
Uqcrc2	29.1425	29.104	28.9539	22.7614	27.9454	27.5992	22.0545	28.0748	27.5362	26.5233	27.1214	27.3045	NA	NA	NA	NA	18.2315	NA	NA	NA	NA
Hspe1	32.6943	32.4963	32.5853	26.3523	28.3641	27.2646	27.5255	28.1093	27.0855	26.8514	27.3236	28.4262	NA	NA	NA	NA	NA	NA	NA	NA	NA
Pdhb	29.6955	29.6768	29.7961	NA	29.1394	26.8913	NA	29.1782	28.2108	26.1108	26.9042	28.599	NA	NA	NA	NA	22.268	NA	NA	18.3756	NA
Etfa	29.1778	29.3157	29.2951	26.7053	28.1016	27.3206	27.7419	27.9445	27.0115	26.9429	26.7231	27.9626	18.7836	NA	NA	NA	18.8391	NA	NA	NA	NA
Acat1	31.4146	31.4474	31.3542	26.2236	27.4971	25.6256	26.834	27.3435	25.3145	25.633	25.526	27.5928	NA	NA	NA	NA	18.6764	NA	NA	NA	NA
Cox5b	29.7576	29.7445	29.7133	27.1289	28.6959	27.9184	28.1902	28.3148	27.4919	26.9681	27.5095	28.2866	NA	NA	NA	NA	NA	NA	NA	NA	NA
Aco2	28.0128	27.9763	28.2203	24.8726	27.5425	26.8271	24.6206	28.0715	26.8817	25.3817	26.5214	27.8287	18.4065	20.1106	16.2203	NA	NA	NA	NA	NA	NA
Cox5a	30.7972	29.747	29.8594	21.6658	27.8006	26.7113	20.6776	28.0985	26.6116	26.6063	26.9295	28.0969	NA	NA	NA	NA	NA	NA	NA	NA	NA
Hadha	29.9186	29.8153	29.9861	26.5937	27.8932	26.0439	27.2335	27.5489	25.6455	26.5483	25.8777	27.6102	NA	NA	NA	NA	NA	NA	NA	NA	NA
Got2	30.2248	30.4162	30.3991	23.4729	28.0457	26.9643	21.9575	27.7277	26.4678	25.7937	26.7389	27.982	NA	NA	NA	NA	NA	NA	NA	NA	NA
Idh3b	27.6962	27.6329	27.9023	24.8345	27.7327	27.3984	25.5278	27.5815	27.0512	25.6983	27.3689	27.5798	NA	NA	NA	NA	17.8807	NA	NA	NA	NA
Nnt	30.9022	31.0279	31.0341	23.5374	26.698	24.1829	24.4853	27.6234	24.3873	26.1808	23.9507	27.592	NA	NA	NA	NA	NA	NA	NA	NA	NA
Sdha	29.6102	29.736	29.7644	24.2592	26.6283	25.4967	19.2015	26.7926	25.6993	24.6827	25.59	26.5889	NA	NA	NA	NA	NA	NA	NA	NA	NA
Pdha1	28.5179	28.2448	28.4556	24.7215	26.5553	26.1994	24.4785	26.6971	25.8613	24.7375	26.0499	26.515	NA	NA	NA	NA	NA	NA	16.3576	NA	NA
Ndufs1	27.8235	27.8425	27.8057	19.844	25.9831	25.4221	NA	26.8761	26.2954	24.8233	25.1958	26.1606	NA	NA	NA	NA	NA	NA	NA	NA	NA
Prdx3	30.9524	30.9349	30.9326	NA	23.8011	26.3167	NA	28.4387	27.2866	23.9398	26.7136	28.3666	NA	NA	NA	NA	NA	NA	NA	NA	NA
Acadm	29.1041	29.2585	29.184	21.2249	25.2684	24.4836	19.1902	27.0656	25.5444	24.6963	24.6082	27.2998	NA	NA	NA	NA	NA	NA	NA	NA	NA
Tufm	31.0866	31.0994	31.0609	22.5324	25.4212	24.9181	22.6662	26.2012	24.984	24.1773	24.702	25.6745	NA	NA	NA	NA	NA	NA	NA	NA	NA
Hspa9	31.1924	31.0941	31.4376	24.911	26.6756	25.7899	25.0019	26.5864	25.3736	25.1178	25.6031	26.5901	NA	NA	NA	NA	NA	NA	NA	NA	NA
Ndufa12	26.7336	26.8592	26.9185	24.2018	25.8877	25.3321	21.274	26.2364	25.1928	24.3196	24.3616	25.7578	NA	NA	NA	NA	NA	NA	NA	NA	NA
Hspd1	31.7504	31.757	31.8425	23.7156	24.4588	23.9487	23.7566	26.4722	24.5449	23.1812	24.3357	26.7325	NA	NA	NA	NA	NA	NA	NA	NA	NA
Acaa2	28.2078	28.1379	28.0866	25.4919	26.055	24.4337	24.7883	26.2625	24.0046	24.9884	23.9012	25.9387	NA	NA	NA	NA	NA	NA	NA	NA	NA
Acss1	27.5358	28.0243	28.0978	24.8958	22.0829	NA	21.3477	24.8276	20.6705	24.1196	20.8771	24.1836	NA	NA	NA	NA	NA	NA	NA	NA	NA
Sdhb	29.5315	29.4751	28.7888	24.5202	24.4616	24.2493	24.0179	25.1149	24.0669	24.0057	24.1302	23.8556	NA	NA	NA	NA	NA	NA	NA	NA	NA
Lrpprc	31.933	31.913	31.8927	24.1483	26.226	25.4207	24.2657	25.6779	25.035	24.609	25.3273	25.5627	NA	NA	NA	NA	NA	NA	NA	NA	NA
Tmem65	26.4494	26.5762	26.3807	NA	21.9504	23.5898	NA	25.7064	24.6048	21.9715	21.7952	NA	NA	NA	NA	NA	NA	NA	NA	NA	NA
Trap1	31.8261	32.0317	32.1776	24.4444	25.5887	24.5845	22.2855	25.013	23.9517	24.19	24.4848	25.0059	NA	NA	NA	NA	NA	NA	NA	NA	NA
Ech1	33.4925	33.5087	33.4862	25.0482	25.0807	22.7773	25.1038	24.9368	22.6607	24.9291	22.3953	24.6259	NA	NA	NA	NA	NA	NA	NA	NA	NA
Lonp1	29.618	29.633	29.5647	23.6953	25.4086	24.7802	24.3005	24.7523	24.5389	23.719	23.6631	24.7442	NA	NA	NA	NA	NA	NA	NA	NA	NA
Cox7a2l	27.5685	27.6792	27.6953	23.9703	25.1967	22.8305	24.7946	24.744	23.2683	24.7538	NA	24.5519	NA	NA	NA	NA	NA	NA	NA	NA	NA
Dld	28.9335	28.884	28.9587	22.4507	22.1105	25.0426	20.1642	25.3896	23.0733	22.9171	24.2663	24.7688	NA	NA	NA	NA	NA	NA	NA	NA	NA
Gcdh	26.3229	26.2927	26.1577	NA	NA	NA	NA	23.7846	22.2699	NA	NA	23.4835	NA	NA	NA	NA	NA	NA	NA	NA	NA
Ptcd3	30.0965	30.0337	30.0722	23.5836	NA	23.8768	25.8143	NA	24.1355	NA	23.8815	NA	NA	NA	NA	NA	NA	NA	NA	NA	NA
Letm1	29.2938	29.2593	28.5669	NA	25.9408	24.2615	NA	25.5292	24.6683	23.7591	23.7449	25.5329	NA	NA	NA	NA	NA	NA	NA	NA	NA
Iars2	29.2303	29.1895	29.3139	NA	25.2705	24.7284	NA	25.4876	24.7575	22.1858	24.5208	23.7474	NA	NA	NA	NA	NA	NA	NA	NA	NA
Suclg1	26.4367	26.6539	26.5374	22.7375	25.0283	24.5016	21.8777	24.9364	24.2396	23.1803	24.2784	24.76	NA	NA	NA	NA	NA	NA	NA	NA	NA
Dnaja3	29.6293	28.9503	29.6486	23.7692	24.1053	23.454	23.9567	23.9135	23.0857	23.101	22.9849	24.2691	NA	21.5666	NA	NA	NA	NA	NA	NA	NA
Grpel1	29.3107	29.3006	29.2899	24.0362	25.1294	23.8263	23.0602	24.9854	22.4243	23.7671	23.8706	21.7217	NA	NA	NA	NA	NA	NA	NA	NA	NA
Mrpl46	28.5832	28.6936	28.6297	23.9406	25.2181	24.1612	24.5817	24.907	24.1921	23.3836	23	24.787	NA	NA	NA	NA	NA	NA	NA	NA	NA
Pdk1	27.776	28.3249	28.2975	19.4409	24.0654	20.2381	NA	24.2933	21.7103	22.3028	22.676	23.8866	NA	NA	NA	NA	NA	NA	NA	NA	NA
Oat	30.3537	30.0364	30.1101	NA	23.3262	23.1231	NA	24.8548	22.8357	20.9068	22.8568	24.3637	NA	NA	NA	NA	NA	NA	NA	NA	NA
Acadsb	27.2009	27.5453	27.5166	22.4623	23.1329	NA	22.1151	23.1197	21.2272	20.6942	NA	22.6411	NA	NA	NA	NA	NA	NA	NA	NA	NA
Ndufaf2	29.2194	29.532	29.553	24.6383	22.9048	21.018	NA	21.512	NA	22.3731	NA	NA	NA	NA	NA	NA	NA	NA	NA	NA	NA
Gfm1	28.3793	28.3909	28.4477	23.493	24.3479	23.4436	23.939	24.0154	23.3733	22.6617	23.812	22.7699	NA	NA	NA	NA	NA	NA	NA	NA	NA
Bckdha	28.6241	28.3502	28.5629	19.1438	24.443	23.0708	NA	24.8582	22.9308	22.8316	23.3917	24.6948	NA	NA	NA	NA	NA	NA	NA	NA	NA
Ndufs3	28.6144	28.5436	28.5002	NA	22.5768	22.7856	NA	23.4181	22.9915	22.1385	22.3391	23.133	NA	NA	NA	NA	NA	NA	NA	NA	NA
Mrpl12	28.2742	28.3031	28.2894	23.0798	24.7175	23.4522	23.5621	23.794	22.4782	21.9971	22.5853	22.9282	NA	NA	NA	NA	NA	NA	NA	NA	NA
Iscu	26.6384	26.6027	26.5823	NA	22.9483	NA	21.4732	22.8004	21.6935	21.1227	21.6531	22.6776	NA	NA	NA	NA	NA	NA	NA	NA	NA
Ndufaf4	28.4884	28.3482	28.5344	NA	23.2536	22.3114	NA	23.565	22.5568	21.673	22.2729	22.6449	NA	NA	NA	NA	NA	NA	NA	NA	NA
Ndufaf3	28.0838	28.1659	28.1237	NA	22.0265	NA	NA	23.2174	22.526	NA	22.1535	22.9142	NA	NA	NA	NA	NA	NA	NA	NA	NA
Aldh1b1	27.2805	27.2891	27.3126	23.3844	NA	NA	23.3583	NA	NA	23.1497	NA	NA	NA	NA	NA	NA	NA	NA	NA	NA	NA
Glud1	28.3285	28.3075	28.3539	NA	NA	NA	NA	23.0262	22.2019	NA	NA	NA	NA	NA	NA	NA	NA	NA	NA	NA	NA
Timm44	29.8339	29.7302	29.7692	20.1851	20.8577	21.3762	NA	22.7552	NA	19.4952	NA	NA	NA	NA	NA	NA	NA	NA	NA	NA	NA
Vars2	27.3652	27.2147	27.2046	21.4696	22.3745	21.7391	22.1732	21.6722	21.6168	20.2537	21.0036	NA	NA	NA	NA	NA	NA	NA	NA	NA	NA
Parl	27.5055	26.9228	27.7794	20.122	21.8447	20.7044	NA	22.8639	22.0913	19.577	NA	22.5958	NA	NA	NA	NA	NA	NA	NA	NA	NA
Cox7c	27.5592	27.5562	27.5786	26.1631	30.0752	29.1212	22.0324	30.5029	29.5057	28.0547	29.1552	30.8494	NA	NA	NA	NA	18.8347	NA	NA	NA	NA
Idh3a	28.4163	28.4833	28.5255	20.9313	26.3786	26.2971	17.9534	26.9452	26.4255	24.1795	26.1616	27.0618	NA	NA	NA	NA	20.1195	NA	NA	18.1376	NA
Ogdh	27.2659	26.9842	27.0613	26.7011	27.4895	27.2366	23.7087	27.3859	26.718	26.2305	26.8243	27.1773	NA	NA	NA	NA	NA	NA	NA	NA	NA
Ndufa10	26.2887	26.5816	26.6751	25.9992	26.9667	26.5445	21.3181	27.0165	26.4352	25.0094	26.6258	27.132	NA	NA	NA	NA	NA	NA	NA	NA	NA
Hadhb	28.3061	28.2876	28.3375	23.2799	26.5877	24.8542	24.5082	27.2876	25.1939	25.6329	24.585	26.1332	NA	NA	NA	NA	NA	NA	NA	NA	NA
Ndufb9	27.8812	27.8437	27.7888	23.3361	25.8841	25.5941	22.6937	25.7867	25.1489	23.5426	24.9986	25.2993	NA	NA	NA	NA	NA	NA	NA	NA	NA
Abcb7	28.0272	28.0113	27.935	NA	23.8453	22.8532	NA	24.2618	23.4507	20.1393	22.9337	23.5821	NA	NA	NA	NA	NA	NA	NA	NA	NA
Bckdk	27.4773	28.2821	28.0291	NA	23.9026	22.6022	NA	23.9264	22.1947	NA	22.2893	22.3738	NA	NA	NA	NA	NA	NA	NA	NA	NA
Echs1	28.5502	28.7807	28.5933	NA	22.2908	NA	NA	23.5081	22.2435	21.2946	22.2827	23.5361	NA	NA	NA	NA	NA	NA	NA	NA	NA
Vwa8	25.7444	25.6148	24.547	22.3486	20.9921	20.8936	22.461	20.2892	NA	22.6345	NA	20.407	NA	NA	NA	NA	NA	NA	NA	NA	NA
Cs	31.3368	31.3366	31.3008	28.0382	29.8458	29.0949	29.3346	29.5481	28.7097	27.9253	28.8186	29.6994	NA	NA	16.7201	NA	NA	NA	NA	NA	NA
Ndufa2	28.8876	28.8141	28.7842	26.2921	29.6879	28.9048	24.9945	29.3709	28.5982	27.6679	28.5259	29.4948	NA	22.4754	NA	NA	NA	NA	NA	NA	NA
Cox4i1	27.2332	27.2685	27.149	20.7542	26.7948	26.2918	NA	28.0135	26.8857	25.3536	26.5036	28.0203	NA	NA	NA	NA	NA	NA	NA	NA	NA
Mrpl39	28.823	28.8306	28.8855	19.9808	26.3274	25.0803	NA	25.9247	24.6254	24.0109	22.7956	25.5249	NA	NA	NA	NA	NA	NA	NA	NA	NA
Mcu	27.0137	26.7827	26.7878	NA	24.6092	23.2547	NA	24.1798	22.8893	NA	22.682	24.363	NA	NA	NA	NA	NA	NA	NA	NA	NA
Mrps9	26.8132	26.6777	26.573	NA	NA	NA	NA	NA	NA	NA	NA	NA	20.5642	NA	19.5332	NA	NA	NA	NA	NA	NA
Coq9	25.217	24.9942	24.8492	22.7294	22.521	25.553	NA	25.9534	25.6398	22.7499	24.9684	24.7528	NA	NA	NA	NA	20.956	NA	NA	NA	NA
Uqcrfs1	NA	25.3323	25.2153	NA	25.1857	24.0508	NA	25.2281	23.8123	23.7935	24.1174	25.0055	NA	NA	NA	NA	NA	NA	NA	NA	NA
Afg3l2	27.3284	27.2194	27.2289	23.3619	NA	23.52	23.8385	23.7307	22.7605	NA	NA	22.6835	NA	NA	NA	NA	NA	NA	NA	NA	NA
Coq5	27.2314	27.0973	27.2473	23.1843	26.1551	24.9035	22.891	26.0344	24.7425	23.0221	24.7589	25.6311	NA	NA	NA	NA	NA	NA	NA	NA	NA
Idh3g	27.7376	27.7933	27.8084	26.1261	27.2199	27.3759	26.7166	26.8851	27.1864	26.1535	27.3137	27.1769	NA	NA	NA	NA	18.6909	NA	NA	NA	NA
Ethe1	29.1221	29.3191	28.9488	NA	NA	NA	NA	24.0409	NA	NA	NA	NA	NA	NA	NA	NA	NA	NA	NA	NA	NA
Hadh	29.0803	29.152	29.0642	23.3123	25.9368	26.2541	22.9099	26.6106	26.1622	25.981	24.2826	25.4517	NA	22.1106	NA	NA	NA	NA	NA	NA	NA
Slc25a11	25.8465	25.9212	26.0815	23.6992	25.1459	25.1738	24.4061	25.5375	24.3668	24.1093	24.6193	24.803	NA	NA	NA	NA	NA	NA	NA	NA	NA
Gfm2	26.6553	26.6261	26.7868	NA	24.047	NA	NA	23.6789	23.412	NA	NA	NA	NA	NA	NA	NA	NA	NA	NA	NA	NA
Idh2	26.7552	26.8288	NA	26.4208	26.7067	23.6148	26.1317	26.97	23.2571	26.0309	23.3395	26.8376	19.295	NA	17.6547	19.6207	19.6878	NA	19.1302	NA	NA
Cpt2	27.7396	27.6826	27.6647	24.083	26.5139	24.8462	25.4039	26.3242	24.5769	25.2642	24.7975	25.9332	NA	NA	NA	NA	NA	NA	NA	NA	NA
Gcsh	29.1794	29.1799	29.162	NA	22.2759	NA	NA	24.4267	23.7167	NA	20.9676	24.5102	NA	NA	NA	NA	NA	NA	NA	NA	NA
Nfs1	26.8268	27.1885	27.3464	21.5628	NA	22.0178	NA	23.0595	21.836	20.7207	21.4432	NA	NA	NA	NA	NA	NA	NA	NA	NA	NA
Atp5c1	28.0146	28.1305	28.1293	27.8872	29.0545	28.6712	29.2719	28.8013	28.3683	27.5292	28.5133	29.0539	NA	NA	NA	NA	18.8312	NA	NA	NA	NA
Fh	27.7569	27.6933	27.6233	24.5765	27.4709	25.9002	24.9443	27.3587	26.5095	25.5291	26.6588	27.6658	18.3424	NA	NA	NA	22.9954	18.7804	NA	20.6342	NA
Oxct1	28.9496	28.7533	29.0227	24.7476	27.2885	25.2206	20.0959	26.9858	25.1781	25.6474	25.2032	26.9949	NA	NA	NA	NA	NA	NA	NA	NA	NA
Slc25a3	28.1973	28.1698	28.2505	23.7623	26.5279	25.3486	24.2778	26.2369	24.5464	23.8859	25.0167	25.6147	NA	NA	NA	NA	NA	NA	NA	NA	NA
Aldh2	28.9125	28.8684	28.9245	23.9356	25.4809	22.8929	24.8839	25.743	24.1015	24.575	24.3272	25.9814	NA	NA	NA	NA	NA	NA	NA	NA	NA
Ssbp1	32.8506	32.7593	32.3512	NA	23.9452	22.4971	NA	24.5169	23.2933	NA	22.4117	24.6267	NA	NA	NA	NA	NA	NA	NA	NA	NA
Fech	29.4844	29.5163	29.5709	NA	NA	22.4247	21.0459	23.7299	22.6938	20.3493	21.7841	21.8963	NA	NA	NA	NA	NA	NA	NA	NA	NA
Macrod1	26.082	25.8948	26.0509	NA	20.9464	22.0288	NA	22.7721	21.8957	21.6604	21.8734	19.6485	NA	NA	NA	NA	NA	NA	NA	NA	NA
Mipep	28.386	28.6475	28.5313	20.5106	23.9682	23.3877	20.9869	23.7144	23.2726	22.5995	22.937	21.5433	NA	NA	NA	NA	NA	NA	NA	NA	NA
Dbt	27.1704	27.1704	26.804	18.5168	21.8761	21.6018	NA	23.7445	23.0177	21.7496	21.6574	23.0878	NA	NA	NA	NA	NA	NA	NA	NA	NA
Ndufs8	26.8819	26.8103	26.956	NA	NA	NA	NA	22.9849	22.3253	NA	21.5579	25.6684	NA	NA	NA	NA	NA	NA	NA	NA	NA
Cisd3	24.0116	23.983	23.8818	NA	NA	NA	NA	23.3911	NA	NA	NA	NA	NA	NA	NA	NA	NA	NA	NA	NA	NA
Clpx	29.1078	28.8685	28.9823	20.969	21.6628	21.528	21.2844	22.5699	NA	NA	20.6955	NA	NA	NA	NA	NA	NA	NA	NA	NA	NA
Mccc2	30.6702	30.3276	30.6285	NA	NA	NA	NA	21.8695	NA	NA	NA	NA	NA	NA	NA	NA	NA	NA	NA	NA	NA
Atp5a1	31.7499	31.7838	31.6969	26.3812	29.8257	28.887	26.7633	29.5721	28.4567	27.9961	28.665	30.0227	NA	NA	NA	NA	NA	14.461	NA	NA	NA
Tfam	29.7562	30.0048	29.946	21.8214	22.1461	20.864	NA	23.6922	22.7566	20.4661	22.128	23.0168	NA	NA	NA	NA	NA	NA	NA	NA	NA
Uqcrb	26.672	27.0255	27.2967	NA	26.4928	25.5376	NA	27.6302	26.5577	24.1425	25.517	27.5294	NA	NA	NA	NA	NA	NA	NA	NA	NA
Eci2	28.9169	28.8235	28.9227	24.496	26.0132	24.6616	25.7142	25.2842	24.4935	24.4378	24.4873	24.1212	NA	NA	NA	NA	NA	NA	16.8898	NA	NA
Stoml2	28.3681	28.3792	28.7561	NA	22.7275	21.4653	NA	22.1639	20.905	NA	21.4153	21.0311	NA	NA	NA	NA	NA	NA	NA	NA	NA
Ndufa6	27.8256	27.8346	27.9467	23.406	26.9686	26.7118	21.4309	27.6999	27.1906	26.0167	27.0145	28.0462	NA	NA	NA	NA	NA	NA	NA	NA	NA
Sucla2	26.7078	26.6293	26.6678	22.1408	25.7274	24.4218	19.6128	25.893	24.7932	22.6466	24.4916	25.6702	NA	NA	NA	NA	NA	NA	NA	NA	NA
Fxn	23.4127	23.8649	23.2745	23.024	25.2098	24.7224	24.2626	24.9054	23.7127	23.2444	24.0524	23.9475	NA	NA	NA	NA	NA	NA	NA	NA	NA
Ndufb4	26.7243	27.5373	26.8086	NA	25.0993	NA	22.6744	24.6806	23.2964	22.5036	23.4512	24.6741	NA	NA	NA	NA	NA	NA	NA	NA	NA
Pmpca	27.4543	27.2778	27.5348	21.6336	22.1762	NA	21.7257	21.8809	21.2674	20.9634	NA	21.1921	NA	NA	NA	NA	NA	NA	NA	NA	NA
Zadh2	25.0162	24.7752	25.0861	20.0323	22.7198	21.9421	21.1229	22.525	21.9661	21.8794	22.195	22.3098	NA	NA	NA	NA	NA	NA	NA	NA	NA
Fam162a	27.3698	27.3103	27.9375	27.9699	28.5794	27.9381	29.0527	28.1804	27.0876	26.8968	27.2949	28.4935	NA	NA	NA	NA	NA	NA	NA	NA	NA
Ndufv3	24.7423	24.5523	24.6779	NA	24.7984	21.7888	NA	25.0615	23.2876	20.9917	22.044	25.3553	NA	NA	NA	NA	20.8415	NA	NA	NA	NA
Sod2	24.4048	25.2338	24.8034	22.5798	24.8808	23.713	23.0001	24.7824	23.4998	23.0208	23.4215	24.581	NA	NA	NA	NA	NA	NA	NA	NA	NA
Spryd4	31.0753	31.0914	31.2714	NA	NA	22.7754	NA	23.3755	22.0316	NA	22.0821	NA	NA	NA	NA	NA	NA	NA	NA	NA	NA
Mrpl10	26.61	26.682	23.6403	NA	NA	22.6739	NA	21.4748	NA	20.851	NA	NA	NA	NA	NA	NA	NA	NA	NA	NA	NA
Bphl	25.8988	25.7699	25.4905	NA	24.5737	23.2214	NA	25.1907	24.3029	21.7472	23.3016	24.6913	NA	NA	NA	NA	NA	NA	NA	NA	NA
L2hgdh	25.2526	25.4259	25.5223	NA	23.3448	23.6539	NA	24.1312	23.9143	21.8031	23.3253	NA	NA	NA	NA	NA	NA	NA	NA	NA	NA
Cyc1	23.7706	23.4996	23.949	23.9842	24.8439	24.2261	22.7387	23.69	22.9005	22.6741	22.568	22.7639	22.1851	NA	NA	NA	NA	NA	NA	NA	NA
Aldh4a1	24.4281	25.8757	25.9246	NA	22.2593	24.1342	NA	23.679	22.4553	NA	22.9337	22.1028	NA	NA	NA	NA	NA	NA	NA	NA	NA
Pptc7	25.3032	25.2336	25.2301	20.1963	22.9909	22.5774	NA	23.451	21.7067	NA	22.5086	22.848	NA	NA	NA	NA	NA	NA	NA	NA	NA
Coq7	25.2949	25.2366	24.9334	NA	22.9485	20.4615	NA	23.6766	NA	NA	NA	22.9842	NA	NA	NA	NA	NA	NA	NA	NA	NA
Pdp1	NA	NA	NA	20.167	22.7579	22.8203	18.771	23.7641	23.1987	18.4356	22.759	22.8761	NA	NA	NA	NA	NA	NA	NA	NA	NA
Ndufv2	24.2126	25.8116	25.7646	NA	23.4607	21.5366	NA	25.4088	NA	21.7804	NA	24.3343	NA	NA	NA	NA	NA	NA	NA	NA	NA
Ndufaf5	NA	NA	NA	NA	22.3863	22.073	19.9215	22.3438	22.1667	NA	21.968	21.913	NA	NA	NA	NA	NA	NA	NA	NA	NA
Abhd11	26.4645	26.6408	26.5312	NA	NA	NA	NA	NA	24.1572	NA	23.0193	NA	NA	NA	NA	NA	NA	NA	NA	NA	NA
Ndufab1	30.044	29.9537	29.9685	27.4821	28.7372	28.0876	28.787	28.6317	28.0009	27.2663	28.0869	28.7894	NA	NA	NA	NA	NA	NA	NA	NA	NA
Pccb	25.3098	25.4319	24.5049	NA	23.8277	23.2635	NA	24.5266	23.5355	22.7815	NA	24.37	NA	NA	NA	NA	NA	NA	NA	NA	NA
Ndufb8	NA	23.8427	24.0611	22.3785	24.0619	21.6775	23.1372	25.6581	23.436	21.8753	22.4977	24.6875	NA	NA	NA	NA	NA	NA	NA	NA	NA
Pdhx	25.0166	25.6087	25.6662	NA	23.0736	21.8836	NA	22.5638	NA	NA	22.2655	NA	NA	NA	NA	NA	NA	NA	NA	NA	NA
Ndufb3	25.807	25.8108	25.955	NA	24.6167	19.9926	NA	22.3202	20.4374	NA	20.0768	20.52	NA	NA	NA	NA	NA	NA	NA	NA	NA
Pdk2	25.33	24.2388	25.2246	25.5457	27.487	26.8532	27.2998	27.3368	26.8688	25.6161	26.8692	27.7287	17.6244	NA	NA	NA	NA	NA	NA	NA	NA
Ndufa7	25.4768	25.3606	25.7676	NA	26.3077	22.6614	NA	26.1861	23.25	23.1506	23.9167	26.0705	NA	NA	NA	17.3476	NA	NA	NA	NA	NA
Clpp	27.4659	27.5295	26.9654	22.9874	23.4144	22.6261	22.1207	24.0843	21.6506	23.216	23.1767	22.8491	NA	NA	NA	NA	NA	NA	NA	NA	NA
Mpc1	NA	NA	NA	26.8932	28.7507	27.8782	26.8153	28.4481	27.114	26.5935	27.3425	28.3892	NA	NA	NA	NA	NA	NA	NA	NA	NA
Bdh1	NA	NA	NA	NA	27.5492	NA	NA	26.6311	21.9942	24.6055	NA	26.6563	NA	NA	NA	NA	NA	NA	NA	NA	NA
Pcca	23.743	23.9764	24.1219	21.9998	25.9829	25.1272	21.5135	25.8275	25.0458	24.8728	24.7986	26.0271	NA	NA	NA	NA	16.481	NA	NA	NA	NA
Slc25a4	NA	NA	NA	24.7701	26.6132	27.3411	23.1549	27.6888	26.6623	25.4284	26.3261	26.3608	NA	NA	NA	NA	NA	NA	NA	NA	NA
Mpc2	25.9907	26.2254	26.1736	24.6924	25.5285	25.8797	25.7345	25.9604	25.0986	24.5058	25.5105	24.8326	NA	NA	NA	NA	NA	NA	NA	NA	NA
Slc25a12	NA	NA	NA	21.0569	26.1413	26.802	20.1191	27.2966	27.0266	24.7975	26.7233	26.8316	NA	NA	NA	NA	NA	NA	NA	NA	NA
Pdk4	NA	NA	NA	23.6134	25.823	24.6124	24.498	25.9065	24.1541	23.1834	24.5352	25.3784	NA	NA	NA	NA	NA	NA	NA	NA	NA
Me3	NA	NA	NA	23.4391	23.6938	23.2934	20.0106	24.043	23.6247	20.8294	23.4446	21.6099	NA	NA	NA	NA	NA	NA	NA	NA	NA
Aldh6a1	24.6798	24.7472	24.5916	20.6742	24.642	22.5268	NA	24.9572	22.9003	22.4561	23.3287	24.0731	NA	NA	NA	NA	NA	NA	NA	NA	NA
Ndufs7	27.4241	27.4316	27.413	23.5398	25.5221	23.8322	21.4377	25.4541	22.7515	22.1573	23.8485	24.6878	NA	NA	NA	NA	NA	NA	NA	NA	NA
Cbr4	23.9927	24.122	24.0247	24.633	25.0346	24.2654	24.9146	25.2062	23.3695	23.7373	23.7813	24.3195	NA	NA	NA	NA	NA	NA	NA	NA	NA
Dlst	23.6334	NA	22.5986	NA	23.2256	22.741	NA	23.4927	22.9342	21.9965	NA	NA	NA	NA	NA	NA	NA	NA	NA	NA	NA
Cox7a2	24.6981	24.7161	24.8145	22.6556	24.3575	24.2691	23.743	24.9565	22.3868	23.3458	22.3759	24.1443	NA	NA	NA	NA	NA	NA	NA	NA	NA
Gstk1	NA	NA	NA	24.0917	24.8964	23.0626	22.2117	24.8976	22.7261	23.2699	22.9542	24.4314	NA	NA	NA	NA	NA	NA	NA	NA	NA
Ldhd	NA	NA	NA	21.0937	24.6974	23.7425	20.6724	23.9572	22.3603	20.644	22.9325	22.9562	NA	NA	NA	NA	NA	NA	NA	NA	NA
Hibch	25.4058	25.2581	25.4855	21.6231	23.6375	22.4233	22.8064	23.2308	22.2907	21.8668	22.0656	23.0803	NA	NA	NA	NA	NA	NA	NA	NA	NA
Dlat	23.2427	23.2507	22.9344	NA	23.8321	22.4258	NA	23.9355	22.2914	NA	22.6398	20.9616	NA	NA	NA	NA	NA	NA	NA	NA	NA
Cox7a1	NA	NA	NA	20.8423	24.6298	22.6902	NA	23.9613	23.0075	22.4217	22.5687	24.2805	NA	NA	NA	NA	NA	NA	NA	NA	NA
Dnajc30	NA	NA	NA	NA	24.196	NA	NA	23.5161	22.4799	NA	23.0275	24.0767	NA	NA	NA	NA	NA	NA	NA	NA	NA
Tmem126a	NA	NA	NA	21.6918	21.9808	22.6997	NA	23.6828	23.132	20.4131	NA	22.3703	NA	NA	NA	NA	NA	NA	NA	NA	NA
Ptcd2	NA	NA	NA	21.9563	NA	22.0254	23.0861	NA	22.0871	21.5437	22.3762	NA	NA	NA	NA	NA	NA	NA	NA	NA	NA
Ckmt2	NA	NA	NA	20.1894	23.9928	23.3974	20.3546	NA	21.3289	22.0128	22.1799	NA	NA	NA	NA	NA	NA	NA	NA	NA	NA
Rtn4ip1	25.3424	25.511	25.9699	22.377	23.265	NA	23.3137	22.8123	NA	21.8295	NA	22.4402	NA	NA	NA	NA	NA	NA	NA	NA	NA
Spr	24.8318	24.6757	24.8826	22.7294	NA	22.0048	23.3704	NA	NA	22.6814	22.7134	NA	NA	NA	NA	NA	NA	NA	NA	NA	NA
Eci1	25.5636	25.6974	25.6388	26.0489	26.0782	25.5694	22.6796	27.554	26.3446	25.865	26.0978	27.8366	NA	NA	NA	NA	NA	NA	NA	NA	NA
Crat	25.4855	25.9404	25.9875	25.2614	27.0164	26.197	25.6224	27.0124	25.4976	25.2663	25.4394	25.9039	NA	NA	NA	NA	NA	NA	NA	NA	NA
Uqcc2	27.727	27.6216	27.4855	NA	NA	21.9412	20.6508	22.4441	21.4643	NA	21.7771	21.7296	NA	NA	NA	NA	NA	NA	NA	NA	NA
Ndufv1	25.0253	24.8866	24.8615	NA	23.8874	23.0965	NA	23.9745	22.7353	NA	22.8046	NA	NA	NA	NA	NA	NA	NA	NA	NA	NA
Fam210a	NA	NA	NA	24.0829	26.7987	23.3397	23.7193	26.7648	25.7668	24.692	25.7051	26.5278	NA	NA	NA	NA	NA	NA	NA	NA	NA
Acadvl	24.4638	24.5289	24.3361	24.3186	26.8618	25.884	24.2657	27.1383	25.8802	25.1653	25.6039	26.9051	NA	NA	NA	NA	NA	NA	NA	NA	NA
Atp5po	NA	NA	NA	28.5562	31.3647	30.3084	28.7561	30.7505	30.0287	29.4234	30.067	30.9393	17.8774	NA	NA	NA	17.6923	NA	NA	16.4514	NA
Atp5f1b	NA	NA	NA	26.9994	31.0828	29.7113	27.3753	30.669	29.9178	29.432	29.989	31.2236	18.7175	NA	NA	NA	21.2919	NA	16.515	18.4479	15.4716
Atp5md	NA	NA	NA	26.9847	28.5802	27.9457	26.4151	28.3806	27.2505	26.6777	27.567	28.0652	NA	NA	NA	NA	NA	NA	NA	NA	NA
Atp5pd	NA	NA	NA	22.432	27.6628	27.051	20.9621	28.26	27.4986	26.3866	27.1704	28.0352	NA	NA	NA	14.9713	NA	NA	NA	NA	NA
Coq8a	NA	NA	NA	24.8396	28.61	27.1358	25.6354	28.2887	26.9688	25.5544	27.3062	28.9366	NA	NA	NA	NA	NA	NA	NA	NA	NA
Coq10a	NA	NA	NA	24.8511	26.5799	26.3809	25.3972	26.4754	25.7947	24.5994	26.0512	26.1772	NA	NA	NA	NA	NA	NA	NA	NA	NA
Atp5pf	NA	NA	NA	22.2739	26.2141	24.2249	NA	27.1455	25.3438	22.4337	24.8984	27.412	NA	NA	NA	NA	NA	NA	NA	NA	NA
Acad12	NA	NA	NA	21.5393	25.6913	24.4124	21.3942	25.5602	23.9598	24.8282	24.3834	25.1306	NA	NA	NA	NA	NA	NA	NA	NA	NA
Atp5mg	NA	NA	NA	25.2693	24.6423	25.9139	25.0002	25.8561	24.6864	24.3216	24.8237	24.0695	NA	NA	NA	NA	NA	NA	NA	NA	NA
Atp5pb	NA	NA	NA	23.2651	25.5063	24.7015	22.7415	25.2766	24.3149	23.4141	24.0814	24.8159	NA	NA	NA	NA	17.9673	NA	NA	NA	NA
Gpt2	27.2371	27.3653	27.3212	NA	24.2307	25.8841	22.498	24.8752	25.2403	NA	25.5328	23.1024	NA	NA	NA	NA	NA	NA	NA	NA	NA
Ndufa9	NA	NA	NA	24.0842	26.1212	25.6723	25.3345	25.4447	24.7941	24.067	25.0496	24.7218	NA	NA	NA	NA	NA	NA	NA	NA	NA
Pcx	NA	NA	NA	21.7898	23.8613	23.9272	20.9745	24.8532	24.6711	22.313	24.0482	24.7113	NA	NA	NA	NA	NA	NA	NA	NA	NA
Acadl	NA	NA	NA	NA	23.5452	22.6392	NA	25.6896	23.142	22.4515	22.5418	24.655	NA	NA	NA	NA	NA	NA	NA	NA	NA
Acad8	NA	NA	NA	22.905	25.6327	24.8287	23.0119	25.134	24.6614	23.1033	24.5114	24.7466	NA	NA	NA	NA	NA	NA	NA	NA	NA
Mtco1	NA	NA	NA	NA	NA	NA	NA	26.0497	25.6178	NA	NA	26.2925	NA	NA	NA	NA	NA	NA	NA	NA	NA
Mtatp8	NA	NA	NA	23.1247	23.9319	24.5915	21.827	24.3782	24.2322	22.7889	23.9225	24.1526	21.9159	NA	NA	NA	NA	NA	NA	NA	NA
Auh	NA	NA	NA	NA	NA	NA	NA	23.7709	23.5882	22.4427	23.3296	23.6536	NA	NA	NA	NA	NA	NA	NA	NA	NA
Idh1	NA	NA	NA	24.8568	25.1913	NA	24.8227	25.6673	NA	24.9686	NA	25.3571	NA	NA	NA	NA	NA	NA	NA	NA	NA
H2-Ke6	NA	NA	NA	22.9871	25.1264	24.1723	23.7235	23.8438	22.5792	22.578	23.2256	23.978	NA	NA	NA	NA	NA	NA	NA	NA	NA
Dmac2l	NA	NA	NA	NA	NA	NA	NA	23.0021	21.5912	20.5948	21.788	22.8649	NA	NA	NA	NA	NA	NA	NA	NA	NA
Mt-Cyb	NA	NA	NA	22.1108	24.4462	22.8423	23.0357	24.2541	21.9715	21.5601	22.3996	23.1045	NA	NA	NA	NA	NA	NA	NA	NA	NA
Mmut	NA	NA	NA	22.5164	21.6165	NA	23.0892	22.0009	18.4991	21.4022	20.5265	21.7175	NA	NA	NA	NA	NA	NA	NA	NA	NA
Mmaa	NA	NA	NA	22.8732	23.7105	NA	NA	23.4192	NA	21.2037	NA	22.8282	NA	NA	NA	NA	NA	NA	NA	NA	NA
Atp5f1d	NA	NA	NA	NA	21.9789	22.4829	NA	22.996	22.7231	NA	21.5778	22.9658	NA	NA	NA	NA	NA	NA	NA	NA	NA
Nudt2	NA	NA	NA	NA	NA	NA	NA	NA	NA	NA	NA	NA	NA	24.1927	NA	NA	NA	NA	NA	NA	NA
Slc25a35	NA	NA	NA	NA	21.8479	20.8921	NA	21.6037	NA	NA	21.1029	21.6043	NA	NA	NA	NA	NA	NA	NA	NA	NA
Oxld1	NA	NA	NA	NA	21.7636	NA	NA	NA	NA	NA	NA	22.4916	NA	NA	NA	NA	NA	NA	NA	NA	NA
Dnajc28	NA	NA	NA	NA	NA	NA	NA	21.4204	NA	NA	NA	NA	NA	NA	NA	NA	NA	NA	NA	NA	NA
Atp5f1a	NA	NA	NA	NA	NA	NA	NA	NA	NA	NA	NA	NA	18.0934	NA	NA	NA	NA	NA	NA	NA	NA
Vim	NA	NA	NA	NA	NA	NA	NA	NA	NA	NA	NA	NA	NA	24.2674	23.2005	NA	NA	NA	NA	NA	NA
Actg1	NA	NA	NA	NA	22.2586	26.7268	NA	24.2179	28.2926	20.8284	27.0103	24.6072	NA	NA	NA	NA	NA	NA	NA	NA	NA
Erh	NA	NA	NA	NA	NA	NA	NA	NA	NA	NA	NA	NA	NA	22.3237	21.4564	NA	NA	NA	NA	NA	NA
Hba-a1	NA	NA	NA	27.3621	NA	26.8488	22.3262	24.3616	28.096	25.3158	27.5849	24.6145	27.9187	26.9944	23.8686	25.3813	24.7517	NA	24.7231	24.3561	17.4512
Mylpf	NA	NA	NA	20.3666	25.1921	28.7715	NA	26.6729	28.0496	21.0748	29.8518	27.68	NA	NA	NA	NA	17.7978	NA	NA	18.3336	NA
Myh4	NA	NA	NA	19.4654	22.6186	27.7337	19.5954	23.897	28.4216	20.3886	28.4174	23.5171	NA	20.1273	NA	16.5211	18.1871	16.997	16.8647	18.6293	15.9262
Gatd3a	NA	NA	NA	22.7229	22.4863	23.5981	21.0281	26.1428	25.763	24.3121	24.7555	25.2309	NA	NA	NA	NA	19.4501	NA	NA	NA	NA
Myh2	NA	NA	NA	NA	26.8887	NA	NA	25.905	20.7984	NA	NA	27.1601	19.0072	19.1394	18.149	NA	NA	NA	NA	NA	NA
Myh1	NA	NA	NA	22.7582	26.9366	28.5387	23.318	26.9311	29.1643	22.5336	29.1665	28.0272	18.5463	NA	NA	NA	18.9606	NA	NA	16.7222	NA
Aldoa	NA	NA	NA	19.9751	24.541	27.2028	NA	24.8156	28.2863	22.308	28.292	24.864	20.7948	25.1958	NA	NA	21.906	NA	NA	20.9224	NA
Ca3	NA	NA	NA	NA	26.1843	26.0713	NA	27.0031	28.0811	20.7113	28.0231	28.525	NA	NA	NA	NA	NA	NA	NA	17.3733	NA
Ckm	NA	NA	NA	21.8029	25.3395	27.9347	NA	25.9426	29.015	21.5188	29.0096	27.0633	19.2742	21.918	NA	19.7033	20.2369	NA	18.7534	21.3709	NA
Jmjd6	NA	NA	NA	NA	NA	NA	NA	NA	NA	NA	NA	NA	NA	NA	NA	19.7371	17.5609	NA	NA	18.5188	NA
Ldb3	NA	NA	NA	18.0946	26.0518	26.2715	19.5809	25.6691	26.9216	20.322	27.5849	27.0126	NA	NA	NA	NA	NA	NA	NA	16.7977	NA
Tnnt3	NA	NA	NA	20.7417	25.6609	27.2412	20.6561	25.3013	27.762	20.7708	27.5394	25.7555	NA	20.2263	NA	NA	NA	NA	NA	NA	NA
Myl1	NA	NA	NA	NA	NA	22.1612	NA	22.3056	25.5606	NA	24.7756	NA	NA	NA	NA	NA	NA	NA	NA	NA	NA
Mybpc1	NA	NA	NA	23.2953	27.4855	26.3287	22.8068	27.0976	26.3575	25.0154	26.2062	26.9372	NA	NA	NA	NA	NA	NA	NA	NA	NA
Tnnc2	NA	NA	NA	NA	NA	24.7698	NA	23.6034	27.1806	NA	26.5011	25.1425	NA	NA	NA	NA	23.0306	NA	NA	19.3527	NA
Cdnf	NA	NA	NA	25.437	26.5517	25.1381	23.874	26.9616	24.463	26.1419	25.1384	25.3672	NA	NA	NA	NA	NA	NA	NA	NA	NA
Dnah2	NA	NA	NA	NA	NA	NA	NA	NA	NA	NA	NA	NA	NA	29.6737	23.0368	NA	NA	NA	NA	NA	NA
Actn3	NA	NA	NA	19.5219	22.5835	26.6135	NA	22.7614	27.2795	NA	26.7469	23.1837	NA	21.259	NA	NA	NA	NA	NA	NA	NA
Nxpe5	NA	NA	NA	26.0863	27.0101	25.5769	27.0038	26.5149	25.162	25.5044	25.2166	26.48	21.0689	NA	NA	NA	NA	NA	NA	NA	NA
Kat7	NA	NA	NA	NA	NA	NA	NA	NA	NA	NA	NA	NA	NA	29.9378	NA	NA	NA	NA	NA	NA	NA
Tpm1	NA	NA	NA	NA	19.9723	NA	NA	20.885	23.0264	NA	NA	22.3362	NA	NA	NA	NA	NA	NA	NA	NA	NA
Hbb-bs	NA	NA	NA	24.0267	21.1446	22.0848	22.326	20.8432	23.6238	23.5613	23.2091	21.5605	25.9405	25.4471	21.8368	23.0741	23.1352	NA	18.7673	22.3535	NA
Myoz1	NA	NA	NA	NA	21.5799	23.2802	NA	23.1172	26.492	19.7312	26.3421	24.0658	NA	NA	NA	NA	NA	NA	NA	NA	NA
Pgam2	NA	NA	NA	NA	NA	23.2638	NA	22.8768	24.6384	NA	24.2608	NA	NA	NA	NA	NA	NA	NA	18.7042	NA	NA
Pkm	NA	NA	NA	NA	21.756	25.3063	NA	21.6946	25.8077	NA	26.1854	21.3473	NA	NA	NA	NA	16.173	NA	NA	NA	NA
Hist1h2bp	NA	NA	NA	NA	23.1818	27.1142	NA	24.0336	27.594	NA	28.0065	26.3471	NA	NA	NA	19.4366	20.1319	NA	18.4057	24.9158	NA
Eef1a2	NA	NA	NA	NA	23.9706	24.887	NA	23.7089	25.4942	NA	25.5946	24.5027	NA	23.777	22.7726	NA	NA	NA	NA	19.6289	NA
Eno3	NA	NA	NA	NA	21.5752	24.9036	NA	22.344	25.5372	21.0577	26.173	23.4842	NA	NA	NA	NA	NA	NA	NA	NA	NA
Actn2	NA	NA	NA	NA	25.9026	24.0818	NA	25.957	24.6423	NA	24.7427	27.4629	20.2734	21.7342	NA	NA	NA	NA	NA	NA	NA
Tnnt1	NA	NA	NA	NA	26.3923	NA	NA	27.2359	NA	NA	NA	28.6585	NA	NA	NA	NA	NA	NA	NA	NA	NA
Hist1h4a;	NA	NA	NA	NA	21.8441	25.3599	NA	23.3664	26.0276	NA	26.13	25.2283	NA	26.2364	25.0777	20.7303	20.862	NA	20.2622	26.5265	17.5447
Ldha	NA	NA	NA	NA	23.0232	24.5797	NA	22.5986	25.5955	NA	25.87	23.228	NA	NA	NA	NA	NA	NA	NA	17.3402	NA
Atp2a1	NA	NA	NA	NA	NA	21.385	NA	NA	23.3204	NA	23.1975	NA	NA	NA	NA	NA	NA	NA	NA	NA	NA
Myh7	NA	NA	NA	NA	26.3788	NA	NA	26.4693	NA	NA	19.8445	27.8631	21.2915	NA	NA	NA	NA	NA	NA	NA	NA
Pygm	NA	NA	NA	18.9491	NA	23.3549	NA	NA	24.0575	18.7611	23.4319	NA	NA	NA	NA	NA	NA	NA	NA	NA	NA
Neb	NA	NA	NA	NA	21.6488	23.6225	NA	21.995	24.8758	NA	24.9526	22.9267	NA	NA	NA	NA	NA	NA	NA	NA	NA
Mybpc2	NA	NA	NA	NA	19.2846	23.0421	NA	21.7948	24.7644	NA	24.9898	22.9091	NA	NA	NA	NA	NA	NA	NA	NA	NA
Ttn	NA	NA	NA	NA	20.7183	23.6698	NA	19.8678	23.4479	NA	23.6414	18.9764	15.1791	NA	NA	13.2606	NA	15.083	NA	NA	NA
Hist1h2bc;	NA	NA	NA	NA	NA	NA	NA	NA	NA	NA	NA	NA	NA	27.7938	26.0938	NA	NA	NA	NA	NA	NA
Sh3bp1	NA	NA	NA	22.5299	NA	23.5459	24.4866	24.6868	23.5072	NA	24.2636	23.7726	NA	NA	NA	NA	NA	NA	NA	NA	NA
3110001I22Rik	NA	NA	NA	23.1019	23.2369	23.1525	23.761	22.8921	22.6088	22.1161	23.5452	NA	NA	NA	NA	NA	NA	NA	NA	NA	NA
Prxl2b	NA	NA	NA	23.5228	24.2087	24.8923	23.0988	24.2097	NA	22.6681	NA	23.1553	NA	NA	NA	NA	NA	NA	NA	NA	NA
4930407I10Rik	NA	NA	NA	24.6745	25.7551	25.5293	24.5137	25.4524	NA	NA	25.3407	NA	NA	NA	NA	NA	NA	NA	NA	NA	NA
Mb	NA	NA	NA	NA	NA	NA	NA	NA	NA	NA	NA	NA	22.7697	NA	20.918	NA	NA	NA	NA	NA	NA
Des	NA	NA	NA	19.6012	23.4242	22.7387	19.9321	22.3005	23.2071	NA	23.594	23.8473	19.7571	NA	19.8501	NA	NA	NA	NA	NA	NA
Camk2a	NA	NA	NA	NA	22.616	24.1153	NA	21.1871	24.1623	NA	24.6937	21.5939	NA	NA	NA	NA	NA	NA	NA	NA	NA
Ak1	NA	NA	NA	NA	NA	23.2459	NA	22.3751	24.7272	NA	25.0942	NA	NA	NA	NA	NA	NA	NA	NA	NA	NA
Tubb4a	NA	NA	NA	NA	23.9371	23.6668	21.8284	22.9836	23.6371	21.3646	24.5223	23.8957	NA	NA	NA	NA	NA	NA	NA	NA	NA
Pebp1	NA	NA	NA	NA	NA	NA	NA	NA	23.6923	NA	22.0946	23.1678	NA	NA	NA	NA	NA	NA	NA	NA	NA
Myom2	NA	NA	NA	NA	NA	21.2526	NA	19.051	24.0488	NA	23.9193	NA	NA	NA	18.8776	NA	NA	NA	NA	NA	NA
Myot	NA	NA	NA	NA	23.1933	21.7902	NA	23.1015	23.3707	NA	23.5251	23.5554	NA	NA	NA	NA	NA	NA	NA	NA	NA
Gm9803	NA	NA	NA	NA	NA	NA	NA	22.9819	22.3598	19.9393	NA	NA	NA	NA	NA	NA	NA	NA	NA	NA	NA
1700021F05Rik	NA	NA	NA	19.2492	23.6998	21.8966	NA	23.9404	22.7981	21.2224	22.2882	23.9206	NA	NA	NA	NA	NA	NA	NA	NA	NA
Wrap73	NA	NA	NA	NA	NA	NA	NA	NA	NA	NA	NA	NA	NA	27.5573	NA	NA	NA	NA	NA	NA	NA
Acta1	NA	NA	NA	NA	24.5126	23.9681	NA	24.0982	25.2319	19.8853	24.8853	24.6879	NA	NA	NA	NA	21.0084	NA	NA	19.5114	NA
Apobec2	NA	NA	NA	NA	23.4622	22.0472	NA	23.5539	23.174	NA	23.542	25.034	NA	NA	NA	NA	NA	NA	NA	NA	NA
Pgm1	NA	NA	NA	NA	NA	23.4636	NA	NA	24.3418	NA	24.9452	NA	NA	NA	NA	NA	NA	NA	NA	NA	NA
Agl	NA	NA	NA	NA	21.0842	23.3649	NA	20.6566	23.3904	NA	23.6523	NA	NA	NA	NA	NA	NA	NA	NA	NA	NA
Myoz2	NA	NA	NA	NA	25.0463	NA	NA	24.7116	NA	NA	NA	26.3718	NA	NA	NA	NA	NA	NA	NA	NA	NA
Myom1	NA	NA	NA	NA	NA	NA	NA	NA	NA	NA	NA	NA	NA	NA	NA	NA	17.2627	NA	NA	NA	NA
Hist1h3b	NA	NA	NA	NA	NA	NA	NA	NA	NA	NA	NA	NA	22.0806	26.0912	25.6897	NA	NA	NA	NA	NA	NA
Pdlim3	NA	NA	NA	NA	NA	NA	NA	NA	NA	NA	NA	NA	19.9772	NA	NA	NA	NA	NA	NA	NA	NA
Synpo2	NA	NA	NA	NA	21.955	21.3462	NA	19.6724	21.8212	NA	23.3654	20.3683	NA	20.1544	NA	NA	NA	NA	NA	NA	NA
Acyp2	NA	NA	NA	NA	NA	NA	NA	NA	23.3417	NA	22.7296	22.9494	NA	NA	NA	NA	NA	NA	NA	NA	NA
Ampd1	NA	NA	NA	NA	NA	22.2402	NA	NA	23.1336	NA	23.5082	NA	NA	NA	NA	NA	NA	NA	NA	NA	NA
Pdlim7	NA	NA	NA	20.6168	NA	21.9875	22.8464	NA	22.7505	20.4105	23.1047	NA	NA	NA	NA	NA	NA	NA	NA	NA	NA
Tmem38a	NA	NA	NA	NA	NA	23.2905	NA	NA	23.5436	NA	24.1385	NA	NA	NA	NA	NA	NA	NA	NA	NA	NA
Flnc	NA	NA	NA	NA	22.2413	21.8846	NA	21.9112	22.5462	NA	22.8449	23.2067	NA	NA	NA	NA	NA	NA	NA	NA	NA
Ryr1	NA	NA	NA	NA	NA	NA	NA	NA	21.4419	NA	22.241	NA	NA	NA	NA	NA	NA	NA	NA	NA	NA
H3f3a	NA	NA	NA	NA	22.368	NA	NA	23.1705	24.0512	19.3106	24.084	24.4389	NA	NA	NA	NA	NA	NA	NA	NA	NA
Fhl1	NA	NA	NA	NA	20.4545	NA	NA	23.5572	23.0248	NA	21.9267	24.2866	NA	NA	20.3597	NA	NA	NA	NA	NA	NA
Tnni3	NA	NA	NA	NA	NA	NA	NA	NA	NA	NA	NA	NA	21.6312	NA	NA	NA	NA	NA	NA	NA	NA
Pygb	NA	NA	NA	NA	NA	22.1976	NA	21.0604	23.2639	NA	24.832	NA	NA	NA	NA	NA	NA	NA	NA	NA	NA
Theg	NA	NA	NA	NA	NA	NA	NA	NA	NA	NA	NA	NA	25.0974	24.6745	21.166	NA	NA	NA	NA	NA	NA
N/A	NA	NA	NA	NA	24.2281	23.3916	NA	24.0643	NA	NA	NA	NA	NA	NA	NA	NA	NA	NA	NA	NA	NA
Serhl	NA	NA	NA	NA	23.8594	22.6559	NA	22.7833	22.1071	21.0898	22.6502	NA	NA	NA	NA	NA	NA	NA	NA	NA	NA
Usp7	NA	NA	NA	NA	NA	NA	NA	NA	NA	NA	NA	NA	NA	NA	NA	21.9067	24.1936	NA	22.497	21.7442	NA
Nckipsd	NA	NA	NA	NA	NA	NA	NA	NA	NA	NA	NA	NA	NA	25.3304	NA	NA	NA	NA	NA	NA	NA
Igsf10	NA	NA	NA	NA	NA	NA	NA	NA	NA	NA	NA	NA	NA	25.1759	20.265	NA	NA	NA	NA	NA	NA
Hsp90b1	NA	NA	NA	NA	NA	NA	NA	NA	NA	NA	NA	NA	21.9635	22.6384	21.2805	NA	NA	NA	NA	NA	NA
Srgap1	NA	NA	NA	NA	NA	NA	NA	NA	NA	NA	NA	NA	NA	24.769	20.0806	NA	NA	NA	NA	NA	NA
Ldhb	NA	NA	NA	NA	23.6112	NA	NA	NA	NA	21.2938	NA	23.9566	NA	NA	NA	NA	NA	NA	NA	NA	NA
Prg2	NA	NA	NA	NA	NA	NA	NA	NA	NA	NA	NA	NA	NA	24.5238	20.4795	NA	NA	NA	NA	NA	NA
H2afx	NA	NA	NA	NA	NA	NA	NA	NA	NA	NA	NA	NA	NA	23.2227	23.462	NA	NA	NA	NA	NA	NA
Pdlim1	NA	NA	NA	NA	23.1915	NA	NA	NA	NA	NA	NA	23.9017	NA	NA	NA	NA	NA	NA	NA	NA	NA
Gys1	NA	NA	NA	NA	NA	NA	NA	21.1888	NA	NA	22.4494	NA	NA	NA	NA	NA	NA	NA	NA	NA	NA
Frem1	NA	NA	NA	22.7758	20.1671	NA	20.9197	20.5771	NA	20.3964	NA	NA	NA	NA	NA	NA	NA	NA	NA	NA	NA
Epx	NA	NA	NA	NA	NA	NA	NA	NA	NA	NA	NA	NA	NA	23.4324	20.9779	NA	NA	NA	NA	NA	NA
Hist1h2ah	NA	NA	NA	NA	NA	NA	NA	NA	NA	NA	NA	NA	NA	22.7972	22.2313	NA	NA	NA	NA	NA	NA
Csrp3	NA	NA	NA	NA	NA	NA	NA	21.5381	NA	19.9917	NA	22.9243	NA	NA	NA	NA	NA	NA	NA	NA	NA
Mcpt4	NA	NA	NA	NA	NA	NA	NA	NA	NA	NA	NA	NA	NA	NA	22.447	NA	NA	NA	NA	NA	NA
Cav1	NA	NA	NA	NA	NA	NA	NA	NA	NA	NA	NA	NA	NA	NA	22.2728	NA	NA	NA	NA	NA	NA
Got1	NA	NA	NA	NA	NA	NA	NA	NA	NA	NA	NA	NA	NA	21.8584	NA	NA	NA	NA	NA	NA	NA
Lmna	NA	NA	NA	NA	NA	NA	NA	NA	NA	NA	NA	NA	NA	NA	21.4191	NA	NA	NA	NA	NA	NA
Gm8797	NA	NA	NA	NA	NA	NA	NA	NA	NA	NA	NA	NA	NA	NA	21.0809	NA	NA	NA	NA	NA	NA
Cpa3	NA	NA	NA	NA	NA	NA	NA	NA	NA	NA	NA	NA	NA	NA	21.0413	NA	NA	NA	NA	NA	NA
Aspn	NA	NA	NA	NA	NA	NA	NA	NA	NA	NA	NA	NA	NA	NA	20.6207	NA	NA	NA	NA	NA	NA
YARS2	26.4339	26.5911	26.532	NA	NA	NA	NA	NA	NA	NA	NA	NA	NA	NA	NA	NA	NA	NA	NA	NA	NA
WDR91	NA	24.2227	24.3283	NA	NA	NA	NA	NA	NA	NA	NA	NA	NA	NA	NA	NA	NA	NA	NA	NA	NA
RCC1L	26.2904	26.8984	26.8038	NA	NA	NA	NA	NA	NA	NA	NA	NA	NA	NA	NA	NA	NA	NA	NA	NA	NA
WARS2	24.8218	25.2959	24.7694	NA	NA	NA	NA	NA	NA	NA	NA	NA	NA	NA	NA	NA	NA	NA	NA	NA	NA
USP47	23.5228	23.4264	23.0208	NA	NA	NA	NA	NA	NA	NA	NA	NA	NA	NA	NA	NA	NA	NA	NA	NA	NA
USMG5	29.8086	29.7667	29.7199	NA	NA	NA	NA	NA	NA	NA	NA	NA	NA	NA	NA	NA	NA	NA	NA	NA	NA
UQCC1	28.5359	28.6258	28.5319	NA	NA	NA	NA	NA	NA	NA	NA	NA	NA	NA	NA	NA	NA	NA	NA	NA	NA
UNG	23.142	23.7097	24.5793	NA	NA	NA	NA	NA	NA	NA	NA	NA	NA	NA	NA	NA	NA	NA	NA	NA	NA
TXNRD2	25.983	26.5591	26.0868	NA	NA	NA	NA	NA	NA	NA	NA	NA	NA	NA	NA	NA	NA	NA	NA	NA	NA
TXN2	26.6455	26.8464	27.0975	NA	NA	NA	NA	NA	NA	NA	NA	NA	NA	NA	NA	NA	NA	NA	NA	NA	NA
TSTD1	24.0728	24.63	24.7424	NA	NA	NA	NA	NA	NA	NA	NA	NA	NA	NA	NA	NA	NA	NA	NA	NA	NA
TST	28.1014	28.0629	28.1331	NA	NA	NA	NA	NA	NA	NA	NA	NA	NA	NA	NA	NA	NA	NA	NA	NA	NA
TSFM	28.6918	28.5764	28.4856	NA	NA	NA	NA	NA	NA	NA	NA	NA	NA	NA	NA	NA	NA	NA	NA	NA	NA
TRUB1	24.9652	25.064	24.3555	NA	NA	NA	NA	NA	NA	NA	NA	NA	NA	NA	NA	NA	NA	NA	NA	NA	NA
TRMU	25.8768	26.2849	25.206	NA	NA	NA	NA	NA	NA	NA	NA	NA	NA	NA	NA	NA	NA	NA	NA	NA	NA
TRMT5	24.649	24.5628	23.9518	NA	NA	NA	NA	NA	NA	NA	NA	NA	NA	NA	NA	NA	NA	NA	NA	NA	NA
TRMT11	25.0996	22.6487	24.5087	NA	NA	NA	NA	NA	NA	NA	NA	NA	NA	NA	NA	NA	NA	NA	NA	NA	NA
TRMT10C	29.6225	29.527	29.4401	NA	NA	NA	NA	NA	NA	NA	NA	NA	NA	NA	NA	NA	NA	NA	NA	NA	NA
TRMT1	23.0621	23.0298	23.1047	NA	NA	NA	NA	NA	NA	NA	NA	NA	NA	NA	NA	NA	NA	NA	NA	NA	NA
TRAK2	23.0502	22.8365	22.7009	NA	NA	NA	NA	NA	NA	NA	NA	NA	NA	NA	NA	NA	NA	NA	NA	NA	NA
TOP3A	23.7668	24.1953	24.2807	NA	NA	NA	NA	NA	NA	NA	NA	NA	NA	NA	NA	NA	NA	NA	NA	NA	NA
TMLHE	24.3753	24.6692	24.726	NA	NA	NA	NA	NA	NA	NA	NA	NA	NA	NA	NA	NA	NA	NA	NA	NA	NA
TMEM70	24.5666	24.8384	24.7486	NA	NA	NA	NA	NA	NA	NA	NA	NA	NA	NA	NA	NA	NA	NA	NA	NA	NA
TMEM223	25.6069	25.436	25.7153	NA	NA	NA	NA	NA	NA	NA	NA	NA	NA	NA	NA	NA	NA	NA	NA	NA	NA
TIMMDC1	25.2439	25.7782	24.9675	NA	NA	NA	NA	NA	NA	NA	NA	NA	NA	NA	NA	NA	NA	NA	NA	NA	NA
TIMM50	24.7658	26.4573	26.3791	NA	NA	NA	NA	NA	NA	NA	NA	NA	NA	NA	NA	NA	NA	NA	NA	NA	NA
THNSL1	24.4547	24.3574	24.7822	NA	NA	NA	NA	NA	NA	NA	NA	NA	NA	NA	NA	NA	NA	NA	NA	NA	NA
THEM4	24.8347	25.007	NA	NA	NA	NA	NA	NA	NA	NA	NA	NA	NA	NA	NA	NA	NA	NA	NA	NA	NA
TFCP2	NA	23.8365	23.6768	NA	NA	NA	NA	NA	NA	NA	NA	NA	NA	NA	NA	NA	NA	NA	NA	NA	NA
TFB2M	24.2732	24.2128	24.3573	NA	NA	NA	NA	NA	NA	NA	NA	NA	NA	NA	NA	NA	NA	NA	NA	NA	NA
TDRD3	22.5984	NA	22.2479	NA	NA	NA	NA	NA	NA	NA	NA	NA	NA	NA	NA	NA	NA	NA	NA	NA	NA
TBRG4	26.9161	26.952	27.0113	NA	NA	NA	NA	NA	NA	NA	NA	NA	NA	NA	NA	NA	NA	NA	NA	NA	NA
TARS2	27.2572	27.1986	26.7048	NA	NA	NA	NA	NA	NA	NA	NA	NA	NA	NA	NA	NA	NA	NA	NA	NA	NA
TAMM41	25.3172	25.0172	24.9917	NA	NA	NA	NA	NA	NA	NA	NA	NA	NA	NA	NA	NA	NA	NA	NA	NA	NA
TACO1	27.0711	25.3551	26.9547	NA	NA	NA	NA	NA	NA	NA	NA	NA	NA	NA	NA	NA	NA	NA	NA	NA	NA
SUPV3L1	27.1205	27.1391	27.0348	NA	NA	NA	NA	NA	NA	NA	NA	NA	NA	NA	NA	NA	NA	NA	NA	NA	NA
SUCLG2	27.1122	26.934	26.9953	NA	NA	NA	NA	NA	NA	NA	NA	NA	NA	NA	NA	NA	NA	NA	NA	NA	NA
SRSF2	22.9562	21.8531	NA	NA	NA	NA	NA	NA	NA	NA	NA	NA	NA	NA	NA	NA	NA	NA	NA	NA	NA
SQOR	24.0878	23.7966	23.945	NA	NA	NA	NA	NA	NA	NA	NA	NA	NA	NA	NA	NA	NA	NA	NA	NA	NA
SOGA1	21.694	NA	23.8698	NA	NA	NA	NA	NA	NA	NA	NA	NA	NA	NA	NA	NA	NA	NA	NA	NA	NA
SMCR7L	24.3412	24.8109	25.0083	NA	NA	NA	NA	NA	NA	NA	NA	NA	NA	NA	NA	NA	NA	NA	NA	NA	NA
SLC30A9	25.4226	25.5765	25.6107	NA	NA	NA	NA	NA	NA	NA	NA	NA	NA	NA	NA	NA	NA	NA	NA	NA	NA
SLC25A5	NA	23.5621	23.6757	NA	NA	NA	NA	NA	NA	NA	NA	NA	NA	NA	NA	NA	NA	NA	NA	NA	NA
SLC25A33	NA	23.3817	23.3723	NA	NA	NA	NA	NA	NA	NA	NA	NA	NA	NA	NA	NA	NA	NA	NA	NA	NA
SLC25A32	25.4179	25.4378	25.4096	NA	NA	NA	NA	NA	NA	NA	NA	NA	NA	NA	NA	NA	NA	NA	NA	NA	NA
SLC25A24	27.2023	26.996	26.8699	NA	NA	NA	NA	NA	NA	NA	NA	NA	NA	NA	NA	NA	NA	NA	NA	NA	NA
SLC25A21	23.7078	23.5728	23.3025	NA	NA	NA	NA	NA	NA	NA	NA	NA	NA	NA	NA	NA	NA	NA	NA	NA	NA
SLC25A20	24.0295	23.7055	23.8545	NA	NA	NA	NA	NA	NA	NA	NA	NA	NA	NA	NA	NA	NA	NA	NA	NA	NA
SLC25A19	22.3558	22.6445	21.3179	NA	NA	NA	NA	NA	NA	NA	NA	NA	NA	NA	NA	NA	NA	NA	NA	NA	NA
SLC25A13	24.9245	24.7792	24.8032	NA	NA	NA	NA	NA	NA	NA	NA	NA	NA	NA	NA	NA	NA	NA	NA	NA	NA
SLC25A1	21.8482	21.7405	20.9946	NA	NA	NA	NA	NA	NA	NA	NA	NA	NA	NA	NA	NA	NA	NA	NA	NA	NA
SIRT5	NA	22.0687	22.8525	NA	NA	NA	NA	NA	NA	NA	NA	NA	NA	NA	NA	NA	NA	NA	NA	NA	NA
SHMT2	32.9246	33.0024	33.0616	NA	NA	NA	NA	NA	NA	NA	NA	NA	NA	NA	NA	NA	NA	NA	NA	NA	NA
SETX	25.8366	25.8257	26.0372	NA	NA	NA	NA	NA	NA	NA	NA	NA	NA	NA	NA	NA	NA	NA	NA	NA	NA
SDHAF3	25.0519	25.2638	25.0464	NA	NA	NA	NA	NA	NA	NA	NA	NA	NA	NA	NA	NA	NA	NA	NA	NA	NA
SARS2	28.0268	28.3036	27.7708	NA	NA	NA	NA	NA	NA	NA	NA	NA	NA	NA	NA	NA	NA	NA	NA	NA	NA
MRM3	26.815	27.2635	27.3304	NA	NA	NA	NA	NA	NA	NA	NA	NA	NA	NA	NA	NA	NA	NA	NA	NA	NA
RNASEH1	NA	23.3206	23.425	NA	NA	NA	NA	NA	NA	NA	NA	NA	NA	NA	NA	NA	NA	NA	NA	NA	NA
RARS2	23.4657	25.0539	24.2344	NA	NA	NA	NA	NA	NA	NA	NA	NA	NA	NA	NA	NA	NA	NA	NA	NA	NA
QTRT1	24.2965	NA	23.5301	NA	NA	NA	NA	NA	NA	NA	NA	NA	NA	NA	NA	NA	NA	NA	NA	NA	NA
QRSL1	25.7592	25.3079	25.2177	NA	NA	NA	NA	NA	NA	NA	NA	NA	NA	NA	NA	NA	NA	NA	NA	NA	NA
QDPR	23.1895	23.0649	22.5045	NA	NA	NA	NA	NA	NA	NA	NA	NA	NA	NA	NA	NA	NA	NA	NA	NA	NA
PYCR2	26.3874	26.4824	26.6047	NA	NA	NA	NA	NA	NA	NA	NA	NA	NA	NA	NA	NA	NA	NA	NA	NA	NA
PUS1	25.025	24.8902	24.9959	NA	NA	NA	NA	NA	NA	NA	NA	NA	NA	NA	NA	NA	NA	NA	NA	NA	NA
PTPMT1	23.8822	24.7847	24.4543	NA	NA	NA	NA	NA	NA	NA	NA	NA	NA	NA	NA	NA	NA	NA	NA	NA	NA
PSMC6	24.8701	25.0076	25.0481	NA	NA	NA	NA	NA	NA	NA	NA	NA	NA	NA	NA	NA	NA	NA	NA	NA	NA
PLPBP	25.324	25.434	25.3014	NA	NA	NA	NA	NA	NA	NA	NA	NA	NA	NA	NA	NA	NA	NA	NA	NA	NA
PREPL	25.5112	25.364	25.3437	NA	NA	NA	NA	NA	NA	NA	NA	NA	NA	NA	NA	NA	NA	NA	NA	NA	NA
PPIF	25.9117	25.6393	25.5754	NA	NA	NA	NA	NA	NA	NA	NA	NA	NA	NA	NA	NA	NA	NA	NA	NA	NA
PPA2	26.5549	26.1245	26.2518	NA	NA	NA	NA	NA	NA	NA	NA	NA	NA	NA	NA	NA	NA	NA	NA	NA	NA
POLRMT	26.493	25.5667	26.2255	NA	NA	NA	NA	NA	NA	NA	NA	NA	NA	NA	NA	NA	NA	NA	NA	NA	NA
POLG	24.6892	24.8051	27.3073	NA	NA	NA	NA	NA	NA	NA	NA	NA	NA	NA	NA	NA	NA	NA	NA	NA	NA
POLDIP2	28.7128	28.9034	28.8867	NA	NA	NA	NA	NA	NA	NA	NA	NA	NA	NA	NA	NA	NA	NA	NA	NA	NA
PNPT1	29.523	29.389	29.4123	NA	NA	NA	NA	NA	NA	NA	NA	NA	NA	NA	NA	NA	NA	NA	NA	NA	NA
PNPLA8	24.2874	23.8603	24.2131	NA	NA	NA	NA	NA	NA	NA	NA	NA	NA	NA	NA	NA	NA	NA	NA	NA	NA
PNKD	26.6579	26.5035	26.491	NA	NA	NA	NA	NA	NA	NA	NA	NA	NA	NA	NA	NA	NA	NA	NA	NA	NA
PMPCB	29.8935	29.8776	29.8698	NA	NA	NA	NA	NA	NA	NA	NA	NA	NA	NA	NA	NA	NA	NA	NA	NA	NA
PITRM1	30.1536	29.9949	30.0368	NA	NA	NA	NA	NA	NA	NA	NA	NA	NA	NA	NA	NA	NA	NA	NA	NA	NA
TWNK	24.168	23.9394	23.8103	NA	NA	NA	NA	NA	NA	NA	NA	NA	NA	NA	NA	NA	NA	NA	NA	NA	NA
PDSS1	24.4132	24.4966	24.3636	NA	NA	NA	NA	NA	NA	NA	NA	NA	NA	NA	NA	NA	NA	NA	NA	NA	NA
PDPR	26.7682	26.7902	26.662	NA	NA	NA	NA	NA	NA	NA	NA	NA	NA	NA	NA	NA	NA	NA	NA	NA	NA
PDK3	27.3815	27.6333	27.7841	NA	NA	NA	NA	NA	NA	NA	NA	NA	NA	NA	NA	NA	NA	NA	NA	NA	NA
PDGFRB	31.9108	31.8789	31.8641	NA	NA	NA	NA	NA	NA	NA	NA	NA	NA	NA	NA	NA	NA	NA	NA	NA	NA
PDF	24.7574	24.6026	24.6017	NA	NA	NA	NA	NA	NA	NA	NA	NA	NA	NA	NA	NA	NA	NA	NA	NA	NA
PDE12	25.8591	25.5819	25.5721	NA	NA	NA	NA	NA	NA	NA	NA	NA	NA	NA	NA	NA	NA	NA	NA	NA	NA
PC	28.5914	28.6388	28.6637	NA	NA	NA	NA	NA	NA	NA	NA	NA	NA	NA	NA	NA	NA	NA	NA	NA	NA
PARK7	23.8613	24.0876	NA	NA	NA	NA	NA	NA	NA	NA	NA	NA	NA	NA	NA	NA	NA	NA	NA	NA	NA
PAM16	28.0386	27.9615	27.9623	NA	NA	NA	NA	NA	NA	NA	NA	NA	NA	NA	NA	NA	NA	NA	NA	NA	NA
OXSM	26.1251	26.0076	26.2738	NA	NA	NA	NA	NA	NA	NA	NA	NA	NA	NA	NA	NA	NA	NA	NA	NA	NA
OXA1L	29.6403	29.7498	29.7386	NA	NA	NA	NA	NA	NA	NA	NA	NA	NA	NA	NA	NA	NA	NA	NA	NA	NA
NUDT19	27.1619	27.0202	26.8846	NA	NA	NA	NA	NA	NA	NA	NA	NA	NA	NA	NA	NA	NA	NA	NA	NA	NA
NUB1	26.4183	26.3291	26.5024	NA	NA	NA	NA	NA	NA	NA	NA	NA	NA	NA	NA	NA	NA	NA	NA	NA	NA
NT5DC3	24.9316	24.7981	24.8478	NA	NA	NA	NA	NA	NA	NA	NA	NA	NA	NA	NA	NA	NA	NA	NA	NA	NA
NT5DC2	28.1862	27.9942	27.7193	NA	NA	NA	NA	NA	NA	NA	NA	NA	NA	NA	NA	NA	NA	NA	NA	NA	NA
NSUN4	24.6796	24.5894	24.6788	NA	NA	NA	NA	NA	NA	NA	NA	NA	NA	NA	NA	NA	NA	NA	NA	NA	NA
NSUN2	24.5823	24.4979	24.5416	NA	NA	NA	NA	NA	NA	NA	NA	NA	NA	NA	NA	NA	NA	NA	NA	NA	NA
NOA1	25.3128	25.9207	25.7276	NA	NA	NA	NA	NA	NA	NA	NA	NA	NA	NA	NA	NA	NA	NA	NA	NA	NA
NME4	24.9181	24.9649	24.9983	NA	NA	NA	NA	NA	NA	NA	NA	NA	NA	NA	NA	NA	NA	NA	NA	NA	NA
NLRX1	25.4447	24.5828	25.3016	NA	NA	NA	NA	NA	NA	NA	NA	NA	NA	NA	NA	NA	NA	NA	NA	NA	NA
NLN	25.1047	24.7582	25.0621	NA	NA	NA	NA	NA	NA	NA	NA	NA	NA	NA	NA	NA	NA	NA	NA	NA	NA
NIT1	23.8016	23.844	24.0473	NA	NA	NA	NA	NA	NA	NA	NA	NA	NA	NA	NA	NA	NA	NA	NA	NA	NA
NIPSNAP3A	27.174	27.0799	27.1987	NA	NA	NA	NA	NA	NA	NA	NA	NA	NA	NA	NA	NA	NA	NA	NA	NA	NA
NIPSNAP1	29.4239	29.3735	29.4427	NA	NA	NA	NA	NA	NA	NA	NA	NA	NA	NA	NA	NA	NA	NA	NA	NA	NA
NGRN	23.3435	23.3209	23.4131	NA	NA	NA	NA	NA	NA	NA	NA	NA	NA	NA	NA	NA	NA	NA	NA	NA	NA
NFU1	24.1346	24.4736	24.6167	NA	NA	NA	NA	NA	NA	NA	NA	NA	NA	NA	NA	NA	NA	NA	NA	NA	NA
NDUFS6	27.9912	27.9205	28.0074	NA	NA	NA	NA	NA	NA	NA	NA	NA	NA	NA	NA	NA	NA	NA	NA	NA	NA
NDUFS4	NA	23.3008	23.6779	NA	NA	NA	NA	NA	NA	NA	NA	NA	NA	NA	NA	NA	NA	NA	NA	NA	NA
NDUFS2	27.1607	26.9183	27.1074	NA	NA	NA	NA	NA	NA	NA	NA	NA	NA	NA	NA	NA	NA	NA	NA	NA	NA
NDUFB6	26.9909	26.9729	26.8896	NA	NA	NA	NA	NA	NA	NA	NA	NA	NA	NA	NA	NA	NA	NA	NA	NA	NA
NDUFB11	26.8727	27.2287	27.1169	NA	NA	NA	NA	NA	NA	NA	NA	NA	NA	NA	NA	NA	NA	NA	NA	NA	NA
NDUFAF7	23.1164	23.0633	23.2127	NA	NA	NA	NA	NA	NA	NA	NA	NA	NA	NA	NA	NA	NA	NA	NA	NA	NA
NDUFAF6	NA	23.7749	24.6094	NA	NA	NA	NA	NA	NA	NA	NA	NA	NA	NA	NA	NA	NA	NA	NA	NA	NA
NDUFAF1	26.4249	25.8178	26.4913	NA	NA	NA	NA	NA	NA	NA	NA	NA	NA	NA	NA	NA	NA	NA	NA	NA	NA
NDUFA5	24.6035	24.8434	24.8813	NA	NA	NA	NA	NA	NA	NA	NA	NA	NA	NA	NA	NA	NA	NA	NA	NA	NA
NDUFA13	23.1655	NA	24.0686	NA	NA	NA	NA	NA	NA	NA	NA	NA	NA	NA	NA	NA	NA	NA	NA	NA	NA
NADK2	27.6432	27.7185	27.6324	NA	NA	NA	NA	NA	NA	NA	NA	NA	NA	NA	NA	NA	NA	NA	NA	NA	NA
MYLK2	27.3261	27.2723	27.2932	NA	NA	NA	NA	NA	NA	NA	NA	NA	NA	NA	NA	NA	NA	NA	NA	NA	NA
MUT	27.1377	27.4898	27.259	NA	NA	NA	NA	NA	NA	NA	NA	NA	NA	NA	NA	NA	NA	NA	NA	NA	NA
MTRF1L	23.2366	23.2803	NA	NA	NA	NA	NA	NA	NA	NA	NA	NA	NA	NA	NA	NA	NA	NA	NA	NA	NA
MTPAP	25.0264	25.3355	25.3095	NA	NA	NA	NA	NA	NA	NA	NA	NA	NA	NA	NA	NA	NA	NA	NA	NA	NA
MTO1	25.678	25.4921	25.7618	NA	NA	NA	NA	NA	NA	NA	NA	NA	NA	NA	NA	NA	NA	NA	NA	NA	NA
MT-ND1	24.8972	24.503	24.5644	NA	NA	NA	NA	NA	NA	NA	NA	NA	NA	NA	NA	NA	NA	NA	NA	NA	NA
MTIF3	22.9018	22.7253	22.931	NA	NA	NA	NA	NA	NA	NA	NA	NA	NA	NA	NA	NA	NA	NA	NA	NA	NA
MTIF2	25.4543	26.0071	25.8695	NA	NA	NA	NA	NA	NA	NA	NA	NA	NA	NA	NA	NA	NA	NA	NA	NA	NA
MTHFD2	27.4254	27.3655	26.7002	NA	NA	NA	NA	NA	NA	NA	NA	NA	NA	NA	NA	NA	NA	NA	NA	NA	NA
MTHFD1L	26.1158	26.3353	26.1991	NA	NA	NA	NA	NA	NA	NA	NA	NA	NA	NA	NA	NA	NA	NA	NA	NA	NA
MTERF4	24.4174	24.3789	24.475	NA	NA	NA	NA	NA	NA	NA	NA	NA	NA	NA	NA	NA	NA	NA	NA	NA	NA
MTERF3	24.3146	NA	24.4594	NA	NA	NA	NA	NA	NA	NA	NA	NA	NA	NA	NA	NA	NA	NA	NA	NA	NA
MTERF2	22.2065	22.1687	NA	NA	NA	NA	NA	NA	NA	NA	NA	NA	NA	NA	NA	NA	NA	NA	NA	NA	NA
MT-CO3	NA	21.9431	21.6127	NA	NA	NA	NA	NA	NA	NA	NA	NA	NA	NA	NA	NA	NA	NA	NA	NA	NA
MT-CO1	27.5233	27.4809	27.141	NA	NA	NA	NA	NA	NA	NA	NA	NA	NA	NA	NA	NA	NA	NA	NA	NA	NA
MT-ATP8	28.2756	28.4124	28.5163	NA	NA	NA	NA	NA	NA	NA	NA	NA	NA	NA	NA	NA	NA	NA	NA	NA	NA
MSRB2	26.1582	26.2649	26.3079	NA	NA	NA	NA	NA	NA	NA	NA	NA	NA	NA	NA	NA	NA	NA	NA	NA	NA
MRPS7	28.8146	28.9554	29.0376	NA	NA	NA	NA	NA	NA	NA	NA	NA	NA	NA	NA	NA	NA	NA	NA	NA	NA
MRPS6	27.5	27.9641	26.8301	NA	NA	NA	NA	NA	NA	NA	NA	NA	NA	NA	NA	NA	NA	NA	NA	NA	NA
MRPS36	27.7769	27.4823	27.7979	NA	NA	NA	NA	NA	NA	NA	NA	NA	NA	NA	NA	NA	NA	NA	NA	NA	NA
MRPS35	26.0597	25.5688	25.294	NA	NA	NA	NA	NA	NA	NA	NA	NA	NA	NA	NA	NA	NA	NA	NA	NA	NA
MRPS34	29.1881	29.0059	29.146	NA	NA	NA	NA	NA	NA	NA	NA	NA	NA	NA	NA	NA	NA	NA	NA	NA	NA
MRPS31	29.1078	28.7183	29.0478	NA	NA	NA	NA	NA	NA	NA	NA	NA	NA	NA	NA	NA	NA	NA	NA	NA	NA
MRPS30	29.2492	29.2046	29.237	NA	NA	NA	NA	NA	NA	NA	NA	NA	NA	NA	NA	NA	NA	NA	NA	NA	NA
MRPS28	24.3374	24.3631	24.7644	NA	NA	NA	NA	NA	NA	NA	NA	NA	NA	NA	NA	NA	NA	NA	NA	NA	NA
MRPS27	28.3106	28.6745	28.5224	NA	NA	NA	NA	NA	NA	NA	NA	NA	NA	NA	NA	NA	NA	NA	NA	NA	NA
MRPS26	26.2482	26.4316	26.3574	NA	NA	NA	NA	NA	NA	NA	NA	NA	NA	NA	NA	NA	NA	NA	NA	NA	NA
MRPS25	24.752	24.8164	24.8916	NA	NA	NA	NA	NA	NA	NA	NA	NA	NA	NA	NA	NA	NA	NA	NA	NA	NA
MRPS23	26.3176	26.2824	26.2616	NA	NA	NA	NA	NA	NA	NA	NA	NA	NA	NA	NA	NA	NA	NA	NA	NA	NA
MRPS22	27.4709	27.5084	27.6828	NA	NA	NA	NA	NA	NA	NA	NA	NA	NA	NA	NA	NA	NA	NA	NA	NA	NA
MRPS21	24.0555	24.5033	24.3596	NA	NA	NA	NA	NA	NA	NA	NA	NA	NA	NA	NA	NA	NA	NA	NA	NA	NA
MRPS2	27.8938	27.1711	27.7509	NA	NA	NA	NA	NA	NA	NA	NA	NA	NA	NA	NA	NA	NA	NA	NA	NA	NA
MRPS18C	24.4009	24.3746	23.1966	NA	NA	NA	NA	NA	NA	NA	NA	NA	NA	NA	NA	NA	NA	NA	NA	NA	NA
MRPS18B	28.5192	28.5414	28.5426	NA	NA	NA	NA	NA	NA	NA	NA	NA	NA	NA	NA	NA	NA	NA	NA	NA	NA
MRPS18A	25.4968	25.4403	25.4915	NA	NA	NA	NA	NA	NA	NA	NA	NA	NA	NA	NA	NA	NA	NA	NA	NA	NA
MRPS17	26.7132	27.6004	27.5849	NA	NA	NA	NA	NA	NA	NA	NA	NA	NA	NA	NA	NA	NA	NA	NA	NA	NA
MRPS16	25.0679	25.0746	25.1025	NA	NA	NA	NA	NA	NA	NA	NA	NA	NA	NA	NA	NA	NA	NA	NA	NA	NA
MRPS15	26.0382	26.0559	26.0569	NA	NA	NA	NA	NA	NA	NA	NA	NA	NA	NA	NA	NA	NA	NA	NA	NA	NA
MRPS14	25.2236	25.3422	25.4381	NA	NA	NA	NA	NA	NA	NA	NA	NA	NA	NA	NA	NA	NA	NA	NA	NA	NA
MRPS12	21.7214	23.379	23.4695	NA	NA	NA	NA	NA	NA	NA	NA	NA	NA	NA	NA	NA	NA	NA	NA	NA	NA
MRPS11	26.1699	26.1609	26.1742	NA	NA	NA	NA	NA	NA	NA	NA	NA	NA	NA	NA	NA	NA	NA	NA	NA	NA
MRPS10	27.202	27.3351	27.3037	NA	NA	NA	NA	NA	NA	NA	NA	NA	NA	NA	NA	NA	NA	NA	NA	NA	NA
MRPL9	25.4569	25.5924	25.812	NA	NA	NA	NA	NA	NA	NA	NA	NA	NA	NA	NA	NA	NA	NA	NA	NA	NA
MRPL55	26.1054	26.4911	26.5494	NA	NA	NA	NA	NA	NA	NA	NA	NA	NA	NA	NA	NA	NA	NA	NA	NA	NA
MRPL54	27.5907	27.8313	27.9798	NA	NA	NA	NA	NA	NA	NA	NA	NA	NA	NA	NA	NA	NA	NA	NA	NA	NA
MRPL52	25.2576	25.4078	25.1395	NA	NA	NA	NA	NA	NA	NA	NA	NA	NA	NA	NA	NA	NA	NA	NA	NA	NA
MRPL49	25.8925	25.8495	25.9465	NA	NA	NA	NA	NA	NA	NA	NA	NA	NA	NA	NA	NA	NA	NA	NA	NA	NA
MRPL48	25.0062	24.9528	25.1053	NA	NA	NA	NA	NA	NA	NA	NA	NA	NA	NA	NA	NA	NA	NA	NA	NA	NA
MRPL47	NA	23.9107	23.8422	NA	NA	NA	NA	NA	NA	NA	NA	NA	NA	NA	NA	NA	NA	NA	NA	NA	NA
MRPL45	29.282	29.2544	29.2666	NA	NA	NA	NA	NA	NA	NA	NA	NA	NA	NA	NA	NA	NA	NA	NA	NA	NA
MRPL44	26.6428	26.3249	26.7537	NA	NA	NA	NA	NA	NA	NA	NA	NA	NA	NA	NA	NA	NA	NA	NA	NA	NA
MRPL41	27.6155	27.5343	27.6219	NA	NA	NA	NA	NA	NA	NA	NA	NA	NA	NA	NA	NA	NA	NA	NA	NA	NA
MRPL40	28.3999	28.2204	28.2679	NA	NA	NA	NA	NA	NA	NA	NA	NA	NA	NA	NA	NA	NA	NA	NA	NA	NA
MRPL4	24.1249	24.7255	24.7784	NA	NA	NA	NA	NA	NA	NA	NA	NA	NA	NA	NA	NA	NA	NA	NA	NA	NA
MRPL38	26.7894	26.636	26.9831	NA	NA	NA	NA	NA	NA	NA	NA	NA	NA	NA	NA	NA	NA	NA	NA	NA	NA
MRPL37	27.2911	26.6902	27.5953	NA	NA	NA	NA	NA	NA	NA	NA	NA	NA	NA	NA	NA	NA	NA	NA	NA	NA
MRPL36	25.0832	25.3489	25.3305	NA	NA	NA	NA	NA	NA	NA	NA	NA	NA	NA	NA	NA	NA	NA	NA	NA	NA
MRPL35	28.0677	27.87	27.7641	NA	NA	NA	NA	NA	NA	NA	NA	NA	NA	NA	NA	NA	NA	NA	NA	NA	NA
MRPL34	25.1532	25.1398	25.1876	NA	NA	NA	NA	NA	NA	NA	NA	NA	NA	NA	NA	NA	NA	NA	NA	NA	NA
MRPL33	24.7999	24.6777	24.5221	NA	NA	NA	NA	NA	NA	NA	NA	NA	NA	NA	NA	NA	NA	NA	NA	NA	NA
MRPL32	25.9412	25.8323	26.0093	NA	NA	NA	NA	NA	NA	NA	NA	NA	NA	NA	NA	NA	NA	NA	NA	NA	NA
MRPL30	23.6933	23.6542	23.7751	NA	NA	NA	NA	NA	NA	NA	NA	NA	NA	NA	NA	NA	NA	NA	NA	NA	NA
MRPL28	27.8385	28.1464	27.3462	NA	NA	NA	NA	NA	NA	NA	NA	NA	NA	NA	NA	NA	NA	NA	NA	NA	NA
MRPL27	25.8404	25.8674	25.9452	NA	NA	NA	NA	NA	NA	NA	NA	NA	NA	NA	NA	NA	NA	NA	NA	NA	NA
MRPL24	23.8102	26.3714	25.6247	NA	NA	NA	NA	NA	NA	NA	NA	NA	NA	NA	NA	NA	NA	NA	NA	NA	NA
MRPL23	25.29	25.399	25.3141	NA	NA	NA	NA	NA	NA	NA	NA	NA	NA	NA	NA	NA	NA	NA	NA	NA	NA
MRPL22	27.2791	27.2493	27.3411	NA	NA	NA	NA	NA	NA	NA	NA	NA	NA	NA	NA	NA	NA	NA	NA	NA	NA
MRPL21	NA	24.1083	24.1109	NA	NA	NA	NA	NA	NA	NA	NA	NA	NA	NA	NA	NA	NA	NA	NA	NA	NA
MRPL20	25.4527	25.4083	25.5047	NA	NA	NA	NA	NA	NA	NA	NA	NA	NA	NA	NA	NA	NA	NA	NA	NA	NA
MRPL2	24.5994	24.4678	24.5334	NA	NA	NA	NA	NA	NA	NA	NA	NA	NA	NA	NA	NA	NA	NA	NA	NA	NA
MRPL19	27.139	27.1968	27.2962	NA	NA	NA	NA	NA	NA	NA	NA	NA	NA	NA	NA	NA	NA	NA	NA	NA	NA
MRPL16	25.5652	25.6359	25.7521	NA	NA	NA	NA	NA	NA	NA	NA	NA	NA	NA	NA	NA	NA	NA	NA	NA	NA
MRPL15	27.4846	27.2603	27.345	NA	NA	NA	NA	NA	NA	NA	NA	NA	NA	NA	NA	NA	NA	NA	NA	NA	NA
MRPL14	27.0782	27.1085	27.1002	NA	NA	NA	NA	NA	NA	NA	NA	NA	NA	NA	NA	NA	NA	NA	NA	NA	NA
MRPL13	28.0475	28.0587	27.992	NA	NA	NA	NA	NA	NA	NA	NA	NA	NA	NA	NA	NA	NA	NA	NA	NA	NA
MRPL1	27.6079	27.5928	27.4215	NA	NA	NA	NA	NA	NA	NA	NA	NA	NA	NA	NA	NA	NA	NA	NA	NA	NA
MPV17	23.8731	NA	23.2956	NA	NA	NA	NA	NA	NA	NA	NA	NA	NA	NA	NA	NA	NA	NA	NA	NA	NA
MPST	27.2241	27.1741	27.1823	NA	NA	NA	NA	NA	NA	NA	NA	NA	NA	NA	NA	NA	NA	NA	NA	NA	NA
MMAB	NA	23.4015	23.5475	NA	NA	NA	NA	NA	NA	NA	NA	NA	NA	NA	NA	NA	NA	NA	NA	NA	NA
MGME1	25.8424	25.9918	26.1733	NA	NA	NA	NA	NA	NA	NA	NA	NA	NA	NA	NA	NA	NA	NA	NA	NA	NA
MFAP2	25.8932	25.9463	26.0974	NA	NA	NA	NA	NA	NA	NA	NA	NA	NA	NA	NA	NA	NA	NA	NA	NA	NA
METTL17	25.2294	24.8439	24.6774	NA	NA	NA	NA	NA	NA	NA	NA	NA	NA	NA	NA	NA	NA	NA	NA	NA	NA
METTL15	25.5672	25.7618	25.9142	NA	NA	NA	NA	NA	NA	NA	NA	NA	NA	NA	NA	NA	NA	NA	NA	NA	NA
ME2	30.9591	30.9127	30.36	NA	NA	NA	NA	NA	NA	NA	NA	NA	NA	NA	NA	NA	NA	NA	NA	NA	NA
MCAT	24.0643	23.4177	24.1696	NA	NA	NA	NA	NA	NA	NA	NA	NA	NA	NA	NA	NA	NA	NA	NA	NA	NA
MARS2	24.4828	24.3502	22.5843	NA	NA	NA	NA	NA	NA	NA	NA	NA	NA	NA	NA	NA	NA	NA	NA	NA	NA
MALSU1	25.2834	24.5338	25.0314	NA	NA	NA	NA	NA	NA	NA	NA	NA	NA	NA	NA	NA	NA	NA	NA	NA	NA
LYRM7	27.9754	28.0073	27.8598	NA	NA	NA	NA	NA	NA	NA	NA	NA	NA	NA	NA	NA	NA	NA	NA	NA	NA
ETFRF1	25.2577	25.7782	25.4394	NA	NA	NA	NA	NA	NA	NA	NA	NA	NA	NA	NA	NA	NA	NA	NA	NA	NA
LYRM4	24.1075	24.4689	NA	NA	NA	NA	NA	NA	NA	NA	NA	NA	NA	NA	NA	NA	NA	NA	NA	NA	NA
LYRM2	23.6403	23.4943	23.8898	NA	NA	NA	NA	NA	NA	NA	NA	NA	NA	NA	NA	NA	NA	NA	NA	NA	NA
LYRM1	23.6557	NA	22.0413	NA	NA	NA	NA	NA	NA	NA	NA	NA	NA	NA	NA	NA	NA	NA	NA	NA	NA
LRRC10B	27.8456	27.796	27.7509	NA	NA	NA	NA	NA	NA	NA	NA	NA	NA	NA	NA	NA	NA	NA	NA	NA	NA
LIAS	24.7926	25.0062	25.1042	NA	NA	NA	NA	NA	NA	NA	NA	NA	NA	NA	NA	NA	NA	NA	NA	NA	NA
LETMD1	24.3144	22.9085	23.2338	NA	NA	NA	NA	NA	NA	NA	NA	NA	NA	NA	NA	NA	NA	NA	NA	NA	NA
LARS2	26.1456	26.1262	26.4814	NA	NA	NA	NA	NA	NA	NA	NA	NA	NA	NA	NA	NA	NA	NA	NA	NA	NA
LAP3	25.465	25.6455	25.4628	NA	NA	NA	NA	NA	NA	NA	NA	NA	NA	NA	NA	NA	NA	NA	NA	NA	NA
LACTB2	23.6835	23.5592	NA	NA	NA	NA	NA	NA	NA	NA	NA	NA	NA	NA	NA	NA	NA	NA	NA	NA	NA
KIAA0391	26.3593	26.1645	25.8098	NA	NA	NA	NA	NA	NA	NA	NA	NA	NA	NA	NA	NA	NA	NA	NA	NA	NA
IVD	26.1966	26.2761	26.1127	NA	NA	NA	NA	NA	NA	NA	NA	NA	NA	NA	NA	NA	NA	NA	NA	NA	NA
ISOC2	24.1946	24.5153	24.8045	NA	NA	NA	NA	NA	NA	NA	NA	NA	NA	NA	NA	NA	NA	NA	NA	NA	NA
MRPL58	26.024	26.0298	26.0749	NA	NA	NA	NA	NA	NA	NA	NA	NA	NA	NA	NA	NA	NA	NA	NA	NA	NA
HSDL2	27.5541	26.5144	27.5518	NA	NA	NA	NA	NA	NA	NA	NA	NA	NA	NA	NA	NA	NA	NA	NA	NA	NA
HSD17B10	27.939	27.9397	28.0816	NA	NA	NA	NA	NA	NA	NA	NA	NA	NA	NA	NA	NA	NA	NA	NA	NA	NA
HSCB	24.1796	25.2223	25.2353	NA	NA	NA	NA	NA	NA	NA	NA	NA	NA	NA	NA	NA	NA	NA	NA	NA	NA
HMGCL	24.4767	24.4908	24.6148	NA	NA	NA	NA	NA	NA	NA	NA	NA	NA	NA	NA	NA	NA	NA	NA	NA	NA
HINT2	24.5637	23.9145	23.9608	NA	NA	NA	NA	NA	NA	NA	NA	NA	NA	NA	NA	NA	NA	NA	NA	NA	NA
HDHD3	24.718	26.1297	26.6158	NA	NA	NA	NA	NA	NA	NA	NA	NA	NA	NA	NA	NA	NA	NA	NA	NA	NA
HARS2	23.4845	23.8213	23.6952	NA	NA	NA	NA	NA	NA	NA	NA	NA	NA	NA	NA	NA	NA	NA	NA	NA	NA
HAGH	25.0891	25.2222	24.9753	NA	NA	NA	NA	NA	NA	NA	NA	NA	NA	NA	NA	NA	NA	NA	NA	NA	NA
GUK1	24.0633	25.268	25.9655	NA	NA	NA	NA	NA	NA	NA	NA	NA	NA	NA	NA	NA	NA	NA	NA	NA	NA
GUF1	25.0385	24.7317	24.9465	NA	NA	NA	NA	NA	NA	NA	NA	NA	NA	NA	NA	NA	NA	NA	NA	NA	NA
GTPBP8	24.8954	24.7222	24.7136	NA	NA	NA	NA	NA	NA	NA	NA	NA	NA	NA	NA	NA	NA	NA	NA	NA	NA
GTPBP6	25.1412	25.1955	25.1859	NA	NA	NA	NA	NA	NA	NA	NA	NA	NA	NA	NA	NA	NA	NA	NA	NA	NA
GTPBP10	22.7438	23.5348	22.9294	NA	NA	NA	NA	NA	NA	NA	NA	NA	NA	NA	NA	NA	NA	NA	NA	NA	NA
GSR	25.1976	25.1926	25.079	NA	NA	NA	NA	NA	NA	NA	NA	NA	NA	NA	NA	NA	NA	NA	NA	NA	NA
GRSF1	30.4074	30.4178	30.2743	NA	NA	NA	NA	NA	NA	NA	NA	NA	NA	NA	NA	NA	NA	NA	NA	NA	NA
GPX1	27.0037	26.7478	26.8713	NA	NA	NA	NA	NA	NA	NA	NA	NA	NA	NA	NA	NA	NA	NA	NA	NA	NA
GLS	29.7061	29.6201	29.5831	NA	NA	NA	NA	NA	NA	NA	NA	NA	NA	NA	NA	NA	NA	NA	NA	NA	NA
GLRX5	27.8152	27.7281	27.7085	NA	NA	NA	NA	NA	NA	NA	NA	NA	NA	NA	NA	NA	NA	NA	NA	NA	NA
GLRX2	22.9931	23.5619	NA	NA	NA	NA	NA	NA	NA	NA	NA	NA	NA	NA	NA	NA	NA	NA	NA	NA	NA
GLDC	28.4076	28.5767	28.6158	NA	NA	NA	NA	NA	NA	NA	NA	NA	NA	NA	NA	NA	NA	NA	NA	NA	NA
NIPSNAP2	25.2794	26.0094	25.2745	NA	NA	NA	NA	NA	NA	NA	NA	NA	NA	NA	NA	NA	NA	NA	NA	NA	NA
GATC	25.8524	25.8713	25.0291	NA	NA	NA	NA	NA	NA	NA	NA	NA	NA	NA	NA	NA	NA	NA	NA	NA	NA
GARS	25.9178	25.9297	25.7808	NA	NA	NA	NA	NA	NA	NA	NA	NA	NA	NA	NA	NA	NA	NA	NA	NA	NA
GADD45GIP1	28.9369	28.9343	29.0173	NA	NA	NA	NA	NA	NA	NA	NA	NA	NA	NA	NA	NA	NA	NA	NA	NA	NA
FOXRED1	26.1109	26.112	26.1711	NA	NA	NA	NA	NA	NA	NA	NA	NA	NA	NA	NA	NA	NA	NA	NA	NA	NA
FLNA	NA	25.5135	25.2664	NA	NA	NA	NA	NA	NA	NA	NA	NA	NA	NA	NA	NA	NA	NA	NA	NA	NA
FLAD1	22.4295	22.0685	22.3821	NA	NA	NA	NA	NA	NA	NA	NA	NA	NA	NA	NA	NA	NA	NA	NA	NA	NA
FHIT	25.397	25.4603	25.4267	NA	NA	NA	NA	NA	NA	NA	NA	NA	NA	NA	NA	NA	NA	NA	NA	NA	NA
FDXR	25.8871	26.2427	26.4042	NA	NA	NA	NA	NA	NA	NA	NA	NA	NA	NA	NA	NA	NA	NA	NA	NA	NA
FDX2	25.7616	26.0558	25.9271	NA	NA	NA	NA	NA	NA	NA	NA	NA	NA	NA	NA	NA	NA	NA	NA	NA	NA
FDX1	27.0214	26.9157	26.7446	NA	NA	NA	NA	NA	NA	NA	NA	NA	NA	NA	NA	NA	NA	NA	NA	NA	NA
FDPS	24.6065	24.323	24.4301	NA	NA	NA	NA	NA	NA	NA	NA	NA	NA	NA	NA	NA	NA	NA	NA	NA	NA
FASTKD5	26.756	26.8785	27.0765	NA	NA	NA	NA	NA	NA	NA	NA	NA	NA	NA	NA	NA	NA	NA	NA	NA	NA
FASTKD2	26.3089	26.1908	26.2243	NA	NA	NA	NA	NA	NA	NA	NA	NA	NA	NA	NA	NA	NA	NA	NA	NA	NA
FAHD1	NA	26.4209	26.0138	NA	NA	NA	NA	NA	NA	NA	NA	NA	NA	NA	NA	NA	NA	NA	NA	NA	NA
ETFDH	25.1079	25.2929	24.5696	NA	NA	NA	NA	NA	NA	NA	NA	NA	NA	NA	NA	NA	NA	NA	NA	NA	NA
ETFB	26.8919	26.7311	26.8635	NA	NA	NA	NA	NA	NA	NA	NA	NA	NA	NA	NA	NA	NA	NA	NA	NA	NA
ERAL1	25.2973	25.634	25.5633	NA	NA	NA	NA	NA	NA	NA	NA	NA	NA	NA	NA	NA	NA	NA	NA	NA	NA
ECSIT	25.076	26.2479	26.2989	NA	NA	NA	NA	NA	NA	NA	NA	NA	NA	NA	NA	NA	NA	NA	NA	NA	NA
ECHDC1	26.7564	26.8103	26.7991	NA	NA	NA	NA	NA	NA	NA	NA	NA	NA	NA	NA	NA	NA	NA	NA	NA	NA
EARS2	26.7651	26.5594	26.715	NA	NA	NA	NA	NA	NA	NA	NA	NA	NA	NA	NA	NA	NA	NA	NA	NA	NA
DTYMK	24.7649	24.7654	24.7577	NA	NA	NA	NA	NA	NA	NA	NA	NA	NA	NA	NA	NA	NA	NA	NA	NA	NA
DNAJC19	25.6545	25.4227	25.5267	NA	NA	NA	NA	NA	NA	NA	NA	NA	NA	NA	NA	NA	NA	NA	NA	NA	NA
DNAJB6	23.6684	23.7252	23.3136	NA	NA	NA	NA	NA	NA	NA	NA	NA	NA	NA	NA	NA	NA	NA	NA	NA	NA
DMRT2	26.5163	26.1477	26.2384	NA	NA	NA	NA	NA	NA	NA	NA	NA	NA	NA	NA	NA	NA	NA	NA	NA	NA
DHX30	28.7329	28.6995	28.6928	NA	NA	NA	NA	NA	NA	NA	NA	NA	NA	NA	NA	NA	NA	NA	NA	NA	NA
DHTKD1	28.1055	27.9119	28.0238	NA	NA	NA	NA	NA	NA	NA	NA	NA	NA	NA	NA	NA	NA	NA	NA	NA	NA
DGUOK	25.7575	25.6317	25.8426	NA	NA	NA	NA	NA	NA	NA	NA	NA	NA	NA	NA	NA	NA	NA	NA	NA	NA
DENND5A	25.9888	26.1502	26.2195	NA	NA	NA	NA	NA	NA	NA	NA	NA	NA	NA	NA	NA	NA	NA	NA	NA	NA
DCXR	22.7043	22.7977	22.5382	NA	NA	NA	NA	NA	NA	NA	NA	NA	NA	NA	NA	NA	NA	NA	NA	NA	NA
DARS2	27.833	28.2424	28.2308	NA	NA	NA	NA	NA	NA	NA	NA	NA	NA	NA	NA	NA	NA	NA	NA	NA	NA
DAP3	26.7354	26.2567	26.7933	NA	NA	NA	NA	NA	NA	NA	NA	NA	NA	NA	NA	NA	NA	NA	NA	NA	NA
D2HGDH	24.4451	24.564	24.4941	NA	NA	NA	NA	NA	NA	NA	NA	NA	NA	NA	NA	NA	NA	NA	NA	NA	NA
CTPS2	23.587	23.3525	23.6348	NA	NA	NA	NA	NA	NA	NA	NA	NA	NA	NA	NA	NA	NA	NA	NA	NA	NA
CTNND1	24.468	24.6482	24.92	NA	NA	NA	NA	NA	NA	NA	NA	NA	NA	NA	NA	NA	NA	NA	NA	NA	NA
CRYZ	26.9617	27.105	27.2237	NA	NA	NA	NA	NA	NA	NA	NA	NA	NA	NA	NA	NA	NA	NA	NA	NA	NA
COQ3	28.3283	28.2719	28.1986	NA	NA	NA	NA	NA	NA	NA	NA	NA	NA	NA	NA	NA	NA	NA	NA	NA	NA
COASY	27.9372	28.37	28.3247	NA	NA	NA	NA	NA	NA	NA	NA	NA	NA	NA	NA	NA	NA	NA	NA	NA	NA
CHCHD1	24.9851	25.025	25.0987	NA	NA	NA	NA	NA	NA	NA	NA	NA	NA	NA	NA	NA	NA	NA	NA	NA	NA
HDHD5	27.2179	27.2469	27.1525	NA	NA	NA	NA	NA	NA	NA	NA	NA	NA	NA	NA	NA	NA	NA	NA	NA	NA
CDK5RAP1	25.9696	26.1287	25.6956	NA	NA	NA	NA	NA	NA	NA	NA	NA	NA	NA	NA	NA	NA	NA	NA	NA	NA
CCDC93	26.9701	26.7062	26.469	NA	NA	NA	NA	NA	NA	NA	NA	NA	NA	NA	NA	NA	NA	NA	NA	NA	NA
CCDC51	25.4639	25.3559	25.314	NA	NA	NA	NA	NA	NA	NA	NA	NA	NA	NA	NA	NA	NA	NA	NA	NA	NA
MCUB	NA	24.182	24.2427	NA	NA	NA	NA	NA	NA	NA	NA	NA	NA	NA	NA	NA	NA	NA	NA	NA	NA
CCBL2	25.7024	25.2486	25.5049	NA	NA	NA	NA	NA	NA	NA	NA	NA	NA	NA	NA	NA	NA	NA	NA	NA	NA
CARS2	25.4776	25.6201	25.0164	NA	NA	NA	NA	NA	NA	NA	NA	NA	NA	NA	NA	NA	NA	NA	NA	NA	NA
CA5B	23.3367	23.635	23.1282	NA	NA	NA	NA	NA	NA	NA	NA	NA	NA	NA	NA	NA	NA	NA	NA	NA	NA
FMC1	24.4374	24.5565	24.5269	NA	NA	NA	NA	NA	NA	NA	NA	NA	NA	NA	NA	NA	NA	NA	NA	NA	NA
C6orf203	24.6577	24.4601	23.8345	NA	NA	NA	NA	NA	NA	NA	NA	NA	NA	NA	NA	NA	NA	NA	NA	NA	NA
C21orf33	30.7201	30.9292	30.8366	NA	NA	NA	NA	NA	NA	NA	NA	NA	NA	NA	NA	NA	NA	NA	NA	NA	NA
C1QBP	29.4923	29.8969	29.4877	NA	NA	NA	NA	NA	NA	NA	NA	NA	NA	NA	NA	NA	NA	NA	NA	NA	NA
C17orf80	26.5537	26.4543	26.6913	NA	NA	NA	NA	NA	NA	NA	NA	NA	NA	NA	NA	NA	NA	NA	NA	NA	NA
C12orf65	24.4352	24.7524	NA	NA	NA	NA	NA	NA	NA	NA	NA	NA	NA	NA	NA	NA	NA	NA	NA	NA	NA
BCS1L	27.0252	26.8408	27.038	NA	NA	NA	NA	NA	NA	NA	NA	NA	NA	NA	NA	NA	NA	NA	NA	NA	NA
BCKDHB	24.5156	24.4217	23.8677	NA	NA	NA	NA	NA	NA	NA	NA	NA	NA	NA	NA	NA	NA	NA	NA	NA	NA
BCAT2	27.0994	26.6792	26.661	NA	NA	NA	NA	NA	NA	NA	NA	NA	NA	NA	NA	NA	NA	NA	NA	NA	NA
ATP5IF1	28.6271	28.5883	28.4101	NA	NA	NA	NA	NA	NA	NA	NA	NA	NA	NA	NA	NA	NA	NA	NA	NA	NA
ATPAF2	27.2021	27.3747	27.2248	NA	NA	NA	NA	NA	NA	NA	NA	NA	NA	NA	NA	NA	NA	NA	NA	NA	NA
ATPAF1	28.8771	28.9014	28.8322	NA	NA	NA	NA	NA	NA	NA	NA	NA	NA	NA	NA	NA	NA	NA	NA	NA	NA
ATP5S	25.8029	25.6901	25.5568	NA	NA	NA	NA	NA	NA	NA	NA	NA	NA	NA	NA	NA	NA	NA	NA	NA	NA
ATP5L	29.9059	29.8431	29.8603	NA	NA	NA	NA	NA	NA	NA	NA	NA	NA	NA	NA	NA	NA	NA	NA	NA	NA
ATP5J	28.3218	28.1893	28.2092	NA	NA	NA	NA	NA	NA	NA	NA	NA	NA	NA	NA	NA	NA	NA	NA	NA	NA
ATP5H	29.7474	29.7568	30.0223	NA	NA	NA	NA	NA	NA	NA	NA	NA	NA	NA	NA	NA	NA	NA	NA	NA	NA
ATP5F1	26.5402	26.6914	26.5383	NA	NA	NA	NA	NA	NA	NA	NA	NA	NA	NA	NA	NA	NA	NA	NA	NA	NA
ATP5F1E	25.5775	25.6989	25.747	NA	NA	NA	NA	NA	NA	NA	NA	NA	NA	NA	NA	NA	NA	NA	NA	NA	NA
ATAD3B	24.9384	24.8774	24.8994	NA	NA	NA	NA	NA	NA	NA	NA	NA	NA	NA	NA	NA	NA	NA	NA	NA	NA
ATAD3A	27.4801	27.4465	27.4588	NA	NA	NA	NA	NA	NA	NA	NA	NA	NA	NA	NA	NA	NA	NA	NA	NA	NA
ARL2	23.7424	23.5089	23.7391	NA	NA	NA	NA	NA	NA	NA	NA	NA	NA	NA	NA	NA	NA	NA	NA	NA	NA
ARG2	26.1516	26.1299	25.2683	NA	NA	NA	NA	NA	NA	NA	NA	NA	NA	NA	NA	NA	NA	NA	NA	NA	NA
NAXE	22.4504	22.3179	19.9758	NA	NA	NA	NA	NA	NA	NA	NA	NA	NA	NA	NA	NA	NA	NA	NA	NA	NA
ALKBH1	24.0435	23.8962	24.0575	NA	NA	NA	NA	NA	NA	NA	NA	NA	NA	NA	NA	NA	NA	NA	NA	NA	NA
ALDH7A1	28.9106	27.8102	27.6858	NA	NA	NA	NA	NA	NA	NA	NA	NA	NA	NA	NA	NA	NA	NA	NA	NA	NA
ALDH5A1	24.7486	26.2043	26.8987	NA	NA	NA	NA	NA	NA	NA	NA	NA	NA	NA	NA	NA	NA	NA	NA	NA	NA
ALDH18A1	31.338	31.2801	31.2582	NA	NA	NA	NA	NA	NA	NA	NA	NA	NA	NA	NA	NA	NA	NA	NA	NA	NA
ALAS1	24.8475	24.9515	24.8613	NA	NA	NA	NA	NA	NA	NA	NA	NA	NA	NA	NA	NA	NA	NA	NA	NA	NA
AKR7L	NA	20.813	23.2984	NA	NA	NA	NA	NA	NA	NA	NA	NA	NA	NA	NA	NA	NA	NA	NA	NA	NA
AK3	24.258	24.2259	24.1221	NA	NA	NA	NA	NA	NA	NA	NA	NA	NA	NA	NA	NA	NA	NA	NA	NA	NA
ADPRHL2	24.5626	25.1454	24.7518	NA	NA	NA	NA	NA	NA	NA	NA	NA	NA	NA	NA	NA	NA	NA	NA	NA	NA
COQ8B	23.689	24.2539	24.4528	NA	NA	NA	NA	NA	NA	NA	NA	NA	NA	NA	NA	NA	NA	NA	NA	NA	NA
ACSS3	23.7552	23.499	NA	NA	NA	NA	NA	NA	NA	NA	NA	NA	NA	NA	NA	NA	NA	NA	NA	NA	NA
ACSF3	25.2579	25.1291	25.2532	NA	NA	NA	NA	NA	NA	NA	NA	NA	NA	NA	NA	NA	NA	NA	NA	NA	NA
ACSF2	26.2647	26.285	25.8744	NA	NA	NA	NA	NA	NA	NA	NA	NA	NA	NA	NA	NA	NA	NA	NA	NA	NA
ACOT9	27.1234	27.2872	27.2211	NA	NA	NA	NA	NA	NA	NA	NA	NA	NA	NA	NA	NA	NA	NA	NA	NA	NA
ACOT1	27.6502	27.6182	27.5542	NA	NA	NA	NA	NA	NA	NA	NA	NA	NA	NA	NA	NA	NA	NA	NA	NA	NA
ACAD9	24.8211	24.8426	24.7758	NA	NA	NA	NA	NA	NA	NA	NA	NA	NA	NA	NA	NA	NA	NA	NA	NA	NA
ACAD10	23.9199	25.3369	25.3023	NA	NA	NA	NA	NA	NA	NA	NA	NA	NA	NA	NA	NA	NA	NA	NA	NA	NA
ABHD10	30.3538	30.2205	30.2789	NA	NA	NA	NA	NA	NA	NA	NA	NA	NA	NA	NA	NA	NA	NA	NA	NA	NA
ABCB10	27.5896	27.4474	27.4796	NA	NA	NA	NA	NA	NA	NA	NA	NA	NA	NA	NA	NA	NA	NA	NA	NA	NA
ABAT	23.8066	25.5552	25.7705	NA	NA	NA	NA	NA	NA	NA	NA	NA	NA	NA	NA	NA	NA	NA	NA	NA	NA
AASS	28.3526	28.4367	28.4443	NA	NA	NA	NA	NA	NA	NA	NA	NA	NA	NA	NA	NA	NA	NA	NA	NA	NA
AARS2	27.4241	27.6574	27.6523	NA	NA	NA	NA	NA	NA	NA	NA	NA	NA	NA	NA	NA	NA	NA	NA	NA	NA
AADAC	27.0327	27.1983	27.2105	NA	NA	NA	NA	NA	NA	NA	NA	NA	NA	NA	NA	NA	NA	NA	NA	NA	NA

## Sheet: HEK293T vs. TA muscle
	Normalized mass Intensity with imputed value (by Perseus)
	HEK293T			MAX Tg
Gene name	MTS-APEX2 rep-1	MTS-APEX2 rep-2	MTS-APEX2 rep-3	TA rep-1	TA rep-2	TA rep-3	P	Log2 FC	-LogP	Filtering (by P value)	HEK reprodu.	TA reprodu.	Filtering
Atp5po	21.7254	21.1248	21.4342	33.4646	33.1135	35.1867	4.68972e-05	12.4935	4.32885	+	0	3	MAX-Tg_TA
Atp5f1b	21.0601	21.8524	21.1524	32.8053	32.9911	35.0955	9.32255e-05	12.2757	4.03047	+	0	3	MAX-Tg_TA
Cox7c	25.7215	25.6198	25.6979	32.1537	32.5367	34.1197	0.00027249	7.25698	3.56465	+	3	3	MAX-Tg_TA
Myh1	21.3724	21.5506	21.2036	31.5105	32.1603	34.133	0.000145896	11.2257	3.83596	+	0	3	MAX-Tg_TA
Mylpf	20.4416	21.3332	20.1322	31.7675	30.9311	34.935	0.000723616	11.9089	3.14049	+	0	3	MAX-Tg_TA
Cs	29.2471	29.1345	29.1662	32.1246	31.659	33.7258	0.00609796	3.3205	2.21482	+	3	3	MAX-Tg_TA
Immt	27.1662	27.033	27.1402	31.9432	31.5159	33.8062	0.00165946	5.30864	2.78003	+	3	3	MAX-Tg_TA
Ndufa2	26.9613	26.7893	26.8212	31.9148	31.536	33.3833	0.000663246	5.42079	3.17833	+	3	3	MAX-Tg_TA
Atp5a1	29.6327	29.5504	29.5353	31.8951	31.38	33.546	0.0144963	2.7009	1.83874	+	3	3	MAX-Tg_TA
Ckm	21.6105	20.7046	21.3773	30.8437	31.9956	33.9493	0.000309408	11.032	3.50947	+	0	3	MAX-Tg_TA
Uqcrc1	28.9207	28.7713	28.7822	31.7145	31.4551	33.2961	0.00448211	3.33051	2.34852	+	3	3	MAX-Tg_TA
Atp5c1	26.1465	26.1537	26.211	31.6569	31.2825	33.3686	0.000764528	5.93224	3.11661	+	3	3	MAX-Tg_TA
Mdh2	27.8472	27.8899	27.9792	31.381	31.4567	32.8115	0.00103683	3.97763	2.98429	+	3	3	MAX-Tg_TA
Myh4	21.0902	20.9722	21.173	30.6217	31.3413	33.2563	0.000173056	10.6613	3.76181	+	0	3	MAX-Tg_TA
Ndufab1	28.0405	27.8488	27.9247	31.0124	30.8774	32.8696	0.00481781	3.64844	2.31715	+	3	3	MAX-Tg_TA
Aldoa	20.762	22.3844	20.8117	30.0355	31.192	33.1096	0.000629499	10.1264	3.201	+	0	3	MAX-Tg_TA
Cox5b	27.7733	27.6543	27.687	30.8256	30.316	32.1938	0.00373267	3.40697	2.42798	+	3	3	MAX-Tg_TA
Uqcrq	24.8569	24.7526	24.9591	31.6925	30.1592	31.3858	0.000191494	6.22296	3.71785	+	3	3	MAX-Tg_TA
Atp5md	20.9067	21.3677	22.1747	30.8557	30.0499	32.2611	0.000211328	9.57254	3.67504	+	0	3	MAX-Tg_TA
Hist1h2bp	20.5267	20.558	19.9853	29.9377	30.4286	32.7754	0.000281637	10.6906	3.55031	+	0	3	MAX-Tg_TA
Tnnt3	21.2426	21.5263	20.5079	30.0779	30.614	32.2287	0.00015808	9.88128	3.80112	+	0	3	MAX-Tg_TA
Hba-a1	22.261	20.594	20.3814	29.6446	30.9822	32.2821	0.000512574	9.89085	3.29024	+	0	3	MAX-Tg_TA
Mpc1	21.1071	20.8452	21.8311	30.7813	29.8993	31.9983	0.000141055	9.63183	3.85061	+	0	3	MAX-Tg_TA
Fam162a	25.5447	25.3912	26.0323	30.8474	29.8702	31.9427	0.00114233	5.23068	2.94221	+	3	3	MAX-Tg_TA
Uqcrc2	27.1992	27.0589	26.9793	30.4733	30.3649	31.7397	0.00106177	3.78014	2.97397	+	3	3	MAX-Tg_TA
Ca3	21.5718	21.4044	21.1012	28.7863	30.9658	32.7948	0.00124325	9.48984	2.90544	+	0	3	MAX-Tg_TA
Actg1	21.2075	21.0199	20.7144	29.51	31.199	31.6096	0.00011897	9.79229	3.92456	+	0	3	MAX-Tg_TA
Pdhb	27.7153	27.5914	27.7641	29.6916	31.1088	31.4854	0.00499221	3.07164	2.30171	+	3	3	MAX-Tg_TA
Idh3g	25.8879	25.8403	25.9119	30.2267	29.9792	31.9647	0.00149423	4.84345	2.82558	+	3	3	MAX-Tg_TA
Idh3b	25.8493	25.6911	25.9995	30.2515	29.8301	32.0292	0.00202947	4.85698	2.69262	+	3	3	MAX-Tg_TA
Atp5pd	21.0144	21.5641	21.923	29.868	30.3234	31.797	0.000137714	9.16226	3.86102	+	0	3	MAX-Tg_TA
Hspe1	30.5142	30.2128	30.3631	30.1038	29.8679	31.9762	0.6926	0.285949	0.159517	-	3	3	-
Coq8a	21.4304	20.4856	20.5766	29.9615	29.7392	31.9558	0.000222353	9.72133	3.65296	+	0	3	MAX-Tg_TA
Etfa	27.2321	27.2556	27.2973	30.1656	29.7863	31.2735	0.00213783	3.14679	2.67003	+	3	3	MAX-Tg_TA
Ndufa6	25.9701	25.8786	26.0408	29.4934	29.9839	31.6145	0.00238271	4.4007	2.62293	+	3	3	MAX-Tg_TA
Ldb3	20.9971	20.7005	20.5343	29.0073	29.6872	32.282	0.000680822	9.58153	3.16697	+	0	3	MAX-Tg_TA
Ogdh	25.4477	25.088	25.2158	30.0729	29.4627	31.3919	0.000945519	5.05864	3.02433	+	3	3	MAX-Tg_TA
Actn3	21.0607	21.4228	21.8986	29.3849	30.0819	31.3014	0.000134781	8.79534	3.87037	+	0	3	MAX-Tg_TA
Pdk2	23.641	22.5355	23.5044	29.6496	29.629	31.4445	0.000542762	7.01406	3.26539	+	3	3	MAX-Tg_TA
Slc25a12	21.0021	22.0416	20.9768	29.593	29.803	31.2737	0.000151031	8.88307	3.82093	+	0	3	MAX-Tg_TA
Prdx3	28.8884	28.7611	28.8231	29.0572	30.0897	31.2624	0.10888	1.31222	0.963052	-	3	3	-
Slc25a4	20.8753	20.802	22.1051	30.1883	29.4012	30.8089	0.000111682	8.87201	3.95202	+	0	3	MAX-Tg_TA
Cox5a	28.7436	27.6567	27.8231	29.4928	29.3453	31.515	0.0582646	2.04328	1.23459	-	3	3	-
Aco2	26.1448	26.0104	26.2957	29.6207	29.6432	31.0375	0.00114898	3.95016	2.93969	+	3	3	MAX-Tg_TA
Got2	28.2093	28.2788	28.326	29.7722	29.1867	31.292	0.0448107	1.81224	1.34862	+	3	3	MAX-Tg_TA
Cox4i1	25.4172	25.3523	25.2976	29.0297	29.6475	31.0166	0.00151289	4.54223	2.82019	+	3	3	MAX-Tg_TA
Ndufa10	24.5357	24.7137	24.856	29.3087	29.1508	31.1597	0.00136422	5.17125	2.86511	+	3	3	MAX-Tg_TA
Fh	25.906	25.7473	25.7395	28.5973	29.2327	31.1983	0.00780426	3.8785	2.10767	+	3	3	MAX-Tg_TA
Mybpc1	20.2303	20.2808	21.0357	29.0704	29.0651	30.6685	0.000106391	9.08575	3.9731	+	0	3	MAX-Tg_TA
Idh3a	26.5214	26.4818	26.5802	29.0355	29.1401	30.6164	0.00387189	3.06954	2.41208	+	3	3	MAX-Tg_TA
Tnnc2	21.3976	21.9526	20.3064	27.3491	29.9727	31.0137	0.00231687	8.2263	2.6351	+	0	3	MAX-Tg_TA
Coq10a	21.1779	21.2042	20.7887	29.1281	28.4446	30.4872	0.000174895	8.29634	3.75722	+	0	3	MAX-Tg_TA
Pdha1	26.6162	26.26	26.5151	28.9277	28.5179	30.4857	0.00947191	2.84665	2.02356	+	3	3	MAX-Tg_TA
Eci1	23.859	23.8916	23.8904	28.2321	29.0509	30.5417	0.00133769	5.39459	2.87365	+	3	3	MAX-Tg_TA
Uqcrb	24.8934	25.1263	25.4352	28.197	29.2859	29.862	0.0015091	3.96329	2.82128	+	3	3	MAX-Tg_TA
Hadha	27.9235	27.7201	27.9412	28.756	28.28	30.2841	0.110238	1.24509	0.957671	-	3	3	-
Hist1h4a	21.026	20.4495	20.2887	28.0007	28.7014	30.5794	0.000446752	8.50576	3.34993	+	0	3	MAX-Tg_TA
Acadvl	22.8325	22.8052	22.6765	28.5794	28.5387	29.9637	0.000185451	6.2559	3.73177	+	3	3	MAX-Tg_TA
Pkm	21.7134	20.9447	21.8034	27.9416	28.4589	30.6443	0.000989767	7.52773	3.00447	+	0	3	MAX-Tg_TA
Crat	23.7861	24.1175	24.2152	28.925	28.1168	29.7712	0.000585206	4.89806	3.23269	+	3	3	MAX-Tg_TA
Ndufs1	25.9681	25.886	25.9095	28.0694	28.9966	29.4862	0.00214631	2.92954	2.66831	+	3	3	MAX-Tg_TA
Sdha	27.6357	27.6465	27.7346	28.1518	28.3393	29.9475	0.116317	1.14061	0.934356	-	3	3	-
Hspa9	29.1124	28.9091	29.2937	28.4755	27.9801	29.9627	0.647648	-0.298948	0.188661	-	3	3	-
Gpt2	25.4208	25.4423	25.458	28.5795	27.8332	29.8805	0.00513718	3.32399	2.28928	+	3	3	MAX-Tg_TA
Eno3	21.4175	19.8148	21.5399	27.4969	28.1606	30.6298	0.00207382	7.83838	2.68323	+	0	3	MAX-Tg_TA
Hadh	27.1411	27.1034	27.0821	28.988	28.8497	28.4174	0.000681849	1.64283	3.16631	+	3	3	MAX-Tg_TA
Mpc2	24.2576	24.3825	24.3886	28.5747	27.6769	29.8544	0.00233415	4.35909	2.63187	+	3	3	MAX-Tg_TA
Acat1	29.3198	29.2375	29.2159	28.2941	27.915	29.8725	0.400696	-0.563892	0.397185	-	3	3	-
Myoz1	22.1808	21.7203	20.2796	25.7045	29.2135	30.8277	0.0112877	7.18827	1.9474	+	0	3	MAX-Tg_TA
Coq9	23.5355	23.2379	23.1546	28.2139	28.2736	29.2199	0.000108862	5.25986	3.96312	+	3	3	MAX-Tg_TA
Ldha	21.7211	21.0186	20.4032	27.1393	28.2249	30.2751	0.00166093	7.49879	2.77965	+	0	3	MAX-Tg_TA
Eef1a2	20.9177	20.8621	21.0063	27.4786	28.1131	29.9528	0.000518822	7.58615	3.28498	+	0	3	MAX-Tg_TA
Nxpe5	21.0956	21.0863	20.7282	28.2404	27.7468	29.5105	0.000152436	7.52921	3.81691	+	0	3	MAX-Tg_TA
Lrpprc	29.8036	29.6705	29.7178	28.0678	27.6068	29.6401	0.104167	-1.2924	0.982272	-	3	3	-
Ndufb9	26.022	25.8871	25.8937	28.2593	27.7324	29.2554	0.00522413	2.48138	2.28199	+	3	3	MAX-Tg_TA
Oxct1	27.0191	26.7328	27.0435	27.847	27.7646	29.4948	0.0659809	1.43699	1.18058	-	3	3	-
Ndufa9	21.1509	19.5765	20.8938	28.3456	27.3412	29.315	0.000484296	7.79351	3.31489	+	0	3	MAX-Tg_TA
Atp5mg	21.0639	20.3748	21.205	28.6124	27.2223	29.0507	0.000259402	7.41389	3.58603	+	0	3	MAX-Tg_TA
Pcca	22.1598	22.2915	22.4769	27.7437	27.6186	29.0213	0.00022019	5.81853	3.6572	+	3	3	MAX-Tg_TA
Slc25a3	26.317	26.1902	26.3239	27.9882	27.0679	29.2765	0.046095	1.83381	1.33635	+	3	3	MAX-Tg_TA
Fam210a	21.8627	20.207	21.2359	25.7702	28.4137	30.0821	0.00653811	6.98684	2.18455	+	0	3	MAX-Tg_TA
Ndufa12	24.9509	24.9718	25.0828	27.9701	27.7807	28.5099	0.00015617	3.08508	3.8064	+	3	3	MAX-Tg_TA
Cdnf	21.3246	20.9036	20.8562	27.7558	26.976	29.419	0.000672761	7.02212	3.17214	+	0	3	MAX-Tg_TA
Acadm	27.1634	27.2025	27.1938	27.0331	28.1685	28.7984	0.190482	0.813473	0.720147	-	3	3	-
Hadhb	26.4186	26.2998	26.405	27.4424	27.782	28.7714	0.0153958	1.62411	1.8126	+	3	3	MAX-Tg_TA
Tufm	29.0137	28.914	28.9427	27.5129	27.5506	28.9082	0.103541	-0.966249	0.984889	-	3	3	-
Atp5pf	20.6571	21.4928	20.4844	26.7476	27.9473	29.138	0.00073347	7.0662	3.13462	+	0	3	MAX-Tg_TA
Coq5	25.4155	25.1931	25.3892	27.4968	27.2842	28.9748	0.00850876	2.58599	2.07013	+	3	3	MAX-Tg_TA
Cpt2	25.8899	25.7373	25.7781	27.4336	27.1017	29.02	0.025985	2.04998	1.58528	+	3	3	MAX-Tg_TA
Slc25a11	24.123	24.0997	24.3029	27.7952	26.87	28.8114	0.00294239	3.65038	2.5313	+	3	3	MAX-Tg_TA
Gatd3a	20.3661	21.7836	20.426	26.0555	28.4096	28.9709	0.00229769	6.95341	2.63871	+	0	3	MAX-Tg_TA
Acta1	21.2106	19.4959	21.0908	26.464	27.8239	29.1227	0.0015949	7.20444	2.79727	+	0	3	MAX-Tg_TA
Iars2	27.2812	27.1384	27.3148	27.3034	27.3008	28.6962	0.327005	0.522015	0.485446	-	3	3	-
Acad8	21.9947	21.5865	20.6073	27.4142	27.1948	28.6852	0.000508762	6.36861	3.29348	+	0	3	MAX-Tg_TA
Sucla2	24.9268	24.758	24.8491	26.9649	27.3401	28.662	0.005553	2.811	2.25547	+	3	3	MAX-Tg_TA
Eci2	26.9886	26.798	26.9503	27.2297	27.0097	28.657	0.238216	0.719806	0.623028	-	3	3	-
Actn2	21.5662	20.6576	20.3723	26.5895	27.1737	28.9559	0.00109409	6.70765	2.96095	+	0	3	MAX-Tg_TA
Neb	20.6322	21.3865	19.5732	26.0824	27.4312	29.2015	0.00252934	7.04105	2.59699	+	0	3	MAX-Tg_TA
Pdk4	20.9499	21.552	20.8336	27.1754	26.6354	28.7131	0.000638357	6.3961	3.19494	+	0	3	MAX-Tg_TA
Ak1	20.9659	20.9613	21.3615	25.6666	27.2673	29.3673	0.0042075	6.33749	2.37598	+	0	3	MAX-Tg_TA
Atp5pb	22.2195	21.2716	20.3215	27.2737	26.8127	28.1819	0.000825763	6.15192	3.08314	+	0	3	MAX-Tg_TA
Trap1	29.7039	29.7808	29.9833	27.1445	26.4122	28.6541	0.0220368	-2.41904	1.65685	+	3	3	HEK293T
Suclg1	24.6738	24.7809	24.7277	27.053	26.7297	28.4125	0.00664554	2.67096	2.17747	+	3	3	MAX-Tg_TA
Camk2a	21.1584	20.7665	20.3346	26.6265	26.6444	28.8985	0.00110414	6.63665	2.95697	+	0	3	MAX-Tg_TA
Lonp1	27.643	27.5507	27.5485	27.3607	27.0597	27.6925	0.321062	-0.209783	0.493411	-	3	3	-
Mybpc2	21.0699	20.9189	21.5157	25.4416	27.3083	29.2451	0.00519062	6.16352	2.28478	+	0	3	MAX-Tg_TA
Hspd1	29.6332	29.5254	29.6709	26.4425	27.0664	28.4795	0.0195277	-2.28038	1.70935	+	3	3	HEK293T
Pgm1	21.7418	21.1654	19.6979	25.907	26.8423	29.1928	0.00499703	6.44568	2.30129	+	0	3	MAX-Tg_TA
Acad12	21.2062	22.1968	20.5433	26.9545	26.4211	28.5354	0.00167238	5.98826	2.77667	+	0	3	MAX-Tg_TA
Mtatp8	20.1096	22.0111	21.1386	27.1523	26.7215	27.9961	0.000734652	6.20355	3.13392	+	0	3	MAX-Tg_TA
Letm1	27.3404	27.2032	26.6187	26.7879	27.2024	27.7881	0.603616	0.205361	0.219239	-	3	3	-
Pcx	21.0602	21.3056	20.0922	26.4188	27.2055	28.1431	0.000489056	6.43646	3.31064	+	0	3	MAX-Tg_TA
Myl1	20.9984	20.5936	21.0282	24.469	28.1864	28.9943	0.0105834	6.34314	1.97538	+	0	3	MAX-Tg_TA
Nnt	28.8416	28.8476	28.9177	26.7011	26.8926	28.029	0.0161016	-1.66141	1.79313	+	3	3	HEK293T
Fxn	21.8515	22.1879	21.6873	27.2969	26.1487	28.1481	0.000900754	5.28899	3.04539	+	3	3	MAX-Tg_TA
Sdhb	27.5622	27.4039	26.8256	26.7745	26.5393	28.239	0.89689	-0.0796331	0.0472607	-	3	3	-
Mrpl39	26.901	26.8047	26.9156	27.692	27.1551	26.6772	0.365439	0.301033	0.437185	-	3	3	-
Dld	27.0042	26.8543	26.9838	27.6504	25.4436	28.3983	0.819264	0.216677	0.086576	-	3	3	-
Acaa2	26.3269	26.1606	26.1712	26.9781	26.4705	27.9711	0.106859	0.920327	0.971191	-	3	3	-
Pgam2	22.3563	22.3872	20.3389	25.6864	27.1694	28.3919	0.00648727	5.38843	2.18794	+	0	3	MAX-Tg_TA
Uqcrfs1	21.2325	23.5522	23.4957	26.5553	26.2585	28.224	0.0122054	4.25251	1.91345	+	2	3	MAX-Tg_TA
Ptcd3	28.0896	27.9232	28.0214	26.3632	26.6149	27.948	0.104013	-1.03604	0.982911	-	3	3	-
Tubb4a	20.6535	20.8371	21.3168	26.1313	26.0652	28.6979	0.00246816	6.02901	2.60763	+	0	3	MAX-Tg_TA
4930407I10Rik	20.8575	21.4531	21.2296	28.1877	22.8731	29.6557	0.0503737	5.72544	1.2978	-	0	2	-
Cbr4	22.3928	22.4269	22.3863	26.7922	25.7702	27.8308	0.00178964	4.39572	2.74723	+	3	3	MAX-Tg_TA
Aldh2	26.9845	26.8398	26.9519	25.2769	26.5774	28.4697	0.878806	-0.150777	0.0561071	-	3	3	-
Sh3bp1	21.033	21.8151	21.4807	25.9979	25.922	28.3952	0.00320545	5.32877	2.49411	+	0	3	MAX-Tg_TA
Mrpl46	26.6772	26.6772	26.6772	26.6772	26.6772	26.9164	0.373901	0.079738	0.427243	-	3	3	-
Tmem38a	21.3976	19.7124	20.7509	25.7158	25.9621	28.2488	0.00309864	6.02195	2.50883	+	0	3	MAX-Tg_TA
L2hgdh	23.5687	23.6392	23.7818	26.117	26.3709	27.2971	0.001291	2.93181	2.88907	+	3	3	MAX-Tg_TA
Pygm	21.3089	20.2863	21.4455	25.787	26.5288	27.4219	0.000739865	5.56563	3.13085	+	0	3	MAX-Tg_TA
Bphl	24.1718	23.959	23.7522	25.6396	26.7995	27.2693	0.00640644	2.60848	2.19338	+	3	3	MAX-Tg_TA
Ttn	20.3664	20.2332	20.9546	26.1346	25.8566	27.667	0.000567325	6.03466	3.24617	+	0	3	MAX-Tg_TA
Gfm1	26.4869	26.3958	26.5077	25.8848	25.7744	27.8666	0.950332	0.0451158	0.0221249	-	3	3	-
Sod2	22.7774	23.4606	23.1119	26.1823	25.9138	27.4097	0.00250009	3.3853	2.60204	+	3	3	MAX-Tg_TA
Ndufs7	25.5954	25.5039	25.5435	26.314	25.0886	27.9094	0.337382	0.889734	0.471878	-	3	3	-
Agl	21.0295	21.6937	19.8056	25.798	25.7933	27.6798	0.00262675	5.5808	2.58058	+	0	3	MAX-Tg_TA
Pygb	21.0543	20.3758	20.9655	24.5091	25.6538	29.0604	0.0154145	5.60919	1.81207	+	0	3	MAX-Tg_TA
Me3	20.7624	20.9805	20.6621	25.7191	26.0516	27.4367	0.000468152	5.60079	3.32961	+	0	3	MAX-Tg_TA
Idh2	24.9711	24.9435	20.5363	26.074	25.6463	27.3138	0.139847	2.86102	0.854347	-	2	3	-
Grpel1	27.3562	27.2416	27.2924	26.3074	24.7278	27.9353	0.352822	-0.973211	0.452444	-	3	3	-
H2-Ke6	20.7663	20.9118	20.9096	26.6894	24.8987	27.1804	0.0014861	5.39365	2.82795	+	0	3	MAX-Tg_TA
Tmem65	24.6857	24.7087	24.5816	26.0463	27.1324	25.5065	0.0307242	1.56974	1.51252	+	3	3	MAX-Tg_TA
Ndufa7	23.7779	23.5785	24.0104	25.0213	25.6384	27.9892	0.0564265	2.42739	1.24852	-	3	3	-
H3f3a	21.6221	21.0128	21.0669	23.8782	26.522	28.185	0.017401	4.96113	1.75942	+	0	2	MAX-Tg_TA
Cyc1	22.1856	21.8483	22.3158	26.7489	25.253	26.4109	0.00105745	4.02106	2.97574	+	3	3	MAX-Tg_TA
Mipep	26.4932	26.6344	26.5856	25.8231	25.6633	26.8427	0.282386	-0.461327	0.549157	-	3	3	-
Des	20.9532	19.8023	21.5481	25.1065	25.5911	27.6116	0.00444128	5.33521	2.35249	+	0	3	MAX-Tg_TA
Dnaja3	27.6535	26.916	27.6267	25.8964	25.4572	26.8988	0.0551312	-1.31461	1.2586	-	3	3	-
Aldh4a1	22.7992	24.0574	24.1566	26.6474	24.762	26.8388	0.0384612	2.41168	1.41498	+	3	3	MAX-Tg_TA
Bckdha	26.7154	26.358	26.615	25.4733	25.2865	27.3748	0.486023	-0.517963	0.313343	-	3	3	-
3110001I22Rik	20.9303	21.57	21.5321	25.5634	24.9313	27.5545	0.00462831	4.67227	2.33458	+	0	3	MAX-Tg_TA
Myom2	20.9147	20.1109	21.9179	23.4657	26.5193	27.9923	0.0248978	5.01125	1.60384	+	0	3	MAX-Tg_TA
Abcb7	26.1582	26.043	26.0299	25.233	25.8597	26.8388	0.84178	-0.0998821	0.0748014	-	3	3	-
Ldhd	20.5453	20.9113	20.7764	26.2149	24.6573	26.8374	0.001422	5.15887	2.8471	+	0	3	MAX-Tg_TA
Cox7a2	23.0511	22.9792	23.1222	26.7963	24.6865	26.1861	0.0106665	2.83876	1.97198	+	3	3	MAX-Tg_TA
Hbb-bs	21.6612	21.5021	19.8642	24.3845	26.0506	27.1611	0.00802445	4.85622	2.09558	+	0	3	MAX-Tg_TA
Ampd1	21.7659	20.9897	20.1821	24.5562	25.5101	27.5112	0.00769487	4.87993	2.1138	+	0	3	MAX-Tg_TA
Oat	28.3296	27.9257	28.0567	25.531	25.1815	26.7488	0.00956588	-2.28357	2.01927	+	3	3	HEK293T
Mcu	25.2123	24.9007	24.961	25.6763	25.2407	26.5443	0.114102	0.795764	0.942707	-	3	3	-
Apobec2	21.3706	21.935	20.5213	24.3431	25.5546	27.5508	0.0112884	4.54049	1.94737	+	0	3	MAX-Tg_TA
Aldh6a1	23.0341	23.0081	22.9146	24.8726	25.2528	27.3011	0.0201342	2.82322	1.69607	+	3	3	MAX-Tg_TA
Pdp1	20.4113	21.9464	20.9424	25.1966	25.5818	26.6344	0.00164092	4.70425	2.78491	+	0	3	MAX-Tg_TA
Gstk1	20.4625	20.9014	20.8402	25.4642	25.0607	26.8628	0.000847687	5.06117	3.07176	+	0	3	MAX-Tg_TA
Myot	21.1315	21.6468	20.9339	24.0593	25.7715	27.5309	0.0113244	4.54984	1.94599	+	0	3	MAX-Tg_TA
Ndufv1	23.3565	23.1378	23.166	25.5016	25.0708	26.6877	0.00656983	2.53326	2.18245	+	3	3	MAX-Tg_TA
Mrpl12	26.3888	26.3142	26.3601	25.8944	24.7873	26.4311	0.250737	-0.650092	0.600782	-	3	3	-
Acadl	20.4463	20.8895	20.9177	24.9968	25.5193	26.3802	0.000347394	4.88092	3.45918	+	0	3	MAX-Tg_TA
Cox7a1	22.1487	21.1895	21.0019	25.053	25.371	26.4117	0.00154915	4.16521	2.80991	+	0	3	MAX-Tg_TA
Ssbp1	30.66	30.4573	30.145	24.8398	25.6861	26.228	0.00035868	-4.83614	3.44529	+	3	3	HEK293T
Ndufs3	26.7063	26.5378	26.5566	25.1583	25.3533	26.143	0.0265352	-1.04865	1.57618	+	3	3	HEK293T
Atp2a1	22.083	20.5014	20.7373	23.6119	25.7161	27.1476	0.0183015	4.38465	1.73751	+	0	3	MAX-Tg_TA
Pdlim7	21.2614	20.5269	20.5281	24.2771	25.0875	27.0389	0.00536395	4.69572	2.27052	+	0	3	MAX-Tg_TA
Ech1	31.2591	31.154	31.2026	25.1492	24.9885	26.2087	0.000115344	-5.7564	3.93801	+	3	3	HEK293T
Auh	20.9304	21.6896	20.9123	23.0031	26.0113	27.3021	0.0304924	4.2614	1.51581	+	0	2	MAX-Tg_TA
Ndufb8	20.0197	22.1673	22.4202	23.9348	25.8435	26.3286	0.0221156	3.83325	1.6553	+	2	3	MAX-Tg_TA
Dlst	22.0575	21.2013	21.0575	25.1091	25.2901	25.6119	0.00034975	3.89831	3.45624	+	2	2	MAX-Tg_TA
Clpp	25.6344	25.595	25.1265	24.9822	23.8747	27.1232	0.903228	-0.125245	0.0442025	-	3	3	-
Serhl	21.7216	20.7438	20.6267	25.0152	24.3781	26.507	0.00405482	4.26943	2.39203	+	0	3	MAX-Tg_TA
Dlat	21.6928	21.6168	21.3703	24.7611	24.5813	26.4948	0.00383585	3.7191	2.41614	+	3	3	MAX-Tg_TA
Flnc	21.4627	21.7714	21.5959	24.1635	24.8623	26.735	0.00920893	3.64359	2.03579	+	0	3	MAX-Tg_TA
Mt-Cyb	20.3254	20.9964	19.8593	25.2209	24.2286	26.2138	0.00187275	4.8274	2.72752	+	0	3	MAX-Tg_TA
Ndufb4	24.9422	25.6022	24.9803	22.4933	25.6896	27.4444	0.982516	0.0341574	0.00766053	-	3	2	-
Ndufaf4	26.5887	26.3562	26.5885	24.6348	24.874	26.0655	0.0424713	-1.31971	1.3719	+	3	3	HEK293T
Ndufv3	23.0924	22.827	22.9949	24.0578	25.6799	25.7977	0.0176235	2.207	1.75391	+	3	3	MAX-Tg_TA
Bckdk	25.645	26.2947	26.1176	24.9559	24.4747	26.0847	0.17526	-0.847363	0.756316	-	3	3	-
1700021F05Rik	21.6981	21.6545	20.8142	24.1767	25.1401	26.0834	0.00381384	3.74448	2.41864	+	0	3	MAX-Tg_TA
Ckmt2	21.414	21.9533	20.5042	25.8339	23.5199	25.9567	0.0132153	3.813	1.87892	+	0	3	MAX-Tg_TA
Spryd4	29.0031	28.9066	29.1388	25.1471	24.2949	25.8422	0.00097536	-3.92144	3.01084	+	3	3	HEK293T
Fech	27.5183	27.4421	27.5543	24.7599	25.0251	25.4934	0.000372554	-2.4121	3.42881	+	3	3	HEK293T
Abhd11	24.6997	24.7687	24.7218	21.6689	26.6388	26.9391	0.846813	0.352142	0.0722125	-	3	2	-
Pptc7	23.6159	23.4604	23.5095	24.9284	23.9366	26.3414	0.09238	1.5402	1.03442	-	3	3	-
Hibch	23.7117	23.4832	23.7475	24.7583	24.5806	25.823	0.023886	1.40648	1.62186	+	3	3	MAX-Tg_TA
Fhl1	21.3414	20.0573	21.4022	24.1039	25.3901	25.6603	0.00318295	4.11781	2.49717	+	0	2	MAX-Tg_TA
Atp5f1d	20.3152	20.5922	21.1885	24.8241	25.0573	25.2521	0.000109092	4.34584	3.96221	+	0	3	MAX-Tg_TA
Acyp2	20.5184	21.1332	21.3356	22.646	25.7395	26.6	0.0309734	3.99941	1.50901	+	0	2	MAX-Tg_TA
Synpo2	21.3375	21.0468	21.7576	23.569	24.0628	27.344	0.0398139	3.61135	1.39996	+	0	3	MAX-Tg_TA
Ptcd2	21.5829	21.117	21.0881	24.319	24.356	26.1864	0.00440682	3.69115	2.35587	+	0	3	MAX-Tg_TA
Pccb	23.6221	23.6448	22.8338	25.686	25.9532	23.2028	0.159326	1.58042	0.797712	-	3	2	-
Afg3l2	25.5061	25.3067	25.372	25.9692	25.0986	23.7421	0.520086	-0.458249	0.283925	-	3	2	-
Tpm1	21.2924	20.6222	21.7657	24.1901	25.3918	25.2131	0.00177249	3.70488	2.75142	+	0	1	-
Cox7a2l	25.7302	25.7342	25.8066	25.2079	25.6585	23.9235	0.187214	-0.826984	0.727663	-	3	2	-
Mtco1	21.4078	21.7478	20.9507	21.7126	28.2494	24.8015	0.13519	3.55245	0.869057	-	0	1	-
Echs1	26.6464	26.7583	26.6433	24.1414	24.5285	26.077	0.0406522	-1.76706	1.39092	+	3	2	HEK293T
Dbt	25.3586	25.2611	24.9761	23.8513	25.3823	25.3452	0.547924	-0.339003	0.26128	-	3	3	-
Ndufaf5	22.0787	20.834	21.0342	24.3715	24.4438	25.7087	0.00372208	3.5257	2.42921	+	0	3	MAX-Tg_TA
Dnajc30	21.3792	20.9938	22.1794	22.786	24.7891	26.9486	0.056651	3.32374	1.24679	-	0	2	-
Zadh2	23.348	23.0342	23.3753	24.2271	24.2226	25.9744	0.0587134	1.55548	1.23126	-	3	3	-
Tmem126a	21.1456	21.5569	22.0735	25.0635	25.5082	23.7292	0.00605507	3.17498	2.21788	+	0	2	MAX-Tg_TA
Macrod1	24.3428	24.0752	24.2743	24.3227	24.145	25.598	0.380205	0.457818	0.419982	-	3	3	-
Tfam	27.772	27.8963	27.9038	23.0367	25.0943	25.8959	0.0202657	-3.18171	1.69324	+	3	3	HEK293T
Ndufaf3	26.2111	26.1866	26.2058	23.1765	24.8401	25.9257	0.123891	-1.55373	0.906961	-	3	2	-
Prxl2b	21.6149	21.1871	21.1656	27.4845	22.4521	23.8382	0.0960245	3.26908	1.01762	-	0	1	-
Nfs1	25.0379	25.2779	25.4815	24.3106	24.0791	25.0946	0.0815002	-0.771003	1.08884	-	3	3	-
Pebp1	21.404	20.1884	20.7944	21.4532	26.1262	25.8568	0.0769247	3.68313	1.11393	-	0	2	-
Uqcc2	25.8781	25.6806	25.6111	24.226	23.6693	25.4853	0.0806332	-1.26304	1.09349	-	3	3	-
N/A	22.2324	20.3197	21.5573	25.8275	23.1119	24.4241	0.0328575	3.08467	1.48337	+	0	1	-
Gcsh	27.2337	27.1294	27.1733	22.6304	26.1531	24.5379	0.0547432	-2.73831	1.26167	-	3	2	-
Spr	23.1759	22.9417	23.1857	24.2962	22.4351	26.581	0.328397	1.33632	0.483601	-	3	2	-
Ndufs8	25.0894	24.9263	25.1177	23.3348	24.6187	25.2288	0.31106	-0.650403	0.507156	-	3	2	-
MTHFD1L	24.3744	24.4847	24.4124	24.1649	24.5024	24.2299	0.313564	-0.124758	0.503674	-	3	0	-
Gfm2	24.8779	24.7551	24.96	23.2603	25.817	23.8148	0.506926	-0.566966	0.295055	-	3	1	-
Pdk1	25.9238	26.3345	26.3677	22.3456	23.9406	26.5373	0.190878	-1.93419	0.719244	-	3	3	-
Ryr1	20.5357	20.8263	21.6698	23.1487	23.6446	26.0281	0.0265588	3.26321	1.57579	+	0	2	MAX-Tg_TA
SLC25A13	23.2624	23.038	23.1117	23.7443	23.3597	25.7093	0.195671	1.13373	0.708473	-	3	0	-
TRAK2	21.5132	21.2317	21.1528	23.2949	24.1301	25.3693	0.008387	2.96552	2.07639	+	3	0	-
AASS	26.462	26.4384	26.5045	22.457	23.749	26.563	0.142115	-2.21193	0.847359	-	3	0	-
Mrpl10	24.8356	24.8071	22.0281	25.035	23.9754	23.7334	0.74189	0.357711	0.129661	-	3	1	-
Gm9803	21.881	20.3736	20.6341	22.7485	24.6568	25.2729	0.0215322	3.2632	1.66691	+	0	1	-
Dmac2l	21.2645	21.3727	21.9819	23.3057	23.8092	25.498	0.0189594	2.66461	1.72218	+	0	2	MAX-Tg_TA
MTHFD2	25.5966	25.4425	24.8793	23.8863	24.4544	24.2367	0.0152344	-1.11366	1.81718	+	3	0	HEK293T
FAHD1	21.2658	24.5643	24.2397	22.9724	23.5801	25.9624	0.589321	0.81503	0.229648	-	2	0	-
Iscu	24.862	24.7333	24.7695	23.2184	23.9221	25.3402	0.371917	-0.628056	0.429554	-	3	2	-
Gys1	21.0683	20.7344	20.7151	22.9581	23.2106	26.2721	0.0366536	3.30767	1.43588	+	0	1	-
Vars2	25.5404	25.3023	25.3494	24.0029	23.8375	24.5801	0.00603018	-1.2572	2.21967	+	3	3	HEK293T
Pdhx	23.3484	23.8092	23.9158	24.1625	22.1368	26.0568	0.72782	0.427558	0.137976	-	3	2	-
TRMT1	21.5243	21.4115	21.529	24.0337	23.4343	24.7323	0.00239165	2.57853	2.6213	+	3	0	-
HSD17B10	26.076	25.9763	26.1666	23.9682	22.8067	25.4216	0.0571654	-2.00746	1.24287	-	3	0	-
ATAD3A	25.6477	25.5178	25.5862	24.4456	23.026	24.6718	0.0409569	-1.53612	1.38767	+	3	0	HEK293T
MTIF2	23.757	24.1796	24.1053	22.0671	24.3499	25.6108	0.996637	-0.00468636	0.00146288	-	3	0	-
MRPL27	24.1173	24.0496	24.1759	23.3785	23.4859	25.1458	0.856091	-0.110843	0.0674801	-	3	0	-
FLNA	20.5509	23.7206	23.5433	22.9481	24.0891	24.9601	0.303507	1.39418	0.517832	-	2	0	-
TRUB1	23.3005	23.3027	22.6945	22.5513	24.3989	24.9434	0.313777	0.86528	0.503379	-	3	0	-
MRPL16	23.8605	23.8345	23.9959	23.118	23.5689	25.1628	0.936267	0.0529588	0.0286002	-	3	0	-
Stoml2	26.4765	26.385	26.7951	23.7006	23.0525	25.0619	0.0124436	-2.61384	1.90505	+	3	3	HEK293T
QTRT1	22.6763	20.771	21.9255	22.5892	22.9286	26.2443	0.174329	2.12972	0.758631	-	2	0	-
Bdh1	21.2873	20.8742	20.9403	23.0199	24.2536	24.4608	0.00353903	2.87753	2.45112	+	0	1	-
MRPS7	26.8932	26.9206	27.0573	24.1305	22.2756	25.3091	0.0260303	-3.05197	1.58452	+	3	0	HEK293T
MPST	25.4087	25.2646	25.3285	23.7066	23.5047	24.4723	0.00842499	-1.43938	2.07443	+	3	0	HEK293T
TOP3A	22.1819	22.4951	22.6248	24.1098	22.9564	24.6064	0.0450711	1.45692	1.3461	+	3	0	-
HSDL2	25.7167	24.6512	25.6728	24.9411	22.8206	23.8437	0.103748	-1.47847	0.984018	-	3	0	-
PC	26.6848	26.6263	26.7089	23.5518	23.3783	24.6695	0.00228302	-2.80681	2.64149	+	3	0	HEK293T
ARL2	22.1592	21.8569	22.1202	22.9623	23.4671	25.1352	0.0525709	1.80942	1.27925	-	3	0	-
ALDH7A1	26.9828	25.856	25.7978	23.2976	23.4955	24.7677	0.0171613	-2.35856	1.76545	+	3	0	HEK293T
MT-CO1	25.6879	25.5498	25.2901	23.3157	23.7754	24.4428	0.00869685	-1.66463	2.06064	+	3	0	HEK293T
TMLHE	22.7499	22.9357	23.0397	23.6437	23.2362	24.6451	0.0942158	0.933191	1.02588	-	3	0	-
HDHD5	25.403	25.3322	25.3008	23.5546	23.7123	24.2463	0.00204679	-1.5076	2.68893	+	3	0	HEK293T
SLC25A24	25.3883	25.099	25.0375	24.0963	22.3374	25.0468	0.167661	-1.34812	0.775569	-	3	0	-
ECSIT	23.4038	24.4034	24.5054	23.2438	23.1894	25.0357	0.7088	-0.281224	0.149476	-	3	0	-
Slc25a35	21.5323	22.6443	21.7122	23.0676	23.6999	24.6963	0.0338328	1.85832	1.47066	+	0	2	MAX-Tg_TA
MRPS25	23.1014	23.0725	23.1941	23.3468	22.8308	25.272	0.403674	0.693835	0.393969	-	3	0	-
FOXRED1	24.3698	24.2771	24.3863	24.1899	23.0233	24.2329	0.254194	-0.52903	0.594835	-	3	0	-
COASY	26.0743	26.3764	26.393	22.5682	22.8732	25.9844	0.0871268	-2.47266	1.05985	-	3	0	-
MRPS23	24.5627	24.4355	24.4707	24.215	22.4101	24.7956	0.396247	-0.682728	0.402034	-	3	0	-
Ndufaf2	27.271	27.4567	27.5376	23.2067	23.7894	24.4126	0.000533229	-3.61889	3.27309	+	3	1	HEK293T
Ndufv2	22.598	23.9978	24.0076	23.7793	23.2487	24.3678	0.666619	0.264128	0.176122	-	3	1	-
PDSS1	22.7852	22.7752	22.7021	23.7947	23.0757	24.5132	0.0666182	1.04039	1.17641	-	3	0	-
LYRM2	22.0639	21.8434	22.2606	23.0772	22.9462	25.3546	0.0931381	1.73675	1.03087	-	3	0	-
Clpx	27.1669	26.8399	27.0058	23.7698	23.3504	24.2195	0.000274053	-3.22425	3.56216	+	3	2	HEK293T
SHMT2	30.7291	30.6833	30.807	23.8672	23.5659	23.8908	3.81728e-07	-6.96516	6.41825	+	3	0	HEK293T
TRMT10C	27.6472	27.4522	27.4324	24.0817	22.6111	24.6271	0.00350902	-3.73728	2.45481	+	3	0	HEK293T
FASTKD2	24.5545	24.3504	24.4359	24.12	23.821	23.3727	0.039858	-0.675714	1.39948	+	3	0	NA
Glud1	26.4395	26.3183	26.4203	21.7357	24.4827	25.0945	0.0642064	-2.62173	1.19242	-	3	1	-
ACSF3	23.5737	23.3633	23.531	23.1449	22.8584	25.2997	0.737047	0.278329	0.132505	-	3	0	-
BCAT2	25.2923	24.8044	24.8429	22.663	23.6324	24.9986	0.155435	-1.21523	0.808451	-	3	0	-
MRPS30	27.2988	27.1523	27.2431	23.754	23.281	24.2581	0.00026319	-3.46705	3.57973	+	3	0	HEK293T
CDK5RAP1	24.2379	24.2926	23.9432	22.4128	23.9266	24.9068	0.606713	-0.409157	0.217017	-	3	0	-
ATP5F1	24.7704	24.8157	24.7285	24.062	23.9623	23.2054	0.0193397	-1.02832	1.71355	+	3	0	HEK293T
MRPS31	27.1668	26.7002	27.0669	23.3094	22.2028	25.7161	0.0365492	-3.23518	1.43712	+	3	0	HEK293T
FDX2	24.0437	24.2248	24.159	22.3896	23.512	25.321	0.663206	-0.401635	0.178351	-	3	0	-
LETMD1	22.6931	21.2987	21.6493	23.2913	23.3791	24.5126	0.0324185	1.8473	1.48921	+	3	0	-
HARS2	21.9185	22.1473	22.0793	24.2565	22.2644	24.6515	0.0867797	1.67578	1.06158	-	3	0	-
FASTKD5	24.9718	24.9897	25.23	23.3092	23.1441	24.692	0.0535623	-1.34874	1.27114	-	3	0	-
ATP5F1E	23.8719	23.893	23.9911	24.1922	23.2339	23.7026	0.495343	-0.209108	0.305094	-	3	0	-
DHX30	26.8169	26.6828	26.7361	24.3314	22.4675	24.3198	0.00806182	-3.039	2.09357	+	3	0	HEK293T
NIPSNAP3A	25.362	25.177	25.3438	22.819	23.1456	25.1493	0.0952635	-1.58963	1.02107	-	3	0	-
Acadsb	25.3871	25.6096	25.6401	23.6268	23.4078	24.0343	0.000751989	-1.85596	3.12379	+	3	1	HEK293T
SLC25A5	20.905	21.9064	22.0611	22.5502	24.2615	24.2547	0.0376768	2.06466	1.42393	+	2	0	-
TSTD1	22.4676	22.8992	23.0551	22.6056	23.1394	25.317	0.357809	0.880053	0.446349	-	3	0	-
KIAA0391	24.6016	24.3259	24.0496	23.6507	22.2666	25.1443	0.492468	-0.638458	0.307622	-	3	0	-
SDHAF3	23.3814	23.4885	23.3383	24.0934	23.32	23.6428	0.284034	0.282661	0.54663	-	3	0	-
PNPT1	27.5543	27.3238	27.4065	23.8082	22.5026	24.7212	0.00440966	-3.75087	2.3556	+	3	0	HEK293T
FLAD1	20.9338	20.5177	20.8558	23.064	23.068	24.8943	0.00953734	2.90633	2.02057	+	3	0	-
MRM3	25.0269	25.3477	25.4665	22.5425	23.2163	25.2511	0.122563	-1.61042	0.911642	-	3	0	-
MRPS36	25.9246	25.5511	25.9022	23.9652	22.1104	24.9067	0.062131	-2.13189	1.20669	-	3	0	-
METTL15	23.8623	23.9515	24.1469	23.442	23.2488	24.2769	0.36796	-0.331034	0.434199	-	3	0	-
NDUFS6	26.1247	25.9585	26.0974	22.9486	23.9726	24.0185	0.00239361	-2.41364	2.62095	+	3	0	HEK293T
MRPS28	22.7145	22.6511	23.0756	23.3917	22.2062	25.2992	0.419469	0.818651	0.3773	-	3	0	-
PPIF	24.1838	23.8376	23.8313	22.343	23.572	24.9372	0.682758	-0.333518	0.165733	-	3	0	-
ETFDH	23.4336	23.5156	22.8941	22.5705	23.5217	24.7239	0.645425	0.324291	0.190154	-	3	0	-
MGME1	24.1192	24.1653	24.3884	23.642	21.9917	25.1738	0.537261	-0.621786	0.269815	-	3	0	-
PNKD	24.8803	24.6411	24.6845	22.7878	23.4055	24.6081	0.103239	-1.13483	0.986155	-	3	0	-
TARS2	25.4396	25.2873	24.8836	23.2191	24.3437	23.1762	0.0175811	-1.62385	1.75496	+	3	0	HEK293T
HSCB	22.5672	23.4499	23.5143	24.4388	23.1125	23.1761	0.493031	0.398678	0.307126	-	3	0	-
ERAL1	23.6104	23.8326	23.82	22.3527	23.0528	25.3137	0.849627	-0.18125	0.0707717	-	3	0	-
PDPR	24.9832	24.9077	24.8438	23.5419	23.4732	23.699	6.74538e-05	-1.34022	4.17099	+	3	0	HEK293T
GUF1	23.3689	22.9938	23.2453	22.4177	23.1537	25.1423	0.676819	0.368561	0.169528	-	3	0	-
ALKBH1	22.4402	22.217	22.4169	22.9041	23.0021	24.8017	0.12284	1.21125	0.910659	-	3	0	-
NT5DC2	26.3067	26.027	25.829	23.4408	22.744	24.5222	0.00973112	-2.48523	2.01184	+	3	0	HEK293T
MRPS10	25.3881	25.4143	25.4417	23.2525	22.8415	24.6093	0.0259032	-1.84694	1.58665	+	3	0	HEK293T
MRPS15	24.3019	24.225	24.28	23.1943	24.2938	23.2137	0.126168	-0.701686	0.899051	-	3	0	-
MTIF3	21.3747	21.1284	21.3672	23.6015	23.7071	23.3749	5.75885e-05	2.27107	4.23966	+	3	0	-
DENND5A	24.2558	24.3126	24.4314	22.3938	23.9896	24.2902	0.259539	-0.77542	0.585798	-	3	0	-
NAXE	20.9534	20.7496	18.6135	23.1469	23.8047	23.7162	0.0112862	3.45044	1.94745	+	3	0	-
SLC30A9	23.7274	23.7793	23.8642	22.8343	23.759	24.0659	0.558672	-0.237207	0.252843	-	3	0	-
Gcdh	24.5676	24.4451	24.3739	21.9973	24.5577	24.0743	0.307946	-0.919127	0.511525	-	3	1	-
Coq7	23.6082	23.4632	23.2331	22.5922	23.9879	24.0369	0.840779	0.104169	0.0753184	-	3	1	-
AK3	22.6404	22.5235	22.4771	24.0035	21.6769	24.9337	0.364597	0.99101	0.438186	-	3	0	-
CTNND1	22.8364	22.9161	23.2206	21.6925	23.8828	25.0326	0.610157	0.544914	0.214558	-	3	0	-
Vwa8	24.0277	23.8148	22.873	23.0693	22.4331	25.0966	0.966831	-0.0388438	0.0146495	-	3	1	-
DTYMK	23.1135	23.0252	23.0693	23.3234	23.0717	24.2021	0.249042	0.463053	0.603727	-	3	0	-
ADPRHL2	22.9247	23.3784	23.0638	23.3779	21.5562	25.6438	0.751491	0.403669	0.124076	-	3	0	-
DNAJB6	22.0901	22.058	21.7237	22.7812	22.6064	25.188	0.135757	1.56795	0.867236	-	3	0	-
Vim	21.8522	21.2066	21.8688	23.2411	22.3224	24.9943	0.0823084	1.87673	1.08456	-	0	0	-
FDXR	24.1609	24.3986	24.6035	22.7405	23.2653	24.5425	0.188346	-0.871534	0.725043	-	3	0	-
Usp7	21.0103	20.8925	20.6797	22.8695	22.9614	24.7117	0.0119618	2.65341	1.9222	+	0	0	-
ETFRF1	23.5734	23.9667	23.7045	22.8711	22.8962	24.7619	0.727006	-0.238477	0.138462	-	3	0	-
MRPS22	25.639	25.5753	25.795	22.461	22.5982	25.4628	0.0921365	-2.16244	1.03557	-	3	0	-
MRPS27	26.4227	26.6595	26.5773	23.5105	22.1024	24.9025	0.0198275	-3.04801	1.70273	+	3	0	HEK293T
OXA1L	27.6638	27.6593	27.7106	23.911	22.5673	24.0128	0.000854644	-4.18081	3.06821	+	3	0	HEK293T
ABHD10	28.3297	28.0969	28.214	22.2358	23.7512	24.5024	0.00214511	-4.71706	2.66855	+	3	0	HEK293T
ARG2	24.4078	24.2938	23.5451	23.4938	23.775	23.2076	0.135514	-0.59008	0.868016	-	3	0	-
MRPS21	22.4514	22.7814	22.6983	23.3597	23.8219	23.2853	0.0122897	0.845231	1.91046	+	3	0	NA
SARS2	26.1579	26.3146	25.877	22.6852	23.3959	24.3758	0.00654374	-2.63089	2.18417	+	3	0	HEK293T
ATP5IF1	26.7181	26.5794	26.4726	22.7445	23.1739	24.511	0.00438956	-3.11356	2.35758	+	3	0	HEK293T
NME4	23.2565	23.2106	23.2935	23.0278	22.9489	24.4517	0.672551	0.222569	0.172275	-	3	0	-
PDE12	24.1347	23.7842	23.8282	23.1402	23.3456	23.9265	0.162166	-0.444927	0.790041	-	3	0	-
MSRB2	24.4139	24.4192	24.5138	22.8624	23.4749	24.0555	0.0465759	-0.984728	1.33184	+	3	0	NA
SOGA1	20.2474	21.2329	22.242	22.5169	23.288	24.5851	0.0561116	2.22261	1.25095	-	2	0	-
TST	26.2275	26.0909	26.2145	22.8895	22.9885	24.4976	0.00648273	-2.71908	2.18824	+	3	0	HEK293T
MRPL1	25.7669	25.6539	25.5514	23.4815	22.641	24.2354	0.00900565	-2.20476	2.04549	+	3	0	HEK293T
C12orf65	22.8058	23.0131	20.1371	23.3711	22.2065	24.7616	0.284914	1.46109	0.545286	-	2	0	-
Parl	25.6714	25.0309	25.8849	22.8604	24.3607	23.1167	0.0170568	-2.08314	1.7681	+	3	2	HEK293T
POLDIP2	26.7982	26.8724	26.9168	22.0434	24.058	24.2361	0.00831871	-3.41656	2.07994	+	3	0	HEK293T
NUB1	24.6566	24.4789	24.695	22.7379	22.6965	24.8956	0.184849	-1.16683	0.733182	-	3	0	-
MRPS18A	23.7966	23.6526	23.753	22.7187	23.1922	24.4164	0.59634	-0.291648	0.224506	-	3	0	-
PMPCB	27.9002	27.7781	27.8328	23.1224	21.9535	25.2317	0.0101446	-4.40115	1.99376	+	3	0	HEK293T
QRSL1	24.0415	23.5295	23.4979	21.7501	24.2708	24.262	0.775085	-0.262003	0.110651	-	3	0	-
NDUFAF6	21.884	22.1042	22.9311	23.2158	21.7481	25.3165	0.359541	1.12032	0.444251	-	2	0	-
TBRG4	25.1213	25.0581	25.1692	22.9924	23.027	24.2579	0.0154802	-1.69044	1.81022	+	3	0	HEK293T
MRPS17	24.9319	25.6609	25.7037	24.1925	21.4806	24.597	0.117573	-2.00883	0.929694	-	3	0	-
MRPL58	24.2887	24.2007	24.2967	22.9968	22.9819	24.2893	0.125523	-0.839333	0.901278	-	3	0	-
NLRX1	23.7479	22.8554	23.5761	22.2825	23.1667	24.8108	0.974488	0.0268656	0.0112236	-	3	0	-
GPX1	25.203	24.8682	25.0388	23.1084	22.3372	24.7897	0.0901722	-1.62486	1.04493	-	3	0	-
SLC25A21	22.1269	21.9164	21.7134	22.8523	24.0206	23.3624	0.014115	1.49289	1.85032	+	3	0	-
TMEM223	23.8994	23.6486	23.9616	22.3029	22.8938	25.0112	0.627834	-0.433903	0.202155	-	3	0	-
C21orf33	28.6716	28.7557	28.7337	22.4044	22.8781	24.9114	0.00229143	-5.32241	2.63989	+	3	0	HEK293T
HAGH	23.416	23.4498	23.2721	22.4679	22.8672	24.8569	0.981751	0.0180283	0.00799855	-	3	0	-
MRPL14	25.2726	25.2036	25.2521	21.69	23.006	25.487	0.172214	-1.84838	0.763932	-	3	0	-
TIMM50	23.1144	24.5982	24.5801	22.8991	23.7199	23.536	0.265554	-0.712516	0.575848	-	3	0	-
GLS	27.7252	27.5387	27.5656	22.3329	23.4429	24.3636	0.00200303	-4.23007	2.69831	+	3	0	HEK293T
GLDC	26.5133	26.5686	26.6643	23.2446	22.1468	24.7286	0.0128282	-3.20876	1.89183	+	3	0	HEK293T
MRPS18B	26.6175	26.5358	26.5961	22.079	22.3928	25.6443	0.0479872	-3.21107	1.31887	+	3	0	HEK293T
Acss1	25.6996	26.055	26.1816	22.8824	22.7939	24.432	0.00907313	-2.60932	2.04224	+	3	2	HEK293T
FDX1	25.2196	25.0243	24.9207	22.2652	23.0136	24.8214	0.0916065	-1.68809	1.03807	-	3	0	-
MRPL4	22.5162	22.988	23.0886	22.5404	23.0551	24.5019	0.459289	0.501525	0.337914	-	3	0	-
Myh2	20.9055	20.5479	22.4381	22.0636	22.935	25.0963	0.12592	2.06782	0.899904	-	0	1	-
DGUOK	24.0399	23.8305	24.0802	22.7479	22.8859	24.4507	0.322423	-0.62208	0.491574	-	3	0	-
ATP5S	24.0823	23.8849	23.8139	23.4329	22.2321	24.4188	0.424855	-0.565763	0.371759	-	3	0	-
MRPL35	26.196	25.9116	25.8707	21.9592	23.0689	25.0542	0.0446117	-2.63197	1.35055	+	3	0	HEK293T
PSMC6	23.2117	23.2503	23.34	22.6095	23.6915	23.774	0.82106	0.0910556	0.0856252	-	3	0	-
IVD	24.4498	24.4296	24.3319	23.137	22.9978	23.9267	0.0227222	-1.04994	1.64355	+	3	0	HEK293T
UQCC1	26.6331	26.6143	26.5862	22.8234	22.9956	24.2315	0.00182445	-3.261	2.73887	+	3	0	HEK293T
C6orf203	23.0135	22.7412	22.2091	22.7458	22.4845	24.8081	0.420967	0.691518	0.375752	-	3	0	-
SQOR	22.4816	22.1244	22.312	22.5118	23.9541	23.5658	0.0791597	1.03787	1.1015	-	3	0	-
MRPL21	20.3176	22.4142	22.4666	22.8023	21.7507	25.4685	0.288117	1.60769	0.540431	-	2	0	-
MPV17	22.2812	20.2236	21.707	22.6914	22.9184	24.3959	0.0764104	1.93129	1.11685	-	2	0	-
GUK1	22.4587	23.4924	24.1947	22.4394	23.428	24.1366	0.949741	-0.047259	0.0223948	-	3	0	-
Wrap73	21.1412	20.2229	22.1617	22.5797	23.3517	24.0705	0.0377853	2.15873	1.42268	+	0	0	-
Tnnt1	21.0508	21.0535	20.1676	22.4392	23.281	24.2547	0.0129797	2.56767	1.88673	+	0	0	-
ACAD9	23.166	23.0969	23.0862	23.5465	22.4837	23.9254	0.66435	0.202148	0.177603	-	3	0	-
MRPS12	20.273	21.7361	21.8689	22.289	23.0746	24.591	0.0751126	2.02553	1.12429	-	3	0	-
GTPBP8	23.2353	22.985	23.0282	22.7229	22.6157	24.6157	0.737256	0.235291	0.132382	-	3	0	-
Timm44	27.8445	27.641	27.739	23.6022	21.8387	24.5129	0.00492888	-4.42359	2.30725	+	3	1	HEK293T
MRPL47	21.3515	22.2305	22.2162	23.6893	22.8384	23.4222	0.0227129	1.38394	1.64373	+	2	0	-
LIAS	23.1394	23.2489	23.3922	21.6594	23.4481	24.8402	0.954778	0.055727	0.0200978	-	3	0	-
ACSF2	24.5133	24.438	24.1099	22.9361	22.6814	24.3218	0.118258	-1.0406	0.927171	-	3	0	-
EARS2	24.9804	24.6931	24.8931	22.6767	24.5632	22.6967	0.0708491	-1.54333	1.14967	-	3	0	-
POLRMT	24.7264	23.7701	24.4371	22.8717	22.3109	24.7357	0.270002	-1.00507	0.568633	-	3	0	-
MRPL23	23.6036	23.6142	23.5878	21.3215	23.8444	24.7363	0.78305	-0.301118	0.106211	-	3	0	-
MCAT	22.4597	21.7721	22.5213	23.1024	22.514	24.2831	0.141109	1.04882	0.850445	-	3	0	-
CA5B	21.7806	21.9741	21.5509	21.8463	22.7376	25.3082	0.217301	1.52881	0.662939	-	3	0	-
C17orf80	24.783	24.5953	24.871	21.9981	23.7382	24.1519	0.0940528	-1.45374	1.02663	-	3	0	-
LRRC10B	25.9888	25.8428	25.8584	23.6469	22.0771	24.1612	0.0143863	-2.60158	1.84205	+	3	0	HEK293T
SLC25A20	22.4271	22.0397	22.2278	23.1116	23.157	23.6114	0.00551162	1.06181	2.25872	+	3	0	-
MT-CO3	21.9994	20.4011	20.1388	22.5812	21.9145	25.3837	0.113552	2.44668	0.944807	-	2	0	-
NIPSNAP2	23.5937	24.1817	23.5509	24.0338	22.332	23.5005	0.420167	-0.486645	0.376578	-	3	0	-
NSUN4	23.0339	22.8615	22.9958	22.2293	22.9179	24.7098	0.686415	0.321945	0.163413	-	3	0	-
ALAS1	23.1906	23.1981	23.1659	22.7599	23.0468	24.0258	0.820974	0.09261	0.0856708	-	3	0	-
SLC25A1	20.3913	20.2128	19.5628	22.7259	22.3062	24.7896	0.0163411	3.21827	1.78672	+	3	0	-
OXSM	24.383	24.18	24.482	22.8107	23.1034	23.8992	0.0330534	-1.07725	1.48078	+	3	0	HEK293T
PITRM1	28.1429	27.8871	27.9884	23.2466	22.5092	24.0569	0.000473749	-4.73522	3.32445	+	3	0	HEK293T
SUCLG2	25.3043	25.0414	25.1543	22.116	23.1014	24.5931	0.058844	-1.89652	1.2303	-	3	0	-
MRPL55	24.3646	24.6295	24.7388	22.6992	22.5624	24.5422	0.113321	-1.30973	0.945689	-	3	0	-
GLRX2	21.4599	21.9062	19.9184	21.854	22.9309	25.0131	0.12102	2.17123	0.917143	-	2	0	-
ETFB	25.0987	24.8527	25.0315	22.3083	23.5532	23.9232	0.0247139	-1.73274	1.60706	+	3	0	HEK293T
Mccc2	28.6251	28.1964	28.5397	22.5887	23.1352	24.0599	0.000319011	-5.19247	3.49619	+	3	0	HEK293T
LACTB2	22.1042	21.9037	20.3139	22.3078	23.9122	23.5566	0.0715543	1.81827	1.14536	-	2	0	-
SETX	24.1137	24.0109	24.2615	22.2765	23.7083	23.7776	0.151736	-0.874597	0.818911	-	3	0	-
Myh7	21.326	21.2754	20.2759	23.9575	22.5784	23.2236	0.0119699	2.29408	1.92191	+	0	1	-
PDK3	25.5557	25.6915	25.8893	22.7623	22.8464	24.15	0.00588027	-2.45926	2.2306	+	3	0	HEK293T
USP47	21.9542	21.7802	21.4508	23.3404	22.8043	23.608	0.00545253	1.52249	2.2634	+	3	0	-
DAP3	24.9526	24.4116	24.9661	23.8036	21.9344	23.9983	0.0883495	-1.53134	1.0538	-	3	0	-
ACOT9	25.3147	25.3697	25.3647	22.367	22.7542	24.6075	0.03817	-2.10682	1.41828	+	3	0	HEK293T
MRPL38	25.003	24.7643	25.1429	23.0753	22.9618	23.6786	0.00222649	-1.73151	2.65238	+	3	0	HEK293T
NDUFAF7	21.5749	21.4426	21.6297	22.7204	22.8225	24.1649	0.0227849	1.68682	1.64235	+	3	0	-
HINT2	22.9257	22.234	22.3268	23.2489	22.685	23.7564	0.123753	0.734631	0.907443	-	3	0	-
CCBL2	23.9885	23.4743	23.7656	22.0399	22.8221	24.8232	0.574243	-0.514433	0.240904	-	3	0	-
MRPL9	23.7594	23.794	24.0517	23.0156	23.6343	22.9976	0.0462495	-0.652513	1.33489	+	3	0	NA
MTRF1L	21.6871	21.6444	21.1248	23.893	21.3218	24.4305	0.151102	1.72966	0.820731	-	2	0	-
RNASEH1	20.3907	21.6818	21.8275	22.6048	22.4148	24.6161	0.0849817	1.91185	1.07067	-	2	0	-
MTO1	23.9657	23.7007	24.005	22.6567	22.366	24.6108	0.393628	-0.679319	0.404914	-	3	0	-
MFAP2	24.1665	24.123	24.3176	23.1917	23.0395	23.4007	0.00117607	-0.991732	2.92957	+	3	0	NA
NIT1	22.2144	22.1684	22.4073	22.5747	22.2941	24.7629	0.293436	0.947175	0.532487	-	3	0	-
GSR	23.5174	23.4223	23.3688	22.3054	22.6409	24.6805	0.775162	-0.227175	0.110608	-	3	0	-
MTERF3	22.6933	20.814	22.7914	24.0037	22.5012	23.1075	0.228408	1.10461	0.641289	-	2	0	-
SUPV3L1	25.312	25.232	25.1911	23.1183	22.4634	24.0288	0.0109537	-2.04154	1.96044	+	3	0	HEK293T
NGRN	21.7869	21.6821	21.8165	22.8619	22.6914	24.0337	0.0277158	1.43387	1.55727	+	3	0	-
MRPL32	24.2114	24.017	24.2355	21.8726	23.7469	23.9662	0.224253	-0.959384	0.649262	-	3	0	-
TXN2	24.8687	24.9599	25.2496	23.3251	22.2676	23.9841	0.0232742	-1.83376	1.63313	+	3	0	HEK293T
ATP5J	26.4332	26.2084	26.2854	21.9549	22.7694	24.8436	0.0224098	-3.1197	1.64956	+	3	0	HEK293T
UNG	21.5989	22.0436	22.9031	22.4986	22.7572	24.2937	0.214056	1.00132	0.669473	-	3	0	-
PUS1	23.3562	23.1412	23.2913	22.7156	22.1114	24.7097	0.920165	-0.0840359	0.0361342	-	3	0	-
MRPL36	23.4105	23.5676	23.603	22.1987	22.2786	25.0581	0.730097	-0.34858	0.136619	-	3	0	-
USMG5	27.8209	27.6749	27.6931	23.072	22.5582	23.9041	0.000323263	-4.55154	3.49044	+	3	0	HEK293T
MRPL49	24.1659	24.0331	24.1771	23.6761	20.8336	25.023	0.485849	-0.947741	0.313499	-	3	0	-
DARS2	25.977	26.2578	26.3056	23.2846	21.7689	24.4722	0.0189633	-3.00492	1.72209	+	3	0	HEK293T
LARS2	24.4021	24.2903	24.6754	22.7543	22.3377	24.4277	0.119218	-1.28273	0.923657	-	3	0	-
MRPL52	23.5734	23.6223	23.4251	22.7268	22.9987	23.7864	0.316579	-0.369647	0.499517	-	3	0	-
MRPL37	25.4713	24.8147	25.7134	22.3554	21.9579	25.165	0.105876	-2.1737	0.975204	-	3	0	-
GLRX5	25.9604	25.7796	25.8189	22.3133	23.0289	24.1225	0.00697657	-2.69806	2.15636	+	3	0	HEK293T
CARS2	23.7787	23.8198	23.3103	23.6348	22.7091	23.1149	0.198372	-0.483318	0.70252	-	3	0	-
NFU1	22.5252	22.7538	22.9379	23.4747	22.2556	23.7277	0.428356	0.413666	0.368196	-	3	0	-
MALSU1	23.5975	22.8098	23.3243	22.4414	23.1769	23.8288	0.8476	-0.0948041	0.071809	-	3	0	-
Cisd3	22.4104	22.2977	22.2531	23.073	22.5285	23.8396	0.0971724	0.826607	1.01246	-	3	0	-
MRPS16	23.3963	23.3126	23.3906	22.4307	22.993	24.0032	0.652075	-0.22419	0.185702	-	3	0	-
MCUB	20.1696	22.4827	22.5895	23.3309	22.589	23.5064	0.171339	1.39489	0.766144	-	2	0	-
MRPL45	27.3294	27.1987	27.2708	23.1317	21.9569	24.3368	0.00389617	-4.12445	2.40936	+	3	0	HEK293T
ATP5L	27.9117	27.746	27.8239	22.221	23.2631	23.941	0.000736309	-4.68552	3.13294	+	3	0	HEK293T
ACSS3	22.1712	21.8477	20.8656	22.482	22.4259	24.4831	0.127211	1.50219	0.895475	-	2	0	-
MRPS11	24.4248	24.3226	24.3892	22.9951	21.4256	24.9591	0.287921	-1.25226	0.540726	-	3	0	-
PDF	23.1065	22.8738	22.924	23.1731	22.0306	24.1292	0.826518	0.142871	0.0827477	-	3	0	-
MRPS34	27.2418	26.9677	27.1584	22.6231	23.7251	22.9817	0.000276822	-4.01262	3.5578	+	3	0	HEK293T
BCKDHB	22.8808	22.7056	22.24	23.1406	23.1204	23.0425	0.0637209	0.49234	1.19572	-	3	0	-
PTPMT1	22.2896	23.0431	22.7867	22.4153	22.9473	23.9357	0.473634	0.392965	0.324558	-	3	0	-
PAM16	26.1689	25.9966	26.0553	22.8573	22.3347	24.0897	0.0046803	-2.9797	2.32973	+	3	0	HEK293T
MTERF2	20.7257	20.6109	20.9235	23.4346	22.7149	23.1306	0.000505418	2.34001	3.29635	+	2	0	-
Pmpca	25.6236	25.3609	25.6571	22.2149	23.4521	23.6125	0.00555491	-2.45403	2.25532	+	3	1	HEK293T
CHCHD1	23.319	23.2665	23.3871	22.3972	22.7604	24.1197	0.681911	-0.231766	0.166272	-	3	0	-
Ethe1	27.1802	27.2588	26.9746	22.9328	22.336	24.0079	0.00123413	-4.04564	2.90864	+	3	0	HEK293T
TRMU	24.1513	24.4379	23.4871	23.1788	22.056	24.0289	0.21504	-0.937531	0.667481	-	3	0	-
RARS2	21.9009	23.2934	22.5817	22.664	23.1016	23.4975	0.349771	0.495675	0.456216	-	3	0	-
ISOC2	22.5812	22.7926	23.1129	21.3835	23.5501	24.3232	0.788099	0.25671	0.103419	-	3	0	-
NDUFB11	25.0807	25.3153	25.2676	22.9743	23.2263	23.043	3.27438e-05	-2.14002	4.48487	+	3	0	HEK293T
MRPL22	25.4601	25.3345	25.4766	22.3149	22.6396	24.2767	0.0182289	-2.34659	1.73924	+	3	0	HEK293T
MRPL48	23.3388	23.1994	23.3932	23.8266	22.1598	23.2405	0.657786	-0.234837	0.181915	-	3	0	-
LYRM1	22.0783	21.1075	20.5382	22.0758	23.1269	24.0236	0.0635735	1.83412	1.19672	-	2	0	-
COQ3	26.4393	26.2852	26.2756	22.6649	22.7592	23.7536	0.000745703	-3.27413	3.12743	+	3	0	HEK293T
MRPS6	25.6662	25.999	25.0004	23.5819	23.0115	22.5546	0.00388517	-2.50588	2.41059	+	3	0	HEK293T
MRPS35	24.3219	23.7721	23.5691	22.9137	21.7167	24.493	0.367923	-0.846534	0.434243	-	3	0	-
AKR7L	21.6914	19.3505	21.7095	22.203	22.1775	24.7424	0.140177	2.12378	0.853323	-	2	0	-
METTL17	23.547	23.0981	22.9945	21.6202	22.0693	25.432	0.893808	-0.172703	0.048756	-	3	0	-
PREPL	23.8101	23.5817	23.6154	23.5332	22.4622	23.1095	0.118119	-0.634076	0.927679	-	3	0	-
MRPL44	24.8662	24.475	24.9292	23.1244	22.496	23.4827	0.00585341	-1.72239	2.23259	+	3	0	HEK293T
NDUFA13	21.6207	20.0002	22.4272	22.0372	23.3347	23.7117	0.127676	1.6785	0.893892	-	2	0	-
PYCR2	24.6278	24.6215	24.7904	22.2429	22.9736	23.8421	0.0234448	-1.66037	1.62995	+	3	0	HEK293T
DMRT2	24.7481	24.3103	24.449	22.7313	21.0685	25.2417	0.289342	-1.48865	0.538588	-	3	0	-
MRPS14	23.5416	23.5614	23.7034	22.6377	22.6804	23.72	0.174544	-0.589452	0.758096	-	3	0	-
MRPL2	22.959	22.7484	22.8604	22.2852	22.5023	24.2464	0.815537	0.155373	0.0885561	-	3	0	-
TIMMDC1	23.5605	23.9668	23.2648	22.2915	22.4433	24.2989	0.435234	-0.586114	0.361278	-	3	0	-
NIPSNAP1	27.4618	27.3094	27.4348	21.921	23.5282	23.5737	0.00128937	-4.39436	2.88962	+	3	0	HEK293T
GRSF1	28.3798	28.2803	28.2097	22.0101	22.9242	24.0847	0.000931025	-5.2836	3.03104	+	3	0	HEK293T
MRPL24	22.2225	24.5183	23.8772	22.7103	21.7735	24.5351	0.641723	-0.533028	0.192652	-	3	0	-
MRPS26	24.4979	24.5742	24.5599	21.6751	22.8736	24.4463	0.126475	-1.5457	0.897996	-	3	0	-
NDUFB6	25.191	25.0775	25.0558	22.5502	22.6546	23.7742	0.00581423	-2.11512	2.23551	+	3	0	HEK293T
DCXR	21.1903	21.1957	21.0012	22.4539	22.8208	23.6751	0.00724694	1.85419	2.13985	+	3	0	-
TRMT5	23.0053	22.8367	22.3184	22.1283	23.1513	23.6625	0.627236	0.260541	0.202569	-	3	0	-
GTPBP10	21.2271	21.881	21.3657	21.8202	23.0219	24.0725	0.0952208	1.48025	1.02127	-	3	0	-
ACOT1	25.8064	25.6775	25.6751	23.3776	22.5275	22.9966	0.000384655	-2.75245	3.41493	+	3	0	HEK293T
BCS1L	25.2231	24.9547	25.1941	22.0057	22.9726	23.9224	0.0182521	-2.15709	1.73869	+	3	0	HEK293T
MRPL33	23.1461	22.9436	22.8498	21.86	22.6391	24.3752	0.9782	-0.0217609	0.00957231	-	3	0	-
DHTKD1	26.2313	25.9505	26.1127	22.8114	22.2499	23.784	0.00229437	-3.14974	2.63934	+	3	0	HEK293T
ACAD10	22.3248	23.5565	23.5767	21.3361	22.0317	25.4585	0.882717	-0.210577	0.0541787	-	3	0	-
POLG	23.0428	23.062	25.4451	22.147	23.2059	23.4721	0.367251	-0.908333	0.435036	-	3	0	-
MTPAP	23.3576	23.5551	23.5835	22.6356	22.4555	23.6922	0.219176	-0.570981	0.659206	-	3	0	-
RCC1L	24.5372	25.0082	24.9759	22.4571	21.1998	25.1248	0.176496	-1.91323	0.753266	-	3	0	-
NDUFS2	25.3495	25.0267	25.2588	21.6824	22.6623	24.4201	0.0469091	-2.29005	1.32874	+	3	0	HEK293T
QDPR	21.6432	21.4441	20.9697	22.5883	22.7634	23.4112	0.00805022	1.56865	2.09419	+	3	0	-
ALDH5A1	23.0983	24.3629	25.0643	22.3896	21.5971	24.7625	0.320675	-1.25879	0.493935	-	3	0	-
GATC	24.1284	24.0533	23.3222	23.7569	21.4423	23.5467	0.305166	-0.91936	0.515464	-	3	0	-
Mrps9	25.0252	24.803	24.7608	23.5858	21.7082	23.4406	0.0327075	-1.95151	1.48535	+	3	0	HEK293T
SLC25A33	20.478	21.7386	21.7784	21.5805	22.8102	24.3168	0.155543	1.57082	0.80815	-	2	0	-
ATPAF1	26.9515	26.8704	26.866	23.4397	22.2605	23.0028	0.000318873	-3.99497	3.49638	+	3	0	HEK293T
Aldh1b1	25.4614	25.3714	25.45	22.9109	21.5622	24.2285	0.0304733	-2.52709	1.51608	+	3	0	HEK293T
ME2	28.8946	28.7405	28.2896	21.6016	22.7446	24.354	0.00217732	-5.74146	2.66208	+	3	0	HEK293T
NSUN2	22.9431	22.7764	22.8679	22.3634	22.5481	23.7642	0.950097	0.0294393	0.0222321	-	3	0	-
AADAC	25.2301	25.2871	25.3549	23.1582	22.3925	23.1176	0.000670564	-2.40121	3.17356	+	3	0	HEK293T
MARS2	22.8502	22.6391	21.0442	22.4104	22.9522	23.3027	0.319964	0.710646	0.494899	-	3	0	-
TAMM41	23.629	23.2593	23.2873	22.5821	22.0593	24.0125	0.442527	-0.507224	0.35406	-	3	0	-
TACO1	25.266	23.5733	25.1165	21.5794	23.1263	23.9403	0.114245	-1.76991	0.942162	-	3	0	-
PLPBP	23.6353	23.6467	23.5759	22.7268	22.6619	23.2572	0.0177732	-0.737364	1.75024	+	3	0	NA
MRPL40	26.5061	26.2373	26.3402	22.0171	22.3526	24.2188	0.0071045	-3.49837	2.14847	+	3	0	HEK293T
ATP5H	27.7638	27.6658	27.9749	21.7286	23.1911	23.6635	0.00110911	-4.94043	2.95503	+	3	0	HEK293T
SMCR7L	22.7181	23.0674	23.3028	23.3462	22.8284	22.4022	0.623961	-0.170495	0.204842	-	3	0	-
NT5DC3	23.2691	23.0555	23.1533	21.6338	23.517	23.4053	0.642565	-0.307261	0.192083	-	3	0	-
NDUFS4	20.4783	21.6634	22.0631	22.1236	22.2703	24.1555	0.147921	1.44821	0.829969	-	2	0	-
PNPLA8	22.6678	22.1837	22.5619	21.6936	22.4976	24.3526	0.662529	0.376811	0.178795	-	3	0	-
FDPS	22.9656	22.6138	22.764	22.5527	22.4625	23.5241	0.862917	0.0653006	0.0640311	-	3	0	-
TWNK	22.5564	22.2571	22.1865	21.7933	22.6266	24.1138	0.498751	0.511244	0.302116	-	3	0	-
MRPL13	26.1772	26.087	26.0831	23.0785	20.8214	24.6256	0.0414312	-3.27393	1.38267	+	3	0	HEK293T
MRPL41	25.774	25.5994	25.7382	21.9873	22.7584	23.7672	0.00521718	-2.86624	2.28256	+	3	0	HEK293T
Tnni3	20.7146	21.0115	22.0165	22.4173	22.5148	23.5591	0.0421397	1.5829	1.37531	+	0	0	-
PPA2	24.7841	24.2887	24.4615	22.2533	23.6252	22.6064	0.0181637	-1.6831	1.7408	+	3	0	HEK293T
TFCP2	21.1657	22.1614	22.0621	22.0449	24.0021	22.4159	0.205619	1.02454	0.686938	-	2	0	-
SRSF2	21.4254	20.3175	20.6456	21.8974	21.9163	24.5996	0.103533	2.00829	0.984923	-	2	0	-
LAP3	23.7669	23.8434	23.7264	22.7451	22.7642	22.8904	6.76193e-05	-0.978973	4.16993	+	3	0	NA
MT-ND1	23.237	22.7811	22.8892	21.6644	22.3314	24.3813	0.84157	-0.176763	0.0749098	-	3	0	-
YARS2	24.6712	24.7225	24.7226	22.219	23.1161	23.0238	0.00254726	-1.91913	2.59393	+	3	0	HEK293T
ATAD3B	23.2754	23.1292	23.2013	22.7889	22.4258	23.1364	0.116511	-0.418283	0.933631	-	3	0	-
ALDH18A1	29.2483	29.082	29.1265	21.0157	23.6438	23.6886	0.00197493	-6.36956	2.70445	+	3	0	HEK293T
ECHDC1	24.9722	24.9264	24.9715	22.3536	22.0173	23.9764	0.0228862	-2.17423	1.64043	+	3	0	HEK293T
WARS2	23.1666	23.5184	23.0802	23.582	22.3894	22.3705	0.32438	-0.474396	0.488946	-	3	0	-
SIRT5	21.6753	20.5179	21.294	21.4179	22.4801	24.4394	0.163384	1.61673	0.78679	-	2	0	-
CRYZ	25.1639	25.2003	25.3671	22.7069	22.3854	23.2246	0.000609127	-2.47147	3.21529	+	3	0	HEK293T
MRPL30	22.1133	21.992	22.1538	22.3091	22.512	23.4454	0.131094	0.66914	0.882418	-	3	0	-
CCDC93	25.1717	24.8296	24.664	21.7312	22.5472	23.962	0.0328017	-2.1416	1.4841	+	3	0	HEK293T
PDGFRB	29.7829	29.6388	29.6911	21.7832	21.1899	25.253	0.00535784	-6.9622	2.27101	+	3	0	HEK293T
TDRD3	21.0915	21.4196	20.7307	23.0849	21.6632	23.4729	0.0469901	1.65976	1.32799	+	2	0	-
NADK2	25.7998	25.7707	25.748	21.9266	22.6182	23.6632	0.00384998	-3.03682	2.41454	+	3	0	HEK293T
MRPL28	25.9821	26.1685	25.4813	21.747	23.24	23.2074	0.00413435	-3.14581	2.38359	+	3	0	HEK293T
C1QBP	27.5256	27.796	27.4768	22.3193	21.4497	24.4161	0.00533508	-4.87113	2.27286	+	3	0	HEK293T
MRPL20	23.7554	23.6229	23.7654	21.5226	22.4433	24.2061	0.277455	-0.990534	0.556808	-	3	0	-
MRPL54	25.7509	25.8756	26.0717	21.4501	23.9156	22.7741	0.0113808	-3.18613	1.94383	+	3	0	HEK293T
Rtn4ip1	23.6525	23.7183	24.1989	22.1306	22.7381	23.2402	0.0339113	-1.15357	1.46966	+	3	0	HEK293T
Ndufb3	24.0861	23.9971	24.185	22.0745	22.5368	23.4955	0.0302895	-1.38714	1.51871	+	3	3	HEK293T
DNAJC19	23.9438	23.6362	23.7859	23.1637	21.8079	23.1335	0.0755622	-1.08692	1.1217	-	3	0	-
MRPS18C	22.7738	22.6618	21.6147	23.2576	22.3923	22.4062	0.512581	0.335236	0.290238	-	3	0	-
LYRM7	26.1099	26.0392	25.9599	21.6504	21.5918	24.7981	0.0339833	-3.35622	1.46873	+	3	0	HEK293T
TXNRD2	24.2503	24.6928	24.3078	21.522	23.4422	23.068	0.044984	-1.73959	1.34694	+	3	0	HEK293T
MRPL34	23.476	23.3732	23.4699	22.4698	21.8911	23.6627	0.217032	-0.765126	0.663476	-	3	0	-
ATPAF2	25.3882	25.4511	25.3682	22.788	22.1834	23.0361	0.000425719	-2.73336	3.37088	+	3	0	HEK293T
MYLK2	25.5039	25.3559	25.432	21.3914	22.6874	23.9136	0.0192258	-2.76645	1.71612	+	3	0	HEK293T
ABCB10	25.7498	25.5186	25.6056	21.739	22.5638	23.6791	0.00636161	-2.96404	2.19643	+	3	0	HEK293T
LYRM4	22.4999	22.7495	20.1146	21.7098	22.1055	24.1328	0.48703	0.861329	0.312444	-	2	0	-
TMEM70	22.9284	23.093	23.0608	21.9989	22.0044	23.9402	0.589564	-0.379587	0.229469	-	3	0	-
NOA1	23.6249	24.0992	23.9731	22.511	21.8338	23.5872	0.0769365	-1.25506	1.11387	-	3	0	-
SLC25A32	23.723	23.6503	23.6768	22.7751	22.5372	22.6144	0.000142066	-1.0411	3.84751	+	3	0	HEK293T
MT-ATP8	26.3901	26.4158	26.5716	20.9358	22.4941	24.4863	0.0206066	-3.82044	1.68599	+	3	0	HEK293T
GADD45GIP1	27.0073	26.901	27.0384	21.2005	22.6933	23.9804	0.00562589	-4.35749	2.24981	+	3	0	HEK293T
MTERF4	22.7892	22.6658	22.8059	21.7199	23.2077	22.8874	0.759923	-0.148634	0.11923	-	3	0	-
D2HGDH	22.815	22.8378	22.8237	21.9578	22.5149	23.342	0.612466	-0.220617	0.212918	-	3	0	-
THEM4	23.1786	23.2497	20.6098	22.2361	23.0119	22.5487	0.792062	0.252823	0.101241	-	2	0	-
COQ8B	22.1094	22.5496	22.7852	22.3923	21.9093	23.476	0.836161	0.111165	0.0777103	-	3	0	-
FHIT	23.7035	23.6712	23.6927	22.0278	21.4629	24.2854	0.272203	-1.09709	0.565106	-	3	0	-
HDHD3	23.0697	24.2936	24.8007	21.839	22.6592	23.1998	0.0833231	-1.48863	1.07923	-	3	0	-
MMAB	20.4671	21.7571	21.9416	22.1073	22.5611	23.0004	0.092621	1.16765	1.03329	-	2	0	-
GARS	24.1896	24.1076	24.0227	21.623	22.2908	23.735	0.0674325	-1.557	1.17113	-	3	0	-
TRMT11	23.4259	21.0572	22.8373	21.8002	23.32	22.5262	0.90287	0.108706	0.0443746	-	3	0	-
FMC1	22.8079	22.8309	22.8543	21.8514	22.6599	23.1247	0.485585	-0.285692	0.313734	-	3	0	-
Mmut	21.6991	20.5751	21.3999	23.178	20.3995	24.0217	0.316807	1.30837	0.499205	-	0	2	-
AARS2	25.5954	25.7139	25.7665	22.0998	22.0662	23.4012	0.00200948	-3.16954	2.69692	+	3	0	HEK293T
GTPBP6	23.4648	23.425	23.4683	21.3747	22.111	24.0785	0.312846	-0.931252	0.504669	-	3	0	-
CCDC51	23.7659	23.5741	23.5877	22.5209	21.5195	23.5228	0.126051	-1.12148	0.899454	-	3	0	-
NDUFA5	22.9629	23.0977	23.1845	21.6349	22.074	23.8405	0.450833	-0.565198	0.345984	-	3	0	-
WDR91	20.7885	22.5206	22.6692	22.1699	20.9843	24.379	0.679036	0.518309	0.168107	-	2	0	-
THNSL1	22.824	22.6458	23.0921	22.3173	22.0301	23.171	0.39611	-0.347858	0.402184	-	3	0	-
NLN	23.4307	23.0184	23.353	22.548	21.1626	23.7434	0.35921	-0.782683	0.444651	-	3	0	-
MUT	25.3281	25.558	25.4	23.1138	22.2817	22.0149	0.000937114	-2.95858	3.02821	+	3	0	HEK293T
PARK7	22.2702	22.395	22.6398	21.6078	22.3051	23.3393	0.974366	-0.0175915	0.0112777	-	2	0	-
HMGCL	22.8445	22.7698	22.9362	22.3956	21.0993	23.7444	0.598427	-0.437059	0.222989	-	3	0	-
TFB2M	22.6546	22.5114	22.6963	21.8619	22.0269	23.2551	0.617538	-0.239459	0.209336	-	3	0	-
MRPS2	26.0338	25.2618	25.8584	23.1293	20.9918	23.0046	0.0102397	-3.34271	1.98971	+	3	0	HEK293T
SLC25A19	20.8651	21.0533	19.8641	21.7375	21.3451	24.029	0.124078	1.77639	0.906306	-	3	0	-
CTPS2	22.0142	21.7115	22.023	22.1746	22.0108	22.7224	0.180199	0.386385	0.744247	-	3	0	-
TSFM	26.7786	26.5683	26.543	22.1169	21.6221	23.0602	0.000523234	-4.36358	3.2813	+	3	0	HEK293T
NUDT19	25.3507	25.1214	25.0512	20.9177	22.5214	23.2405	0.0130834	-2.9479	1.88328	+	3	0	HEK293T
MRPL15	25.6519	25.3447	25.4802	21.2566	21.0652	24.2551	0.0334364	-3.29992	1.47578	+	3	0	HEK293T
ABAT	22.2191	23.7594	24.013	21.6948	21.1765	23.3733	0.223656	-1.24898	0.65042	-	3	0	-
MRPL19	25.3293	25.2857	25.4347	19.8913	22.4443	23.8425	0.0467448	-3.2905	1.33027	+	3	0	HEK293T
NDUFAF1	24.6628	24.0036	24.6847	21.1016	21.6707	23.2597	0.0233719	-2.43969	1.63131	+	3	0	HEK293T
