# Supplementary material for: Mitochondrial matrix RTN4IP1/OPA10 is an oxidoreductase for coenzyme Q synthesis
Source: Nat Chem Biol. 2023 Oct 26;20(2):221–33. doi: 10.1038/s41589-023-01452-w (PMC10830421; doi:10.1038/s41589-023-01452-w)
Supplement: Supplementary file 6 — Tissue-specific DBP-labeled proteins in MAX-Tg. [file 41589_2023_1452_MOESM6_ESM.xlsx]

## Sheet: Heart (WT vs. MAX, Fig S1B)
		Normalized Intensity with imputed value (by Perseus)
		MAX-Tg			WT
Gene name	MitoFates Probability	Heart rep-1	Heart rep-2	Heart rep-3	Heart WT rep-1	Heart WT rep-2	Heart WT rep-3	P	Log2FC	-LogP	Filtering (by P value)	Filtering (by FC value)	Reprodu.	Filtering
Uqcrq	0.176	27.0107	24.2504	26.0319	15.8044	14.3718	14.4564	0.000306796	10.8868	3.51315	+	+	3	MAX-Tg
Mdh2	0.999	24.9364	21.9533	26.8666	18.0647	12.464	14.7698	0.0118462	9.48593	1.92642	+	+	3	MAX-Tg
Immt	0.546	28.5614	29.8626	28.5576	16.0302	14.8971	14.7897	1.98381e-05	13.7549	4.7025	+	+	3	MAX-Tg
Uqcrc1	0.837	27.2364	28.285	27.6004	18.7844	12.6984	15.0391	0.00246732	12.1999	2.60777	+	+	3	MAX-Tg
Uqcrc2	0.997	22.7614	22.0545	26.5233	15.5312	11.9596	14.768	0.00531729	9.69346	2.27431	+	+	3	MAX-Tg
Hspe1	0.05	26.3523	27.5255	26.8514	15.3577	14.8022	14.0244	1.89186e-05	12.1816	4.72311	+	+	3	MAX-Tg
Pdhb	0.998	19.9676	17.9479	26.1108	13.9781	11.7289	14.3916	0.0369612	7.97589	1.43225	+	+	1	-
Etfa	0.996	26.7053	27.7419	26.9429	18.7836	12.2946	14.9778	0.0035008	11.778	2.45583	+	+	3	MAX-Tg
Acat1	0.542	26.2236	26.834	25.633	14.4947	14.3854	14.1736	4.9914e-06	11.8789	5.30178	+	+	3	MAX-Tg
Cox5b	1	27.1289	28.1902	26.9681	14.2976	13.0371	16.0291	0.00016525	12.9745	3.78186	+	+	3	MAX-Tg
Aco2	0.996	24.8726	24.6206	25.3817	18.4065	13.6392	14.477	0.0031366	9.45075	2.50354	+	+	3	MAX-Tg
Cox5a	0.998	21.6658	20.6776	26.6063	16.5554	12.5801	13.8032	0.0163962	8.67031	1.78526	+	+	3	MAX-Tg
Hadha	0.994	26.5937	27.2335	26.5483	16.5715	14.5568	15.0445	6.0506e-05	11.4009	4.2182	+	+	3	MAX-Tg
Got2	0.991	23.4729	21.9575	25.7937	14.7142	15.0436	14.9094	0.00138429	8.85228	2.85877	+	+	3	MAX-Tg
Idh3b	0.993	24.8345	25.5278	25.6983	15.4094	13.8203	15.152	4.61931e-05	10.5597	4.33542	+	+	3	MAX-Tg
Nnt	0.98	23.5374	24.4853	26.1808	15.1895	12.3097	14.2056	0.000697186	10.8329	3.15665	+	+	3	MAX-Tg
Sdha	0.956	24.2592	19.2015	24.6827	15.4231	12.8196	16.0527	0.0170206	7.9493	1.76902	+	+	3	MAX-Tg
Pdha1	1	24.7215	24.4785	24.7375	15.5562	11.7317	16.3576	0.00212018	10.0974	2.67363	+	+	3	MAX-Tg
Ndufs1	0.98	19.844	18.6586	24.8233	15.0045	11.7948	15.1384	0.0308675	7.12936	1.5105	+	+	2	MAX-Tg
Prdx3	0.996	19.1153	18.3045	23.9398	16.2007	12.5038	13.3778	0.0367509	6.42575	1.43473	+	+	1	-
Acadm	0.649	21.2249	19.1902	24.6963	14.9571	11.6948	15.3109	0.0174964	7.71622	1.75705	+	+	3	MAX-Tg
Tufm	0.988	22.5324	22.6662	24.1773	14.8141	11.2198	15.1857	0.00237744	9.38541	2.62389	+	+	3	MAX-Tg
Hspa9	0.976	24.911	25.0019	25.1178	15.1448	14.3744	15.5673	9.44362e-06	9.98141	5.02486	+	+	3	MAX-Tg
Ndufa12	0.399	24.2018	21.274	24.3196	15.5638	14.4889	15.099	0.00140815	8.21454	2.85135	+	+	3	MAX-Tg
Hspd1	0.994	23.7156	23.7566	23.1812	15.4225	14.1333	14.3763	3.41447e-05	8.90708	4.46668	+	+	3	MAX-Tg
Acaa2	0.989	25.4919	24.7883	24.9884	15.6809	12.6911	14.6823	0.000286874	10.7381	3.54231	+	+	3	MAX-Tg
Acss1	0.962	24.8958	21.3477	24.1196	15.5136	13.5033	15.7897	0.00277022	8.51885	2.55749	+	+	3	MAX-Tg
Sdhb	0.619	24.5202	24.0179	24.0057	14.9797	13.8013	15.386	4.76597e-05	9.45897	4.32185	+	+	3	MAX-Tg
Lrpprc	0.986	24.1483	24.2657	24.609	15.3354	13.4266	15.9639	0.000261985	9.43235	3.58172	+	+	3	MAX-Tg
Tmem65	0.924	19.0345	19.7813	21.9715	14.5166	12.8553	15.3901	0.00646659	6.00841	2.18932	+	+	1	-
Trap1	0.863	24.4444	22.2855	24.19	16.8712	13.0893	14.6283	0.00245314	8.7771	2.61028	+	+	3	MAX-Tg
Ech1	0.993	25.0482	25.1038	24.9291	16.5243	14.1338	12.5993	0.000750134	10.6079	3.12486	+	+	3	MAX-Tg
Lonp1	0.828	23.6953	24.3005	23.719	15.5346	15.0267	13.4174	0.00015811	9.24538	3.80104	+	+	3	MAX-Tg
Cox7a2l	0.958	23.9703	24.7946	24.7538	15.2943	12.457	15.1057	0.000430929	10.2206	3.36559	+	+	3	MAX-Tg
Dld	0.994	22.4507	20.1642	22.9171	14.592	13.2518	14.3321	0.00118098	7.78539	2.92776	+	+	3	MAX-Tg
Ptcd3	0.969	23.5836	25.8143	18.9726	15.4324	10.7626	15.2309	0.0236819	8.9815	1.62558	+	+	2	MAX-Tg
Letm1	0.996	19.4216	19.0717	23.7591	16.2645	13.4673	15.8303	0.0329915	5.56341	1.4816	+	+	1	-
Iars2	0.325	20.2968	18.1253	22.1858	14.9438	12.7233	13.425	0.00839301	6.50523	2.07608	+	+	1	-
Suclg1	0.94	22.7375	21.8777	23.1803	15.5027	14.0192	16.0001	0.000465595	7.42447	3.33199	+	+	3	MAX-Tg
Dnaja3	0.329	23.7692	23.9567	23.101	15.902	13.4576	15.7067	0.00048384	8.58684	3.3153	+	+	3	MAX-Tg
Grpel1	0.998	24.0362	23.0602	23.7671	15.004	14.2992	13.7907	3.49419e-05	9.2565	4.45665	+	+	3	MAX-Tg
Mrpl46	0.764	23.9406	24.5817	23.3836	15.9782	13.5407	15.4066	0.000380367	8.99344	3.4198	+	+	3	MAX-Tg
Pdk1	0.993	19.4409	19.3646	22.3028	14.3682	15.6575	13.3666	0.0072988	5.90536	2.13675	+	+	2	MAX-Tg
Oat	0.996	18.5781	17.876	20.9068	16.3913	13.2932	14.4117	0.0264765	4.42159	1.57714	+	+	1	-
Acadsb	0.74	22.4623	22.1151	20.6942	16.4881	15.1101	14.3894	0.00142699	6.428	2.84558	+	+	3	MAX-Tg
Ndufaf2	0.235	24.6383	19.4321	22.3731	14.6432	15.2959	15.7137	0.0107964	6.93023	1.96672	+	+	2	MAX-Tg
Gfm1	0.982	23.493	23.939	22.6617	14.2224	11.7799	14.8931	0.000666859	9.73277	3.17597	+	+	3	MAX-Tg
Bckdha	0.981	19.1438	20.1413	22.8316	13.6643	13.2299	13.787	0.00303837	7.14519	2.51736	+	+	2	MAX-Tg
Ndufs3	0.973	19.4264	18.1347	22.1385	15.3206	12.103	15.7816	0.0291815	5.49813	1.53489	+	+	1	-
Mrpl12	0.999	23.0798	23.5621	21.9971	16.0484	12.4827	13.0791	0.00166214	9.00961	2.77933	+	+	3	MAX-Tg
Iscu	0.997	19.423	21.4732	21.1227	15.6529	14.2122	13.6428	0.00209613	6.17031	2.67858	+	+	2	MAX-Tg
Ndufaf4	0.169	19.8212	18.0207	21.673	15.9418	14.222	14.9279	0.0145964	4.80774	1.83575	+	+	1	-
Aldh1b1	0.891	23.3844	23.3583	23.1497	16.2664	13.2919	13.7592	0.000668525	8.8583	3.17488	+	+	3	MAX-Tg
Timm44	0.996	20.1851	19.0271	19.4952	14.9161	13.5989	13.3356	0.000694027	5.61892	3.15862	+	+	2	MAX-Tg
Vars2	0.039	21.4696	22.1732	20.2537	16.7859	13.1135	12.7739	0.00724269	7.0744	2.1401	+	+	3	MAX-Tg
Parl	0.224	20.122	19.3897	19.577	14.4703	13.7951	14.9591	0.000194094	5.28808	3.71199	+	+	2	MAX-Tg
Cox7c	0.821	26.1631	22.0324	28.0548	17.3665	12.1754	15.0004	0.0104752	10.5693	1.97984	+	+	3	MAX-Tg
Idh3a	0.979	20.9313	17.9534	24.1795	15.7571	13.6229	14.4787	0.0281444	6.40183	1.55061	+	+	3	MAX-Tg
Ogdh	0.992	26.7011	23.7087	26.2305	15.4665	14.124	14.7462	0.000432952	10.7679	3.36356	+	+	3	MAX-Tg
Ndufa10	0.997	25.9992	21.3181	25.0094	15.7857	12.1646	14.2395	0.00474554	10.0456	2.32371	+	+	3	MAX-Tg
Hadhb	0.99	23.2799	24.5082	25.6329	15.6935	12.623	14.2995	0.000780048	10.2683	3.10788	+	+	3	MAX-Tg
Ndufb9	0.5	23.3361	22.6937	23.5426	14.7171	12.7444	13.3856	0.000112535	9.57509	3.94871	+	+	3	MAX-Tg
Abcb7	0.561	19.26	18.83	20.1393	14.5993	13.2316	13.8502	0.000563889	5.51608	3.24881	+	+	1	-
Echs1	0.946	18.6581	19.0515	21.2946	15.2377	11.948	14.719	0.0121596	5.6998	1.91508	+	+	1	-
Vwa8	0.892	22.3486	22.461	22.6345	15.3104	14.5005	15.1258	8.42805e-06	7.5025	5.07427	+	+	3	MAX-Tg
Cs	0.995	28.0382	29.3346	27.9253	15.2018	12.2243	15.2731	0.000208927	14.1997	3.68001	+	+	3	MAX-Tg
Ndufa2	0.286	26.2921	24.9945	27.6679	16.6129	12.9108	14.6277	0.000921859	11.601	3.03534	+	+	3	MAX-Tg
Cox4i1	0.998	20.7542	19.334	25.3536	16.9113	11.7837	13.6369	0.0307709	7.70333	1.51186	+	+	2	MAX-Tg
Mrpl39	0.995	19.9808	18.9414	24.0109	17.7052	12.7565	15.862	0.0589737	5.5365	1.22934	-	+	2	-
Coq9	0.938	22.7294	18.8411	22.7499	15.2785	13.6987	14.3253	0.00706583	7.00599	2.15084	+	+	2	MAX-Tg
Uqcrfs1	0.991	19.1548	19.1009	23.7935	15.846	12.9782	14.2971	0.0231653	6.30926	1.63516	+	+	1	-
Afg3l2	0.505	23.3619	23.8385	19.506	15.6009	13.1162	14.0176	0.00675187	7.99057	2.17058	+	+	2	MAX-Tg
Coq5	0.878	23.1843	22.891	23.0221	16.0919	12.7272	14.8025	0.000990402	8.49191	3.00419	+	+	3	MAX-Tg
Idh3g	0.566	26.1261	26.7166	26.1535	16.2728	13.1761	14.2582	0.000222628	11.763	3.65242	+	+	3	MAX-Tg
Hadh	0.94	23.3123	22.9099	25.981	13.8433	11.7285	14.1028	0.00089202	10.8429	3.04963	+	+	3	MAX-Tg
Slc25a11	0.004	23.6992	24.4061	24.1093	16.7941	12.4165	13.9615	0.00172726	9.68086	2.76264	+	+	3	MAX-Tg
Idh2	0.862	26.4208	26.1317	26.0309	19.295	19.6207	19.1302	3.22104e-06	6.84586	5.492	+	+	3	MAX-Tg
Cpt2	0.85	24.083	25.4039	25.2642	15.5544	12.1071	15.2374	0.000836858	10.6174	3.07735	+	+	3	MAX-Tg
Nfs1	0.99	21.5628	20.3587	20.7207	15.6097	14.7413	13.3344	0.00110215	6.31892	2.95776	+	+	2	MAX-Tg
Atp5c1	0.897	27.8872	29.2719	27.5292	16.2325	14.0007	14.4972	0.000101576	13.3193	3.99321	+	+	3	MAX-Tg
Fh	1	24.5765	24.9443	25.5291	18.3424	12.815	12.5803	0.00538331	10.4374	2.26895	+	+	3	MAX-Tg
Oxct1	0.967	24.7476	20.0959	25.6474	15.0417	12.7294	15.7327	0.00984799	8.99571	2.00665	+	+	3	MAX-Tg
Slc25a3	0.978	23.7623	24.2778	23.8859	14.5293	13.2347	14.5739	2.94235e-05	9.86273	4.53131	+	+	3	MAX-Tg
Aldh2	0.999	23.9356	24.8839	24.575	15.3247	13.3252	14.6229	0.00010178	10.0405	3.99234	+	+	3	MAX-Tg
Fech	0.003	19.9601	21.0459	20.3493	15.3977	15.4946	13.307	0.0018518	5.71869	2.73241	+	+	2	MAX-Tg
Macrod1	0.564	18.9284	20.4206	21.6604	15.8114	14.0307	15.3544	0.0052278	5.271	2.28168	+	+	1	-
Mipep	0.997	20.5106	20.9869	22.5995	14.5157	13.2109	14.9209	0.000934688	7.14982	3.02933	+	+	3	MAX-Tg
Dbt	0.974	18.5168	19.1243	21.7496	15.2856	13.2822	14.9555	0.01065	5.28912	1.97265	+	+	2	MAX-Tg
Clpx	0.681	20.969	21.2844	20.1345	16.2193	13.8281	13.4917	0.00244987	6.28293	2.61086	+	+	2	MAX-Tg
Atp5a1	0	26.3812	26.7633	27.9961	15.8258	13.289	14.5228	0.000142386	12.501	3.84653	+	+	3	MAX-Tg
Tfam	0.654	21.8214	20.2364	20.4661	14.9333	14.0559	15.3439	0.000626281	6.06357	3.20323	+	+	2	MAX-Tg
Uqcrb	0.126	20.0428	20.003	24.1425	15.0165	13.133	15.6101	0.0120968	6.80951	1.91733	+	+	1	-
Eci2	0.284	24.496	25.7142	24.4378	15.4203	12.672	16.8898	0.0016229	9.88863	2.78971	+	+	3	MAX-Tg
Ndufa6	0.875	23.406	21.4309	26.0167	15.3525	15.2234	13.1442	0.00389299	9.04452	2.40972	+	+	3	MAX-Tg
Sucla2	0.951	22.1408	19.6128	22.6466	15.6454	13.9424	15.033	0.00342913	6.59317	2.46482	+	+	3	MAX-Tg
Fxn	0.996	23.024	24.2626	23.2444	15.1558	12.6707	14.4855	0.0003531	9.40634	3.4521	+	+	3	MAX-Tg
Ndufb4	0	19.604	22.6744	22.5036	14.711	12.6073	13.9464	0.0025871	7.83914	2.58719	+	+	2	MAX-Tg
Pmpca	0.992	21.6336	21.7257	20.9634	16.6959	12.9815	14.9021	0.00391118	6.58106	2.40769	+	+	3	MAX-Tg
Zadh2	0.325	20.0323	21.1229	21.8794	15.9638	13.4106	14.5497	0.00221518	6.37017	2.65459	+	+	3	MAX-Tg
Fam162a	0.977	27.9699	29.0527	26.8968	13.9738	13.4986	13.3973	2.44995e-05	14.3499	4.61084	+	+	3	MAX-Tg
Ndufv3	0.024	20.3948	17.7683	20.9917	15.9975	13.555	15.6244	0.0202338	4.65928	1.69392	+	+	1	-
Sod2	0.983	22.5798	23.0001	23.0208	15.2823	15.1928	13.7658	9.22799e-05	8.11992	4.03489	+	+	3	MAX-Tg
Mrpl10	0.887	19.2593	18.3179	20.851	14.4636	14.0357	13.8749	0.00214223	5.35135	2.66913	+	+	1	-
Bphl	0.938	18.4325	18.5024	21.7472	14.9048	12.9561	14.6381	0.012562	5.39439	1.90094	+	+	1	-
L2hgdh	0.725	19.0891	19.0579	21.8031	15.1856	12.5458	13.9868	0.00689851	6.07726	2.16124	+	+	1	-
Cyc1	0.793	23.9842	22.7387	22.6741	22.1851	12.7233	14.0813	0.0848461	6.80243	1.07137	-	+	3	-
Pptc7	0.592	20.1963	19.0155	19.3131	15.7254	13.2242	15.3347	0.00512787	4.74687	2.29006	+	+	1	-
Pdp1	0.978	20.167	18.771	18.4356	15.7725	12.2071	14.362	0.0126136	5.01066	1.89916	+	+	3	MAX-Tg
Ndufv2	0.993	19.2635	18.8833	21.7804	17.0551	15.1699	14.1575	0.0221639	4.51489	1.65435	+	+	1	-
Ndufaf5	0.983	20.5463	19.9215	20.9092	15.7939	13.6858	14.4737	0.00102733	5.80787	2.98829	+	+	1	-
Ndufab1	0.293	27.4821	28.787	27.2663	14.6448	13.5204	13.9759	1.80645e-05	13.7981	4.74318	+	+	3	MAX-Tg
Pccb	0.953	19.2087	19.2566	22.7815	16.7277	11.9553	14.3397	0.0286954	6.07472	1.54219	+	+	1	-
Ndufb8	0.987	22.3785	23.1372	21.8753	14.8567	15.2926	13.4569	0.000282214	7.92827	3.54942	+	+	3	MAX-Tg
Pdk2	0.991	25.5457	27.2998	25.6161	17.6244	11.0263	14.3405	0.00401822	11.8234	2.39597	+	+	3	MAX-Tg
Ndufa7	0.682	18.812	18.2377	23.1506	16.092	17.3476	14.4193	0.0804844	4.1138	1.09429	-	+	1	-
Clpp	0.824	22.9874	22.1207	23.216	15.4133	11.6293	14.2014	0.00149197	9.02672	2.82624	+	+	3	MAX-Tg
Mpc1	0.061	26.8932	26.8153	26.5935	15.4496	14.6746	14.357	3.77319e-06	11.9403	5.42329	+	+	3	MAX-Tg
Bdh1	0.999	19.9978	19.4276	24.6055	14.405	12.1634	13.8576	0.0113453	7.86828	1.94518	+	+	1	-
Pcca	0.972	21.9998	21.5135	24.8728	15.6589	13.067	14.9298	0.00318196	8.24347	2.49731	+	+	3	MAX-Tg
Slc25a4	0.005	24.7701	23.1549	25.4284	14.6618	13.966	14.4416	0.000138941	10.0947	3.85717	+	+	3	MAX-Tg
Mpc2	0.154	24.6924	25.7345	24.5058	15.3403	13.9435	15.9247	0.000145544	9.90806	3.837	+	+	3	MAX-Tg
Slc25a12	0.004	21.0569	20.1191	24.7975	16.018	11.959	14.0113	0.0123862	7.99505	1.90706	+	+	3	MAX-Tg
Pdk4	0.929	23.6134	24.498	23.1834	14.8824	12.6145	15.6865	0.000716568	9.37042	3.14474	+	+	3	MAX-Tg
Me3	0.768	23.4391	20.0106	20.8294	15.2525	12.6424	13.107	0.00406506	7.75904	2.39093	+	+	3	MAX-Tg
Aldh6a1	0.605	20.6742	20.569	22.4561	14.9766	11.7902	14.4845	0.00301442	7.48268	2.5208	+	+	2	MAX-Tg
Ndufs7	0.95	23.5398	21.4377	22.1573	15.5297	13.2356	15.5571	0.00152181	7.60411	2.81764	+	+	3	MAX-Tg
Cbr4	0.059	24.633	24.9146	23.7373	16.2402	13.7492	13.4436	0.000477561	9.95058	3.32097	+	+	3	MAX-Tg
Dlst	0.999	19.1154	19.8325	21.9965	16.8043	12.1818	14.8908	0.0235011	5.68915	1.62891	+	+	1	-
Cox7a2	0.994	22.6556	23.743	23.3458	17.0612	12.6032	14.6176	0.00307226	8.48748	2.51254	+	+	3	MAX-Tg
Gstk1	0.01	24.0917	22.2117	23.2699	15.5355	11.9107	15.9278	0.00327424	8.73309	2.48489	+	+	3	MAX-Tg
Ldhd	0.751	21.0937	20.6724	20.644	16.2295	11.275	14.5364	0.00968486	6.78973	2.01391	+	+	3	MAX-Tg
Hibch	0.88	21.6231	22.8064	21.8668	15.8341	13.1991	13.2782	0.001038	7.99496	2.9838	+	+	3	MAX-Tg
Cox7a1	0.982	20.8423	19.7985	22.4217	16.0504	12.7634	14.2995	0.00546854	6.64972	2.26213	+	+	2	MAX-Tg
Tmem126a	0	21.6918	19.6804	20.4131	16.3023	12.7945	14.5987	0.006746	6.02998	2.17095	+	+	2	MAX-Tg
Ptcd2	0.507	21.9563	23.0861	21.5437	14.7807	13.5347	15.1378	0.00032511	7.71094	3.48797	+	+	3	MAX-Tg
Ckmt2	0.963	20.1894	20.3546	22.0128	14.1205	14.8478	14.2645	0.000494577	6.44132	3.30577	+	+	3	MAX-Tg
Rtn4ip1	0.9	22.377	23.3137	21.8295	15.0513	12.8351	14.2591	0.000410071	8.45824	3.38714	+	+	3	MAX-Tg
Spr	0.022	22.7294	23.3704	22.6814	15.3195	15.3877	13.612	0.000195375	8.15399	3.70913	+	+	3	MAX-Tg
Eci1	0.991	26.0489	22.6796	25.865	15.1567	11.9376	13.8422	0.00145849	11.219	2.8361	+	+	3	MAX-Tg
Crat	0.008	25.2614	25.6224	25.2663	15.4097	14.386	14.8978	5.09444e-06	10.4855	5.2929	+	+	3	MAX-Tg
Uqcc2	0.029	19.5115	20.6508	19.345	15.6143	13.9497	13.2771	0.0023316	5.55538	2.63235	+	+	1	-
Fam210a	0.622	24.0829	23.7193	24.692	14.7227	12.7318	14.3331	0.00010835	10.2355	3.96517	+	+	3	MAX-Tg
Acadvl	0.988	24.3186	24.2657	25.1653	14.0501	15.6479	15.004	6.02808e-05	9.68253	4.21982	+	+	3	MAX-Tg
Atp5po	0.995	28.5562	28.7561	29.4234	17.8774	14.9763	14.7652	0.000230881	13.0389	3.63661	+	+	3	MAX-Tg
Atp5f1b	0.964	26.9994	27.3753	29.432	18.7175	16.3647	16.515	0.00055936	10.7365	3.25231	+	+	3	MAX-Tg
Atp5md	0.01	26.9847	26.4151	26.6777	14.2076	13.9061	14.8626	2.91208e-06	12.3671	5.5358	+	+	3	MAX-Tg
Atp5pd	0.073	22.432	20.9621	26.3866	14.6022	14.9713	13.5746	0.00605829	8.87757	2.21765	+	+	3	MAX-Tg
Coq8a	0.005	24.8396	25.6354	25.5544	14.9243	11.2875	13.7673	0.000401762	12.0167	3.39603	+	+	3	MAX-Tg
Coq10a	0.541	24.8511	25.3972	24.5994	14.635	13.79	13.9687	6.42822e-06	10.818	5.19191	+	+	3	MAX-Tg
Atp5pf	0.988	22.2739	19.642	22.4337	14.9216	14.5231	14.0542	0.0017786	6.95025	2.74992	+	+	2	MAX-Tg
Acad12	0.732	21.5393	21.3942	24.8282	14.7511	12.6067	14.667	0.00291132	8.57902	2.53591	+	+	3	MAX-Tg
Atp5mg	0.727	25.2693	25.0002	24.3216	15.2364	13.2307	14.0271	7.86432e-05	10.699	4.10434	+	+	3	MAX-Tg
Atp5pb	0.986	23.2651	22.7415	23.4141	14.3758	13.2438	14.0391	1.9231e-05	9.25401	4.716	+	+	3	MAX-Tg
Gpt2	0.953	19.8273	22.498	20.4052	15.0878	14.0102	13.7189	0.00189222	6.63786	2.72303	+	+	1	-
Ndufa9	0.015	24.0842	25.3345	24.067	16.0473	11.6812	15.4511	0.00211737	10.102	2.6742	+	+	3	MAX-Tg
Pcx	0.999	21.7898	20.9745	22.313	16.6082	14.5176	14.1596	0.00153311	6.59729	2.81443	+	+	3	MAX-Tg
Acadl	0.999	19.3685	19.0085	22.4515	15.7075	12.2755	14.1826	0.0135436	6.22095	1.86826	+	+	1	-
Acad8	0.99	22.905	23.0119	23.1033	15.4631	13.7047	15.942	0.000307559	7.97011	3.51207	+	+	3	MAX-Tg
Mtatp8	0	23.1247	21.827	22.7889	21.9159	11.7531	16.0266	0.112966	6.01497	0.947052	-	+	3	-
Auh	0.968	19.553	19.3136	22.4427	14.0437	11.6684	15.0838	0.00867316	6.83779	2.06182	+	+	1	-
Idh1	0	24.8568	24.8227	24.9686	15.4277	12.7973	15.8619	0.000443603	10.1871	3.35301	+	+	3	MAX-Tg
H2-Ke6	0	22.9871	23.7235	22.578	15.6896	12.753	15.9124	0.00149013	8.31119	2.82678	+	+	3	MAX-Tg
Dmac2l	0.12	19.8704	18.213	20.5948	15.5738	13.7406	13.5096	0.0053287	5.28472	2.27338	+	+	1	-
Mt-Cyb	0.035	22.1108	23.0357	21.5601	16.1979	13.0075	13.8552	0.00166549	7.882	2.77846	+	+	3	MAX-Tg
Mmut	0.833	22.5164	23.0892	21.4022	15.7921	14.0667	14.9615	0.000460356	7.39581	3.33691	+	+	3	MAX-Tg
Mmaa	0.557	22.8732	18.3868	21.2037	17.3976	11.5988	14.3007	0.0397487	6.38886	1.40068	+	+	2	MAX-Tg
Actg1	0	19.3901	18.9829	20.8284	15.7523	11.6253	14.6568	0.0134539	5.7223	1.87115	+	+	1	-
Hba-a1	0	27.3621	22.3262	25.3158	27.9187	25.3813	24.7231	0.597475	-1.00634	0.22368	-	-	3	-
Mylpf	0.005	20.3666	19.7528	21.0748	14.5856	13.868	14.3579	0.000149696	6.12756	3.82479	+	+	2	MAX-Tg
Myh4	0	19.4654	19.5954	20.3886	15.5639	16.5211	16.8647	0.00194725	3.4999	2.71058	+	+	3	MAX-Tg
Gatd3a	0.729	22.7229	21.0281	24.3121	14.3986	14.5107	13.5024	0.00102869	8.55051	2.98771	+	+	3	MAX-Tg
Myh2	0	19.6704	18.9458	20.3125	19.0072	12.3204	15.1156	0.103271	4.16181	0.986023	-	+	0	-
Myh1	0	22.7582	23.318	22.5336	18.5463	13.8484	13.2167	0.0106852	7.66613	1.97122	+	+	3	MAX-Tg
Aldoa	0.011	19.9751	18.3176	22.308	20.7948	14.6029	14.2452	0.205821	3.65264	0.686511	-	+	2	-
Ca3	0	20.4677	19.5814	20.7113	16.7211	13.1541	14.5873	0.00761695	5.43267	2.11822	+	+	1	-
Ckm	0	21.8029	18.7939	21.5188	19.2742	19.7033	18.7534	0.216808	1.46156	0.663925	-	+	2	-
Ldb3	0	18.0946	19.5809	20.322	14.5904	12.9415	15.1317	0.0053176	5.11125	2.27428	+	+	3	MAX-Tg
Tnnt3	0	20.7417	20.6561	20.7708	16.2521	14.2816	14.6358	0.000735177	5.66636	3.13361	+	+	3	MAX-Tg
Mybpc1	0	23.2953	22.8068	25.0154	15.3892	13.7065	15.0271	0.000435707	8.99828	3.36081	+	+	3	MAX-Tg
Cdnf	0	25.437	23.874	26.1419	15.5718	11.7249	15.3862	0.00153837	10.9233	2.81294	+	+	3	MAX-Tg
Actn3	0	19.5219	19.3479	19.7689	13.6717	11.1064	13.8989	0.00181252	6.6539	2.74172	+	+	1	-
Nxpe5	0	26.0863	27.0038	25.5044	21.0689	13.7629	14.3306	0.0147254	9.81067	1.83193	+	+	3	MAX-Tg
Hbb-bs	0	24.0267	22.326	23.5613	25.9405	23.0741	18.7673	0.757083	0.710683	0.120857	-	-	3	-
Myoz1	0	19.4862	19.1419	19.7312	15.1737	9.15797	13.9507	0.0221611	6.69228	1.65441	+	+	1	-
Pgam2	0.097	19.6136	19.1179	18.6554	17.6599	12.5744	18.7042	0.215067	2.81613	0.667426	-	+	0	-
Hist1h2bp	0	19.1012	19.4199	19.6611	14.3466	19.4366	18.4057	0.270077	1.99778	0.568512	-	+	0	-
Eno3	0.034	19.6561	19.42	21.0577	15.3109	11.486	14.5671	0.00805959	6.25656	2.09369	+	+	1	-
Actn2	0	19.4877	18.6012	19.9892	20.2734	13.3123	14.053	0.195948	3.47987	0.707858	-	+	0	-
Myh7	0	19.5716	19.2341	19.4965	21.2915	12.6168	13.7038	0.261885	3.56336	0.58189	-	+	0	-
Pygm	0.032	18.9491	19.2938	18.7611	15.4523	11.199	15.5043	0.0260764	4.94946	1.58375	+	+	2	MAX-Tg
Ttn	0	18.6941	18.1838	20.1299	15.1791	13.2606	12.7519	0.00498451	5.27206	2.30238	+	+	0	-
Sh3bp1	0.566	22.5299	24.4866	19.2154	15.2599	13.181	14.2363	0.00893943	7.85159	2.04869	+	+	2	MAX-Tg
3110001I22Rik	0.055	23.1019	23.761	22.1161	14.6674	14.1347	15.5067	0.00019012	8.22341	3.72097	+	+	3	MAX-Tg
Prxl2b	0.117	23.5228	23.0988	22.6681	13.8338	11.8063	13.6669	0.000135969	9.99419	3.86656	+	+	3	MAX-Tg
4930407I10Rik	0	24.6745	24.5137	19.8101	16.5722	12.6085	14.1505	0.0121968	8.55573	1.91375	+	+	2	MAX-Tg
Des	0.022	19.6012	19.9321	19.2484	19.7571	11.9675	14.4399	0.142319	4.20574	0.846738	-	+	2	-
Tubb4a	0	18.489	21.8284	21.3646	15.7426	12.8379	14.3621	0.00956879	6.2465	2.01914	+	+	2	MAX-Tg
Gm9803	0	20.1706	19.222	19.9393	15.6418	12.1091	14.5514	0.00632827	5.67654	2.19871	+	+	1	-
1700021F05Rik	Error_uniprot	19.2492	18.9557	21.2224	15.4824	12.4509	14.0886	0.00679065	5.80178	2.16809	+	+	2	MAX-Tg
Acta1	0	18.596	19.9648	19.8853	16.1067	12.6745	13.1581	0.00903487	5.50223	2.04408	+	+	1	-
Pdlim7	0	20.6168	22.8464	20.4105	16.3985	12.1918	14.753	0.00920229	6.84348	2.0361	+	+	3	MAX-Tg
H3f3a	0.092	19.8832	19.831	19.3106	15.0417	12.1491	15.3918	0.00629091	5.48069	2.20129	+	+	1	-
Serhl	0.023	18.6673	20.4869	21.0898	16.1525	14.5782	15.233	0.00519561	4.76008	2.28436	+	+	1	-
Ldhb	0	19.9931	17.22	21.2938	16.4535	14.5594	15.5322	0.0391317	3.98729	1.40747	+	+	1	-
Frem1	Error_mitofates	22.7758	20.9197	20.3964	16.9645	13.2045	15.2026	0.00874514	6.24008	2.05823	+	+	3	MAX-Tg
Csrp3	0.006	18.6879	19.0634	19.9917	15.0664	11.3826	14.7307	0.0111684	5.52114	1.95201	+	+	1	-

## Sheet: TA (WT vs. MAX, Fig S1B)
		Normalized Intensity with imputed value (by Perseus)
		MAX-Tg			WT
Gene name	MitoFates Probability	TA rep-1	TA rep-2	TA rep-3	TA WT rep-1	TA WT rep-2	TA WT rep-3	P	Log2FC	-LogP	Filtering (by P value)	Filtering (by FC value)	Reprodu.	Filtering
Uqcrq	0.176	28.7035	27.3497	26.8191	19.6473	15.0692	18.6912	0.00283294	9.82148	2.54776	+	+	3	MAX-Tg
Mdh2	0.999	28.4214	28.5263	28.0373	18.712	15.1091	16.3078	0.000407713	11.6187	3.38965	+	+	3	MAX-Tg
Immt	0.546	28.9306	28.5799	28.8873	16.8418	19.2945	13.4308	0.00196641	12.2769	2.70633	+	+	3	MAX-Tg
Uqcrc1	0.837	28.7234	28.5248	28.4514	18.887	20.7899	18.2056	0.000283279	9.27238	3.54779	+	+	3	MAX-Tg
Uqcrc2	0.997	27.5992	27.5362	27.1214	18.4008	18.2315	14.0308	0.00184555	10.5313	2.73387	+	+	3	MAX-Tg
Hspe1	0.05	27.2646	27.0855	27.3236	19.4277	15.5572	15.399	0.0013849	10.4299	2.85858	+	+	3	MAX-Tg
Pdhb	0.998	26.8913	28.2108	26.9042	19.0391	22.268	18.3756	0.00435075	7.4412	2.36144	+	+	3	MAX-Tg
Etfa	0.996	27.3206	27.0115	26.7231	19.7912	18.8391	14.1548	0.00575587	9.42336	2.23989	+	+	3	MAX-Tg
Acat1	0.542	25.6256	25.3145	25.526	18.8083	18.6764	13.7038	0.0074479	8.42588	2.12797	+	+	3	MAX-Tg
Cox5b	1	27.9184	27.4919	27.5095	20.7182	15.0459	13.1058	0.00770356	11.35	2.11331	+	+	3	MAX-Tg
Aco2	0.996	26.8271	26.8817	26.5214	20.1106	14.7457	15.4322	0.00410809	9.9806	2.38636	+	+	3	MAX-Tg
Cox5a	0.998	26.7113	26.6116	26.9295	18.8464	16.7396	15.4762	0.000595074	9.73005	3.22543	+	+	3	MAX-Tg
Hadha	0.994	26.0439	25.6455	25.8777	20.1151	16.812	14.9207	0.00489016	8.57312	2.31068	+	+	3	MAX-Tg
Got2	0.991	26.9643	26.4678	26.7389	18.1911	16.5872	15.2055	0.000325777	10.0624	3.48708	+	+	3	MAX-Tg
Idh3b	0.993	27.3984	27.0512	27.3689	20.0042	17.8807	14.6661	0.00329977	9.75581	2.48152	+	+	3	MAX-Tg
Nnt	0.98	24.1829	24.3873	23.9507	18.3131	15.6756	14.73	0.00182501	7.93405	2.73874	+	+	3	MAX-Tg
Sdha	0.956	25.4967	25.6993	25.59	19.3537	16.189	13.757	0.00483041	9.16212	2.31602	+	+	3	MAX-Tg
Pdha1	1	26.1994	25.8613	26.0499	18.0213	16.3773	14.2517	0.000857039	9.82009	3.067	+	+	3	MAX-Tg
Ndufs1	0.98	25.4221	26.2954	25.1958	19.2247	16.1405	15.1766	0.00226002	8.79049	2.64589	+	+	3	MAX-Tg
Prdx3	0.996	26.3167	27.2866	26.7136	19.6174	15.7794	15.6096	0.00187289	9.77021	2.72749	+	+	3	MAX-Tg
Acadm	0.649	24.4836	25.5444	24.6082	19.5216	15.9273	15.7665	0.00355888	7.80691	2.44869	+	+	3	MAX-Tg
Tufm	0.988	24.9181	24.984	24.702	19.0277	16.5875	15.0794	0.00230178	7.96981	2.63794	+	+	3	MAX-Tg
Hspa9	0.976	25.7899	25.3736	25.6031	19.7857	17.1519	14.0245	0.00673429	8.60148	2.17171	+	+	3	MAX-Tg
Ndufa12	0.399	25.3321	25.1928	24.3616	18.6914	15.5276	16.3933	0.00122691	8.09138	2.91119	+	+	3	MAX-Tg
Hspd1	0.994	23.9487	24.5449	24.3357	19.403	16.03	15.0314	0.00503065	7.45495	2.29838	+	+	3	MAX-Tg
Acaa2	0.989	24.4337	24.0046	23.9012	18.547	14.4567	14.7574	0.00348813	8.19283	2.45741	+	+	3	MAX-Tg
Acss1	0.962	21.1891	20.6705	20.8771	18.7309	16.1662	14.7275	0.0207901	4.37071	1.68214	+	+	2	MAX-Tg
Sdhb	0.619	24.2493	24.0669	24.1302	18.4639	15.696	14.4298	0.00262624	7.95223	2.58067	+	+	3	MAX-Tg
Lrpprc	0.986	25.4207	25.035	25.3273	20.1396	16.5151	15.2655	0.00559873	7.9543	2.25191	+	+	3	MAX-Tg
Tmem65	0.924	23.5898	24.6048	21.7952	19.1344	16.1601	14.686	0.0124697	6.66982	1.90414	+	+	3	MAX-Tg
Trap1	0.863	24.5845	23.9517	24.4848	18.17	16.6921	14.5206	0.00186256	7.87945	2.72989	+	+	3	MAX-Tg
Ech1	0.993	22.7773	22.6607	22.3953	19.1146	16.2126	14.3701	0.0120332	6.0453	1.91962	+	+	3	MAX-Tg
Lonp1	0.828	24.7802	24.5389	23.6631	17.253	17.5506	15.7284	0.000341945	7.48341	3.46604	+	+	3	MAX-Tg
Cox7a2l	0.958	22.8305	23.2683	19.977	19.1304	16.0562	13.7026	0.038128	5.7289	1.41876	+	+	2	MAX-Tg
Dld	0.994	25.0426	23.0733	24.2663	19.3604	17.2046	14.9404	0.00762266	6.95894	2.11789	+	+	3	MAX-Tg
Gcdh	0.999	20.3761	22.2699	20.1384	18.852	17.322	12.8997	0.0747173	4.57023	1.12658	-	+	1	-
Ptcd3	0.969	23.8768	24.1355	23.8815	18.6752	15.0997	16.2557	0.00231924	7.28771	2.63465	+	+	3	MAX-Tg
Letm1	0.996	24.2615	24.6683	23.7449	17.2697	16.0162	15.022	0.000320607	8.12225	3.49403	+	+	3	MAX-Tg
Iars2	0.325	24.7284	24.7575	24.5208	17.796	15.3039	15.0743	0.000597144	8.61083	3.22392	+	+	3	MAX-Tg
Suclg1	0.94	24.5016	24.2396	24.2784	17.5952	15.5439	13.6733	0.00153569	8.73573	2.8137	+	+	3	MAX-Tg
Dnaja3	0.329	23.454	23.0857	22.9849	21.5666	16.6371	15.8529	0.0452796	5.156	1.3441	+	+	3	MAX-Tg
Grpel1	0.998	23.8263	22.4243	23.8706	19.8956	16.6432	15.3915	0.0130673	6.06362	1.88381	+	+	3	MAX-Tg
Mrpl46	0.764	24.1612	24.1921	23	19.9119	16.0554	15.4284	0.0102586	6.65255	1.98891	+	+	3	MAX-Tg
Pdk1	0.993	20.2381	21.7103	22.676	18.0197	16.2494	13.87	0.0169954	5.49512	1.76967	+	+	3	MAX-Tg
Oat	0.996	23.1231	22.8357	22.8568	18.728	15.9426	14.9677	0.00481894	6.39245	2.31705	+	+	3	MAX-Tg
Acadsb	0.74	20.299	21.2272	20.6243	18.5039	16.3734	15.8418	0.0113072	3.81048	1.94665	+	+	1	-
Ndufaf2	0.235	21.018	20.2976	20.5872	18.7419	15.3497	16.1253	0.0204863	3.89533	1.68854	+	+	1	-
Gfm1	0.982	23.4436	23.3733	23.812	18.8775	16.2646	13.5	0.00929063	7.32891	2.03196	+	+	3	MAX-Tg
Bckdha	0.981	23.0708	22.9308	23.3917	18.3155	16.5813	15.5108	0.00157747	6.3286	2.80204	+	+	3	MAX-Tg
Ndufs3	0.973	22.7856	22.9915	22.3391	19.5342	15.3429	14.9279	0.0146855	6.10373	1.83311	+	+	3	MAX-Tg
Mrpl12	1	23.4522	22.4782	22.5853	18.2672	15.6326	14.354	0.00479262	6.754	2.31943	+	+	3	MAX-Tg
Iscu	0.997	20.6682	21.6935	21.6531	18.1215	15.7093	15.3715	0.00601462	4.93754	2.22079	+	+	2	MAX-Tg
Ndufaf4	0.169	22.3114	22.5568	22.2729	18.4584	16.0173	14.9964	0.00464255	5.88968	2.33324	+	+	3	MAX-Tg
Ndufaf3	0.453	21.503	22.526	22.1535	18.8852	15.2059	13.7695	0.0170445	6.10729	1.76841	+	+	2	MAX-Tg
Glud1	0.989	19.8637	22.2019	20.4715	18.7413	16.8193	16.1404	0.0260961	3.61206	1.58342	+	+	1	-
Timm44	0.996	21.3762	21.1907	20.7981	19.0045	15.3806	14.1618	0.0279583	4.93941	1.55349	+	+	1	-
Vars2	0.039	21.7391	21.6168	21.0036	18.8342	15.8145	14.2779	0.0192764	5.14435	1.71497	+	+	3	MAX-Tg
Parl	0.224	20.7044	22.0913	19.9068	18.2901	15.1021	15.0904	0.0187998	4.73998	1.72585	+	+	2	MAX-Tg
Cox7c	0.821	29.1212	29.5057	29.1552	18.6525	18.8347	14.3971	0.00119169	11.9659	2.92384	+	+	3	MAX-Tg
Idh3a	0.979	26.2971	26.4255	26.1616	17.8184	20.1195	18.1376	0.000464402	7.6029	3.33311	+	+	3	MAX-Tg
Ogdh	0.992	27.2366	26.718	26.8243	20.2172	15.7169	14.4976	0.0044167	10.1157	2.3549	+	+	3	MAX-Tg
Ndufa10	0.997	26.5445	26.4352	26.6258	19.8638	15.7029	15.8321	0.0023417	9.40227	2.63047	+	+	3	MAX-Tg
Hadhb	0.99	24.8542	25.1939	24.585	18.8555	16.3125	14.7965	0.00235355	8.22288	2.62828	+	+	3	MAX-Tg
Ndufb9	0.5	25.5941	25.1489	24.9986	18.6107	15.8571	14.5787	0.00178152	8.89834	2.74921	+	+	3	MAX-Tg
Abcb7	0.561	22.8532	23.4507	22.9337	17.8951	15.9443	14.9154	0.00157639	6.82757	2.80234	+	+	3	MAX-Tg
Bckdk	0.996	22.6022	22.1947	22.2893	18.7514	15.6984	14.3854	0.00942809	6.08362	2.02558	+	+	3	MAX-Tg
Echs1	0.946	20.6729	22.2435	22.2827	19.5992	15.9822	14.7727	0.0327358	4.94833	1.48498	+	+	2	MAX-Tg
Vwa8	0.892	20.8936	21.8574	20.9477	18.2536	15.0672	13.8329	0.0151676	5.51502	1.81908	+	+	1	-
Cs	0.995	29.0949	28.7097	28.8186	18.8231	15.502	14.7736	0.000563256	12.5081	3.24929	+	+	3	MAX-Tg
Ndufa2	0.286	28.9048	28.5982	28.5259	22.4754	15.3065	14.8575	0.0107821	11.1298	1.96729	+	+	3	MAX-Tg
Cox4i1	0.998	26.2918	26.8857	26.5036	19.2298	16.9715	14.6256	0.0019983	9.61805	2.69934	+	+	3	MAX-Tg
Mrpl39	0.995	25.0803	24.6254	22.7956	18.315	16.5033	14.7911	0.00347452	7.63064	2.4591	+	+	3	MAX-Tg
Mcu	0.253	23.2547	22.8893	22.682	19.3075	15.754	14.2596	0.0124869	6.50167	1.90355	+	+	3	MAX-Tg
Coq9	0.938	25.553	25.6398	24.9684	17.6671	20.956	15.401	0.0105197	7.37902	1.978	+	+	3	MAX-Tg
Uqcrfs1	0.991	24.0508	23.8123	24.1174	19.7283	15.6998	14.8813	0.00856659	7.22369	2.06719	+	+	3	MAX-Tg
Afg3l2	0.505	23.52	22.7605	21.9461	19.827	16.0192	16.4601	0.0145167	5.30678	1.83813	+	+	2	MAX-Tg
Coq5	0.878	24.9035	24.7425	24.7589	17.9473	16.0764	14.4231	0.00105584	8.65265	2.9764	+	+	3	MAX-Tg
Idh3g	0.566	27.3759	27.1864	27.3137	17.5186	18.6909	16.2066	0.000167071	9.82	3.7771	+	+	3	MAX-Tg
Hadh	0.94	26.2541	26.1622	24.2826	22.1106	17.4476	13.4605	0.037716	7.89338	1.42347	+	+	3	MAX-Tg
Slc25a11	0.004	25.1738	24.3668	24.6193	16.95	16.5223	14.9269	0.000201541	8.58689	3.69564	+	+	3	MAX-Tg
Gfm2	0.143	20.6696	23.412	21.3019	18.6375	16.0042	16.0687	0.0151402	4.891	1.81987	+	+	1	-
Idh2	0.862	23.6148	23.2571	23.3395	19.379	19.6878	13.8188	0.0390212	5.77529	1.4087	+	+	3	MAX-Tg
Cpt2	0.85	24.8462	24.5769	24.7975	18.9761	16.0492	15.3594	0.00202766	7.94532	2.69301	+	+	3	MAX-Tg
Gcsh	0.767	21.0494	23.7167	20.9676	19.2704	16.3943	15.0686	0.0311014	5.00016	1.50722	+	+	2	MAX-Tg
Nfs1	0.99	22.0178	21.836	21.4432	19.6011	16.0536	16.4634	0.017894	4.39298	1.74729	+	+	3	MAX-Tg
Atp5c1	0.897	28.6712	28.3683	28.5133	18.2254	18.8312	14.9821	0.000736413	11.1714	3.13288	+	+	3	MAX-Tg
Fh	1	25.9002	26.5095	26.6588	20.1304	22.9954	20.6342	0.00502859	5.10284	2.29855	+	+	3	MAX-Tg
Oxct1	0.967	25.2206	25.1781	25.2032	17.7712	16.5383	13.6427	0.00166378	9.2166	2.7789	+	+	3	MAX-Tg
Slc25a3	0.978	25.3486	24.5464	25.0167	20.7219	15.9549	14.73	0.0131324	7.83491	1.88165	+	+	3	MAX-Tg
Aldh2	0.999	22.8929	24.1015	24.3272	19.0822	15.6635	15.0485	0.00573111	7.17581	2.24176	+	+	3	MAX-Tg
Ssbp1	0.996	22.4971	23.2933	22.4117	18.7861	17.2762	15.6224	0.00450472	5.50576	2.34633	+	+	3	MAX-Tg
Fech	0.003	22.4247	22.6938	21.7841	19.1113	16.4666	14.6927	0.0134115	5.54401	1.87252	+	+	3	MAX-Tg
Macrod1	0.564	22.0288	21.8957	21.8734	19.0174	15.6627	14.6869	0.0139928	5.47698	1.85409	+	+	3	MAX-Tg
Mipep	0.997	23.3877	23.2726	22.937	18.0226	15.6227	13.998	0.00340364	7.31798	2.46806	+	+	3	MAX-Tg
Dbt	0.974	21.6018	23.0177	21.6574	17.9025	15.8592	14.2431	0.00620934	6.09073	2.20695	+	+	3	MAX-Tg
Ndufs8	0.891	20.5142	22.3253	21.5579	18.553	16.1304	15.367	0.0119724	4.78233	1.92182	+	+	2	MAX-Tg
Clpx	0.681	21.528	21.2315	20.6955	18.6271	16.186	13.6416	0.0266515	5.00013	1.57428	+	+	2	MAX-Tg
Atp5a1	0	28.887	28.4567	28.665	18.5164	16.2217	14.7657	0.000378119	12.1683	3.42237	+	+	3	MAX-Tg
Tfam	0.654	20.864	22.7566	22.128	19.9541	17.2569	15.4799	0.0370531	4.35256	1.43118	+	+	3	MAX-Tg
Uqcrb	0.126	25.5376	26.5577	25.517	20.2581	16.5255	15.2258	0.00526845	8.53432	2.27832	+	+	3	MAX-Tg
Eci2	0.284	24.6616	24.4935	24.4873	21.0669	15.8431	15.3294	0.0176835	7.13433	1.75243	+	+	3	MAX-Tg
Stoml2	0.994	21.4653	20.905	21.4153	18.5946	15.5838	13.9582	0.0189763	5.21633	1.72179	+	+	3	MAX-Tg
Ndufa6	0.875	26.7118	27.1906	27.0145	19.1728	15.696	14.1634	0.00203508	10.6282	2.69142	+	+	3	MAX-Tg
Sucla2	0.951	24.4218	24.7932	24.4916	18.9231	16.0125	14.3778	0.00366557	8.13106	2.43586	+	+	3	MAX-Tg
Fxn	0.996	24.7224	23.7127	24.0524	19.4234	15.3697	14.4688	0.00755817	7.74192	2.12158	+	+	3	MAX-Tg
Ndufb4	0	19.94	23.2964	23.4512	19.6076	17.2424	15.1211	0.0470394	4.90548	1.32754	+	+	2	MAX-Tg
Pmpca	0.992	20.4811	21.2674	21.2721	17.1323	16.3043	14.4399	0.0038343	5.048	2.41631	+	+	1	-
Zadh2	0.325	21.9421	21.9661	22.195	20.1387	16.1998	14.4527	0.0387133	5.10399	1.41214	+	+	3	MAX-Tg
Fam162a	0.977	27.9381	27.0876	27.2949	18.8757	15.2105	14.1118	0.00147485	11.3742	2.83125	+	+	3	MAX-Tg
Ndufv3	0.024	21.7888	23.2876	22.044	18.932	20.8415	15.9559	0.0639918	3.79703	1.19388	-	+	3	-
Sod2	0.983	23.713	23.4998	23.4215	19.5665	17.32	14.581	0.0114757	6.38895	1.94022	+	+	3	MAX-Tg
Spryd4	0.409	22.7754	22.0316	22.0821	18.3534	14.6233	14.6055	0.00712753	6.43564	2.14706	+	+	3	MAX-Tg
Mrpl10	0.887	22.6739	20.0477	21.1688	17.8313	15.0045	16.4786	0.012117	4.85869	1.91661	+	+	1	-
Bphl	0.938	23.2214	24.3029	23.3016	18.6417	16.9293	16.5686	0.00102431	6.22879	2.98957	+	+	3	MAX-Tg
L2hgdh	0.725	23.6539	23.9143	23.3253	18.716	15.3421	15.5649	0.00300822	7.09015	2.52169	+	+	3	MAX-Tg
Cyc1	0.793	24.2261	22.9005	22.568	19.1375	15.9132	16.3933	0.00566055	6.08356	2.24714	+	+	3	MAX-Tg
Aldh4a1	0.985	24.1342	22.4552	22.9337	17.8174	16.4814	16.4471	0.000743773	6.2591	3.12856	+	+	3	MAX-Tg
Pptc7	0.592	22.5774	21.7067	22.5086	18.6018	16.4672	13.8891	0.0129054	5.94486	1.88923	+	+	3	MAX-Tg
Coq7	0.978	20.4615	20.5686	21.1352	19.5531	15.2129	14.2569	0.0560162	4.38079	1.25169	-	+	1	-
Pdp1	0.978	22.8203	23.1987	22.759	19.1522	15.6272	15.4347	0.00704098	6.18794	2.15237	+	+	3	MAX-Tg
Ndufv2	0.993	21.5366	20.5385	20.581	18.2429	15.6448	14.7312	0.0131683	4.67906	1.88047	+	+	1	-
Ndufaf5	0.983	22.073	22.1667	21.968	18.3277	15.1062	14.2441	0.00767851	6.17657	2.11472	+	+	3	MAX-Tg
Abhd11	0.015	20.4138	24.1572	23.0193	18.739	16.0198	15.1104	0.0190961	5.90704	1.71905	+	+	2	MAX-Tg
Ndufab1	0.293	28.0876	28.0009	28.0869	18.6699	16.3444	14.7921	0.000527761	11.4563	3.27756	+	+	3	MAX-Tg
Pccb	0.953	23.2635	23.5355	20.848	18.9684	15.3537	13.8813	0.0202348	6.48117	1.6939	+	+	2	MAX-Tg
Ndufb8	0.987	21.6775	23.436	22.4977	18.4696	15.6201	15.5988	0.00522403	5.97427	2.28199	+	+	3	MAX-Tg
Pdhx	0.004	21.8836	21.2941	22.2655	18.0164	15.1824	13.5772	0.00941221	6.22245	2.02631	+	+	2	MAX-Tg
Ndufb3	0.048	19.9926	20.4374	20.0768	20.0387	14.7806	14.6721	0.107585	3.67179	0.968248	-	+	3	-
Pdk2	0.991	26.8532	26.8688	26.8692	19.2928	15.9967	15.0363	0.00143863	10.0885	2.84205	+	+	3	MAX-Tg
Ndufa7	0.682	22.6614	23.25	23.9167	17.2653	15.7213	15.3149	0.000499398	7.17552	3.30155	+	+	3	MAX-Tg
Clpp	0.824	22.6261	21.6506	23.1767	19.3271	15.7409	15.6159	0.0125154	5.58979	1.90256	+	+	3	MAX-Tg
Mpc1	0.061	27.8782	27.114	27.3425	18.5985	16.2088	15.088	0.000519742	10.8131	3.28421	+	+	3	MAX-Tg
Bdh1	0.999	21.182	21.9942	19.8852	17.7643	17.0388	15.5045	0.00936246	4.25124	2.02861	+	+	1	-
Pcca	0.972	25.1272	25.0458	24.7986	18.2138	16.481	15.8868	0.000322889	8.12997	3.49095	+	+	3	MAX-Tg
Slc25a4	0.005	27.3411	26.6623	26.3261	18.5	15.7667	14.3035	0.00111658	10.5865	2.95211	+	+	3	MAX-Tg
Mpc2	0.154	25.8797	25.0986	25.5105	19.0499	17.3801	14.7631	0.00265364	8.4319	2.57616	+	+	3	MAX-Tg
Slc25a12	0.004	26.802	27.0266	26.7233	19.0979	15.1994	14.3587	0.00190319	10.632	2.72052	+	+	3	MAX-Tg
Pdk4	0.929	24.6124	24.1541	24.5352	20.4047	16.7469	15.0149	0.0115372	7.04509	1.9379	+	+	3	MAX-Tg
Me3	0.768	23.2934	23.6247	23.4446	19.1197	16.4712	14.4675	0.00743269	6.76813	2.12885	+	+	3	MAX-Tg
Aldh6a1	0.605	22.5268	22.9003	23.3287	17.949	15.7014	14.0958	0.00357436	7.00324	2.4468	+	+	3	MAX-Tg
Ndufs7	0.95	23.8322	22.7515	23.8485	20.0711	17.5445	16.0126	0.0106128	5.60132	1.97417	+	+	3	MAX-Tg
Cbr4	0.059	24.2654	23.3695	23.7813	18.1649	17.12	13.0824	0.00810144	7.68296	2.09144	+	+	3	MAX-Tg
Dlst	0.999	22.741	22.9342	20.0372	19.4234	17.9976	14.6626	0.0549874	4.54293	1.25974	-	+	2	-
Cox7a2	0.994	24.2691	22.3868	22.3759	18.7319	16.4436	16.0151	0.00482758	5.94704	2.31627	+	+	3	MAX-Tg
Gstk1	0.01	23.0626	22.7261	22.9542	18.7689	14.7885	14.0565	0.00865241	7.04298	2.06286	+	+	3	MAX-Tg
Ldhd	0.751	23.7425	22.3603	22.9325	17.7046	16.3702	14.5713	0.00237948	6.79637	2.62352	+	+	3	MAX-Tg
Hibch	0.88	22.4233	22.2907	22.0656	18.9822	16.8336	14.6212	0.0125232	5.44755	1.90228	+	+	3	MAX-Tg
Dlat	0.953	22.4258	22.2914	22.6398	17.9663	15.6222	14.8794	0.00254104	6.29633	2.59499	+	+	3	MAX-Tg
Cox7a1	0.982	22.6902	23.0075	22.5687	18.6575	16.0167	14.7966	0.00546078	6.26519	2.26274	+	+	3	MAX-Tg
Dnajc30	0.789	20.1979	22.4799	23.0275	19.348	16.0249	14.9981	0.0313869	5.11138	1.50325	+	+	2	MAX-Tg
Tmem126a	0	22.6997	23.132	21.2807	18.1911	16.5094	14.5055	0.00770011	5.96882	2.1135	+	+	2	MAX-Tg
Ptcd2	0.507	22.0254	22.0871	22.3762	18.5681	15.0373	13.5149	0.0126202	6.45616	1.89894	+	+	3	MAX-Tg
Ckmt2	0.963	23.3974	21.3289	22.1799	18.287	16.8301	13.6523	0.015526	6.04558	1.80894	+	+	3	MAX-Tg
Spr	0.022	22.0048	20.0671	22.7134	18.8506	15.4129	14.2225	0.027231	5.43305	1.56494	+	+	2	MAX-Tg
Eci1	0.991	25.5694	26.3446	26.0978	19.5744	16.3163	15.2127	0.00251364	8.96949	2.5997	+	+	3	MAX-Tg
Crat	0.008	26.197	25.4976	25.4394	20.1492	15.0828	15.8928	0.00549724	8.66974	2.25986	+	+	3	MAX-Tg
Uqcc2	0.029	21.9412	21.4643	21.7771	20.4109	15.0292	13.5217	0.0613187	5.40696	1.21241	-	+	3	-
Ndufv1	0.999	23.0965	22.7353	22.8046	18.8564	15.7427	13.5615	0.0114139	6.82524	1.94257	+	+	3	MAX-Tg
Fam210a	0.622	23.3397	25.7668	25.7051	19.5635	15.7148	15.7238	0.00627253	7.93652	2.20256	+	+	3	MAX-Tg
Acadvl	0.988	25.884	25.8801	25.6039	19.1607	16.339	15.1618	0.00170767	8.9022	2.7676	+	+	3	MAX-Tg
Atp5po	0.995	30.3084	30.0287	30.067	19.381	17.6923	16.4514	0.000135041	12.2931	3.86954	+	+	3	MAX-Tg
Atp5f1b	0.964	29.7113	29.9178	29.989	19.6376	21.2919	18.4479	0.000262326	10.0802	3.58116	+	+	3	MAX-Tg
Atp5md	0.01	27.9457	27.2505	27.567	18.0874	15.8756	16.0422	0.000122106	10.9193	3.91326	+	+	3	MAX-Tg
Atp5pd	0.073	27.051	27.4986	27.1704	17.4148	16.5451	15.6914	3.1875e-05	10.6896	4.49655	+	+	3	MAX-Tg
Coq8a	0.005	27.1358	26.9688	27.3062	18.3632	14.9852	15.189	0.000566274	10.9578	3.24697	+	+	3	MAX-Tg
Coq10a	0.541	26.3809	25.7948	26.0512	18.6364	16.6453	14.5054	0.00140984	9.47991	2.85083	+	+	3	MAX-Tg
Atp5pf	0.988	24.2249	25.3438	24.8983	18.4705	15.002	16.2556	0.00149806	8.24636	2.82447	+	+	3	MAX-Tg
Acad12	0.732	24.4124	23.9598	24.3834	18.7282	16.4195	15.4259	0.00171162	7.39398	2.76659	+	+	3	MAX-Tg
Atp5mg	0.727	25.9139	24.6864	24.8237	18.9368	16.8257	15.3772	0.0018417	8.09477	2.73478	+	+	3	MAX-Tg
Atp5pb	0.986	24.7015	24.3149	24.0814	18.0283	17.9673	15.3575	0.00128345	7.24819	2.89162	+	+	3	MAX-Tg
Gpt2	0.953	25.8841	25.2403	25.5328	17.3431	15.4413	14.8968	0.000226003	9.65865	3.64589	+	+	3	MAX-Tg
Ndufa9	0.015	25.6723	24.7941	25.0496	17.5035	16.4071	15.4591	0.000174322	8.71543	3.75865	+	+	3	MAX-Tg
Pcx	0.999	23.9272	24.6711	24.0482	17.9055	16.884	14.2848	0.00204682	7.85735	2.68892	+	+	3	MAX-Tg
Acadl	0.999	22.6392	23.142	22.5418	18.2337	15.9682	14.3171	0.00456869	6.60134	2.34021	+	+	3	MAX-Tg
Acad8	0.99	24.8287	24.6614	24.5114	17.939	15.8339	14.2293	0.00129958	8.66649	2.8862	+	+	3	MAX-Tg
Mtco1	0.022	21.2608	25.6178	20.5587	18.231	16.681	15.8798	0.0324636	5.54852	1.4886	+	+	1	-
Mtatp8	0	24.5915	24.2322	23.9225	18.0572	16.3174	15.2965	0.000749665	7.69173	3.12513	+	+	3	MAX-Tg
Auh	0.968	20.8423	23.5882	23.3296	18.5517	15.0649	15.1282	0.0118643	6.33839	1.92576	+	+	2	MAX-Tg
H2-Ke6	0	24.1723	22.5792	23.2256	17.6749	14.674	14.2557	0.00265858	7.79085	2.57535	+	+	3	MAX-Tg
Dmac2l	0.12	21.5965	21.5912	21.788	18.4003	16.3531	16.0002	0.00322051	4.74069	2.49208	+	+	2	MAX-Tg
Mt-Cyb	0.035	22.8423	21.9715	22.3996	19.3779	13.4424	13.3936	0.0249972	6.99983	1.60211	+	+	3	MAX-Tg
Mmut	0.833	20.5135	18.4991	20.5265	19.9494	15.6018	15.0206	0.152552	2.98911	0.816582	-	+	2	-
Atp5f1d	0.985	22.4829	22.7231	21.5778	19.0317	14.9139	14.5723	0.01451	6.08864	1.83833	+	+	3	MAX-Tg
Slc25a35	0.006	20.8921	20.2936	21.1029	18.7827	15.6287	14.8281	0.0241674	4.34972	1.61677	+	+	2	MAX-Tg
Actg1	0	26.7268	28.2926	27.0103	17.3365	15.9853	13.4731	0.000672165	11.7449	3.17252	+	+	3	MAX-Tg
Hba-a1	0	26.8488	28.096	27.5849	26.9944	24.7517	24.3561	0.075444	2.14247	1.12238	-	+	3	-
Mylpf	0.005	28.7715	28.0496	29.8518	18.7466	17.7978	18.3336	5.69573e-05	10.5983	4.24445	+	+	3	MAX-Tg
Myh4	0	27.7337	28.4216	28.4174	20.1273	18.1871	18.6293	0.000127391	9.20971	3.89486	+	+	3	MAX-Tg
Gatd3a	0.729	23.5981	25.763	24.7555	19.0134	19.4501	16.2149	0.00554107	6.47945	2.25641	+	+	3	MAX-Tg
Myh2	0	21.7411	20.7984	21.0822	19.1394	15.1163	14.8865	0.0266391	4.82649	1.57448	+	+	1	-
Myh1	0	28.5387	29.1643	29.1665	18.8954	18.9606	16.7222	0.000147764	10.7637	3.83043	+	+	3	MAX-Tg
Aldoa	0.011	27.2028	28.2863	28.292	25.1958	21.906	20.9224	0.0173338	5.2523	1.76111	+	+	3	MAX-Tg
Ca3	0	26.0713	28.0811	28.0231	19.5313	15.6234	17.3734	0.00164926	9.88248	2.78271	+	+	3	MAX-Tg
Ckm	0	27.9347	29.015	29.0096	21.918	20.2369	21.3709	0.000256987	7.47779	3.59009	+	+	3	MAX-Tg
Ldb3	0	26.2715	26.9216	27.5849	20.7536	15.2297	16.7977	0.00521461	9.33236	2.28278	+	+	3	MAX-Tg
Tnnt3	0	27.2412	27.762	27.5394	20.2263	15.2182	14.6224	0.00372088	10.8252	2.42935	+	+	3	MAX-Tg
Myl1	0	22.1612	25.5606	24.7756	19.0773	15.7684	15.5586	0.00865214	7.36436	2.06288	+	+	3	MAX-Tg
Mybpc1	0	26.3287	26.3575	26.2062	17.8886	15.3078	15.015	0.000363488	10.227	3.43951	+	+	3	MAX-Tg
Tnnc2	0	24.7698	27.1806	26.5011	18.8854	23.0306	19.3527	0.0185763	5.7276	1.73104	+	+	3	MAX-Tg
Cdnf	0	25.1381	24.463	25.1384	17.6981	15.5238	14.8851	0.000544868	8.87747	3.26371	+	+	3	MAX-Tg
Actn3	0	26.6135	27.2795	26.7469	21.259	16.3146	13.9171	0.0110286	9.71643	1.95748	+	+	3	MAX-Tg
Nxpe5	0	25.5769	25.162	25.2166	20.0643	15.832	14.4594	0.00726155	8.53328	2.13897	+	+	3	MAX-Tg
Tpm1	0	20.3762	23.0264	20.6978	18.7605	15.3331	14.0327	0.0313979	5.3247	1.5031	+	+	1	-
Hbb-bs	0	22.0848	23.6238	23.2091	25.4471	23.1352	22.3535	0.551614	-0.672749	0.258365	-	-	3	-
Myoz1	0	23.2802	26.492	26.3421	17.8935	16.3588	14.6069	0.00300929	9.08503	2.52154	+	+	3	MAX-Tg
Pgam2	0.097	23.2638	24.6384	24.2608	19.5865	16.3654	13.9457	0.0116371	7.42176	1.93416	+	+	3	MAX-Tg
Pkm	0	25.3063	25.8078	26.1854	18.7074	16.173	13.7571	0.00275936	9.55402	2.55919	+	+	3	MAX-Tg
Hist1h2bp	0	27.1142	27.594	28.0065	18.8934	20.1319	24.9158	0.0279161	6.25783	1.55414	+	+	3	MAX-Tg
Eef1a2	0	24.887	25.4942	25.5946	23.777	16.8684	19.6289	0.0606049	5.23382	1.21749	-	+	3	-
Eno3	0.034	24.9036	25.5372	26.173	16.9575	16.9923	14.9553	0.000272004	9.23627	3.56542	+	+	3	MAX-Tg
Actn2	0	24.0818	24.6423	24.7427	21.7342	16.8565	16.2866	0.023601	6.19649	1.62707	+	+	3	MAX-Tg
Hist1h4a	#N/A	25.3599	26.0276	26.13	26.2364	20.862	26.5265	0.523335	1.29748	0.28122	-	+	3	-
Ldha	0	24.5797	25.5955	25.87	18.4879	16.0001	17.3402	0.00059438	8.07235	3.22594	+	+	3	MAX-Tg
Atp2a1	0	21.385	23.3204	23.1975	21.0209	14.8485	15.0294	0.0557636	5.66806	1.25365	-	+	3	-
Myh7	0	20.7541	19.6124	19.8445	17.6451	15.9753	14.305	0.0162049	4.09515	1.79035	+	+	1	-
Pygm	0.032	23.3549	24.0575	23.4319	18.6276	16.2437	14.5529	0.0040359	7.14002	2.39406	+	+	3	MAX-Tg
Neb	0.046	23.6225	24.8758	24.9526	18.2228	16.2607	12.9594	0.00556166	8.66932	2.2548	+	+	3	MAX-Tg
Mybpc2	0	23.0421	24.7644	24.9898	18.7717	16.4743	14.7111	0.0045698	7.61304	2.3401	+	+	3	MAX-Tg
Ttn	0	23.6698	23.4479	23.6414	18.5756	16.2422	13.8016	0.0058947	7.37986	2.22954	+	+	3	MAX-Tg
Hist1h2bc	#N/A	21.0553	20.9671	20.6768	27.7938	15.6052	15.2411	0.759449	1.35298	0.119502	-	+	0	-
Sh3bp1	0.566	23.5459	23.5072	24.2636	17.972	15.9198	16.94	0.000440979	6.82833	3.35558	+	+	3	MAX-Tg
3110001I22Rik	0.055	23.1525	22.6088	23.5452	17.1227	16.4219	14.0401	0.00173235	7.24059	2.76136	+	+	3	MAX-Tg
Prxl2b	0.117	24.8923	21.5845	20.941	19.9126	15.733	15.3752	0.0453415	5.46562	1.3435	+	+	1	-
4930407I10Rik	0	25.5293	19.8376	25.3407	19.0674	17.3223	15.2196	0.0428241	6.36607	1.36831	+	+	2	MAX-Tg
Des	0.022	22.7387	23.2071	23.594	18.9648	15.9929	15.7895	0.00404206	6.26422	2.3934	+	+	3	MAX-Tg
Camk2a	0.012	24.1153	24.1623	24.6937	18.8023	15.4158	15.7537	0.00217411	7.66648	2.66272	+	+	3	MAX-Tg
Ak1	0	23.2459	24.7272	25.0942	19.4384	16.479	15.0412	0.00643696	7.36958	2.19132	+	+	3	MAX-Tg
Tubb4a	0	23.6668	23.6371	24.5223	19.7357	16.3633	14.4031	0.0109298	7.10805	1.96139	+	+	3	MAX-Tg
Pebp1	0	20.6176	23.6923	22.0946	18.3534	16.571	15.8202	0.0109186	5.21996	1.96183	+	+	2	MAX-Tg
Myom2	0.105	21.2526	24.0488	23.9193	19.4851	15.7604	16.0946	0.0164418	5.96021	1.78405	+	+	3	MAX-Tg
Myot	0.018	21.7902	23.3707	23.5251	18.8173	17.3426	15.3236	0.00766742	5.73418	2.11535	+	+	3	MAX-Tg
Gm9803	0	20.7936	22.3598	20.941	19.7918	16.5594	14.5473	0.0520647	4.39867	1.28346	-	+	1	-
1700021F05Rik	Error_uniprot	21.8966	22.7981	22.2882	20.3124	15.0514	15.175	0.0352899	5.48136	1.45235	+	+	3	MAX-Tg
Acta1	0	23.9681	25.2319	24.8853	18.3785	21.0084	19.5114	0.00398672	5.06232	2.39938	+	+	3	MAX-Tg
Apobec2	0	22.0472	23.174	23.542	19.8519	16.5999	15.4616	0.0156001	5.61661	1.80687	+	+	3	MAX-Tg
Pgm1	0.069	23.4636	24.3418	24.9452	18.3311	16.9267	13.4086	0.0062494	8.02807	2.20416	+	+	3	MAX-Tg
Agl	0.015	23.3649	23.3904	23.6523	20.2705	16.5257	15.2368	0.0154804	6.12488	1.81022	+	+	3	MAX-Tg
Synpo2	0	21.3462	21.8212	23.3654	20.1544	16.1688	15.186	0.0376734	5.00788	1.42396	+	+	3	MAX-Tg
Acyp2	0.114	20.9056	23.3417	22.7296	17.929	17.1172	14.8101	0.00858981	5.70683	2.06602	+	+	2	MAX-Tg
Ampd1	0.016	22.2402	23.1336	23.5082	20.1949	16.7715	14.3516	0.0279946	5.85468	1.55293	+	+	3	MAX-Tg
Pdlim7	0	21.9875	22.7505	23.1047	17.7451	17.2664	13.3852	0.0102831	6.48197	1.98788	+	+	3	MAX-Tg
Tmem38a	0	23.2905	23.5436	24.1385	18.196	16.775	14.1876	0.00374444	7.27131	2.42661	+	+	3	MAX-Tg
Flnc	0	21.8846	22.5462	22.8449	19.8627	16.1224	15.0808	0.0217229	5.40326	1.66308	+	+	3	MAX-Tg
Ryr1	0	21.6661	21.4419	22.241	18.788	14.3846	15.1924	0.0146137	5.66134	1.83524	+	+	2	MAX-Tg
H3f3a	0.092	20.4004	24.0512	24.084	19.2679	15.0853	15.6639	0.0261203	6.17285	1.58302	+	+	2	MAX-Tg
Fhl1	0.004	20.7299	23.0248	21.9267	18.4236	16.5314	14.4045	0.0152211	5.44063	1.81755	+	+	2	MAX-Tg
Pygb	0.008	22.1976	23.2639	24.832	19.9993	15.8688	15.0731	0.0194825	6.45074	1.71036	+	+	3	MAX-Tg
Uncharacterized protein KIAA0825 homolog	#N/A	23.3916	20.6357	19.8597	20.3874	17.152	15.1844	0.115631	3.72108	0.936924	-	+	NA	-
Serhl	0.023	22.6559	22.1071	22.6502	19.4122	15.0919	14.1469	0.0185435	6.25409	1.73181	+	+	3	MAX-Tg
Gys1	0	19.7788	20.6991	22.4494	18.6145	15.9179	14.7712	0.0303607	4.54119	1.51769	+	+	1	-

## Sheet: Soleus (WT vs. MAX, Fig S1B)
		Normalized Intensity with imputed value (by Perseus)
		MAX-Tg			WT
Gene name	MitoFates Probability	Soleus rep-1	Soleus rep-2	Soleus rep-3	Soleus WT rep-1	Soleus WT rep-2	Soleus WT rep-3	P	Log2FC	-LogP	Filtering (by P value)	Filtering (by FC value)	Reprodu.	Filtering
Uqcrq	0.176	26.6849	26.6951	25.3095	18.421	11.6759	14.8873	0.00494927	11.2351	2.30546	+	+	3	MAX-Tg
Mdh2	0.999	28.0993	29.1532	28.5791	17.722	13.4913	14.9019	0.000493814	13.2388	3.30644	+	+	3	MAX-Tg
Immt	0.546	29.7186	29.1923	29.9748	16.9237	13.5572	14.2862	0.000149722	14.7062	3.82471	+	+	3	MAX-Tg
Uqcrc1	0.837	29.1654	29.5473	29.8628	15.3275	13.3526	14.7199	1.68127e-05	15.0585	4.77436	+	+	3	MAX-Tg
Uqcrc2	0.997	27.9454	28.0748	27.3045	17.073	12.5226	15.0652	0.0006496	12.888	3.18735	+	+	3	MAX-Tg
Hspe1	0.05	28.3641	28.1093	28.4262	16.6581	12.99	15.1772	0.000236614	13.3581	3.62596	+	+	3	MAX-Tg
Pdhb	0.998	29.1394	29.1782	28.599	17.5345	13.1615	14.1401	0.00046822	14.0268	3.32955	+	+	3	MAX-Tg
Etfa	0.996	28.1016	27.9445	27.9626	17.2028	12.9459	14.9345	0.000457917	12.9752	3.33921	+	+	3	MAX-Tg
Acat1	0.542	27.4971	27.3435	27.5928	17.8448	12.6171	14.7042	0.00122364	12.4225	2.91235	+	+	3	MAX-Tg
Cox5b	1	28.6959	28.3148	28.2866	17.0059	12.7518	14.4774	0.000385807	13.6874	3.41363	+	+	3	MAX-Tg
Aco2	0.996	27.5425	28.0715	27.8287	16.2203	13.3529	14.8794	0.000102963	12.9967	3.98732	+	+	3	MAX-Tg
Cox5a	0.998	27.8006	28.0985	28.0969	18.6359	13.8667	14.7312	0.00113278	12.2541	2.94586	+	+	3	MAX-Tg
Hadha	0.994	27.8932	27.5489	27.6102	17.0384	12.3879	14.2465	0.000636589	13.1265	3.19614	+	+	3	MAX-Tg
Got2	0.991	28.0457	27.7277	27.982	18.1211	12.8453	15.1832	0.00120716	12.5353	2.91824	+	+	3	MAX-Tg
Idh3b	0.993	27.7327	27.5815	27.5798	16.4791	11.4128	14.4015	0.000775911	13.5336	3.11019	+	+	3	MAX-Tg
Nnt	0.98	26.698	27.6234	27.592	18.0265	12.9693	14.4474	0.00136427	12.1567	2.8651	+	+	3	MAX-Tg
Sdha	0.956	26.6283	26.7926	26.5889	16.5832	12.5411	14.7684	0.000504005	12.039	3.29756	+	+	3	MAX-Tg
Pdha1	1	26.5553	26.6971	26.515	17.4713	13.2869	14.4945	0.000761446	11.5049	3.11836	+	+	3	MAX-Tg
Ndufs1	0.98	25.9831	26.8761	26.1607	16.3342	12.9637	14.5342	0.000315709	11.7293	3.50071	+	+	3	MAX-Tg
Prdx3	0.996	23.8011	28.4387	28.3666	17.3613	13.4481	15.0614	0.00372777	11.5786	2.42855	+	+	3	MAX-Tg
Acadm	0.649	25.2684	27.0656	27.2998	17.6964	13.0115	14.6523	0.00165669	11.4246	2.78076	+	+	3	MAX-Tg
Tufm	0.988	25.4212	26.2012	25.6745	17.6146	14.2298	14.5662	0.000727917	10.2954	3.13792	+	+	3	MAX-Tg
Hspa9	0.976	26.6756	26.5864	26.5901	17.1931	12.8691	14.6992	0.000734186	11.6969	3.13419	+	+	3	MAX-Tg
Ndufa12	0.399	25.8877	26.2364	25.7578	17.84	13.9147	14.4898	0.0010234	10.5458	2.98995	+	+	3	MAX-Tg
Hspd1	0.994	24.4588	26.4722	26.7325	16.9061	14.0217	14.6429	0.00070243	10.6976	3.1534	+	+	3	MAX-Tg
Acaa2	0.989	26.055	26.2625	25.9387	17.5135	11.9982	14.2716	0.00200532	11.491	2.69782	+	+	3	MAX-Tg
Acss1	0.962	22.0829	24.8276	24.1836	16.7828	12.8327	14.6432	0.00316777	8.94513	2.49925	+	+	3	MAX-Tg
Sdhb	0.619	24.4616	25.1149	23.8556	16.9398	12.1841	14.6764	0.00224879	9.87724	2.64805	+	+	3	MAX-Tg
Lrpprc	0.986	26.226	25.6779	25.5627	16.7119	12.4027	14.5847	0.000870276	11.2558	3.06034	+	+	3	MAX-Tg
Tmem65	0.924	21.9504	25.7064	20.1027	18.1421	13.398	14.6501	0.029797	7.18979	1.52583	+	+	2	MAX-Tg
Trap1	0.863	25.5887	25.013	25.0058	17.2841	13.4036	14.4401	0.000987091	10.1599	3.00564	+	+	3	MAX-Tg
Ech1	0.993	25.0807	24.9368	24.6259	16.4611	12.8684	14.8911	0.000639413	10.1409	3.19422	+	+	3	MAX-Tg
Lonp1	0.828	25.4086	24.7523	24.7442	17.2673	13.045	14.6858	0.00133338	9.96897	2.87504	+	+	3	MAX-Tg
Cox7a2l	0.958	25.1967	24.744	24.5519	15.6784	12.7657	15.3095	0.000394547	10.2463	3.4039	+	+	3	MAX-Tg
Dld	0.994	22.1105	25.3896	24.7688	17.2807	13.1579	14.5047	0.00445435	9.10846	2.35122	+	+	3	MAX-Tg
Gcdh	0.999	21.395	23.7846	23.4835	17.4771	12.2258	15.2093	0.0095347	7.91693	2.02069	+	+	2	MAX-Tg
Letm1	0.996	25.9408	25.5292	25.5329	17.0432	13.0588	14.1244	0.00080392	10.9255	3.09479	+	+	3	MAX-Tg
Iars2	0.325	25.2705	25.4876	23.7474	16.8923	13.3472	14.7038	0.00108413	9.85408	2.96492	+	+	3	MAX-Tg
Suclg1	0.94	25.0283	24.9364	24.76	15.6927	12.2196	15.1549	0.000619499	10.5525	3.20796	+	+	3	MAX-Tg
Dnaja3	0.329	24.1053	23.9135	24.2691	16.1419	12.4834	14.266	0.000764651	9.79888	3.11654	+	+	3	MAX-Tg
Grpel1	0.998	25.1294	24.9854	21.7217	15.9706	12.5533	14.8747	0.00321538	9.47933	2.49277	+	+	3	MAX-Tg
Mrpl46	0.764	25.2181	24.907	24.787	17.9338	12.8337	14.7598	0.00278826	9.79496	2.55467	+	+	3	MAX-Tg
Pdk1	0.993	24.0654	24.2933	23.8866	17.9478	12.0949	15.3108	0.00615304	8.96394	2.21091	+	+	3	MAX-Tg
Oat	0.996	23.3262	24.8548	24.3637	16.3328	13.5639	14.7256	0.000538522	9.30749	3.2688	+	+	3	MAX-Tg
Acadsb	0.74	23.1329	23.1197	22.6411	16.9373	12.2539	14.1964	0.00341237	8.50203	2.46694	+	+	3	MAX-Tg
Ndufaf2	0.235	22.9048	21.512	20.639	16.7461	12.649	14.626	0.00662261	7.01159	2.17897	+	+	2	MAX-Tg
Gfm1	0.982	24.3479	24.0154	22.7699	16.9492	12.0004	14.7518	0.00375335	9.1439	2.42558	+	+	3	MAX-Tg
Bckdha	0.981	24.443	24.8582	24.6948	17.0649	12.5602	14.9786	0.00169494	9.79745	2.77085	+	+	3	MAX-Tg
Ndufs3	0.973	22.5768	23.4181	23.133	16.5852	12.5474	14.6112	0.00207765	8.46134	2.68243	+	+	3	MAX-Tg
Mrpl12	1	24.7175	23.794	22.9282	17.6254	13.1025	14.609	0.00365519	8.70098	2.43709	+	+	3	MAX-Tg
Iscu	0.997	22.9483	22.8004	22.6776	16.544	12.6878	14.3368	0.0017793	8.28589	2.74975	+	+	3	MAX-Tg
Ndufaf4	0.169	23.2536	23.565	22.6449	16.4197	12.7672	14.4336	0.0013855	8.61431	2.85839	+	+	3	MAX-Tg
Ndufaf3	0.453	22.0265	23.2174	22.9142	16.7072	12.5434	14.8776	0.00310867	8.00995	2.50743	+	+	3	MAX-Tg
Glud1	0.989	20.5331	23.0262	20.8847	17.0715	12.8017	14.196	0.0100894	6.79157	1.99613	+	+	1	-
Timm44	0.996	20.8577	22.7552	22.0741	16.9487	11.9686	14.6401	0.00875578	7.37656	2.05771	+	+	2	MAX-Tg
Vars2	0.039	22.3745	21.6722	22.1326	17.1733	12.3646	14.9223	0.00671951	7.23969	2.17266	+	+	2	MAX-Tg
Parl	0.224	21.8447	22.8639	22.5958	17.0279	12.1865	14.8219	0.00563526	7.75602	2.24909	+	+	3	MAX-Tg
Cox7c	0.821	30.0752	30.5029	30.8494	16.5636	13.7025	14.8628	5.68038e-05	15.4329	4.24562	+	+	3	MAX-Tg
Idh3a	0.979	26.3786	26.9452	27.0618	16.8729	13.2762	14.3211	0.000388897	11.9718	3.41016	+	+	3	MAX-Tg
Ogdh	0.992	27.4895	27.3859	27.1773	16.161	12.5939	14.4021	0.000232633	12.9652	3.63333	+	+	3	MAX-Tg
Ndufa10	0.997	26.9667	27.0165	27.132	18.2083	12.5446	14.4868	0.00197873	11.9584	2.70361	+	+	3	MAX-Tg
Hadhb	0.99	26.5877	27.2876	26.1332	17.9067	12.8354	14.5228	0.00162637	11.5812	2.78878	+	+	3	MAX-Tg
Ndufb9	0.5	25.8841	25.7867	25.2993	17.0462	12.8875	14.7805	0.000902136	10.752	3.04473	+	+	3	MAX-Tg
Abcb7	0.561	23.8453	24.2618	23.5821	16.8372	14.136	14.5114	0.000547689	8.73485	3.26147	+	+	3	MAX-Tg
Bckdk	0.996	23.9026	23.9264	22.3738	16.2265	13.2935	14.5164	0.000928645	8.72213	3.03215	+	+	3	MAX-Tg
Echs1	0.946	22.2908	23.5081	23.5361	16.9573	12.8218	14.3818	0.00274928	8.39136	2.56078	+	+	3	MAX-Tg
Vwa8	0.892	20.9921	20.2892	20.407	17.6809	12.8628	15.1103	0.0192039	5.34478	1.71661	+	+	3	MAX-Tg
Cs	0.995	29.8458	29.5481	29.6994	16.7201	13.1769	14.5671	0.000135786	14.8764	3.86715	+	+	3	MAX-Tg
Ndufa2	0.286	29.6879	29.3709	29.4948	16.5324	12.8667	14.5768	0.000151923	14.8592	3.81838	+	+	3	MAX-Tg
Cox4i1	0.998	26.7948	28.0135	28.0203	17.0185	13.3081	15.3168	0.000416062	12.3951	3.38084	+	+	3	MAX-Tg
Mrpl39	0.995	26.3274	25.9247	25.5249	17.3656	12.7769	15.3524	0.00133486	10.7607	2.87456	+	+	3	MAX-Tg
Mcu	0.253	24.6092	24.1798	24.363	16.5848	12.5116	14.9558	0.00123352	9.69993	2.90885	+	+	3	MAX-Tg
Coq9	0.938	22.521	25.9534	24.7528	17.4319	13.2427	15.3044	0.00446532	9.08271	2.35015	+	+	3	MAX-Tg
Uqcrfs1	0.991	25.1857	25.2281	25.0055	16.0319	12.5109	14.2938	0.00043844	10.8609	3.35809	+	+	3	MAX-Tg
Afg3l2	0.505	20.8428	23.7307	22.6835	17.7911	12.4744	14.4391	0.013107	7.5175	1.8825	+	+	2	MAX-Tg
Coq5	0.878	26.1551	26.0344	25.6311	17.8753	12.6897	14.9044	0.00203639	10.7837	2.69114	+	+	3	MAX-Tg
Idh3g	0.566	27.2199	26.8851	27.1769	16.2711	12.9367	14.6265	0.000208831	12.4826	3.68021	+	+	3	MAX-Tg
Ethe1	0.993	21.7278	24.0409	21.9584	15.9051	12.9873	14.434	0.00189861	8.13355	2.72156	+	+	1	-
Hadh	0.94	25.9368	26.6106	25.4517	15.4199	13.0198	14.7763	0.000126703	11.5944	3.89721	+	+	3	MAX-Tg
Slc25a11	0.004	25.1459	25.5375	24.803	16.8601	13.9623	14.6505	0.000371786	10.0045	3.42971	+	+	3	MAX-Tg
Gfm2	0.143	24.047	23.6789	21.7377	17.4929	13.2964	14.2907	0.0050331	8.12784	2.29816	+	+	2	MAX-Tg
Idh2	0.862	26.7067	26.97	26.8376	17.6547	12.6751	14.9692	0.0012357	11.7385	2.90809	+	+	3	MAX-Tg
Cpt2	0.85	26.5139	26.3242	25.9332	17.149	12.439	14.1705	0.00108912	11.6709	2.96292	+	+	3	MAX-Tg
Gcsh	0.767	22.2759	24.4267	24.5102	17.4002	12.5411	14.6031	0.00498301	8.88945	2.30251	+	+	3	MAX-Tg
Nfs1	0.99	19.9898	23.0595	19.6245	17.6825	12.8294	14.747	0.0311883	5.80499	1.50601	+	+	1	-
Atp5c1	0.897	29.0545	28.8013	29.0539	16.5084	12.244	14.8571	0.000315579	14.4334	3.50089	+	+	3	MAX-Tg
Fh	1	27.4709	27.3587	27.6658	18.1342	18.7804	14.976	0.000980592	10.2016	3.00851	+	+	3	MAX-Tg
Oxct1	0.967	27.2885	26.9858	26.9949	16.1207	13.9492	14.7674	4.5704e-05	12.144	4.34005	+	+	3	MAX-Tg
Slc25a3	0.978	26.5279	26.2369	25.6147	18.6391	13.095	14.932	0.00306686	10.5711	2.51331	+	+	3	MAX-Tg
Aldh2	0.999	25.4809	25.743	25.9814	17.2397	12.9999	15.083	0.000994428	10.6276	3.00243	+	+	3	MAX-Tg
Ssbp1	0.996	23.9452	24.5169	24.6267	16.9869	12.0991	14.4575	0.00231157	9.84844	2.63609	+	+	3	MAX-Tg
Fech	0.003	20.8477	23.7299	21.8963	17.2645	14.0198	14.6391	0.00627105	6.8502	2.20266	+	+	2	MAX-Tg
Macrod1	0.564	20.9464	22.7721	19.6485	17.1843	11.5645	14.4793	0.0225141	6.71298	1.64754	+	+	3	MAX-Tg
Mipep	0.997	23.9682	23.7144	21.5433	16.3353	11.9115	14.7385	0.00436204	8.74683	2.36031	+	+	3	MAX-Tg
Dbt	0.974	21.8761	23.7445	23.0878	16.2328	13.6641	14.5223	0.000968431	8.0964	3.01393	+	+	3	MAX-Tg
Ndufs8	0.891	20.8442	22.9849	25.6684	16.788	12.2189	14.3754	0.0105593	8.70508	1.97636	+	+	2	MAX-Tg
Cisd3	0.209	21.2469	23.3911	20.1443	16.8512	12.7389	15.1327	0.0118756	6.68648	1.92534	+	+	1	-
Clpx	0.681	21.6628	22.5699	20.3187	16.7568	13.2563	13.9751	0.0054137	6.85447	2.26651	+	+	2	MAX-Tg
Mccc2	0	20.6794	21.8695	20.844	17.9838	13.2434	14.5994	0.0159129	5.85548	1.79825	+	+	1	-
Atp5a1	0	29.8257	29.5721	30.0227	18.2432	14.461	15.1337	0.000292793	13.8608	3.53344	+	+	3	MAX-Tg
Tfam	0.654	22.1461	23.6922	23.0168	18.9335	12.1013	14.3599	0.0191337	7.82013	1.7182	+	+	3	MAX-Tg
Uqcrb	0.126	26.4928	27.6302	27.5294	16.8235	12.4785	14.5633	0.00064685	12.5957	3.1892	+	+	3	MAX-Tg
Eci2	0.284	26.0132	25.2842	24.1212	17.317	12.4946	14.583	0.00232659	10.3414	2.63328	+	+	3	MAX-Tg
Stoml2	0.994	22.7275	22.1639	21.0311	17.1038	12.0041	14.685	0.00901169	7.37653	2.04519	+	+	3	MAX-Tg
Ndufa6	0.875	26.9686	27.6999	28.0462	17.5308	12.836	14.6523	0.000860379	12.5652	3.06531	+	+	3	MAX-Tg
Sucla2	0.951	25.7274	25.893	25.6702	17.688	13.1315	14.7319	0.00137725	10.5797	2.86099	+	+	3	MAX-Tg
Fxn	0.996	25.2098	24.9054	23.9475	15.5755	12.2295	14.5373	0.00056631	10.5735	3.24695	+	+	3	MAX-Tg
Ndufb4	0	25.0993	24.6806	24.6741	18.1413	12.472	14.1459	0.00421876	9.89824	2.37482	+	+	3	MAX-Tg
Pmpca	0.992	22.1762	21.8809	21.1921	17.0634	12.0735	14.2002	0.00774662	7.30407	2.11089	+	+	3	MAX-Tg
Zadh2	0.325	22.7198	22.525	22.3098	17.1115	11.7076	14.4255	0.00660779	8.10334	2.17994	+	+	3	MAX-Tg
Fam162a	0.977	28.5794	28.1804	28.4935	17.653	12.8149	14.8167	0.000697293	13.3229	3.15658	+	+	3	MAX-Tg
Ndufv3	0.024	24.7984	25.0615	25.3553	16.6176	12.5642	15.0854	0.00098239	10.316	3.00772	+	+	3	MAX-Tg
Sod2	0.983	24.8808	24.7824	24.581	16.172	12.5821	14.1486	0.00055813	10.4472	3.25326	+	+	3	MAX-Tg
Spryd4	0.409	20.0707	23.3755	20.8039	16.8636	13.0081	14.1643	0.0113838	6.73803	1.94371	+	+	1	-
Mrpl10	0.887	20.6444	21.4748	20.6789	16.9271	13.7638	15.0186	0.00402584	5.69617	2.39514	+	+	1	-
Bphl	0.938	24.5737	25.1907	24.6913	17.2868	12.6055	14.7966	0.00190508	9.92225	2.72009	+	+	3	MAX-Tg
L2hgdh	0.725	23.3448	24.1312	21.0319	16.1601	14.0745	15.1444	0.00224223	7.70963	2.64932	+	+	2	MAX-Tg
Cyc1	0.793	24.8439	23.69	22.7639	16.8296	12.089	15.0058	0.00374607	9.12449	2.42642	+	+	3	MAX-Tg
Aldh4a1	0.985	22.2593	23.679	22.1028	17.6416	13.498	14.8073	0.00508204	7.36472	2.29396	+	+	3	MAX-Tg
Pptc7	0.592	22.9909	23.451	22.848	17.2994	13.2469	14.5373	0.00262023	8.06876	2.58166	+	+	3	MAX-Tg
Coq7	0.978	22.9485	23.6766	22.9842	16.5233	12.546	15.2287	0.00212241	8.43708	2.67317	+	+	3	MAX-Tg
Pdp1	0.978	22.7579	23.7641	22.8761	16.5957	14.2242	14.9009	0.000519728	7.89244	3.28422	+	+	3	MAX-Tg
Ndufv2	0.993	23.4607	25.4088	24.3343	16.9467	13.8377	14.8817	0.00102601	9.17921	2.98885	+	+	3	MAX-Tg
Ndufaf5	0.983	22.3863	22.3438	21.913	16.8878	14.6368	14.8739	0.000761006	6.7482	3.11861	+	+	3	MAX-Tg
Ndufab1	0.293	28.7372	28.6317	28.7894	17.1425	13.2219	14.6919	0.000279029	13.7007	3.55435	+	+	3	MAX-Tg
Pccb	0.953	23.8277	24.5266	24.37	16.7168	11.7148	14.914	0.00269013	9.7929	2.57023	+	+	3	MAX-Tg
Ndufb8	0.987	24.0619	25.6581	24.6875	16.33	13.155	14.4501	0.00059775	10.1575	3.22348	+	+	3	MAX-Tg
Pdhx	0.004	23.0736	22.5638	20.0684	18.056	13.5769	14.4629	0.0168074	6.53669	1.7745	+	+	2	MAX-Tg
Ndufb3	0.048	24.6167	22.3202	20.52	17.4194	12.474	14.4282	0.014401	7.71178	1.84161	+	+	3	MAX-Tg
Pdk2	0.991	27.487	27.3368	27.7287	15.689	12.8331	15.0802	0.000120619	12.9834	3.91859	+	+	3	MAX-Tg
Ndufa7	0.682	26.3077	26.1861	26.0705	17.4487	12.8407	14.8498	0.00112863	11.1417	2.94745	+	+	3	MAX-Tg
Clpp	0.824	23.4144	24.0843	22.8491	16.8268	13.2817	14.7833	0.00145624	8.48534	2.83677	+	+	3	MAX-Tg
Mpc1	0.061	28.7507	28.4481	28.3892	16.1148	11.9414	14.4386	0.000295531	14.3644	3.5294	+	+	3	MAX-Tg
Bdh1	0.999	27.5492	26.6311	26.6563	16.4985	13.5738	15.1278	0.000188032	11.8789	3.72577	+	+	3	MAX-Tg
Pcca	0.972	25.9829	25.8275	26.0271	16.7427	12.2834	14.098	0.000870445	11.5711	3.06026	+	+	3	MAX-Tg
Slc25a4	0.005	26.6132	27.6888	26.3608	17.2121	13.1059	14.7408	0.000710541	11.868	3.14841	+	+	3	MAX-Tg
Mpc2	0.154	25.5285	25.9604	24.8326	17.253	11.9828	14.5637	0.00223426	10.8407	2.65087	+	+	3	MAX-Tg
Slc25a12	0.004	26.1413	27.2966	26.8316	18.3683	11.934	14.6776	0.00342041	11.7632	2.46592	+	+	3	MAX-Tg
Pdk4	0.929	25.823	25.9065	25.3784	17.2716	12.5837	14.6647	0.00135444	10.8626	2.86824	+	+	3	MAX-Tg
Me3	0.768	23.6938	24.043	21.6099	16.2724	12.5582	14.7156	0.00284718	8.60014	2.54558	+	+	3	MAX-Tg
Aldh6a1	0.605	24.642	24.9572	24.0731	18.0836	13.1266	14.1294	0.00354144	9.44423	2.45082	+	+	3	MAX-Tg
Ndufs7	0.95	25.5221	25.4541	24.6878	16.4567	12.7047	14.5919	0.000675813	10.6369	3.17017	+	+	3	MAX-Tg
Cbr4	0.059	25.0346	25.2062	24.3195	17.5308	13.3143	15.2126	0.0016033	9.50089	2.79499	+	+	3	MAX-Tg
Dlst	0.999	23.2256	23.4927	21.1936	16.9407	11.894	14.6878	0.00755975	8.12985	2.12149	+	+	2	MAX-Tg
Cox7a2	0.994	24.3575	24.9565	24.1443	16.9723	13.4055	14.5835	0.000911987	9.49902	3.04001	+	+	3	MAX-Tg
Gstk1	0.01	24.8964	24.8976	24.4314	16.0639	11.9092	14.9533	0.00113178	10.4329	2.94624	+	+	3	MAX-Tg
Ldhd	0.751	24.6974	23.9572	22.9562	17.1543	13.1999	14.7386	0.00215216	8.83935	2.66713	+	+	3	MAX-Tg
Hibch	0.88	23.6375	23.2308	23.0803	16.2872	13.5698	14.6873	0.000463933	8.4681	3.33354	+	+	3	MAX-Tg
Dlat	0.953	23.8321	23.9355	20.9616	16.8772	12.3093	15.2402	0.00805367	8.10084	2.09401	+	+	3	MAX-Tg
Cox7a1	0.982	24.6298	23.9613	24.2805	17.4665	13.1886	14.3048	0.00199152	9.30389	2.70082	+	+	3	MAX-Tg
Dnajc30	0.789	24.196	23.5161	24.0767	16.4791	13.6229	14.5191	0.00047901	9.05594	3.31966	+	+	3	MAX-Tg
Tmem126a	0	21.9808	23.6828	22.3703	16.8008	12.789	15.1929	0.00369391	7.75038	2.43251	+	+	3	MAX-Tg
Ckmt2	0.963	23.9928	21.4548	22.273	16.561	12.6667	14.3505	0.00400966	8.04743	2.39689	+	+	1	-
Rtn4ip1	0.9	23.265	22.8123	22.4402	17.0419	13.438	14.5774	0.0019985	7.8201	2.6993	+	+	3	MAX-Tg
Eci1	0.991	26.0782	27.554	27.8366	17.6597	13.1069	14.3161	0.00116681	12.1287	2.933	+	+	3	MAX-Tg
Crat	0.008	27.0164	27.0124	25.9039	18.1502	11.9666	14.2416	0.0030029	11.8581	2.52246	+	+	3	MAX-Tg
Uqcc2	0.029	20.573	22.4441	21.7296	18.3736	11.6106	14.715	0.0301215	6.68249	1.52112	+	+	2	MAX-Tg
Ndufv1	0.999	23.8874	23.9745	21.5765	17.0469	13.1394	15.241	0.00434066	8.00369	2.36244	+	+	2	MAX-Tg
Fam210a	0.622	26.7987	26.7648	26.5278	17.6504	10.4893	14.7443	0.00398033	12.4025	2.40008	+	+	3	MAX-Tg
Acadvl	0.988	26.8618	27.1383	26.9051	17.3066	12.4554	14.4581	0.000973044	12.2284	3.01187	+	+	3	MAX-Tg
Atp5po	0.995	31.3647	30.7505	30.9393	17.4946	11.8291	14.556	0.000571064	16.3916	3.24332	+	+	3	MAX-Tg
Atp5f1b	0.964	31.0828	30.669	31.2236	17.7137	12.8801	15.4716	0.00037238	15.6367	3.42901	+	+	3	MAX-Tg
Atp5md	0.01	28.5802	28.3806	28.0652	16.3906	12.4798	13.9264	0.000257036	14.0764	3.59001	+	+	3	MAX-Tg
Atp5pd	0.073	27.6628	28.26	28.0352	15.8166	11.6639	14.6185	0.000362343	13.953	3.44088	+	+	3	MAX-Tg
Coq8a	0.005	28.61	28.2887	28.9366	16.6259	12.8045	14.2592	0.000239985	14.0485	3.61982	+	+	3	MAX-Tg
Coq10a	0.541	26.5799	26.4754	26.1772	16.8591	13.3534	14.8279	0.000369942	11.3974	3.43187	+	+	3	MAX-Tg
Atp5pf	0.988	26.2141	27.1455	27.412	16.7176	12.0134	15.4991	0.00111534	12.1805	2.95259	+	+	3	MAX-Tg
Acad12	0.732	25.6913	25.5602	25.1306	16.9375	12.4751	14.3534	0.00113303	10.872	2.94576	+	+	3	MAX-Tg
Atp5mg	0.727	24.6423	25.8561	24.0695	17.1155	12.1165	14.8809	0.00273455	10.1517	2.56311	+	+	3	MAX-Tg
Atp5pb	0.986	25.5063	25.2766	24.8159	16.3402	12.1061	14.8194	0.00100958	10.7777	2.99586	+	+	3	MAX-Tg
Gpt2	0.953	24.2307	24.8752	23.1024	15.7554	12.6071	15.0446	0.000900746	9.6004	3.0454	+	+	3	MAX-Tg
Ndufa9	0.015	26.1212	25.4447	24.7218	15.8923	12.1877	15.0304	0.000745684	11.0591	3.12745	+	+	3	MAX-Tg
Pcx	0.999	23.8613	24.8532	24.7113	16.2354	12.3844	14.7489	0.00099886	10.019	3.0005	+	+	3	MAX-Tg
Acadl	0.999	23.5452	25.6896	24.655	16.5154	12.513	14.4968	0.00151471	10.1215	2.81967	+	+	3	MAX-Tg
Acad8	0.99	25.6327	25.134	24.7466	16.2639	13.1043	15.0567	0.000410261	10.3628	3.38694	+	+	3	MAX-Tg
Mtco1	0.022	21.3874	26.0497	26.2925	16.5131	12.665	15.1651	0.00742272	9.79545	2.12944	+	+	2	MAX-Tg
Mtatp8	0	23.9319	24.3782	24.1526	16.3648	12.2352	14.8605	0.00134528	9.66736	2.87119	+	+	3	MAX-Tg
Auh	0.968	20.3441	23.7709	23.6536	16.7869	12.2107	14.5538	0.0096244	8.07243	2.01663	+	+	2	MAX-Tg
Idh1	0	25.1913	25.6673	25.3571	16.0385	13.1447	14.8018	0.000225438	10.7436	3.64697	+	+	3	MAX-Tg
H2-Ke6	0	25.1264	23.8438	23.978	16.6577	13.1507	15.026	0.00101239	9.37127	2.99465	+	+	3	MAX-Tg
Dmac2l	0.12	21.471	23.0021	22.8649	17.492	13.6086	14.915	0.00460529	7.10745	2.33674	+	+	2	MAX-Tg
Mt-Cyb	0.035	24.4462	24.2541	23.1045	17.9797	13.7214	14.1039	0.00367741	8.6666	2.43446	+	+	3	MAX-Tg
Mmut	0.833	21.6165	22.0009	21.7175	17.1965	13.5978	14.8262	0.0034715	6.57144	2.45948	+	+	3	MAX-Tg
Mmaa	0.557	23.7105	23.4192	22.8282	16.984	12.8181	15.2857	0.0025792	8.29004	2.58852	+	+	3	MAX-Tg
Atp5f1d	0.985	21.9789	22.996	22.9658	15.7498	11.7695	14.6426	0.0022237	8.59293	2.65292	+	+	3	MAX-Tg
Slc25a35	0.006	21.8479	21.6037	21.6043	16.9532	12.7955	14.8061	0.00474328	6.8337	2.32392	+	+	3	MAX-Tg
Oxld1	0.958	21.7636	22.1531	22.4916	17.1809	13.0398	14.6576	0.00421332	7.17659	2.37538	+	+	2	MAX-Tg
Dnajc28	0.072	21.0273	21.4204	21.5443	17.0802	13.0553	14.4765	0.00556404	6.45998	2.25461	+	+	1	-
Actg1	0	22.2586	24.2179	24.6072	17.623	13.0385	14.4117	0.00490321	8.67019	2.30952	+	+	3	MAX-Tg
Hba-a1	0	19.8426	24.3616	24.6145	23.8686	12.7449	17.4512	0.241165	4.91801	0.617685	-	+	2	-
Mylpf	0.005	25.1921	26.6729	27.68	17.2701	13.2021	14.8087	0.00118314	11.4214	2.92697	+	+	3	MAX-Tg
Myh4	0	22.6186	23.897	23.5171	18.6661	16.997	15.9262	0.0022343	6.14779	2.65086	+	+	3	MAX-Tg
Gatd3a	0.729	22.4863	26.1428	25.2309	17.2355	12.5749	14.9949	0.00507545	9.68489	2.29453	+	+	3	MAX-Tg
Myh2	0	26.8887	25.905	27.1601	18.149	14.0219	14.4974	0.00122293	11.0952	2.9126	+	+	3	MAX-Tg
Myh1	0	26.9366	26.9311	28.0272	16.2209	12.8115	14.7615	0.000270706	12.7003	3.5675	+	+	3	MAX-Tg
Aldoa	0.011	24.541	24.8156	24.864	17.0716	12.286	14.6341	0.00189754	10.0763	2.72181	+	+	3	MAX-Tg
Ca3	0	26.1843	27.0031	28.525	16.0584	13.2541	14.8055	0.000295339	12.5315	3.52968	+	+	3	MAX-Tg
Ckm	0	25.3395	25.9426	27.0633	18.0778	13.1487	14.3956	0.00221989	10.9077	2.65367	+	+	3	MAX-Tg
Ldb3	0	26.0518	25.6691	27.0126	16.9651	13.3379	14.6227	0.000576793	11.2693	3.23898	+	+	3	MAX-Tg
Tnnt3	0	25.6609	25.3013	25.7555	16.2251	12.5998	14.8648	0.000496637	11.0093	3.30396	+	+	3	MAX-Tg
Myl1	0	20.5066	22.3056	20.7973	17.67	14.0403	14.9882	0.00992282	5.63693	2.00336	+	+	1	-
Mybpc1	0	27.4855	27.0976	26.9372	16.9197	13.3273	14.8904	0.000324052	12.1276	3.48939	+	+	3	MAX-Tg
Tnnc2	0	20.683	23.6034	25.1425	17.0785	11.9543	14.7359	0.0123584	8.55343	1.90804	+	+	2	MAX-Tg
Cdnf	0	26.5517	26.9616	25.3672	15.4263	13.4618	14.4646	8.9963e-05	11.8426	4.04594	+	+	3	MAX-Tg
Actn3	0	22.5835	22.7614	23.1837	16.7324	13.6617	15.1162	0.00105878	7.67275	2.97519	+	+	3	MAX-Tg
Nxpe5	0	27.0101	26.5149	26.48	18.8942	13.2966	14.6539	0.00285212	11.0535	2.54483	+	+	3	MAX-Tg
Tpm1	0	19.9723	20.885	22.3363	16.0132	12.7329	13.9403	0.00440716	6.83571	2.35584	+	+	3	MAX-Tg
Hbb-bs	0	21.1446	20.8432	21.5605	21.8368	12.9716	14.8463	0.162098	4.6312	0.790221	-	+	3	-
Myoz1	0	21.5799	23.1172	24.0658	16.8516	13.8352	14.7086	0.00249746	7.78915	2.6025	+	+	3	MAX-Tg
Pgam2	0.097	20.6275	22.8768	20.045	16.5062	13.5204	14.7149	0.00687715	6.26932	2.16259	+	+	1	-
Pkm	0	21.756	21.6946	21.3473	16.9746	13.971	15.0432	0.00212229	6.26969	2.67319	+	+	3	MAX-Tg
Hist1h2bp	0	23.1818	24.0336	26.3471	16.8073	13.5236	14.7947	0.00213504	9.479	2.67059	+	+	3	MAX-Tg
Eef1a2	0	23.9706	23.7089	24.5027	22.7726	12.9294	14.4656	0.0749089	7.33814	1.12547	-	+	3	-
Eno3	0.034	21.5752	22.344	23.4842	16.2921	11.3471	15.2061	0.00689849	8.18601	2.16125	+	+	3	MAX-Tg
Actn2	0	25.9026	25.957	27.4629	15.5673	11.9851	14.6895	0.000490012	12.3602	3.30979	+	+	3	MAX-Tg
Tnnt1	0	26.3923	27.2359	28.6585	17.9484	13.3018	14.4976	0.00138967	12.1797	2.85709	+	+	3	MAX-Tg
Ldha	0	23.0232	22.5986	23.228	17.227	13.3994	14.9662	0.00233507	7.75237	2.6317	+	+	3	MAX-Tg
Myh7	0	26.3788	26.4693	27.8631	17.1394	13.8669	14.9973	0.00041984	11.5692	3.37692	+	+	3	MAX-Tg
Neb	0.046	21.6488	21.995	22.9267	17.0008	11.9911	14.3803	0.0066593	7.73277	2.17657	+	+	3	MAX-Tg
Mybpc2	0	19.2846	21.7948	22.9091	17.5437	13.9993	14.8527	0.0179078	5.86431	1.74696	+	+	3	MAX-Tg
Ttn	0	20.7183	19.8678	18.9764	17.7973	15.083	14.7715	0.0215669	3.97023	1.66621	+	+	3	MAX-Tg
Sh3bp1	0.566	21.4255	24.6868	23.7726	16.6176	12.2763	14.1619	0.00489564	8.94305	2.31019	+	+	2	MAX-Tg
3110001I22Rik	0.055	23.2369	22.8921	21.5536	17.5835	13.5365	14.8753	0.00506859	7.22913	2.29511	+	+	2	MAX-Tg
Prxl2b	0.117	24.2087	24.2097	23.1553	17.0136	11.9455	14.7741	0.00353594	9.28018	2.4515	+	+	3	MAX-Tg
4930407I10Rik	0	25.7551	25.4524	20.7731	17.8452	12.7605	14.5769	0.0152049	8.93262	1.81802	+	+	2	MAX-Tg
Des	0.022	23.4242	22.3005	23.8473	19.8501	13.7759	14.6107	0.0220506	7.11177	1.65658	+	+	3	MAX-Tg
Camk2a	0.012	22.616	21.1871	21.5939	18.2895	13.136	14.6807	0.0153876	6.43026	1.81283	+	+	3	MAX-Tg
Ak1	0	20.9338	22.3751	20.738	16.639	12.2734	14.9076	0.00792462	6.7423	2.10102	+	+	1	-
Tubb4a	0	23.9371	22.9836	23.8957	17.8965	13.8289	14.3768	0.00328323	8.23805	2.4837	+	+	3	MAX-Tg
Pebp1	0	21.2531	20.2779	23.1678	16.5986	11.7213	14.8134	0.0123047	7.18849	1.90993	+	+	1	-
Myom2	0.105	20.7891	19.051	20.144	18.8776	12.1609	14.3419	0.0756944	4.86791	1.12094	-	+	1	-
Myot	0.018	23.1933	23.1015	23.5554	18.2538	13.1631	14.5981	0.00642351	7.94502	2.19223	+	+	3	MAX-Tg
Gm9803	0	20.9757	22.9819	21.339	16.7581	12.2517	15.0228	0.00811516	7.088	2.0907	+	+	1	-
1700021F05Rik	Error_uniprot	23.6998	23.9404	23.9206	16.2554	11.9213	14.7589	0.00169624	9.54169	2.77051	+	+	3	MAX-Tg
Acta1	0	24.5126	24.0982	24.6879	18.1893	11.4833	14.893	0.00788841	9.57772	2.10301	+	+	3	MAX-Tg
Apobec2	0	23.4622	23.5539	25.034	16.0985	13.1875	14.6341	0.000673574	9.37668	3.17161	+	+	3	MAX-Tg
Agl	0.015	21.0842	20.6566	20.5944	16.4833	13.2197	15.2346	0.00383271	5.7992	2.41649	+	+	2	MAX-Tg
Myoz2	0.014	25.0463	24.7116	26.3718	17.9058	12.8128	13.8153	0.00300952	10.5319	2.5215	+	+	3	MAX-Tg
Synpo2	0	21.955	19.6724	20.3683	16.9885	12.6263	13.925	0.0135127	6.15198	1.86926	+	+	3	MAX-Tg
Acyp2	0.114	21.0761	20.5152	22.9494	17.3981	12.6731	15.0516	0.0139611	6.47261	1.85508	+	+	1	-
Flnc	0	22.2413	21.9112	23.2067	16.6776	11.9603	14.5456	0.00473432	8.05859	2.32474	+	+	3	MAX-Tg
H3f3a	0.092	22.368	23.1705	24.4389	18.0224	12.3227	14.5717	0.00906173	8.35356	2.04279	+	+	3	MAX-Tg
Fhl1	0.004	20.4545	23.5572	24.2866	20.3597	13.0002	14.5451	0.0548256	6.79777	1.26102	-	+	3	-
Pygb	0.008	20.811	21.0604	21.1182	18.3535	13.3174	14.2334	0.0213845	5.69508	1.6699	+	+	1	-
Uncharacterized protein KIAA0825 homolog	#N/A	24.2281	24.0643	20.9007	17.5213	12.929	15.1756	0.0101131	7.85575	1.99512	+	+	#N/A	-
Serhl	0.023	23.8594	22.7833	21.1863	16.4936	12.1563	14.2437	0.00486318	8.3118	2.31308	+	+	2	MAX-Tg
Ldhb	0	23.6112	21.159	23.9566	16.8405	12.6712	15.1318	0.0058306	8.02775	2.23429	+	+	2	MAX-Tg
Pdlim1	0	23.1915	21.8671	23.9017	16.1004	12.6408	14.8267	0.00195598	8.46416	2.70863	+	+	2	MAX-Tg
Gys1	0	21.0799	21.1888	20.0175	16.1433	12.5197	14.471	0.00455751	6.38405	2.34127	+	+	1	-
Frem1	Error_mitofates	20.1671	20.5771	20.3429	16.6257	12.4095	14.3267	0.00849188	5.90846	2.071	+	+	2	MAX-Tg
Csrp3	0.006	20.9945	21.5381	22.9243	16.0753	12.8272	14.5043	0.00260635	7.35003	2.58397	+	+	2	MAX-Tg

## Sheet: Total_filtered proteins
							Normalized mass Intensity						Normalized mass Intensity						Normalized mass Intensity
UniProt ID	Gene name	Mitofates Probablity	Localization (UniProt)	Count	Reprodu.	Filtering	Heart rep-1	Heart rep-2	Heart rep-3	Count	Reprodu.	Filtering	TA rep-1	TA rep-2	TA rep-3	Count	Reprodu.	Filtering	Soleus rep-1	Soleus rep-2	Soleus rep-3
Q9DB15	Mrpl12	1	Mitochondrion.	3	+	MAX-Tg	23.1891	23.0847	22.829	3	+	MAX-Tg	23.2851	22.585	23.4605	3	+	MAX-Tg	23.4109	23.0215	22.4726
Q9EQI8	Mrpl46	0.764	Mitochondrion {ECO:0000250|UniProtKB:Q9H2W6}.	3	+	MAX-Tg	24.0499	24.1043	24.2155	3	+	MAX-Tg	23.9941	24.2989	23.8752	3	+	MAX-Tg	23.9114	24.1345	24.3314
D3Z316	1700021F05Rik	NA	NA	2	+	MAX-Tg	19.3585	NA	22.0543	3	+	MAX-Tg	21.7294	22.9049	23.1634	3	+	MAX-Tg	22.3931	23.1678	23.465
Q9CZ70	3110001I22Rik	0.055	NA	3	+	MAX-Tg	23.2112	23.2836	22.948	3	+	MAX-Tg	22.9853	22.7156	24.4204	2	+	MAX-Tg	21.9303	22.1195	NA
D3Z5T8	4930407I10Rik	0	NA	2	+	MAX-Tg	24.7838	24.0363	NA	2	+	MAX-Tg	25.3621	NA	26.2159	2	+	MAX-Tg	24.4484	24.6798	NA
A0A0R4J083	Acadl	0.999	Mitochondrion matrix.	1	-	NA	NA	NA	23.2834	3	+	MAX-Tg	22.4721	23.2488	23.4171	3	+	MAX-Tg	22.2385	24.917	24.1994
Q8K4F5	Abhd11	0.015	mitochondrion	0	-	NA	NA	NA	NA	2	+	MAX-Tg	NA	24.264	23.8946	0	-	NA	NA	NA	NA
Q8BWT1	Acaa2	0.989	Mitochondrion {ECO:0000250}. Note=Colocalizes with BNIP3 in the mitochondria. {ECO:0000250}.	3	+	MAX-Tg	25.6012	24.3108	25.8203	3	+	MAX-Tg	24.2666	24.1114	24.7764	3	+	MAX-Tg	24.7484	25.4899	25.4831
D3Z7X0	Acad12	0.732	Mitochondrion	3	+	MAX-Tg	21.6486	20.9168	25.6601	3	+	MAX-Tg	24.2452	24.0666	25.2586	3	+	MAX-Tg	24.3846	24.7876	24.675
D3YTT4	Acad8	0.99	Mitochondrion {ECO:0000250}.	3	+	MAX-Tg	23.0143	22.5345	23.9352	3	+	MAX-Tg	24.6616	24.7683	25.3866	3	+	MAX-Tg	24.3261	24.3614	24.2911
D3YUM1	Ndufv1	0.999	Mitochondrion inner membrane {ECO:0000250}; Peripheral membrane protein {ECO:0000250}; Matrix side {ECO:0000250}.	0	-	NA	NA	NA	NA	3	+	MAX-Tg	22.9294	22.8421	23.6798	2	+	MAX-Tg	22.5807	23.202	NA
P45952	Acadm	0.649	Mitochondrion matrix {ECO:0000250}.	3	+	MAX-Tg	21.3341	18.7128	25.5282	3	+	MAX-Tg	24.3165	25.6512	25.4834	3	+	MAX-Tg	23.9618	26.2931	26.8443
Q9DBL1	Acadsb	0.74	Mitochondrion matrix {ECO:0000305}.	3	+	MAX-Tg	22.5716	21.6377	21.5261	1	-	NA	NA	21.334	NA	3	+	MAX-Tg	21.8263	22.3472	22.1855
P50544	Acadvl	0.988	Mitochondrion inner membrane.	3	+	MAX-Tg	24.4279	23.7882	25.9972	3	+	MAX-Tg	25.7169	25.987	26.4791	3	+	MAX-Tg	25.5551	26.3657	26.4495
Q8QZT1	Acat1	0.542	Mitochondrion {ECO:0000250}.	3	+	MAX-Tg	26.3328	26.3565	26.4649	3	+	MAX-Tg	25.4585	25.4213	26.4012	3	+	MAX-Tg	26.1904	26.5709	27.1372
Q99KI0	Aco2	0.996	Mitochondrion {ECO:0000250|UniProtKB:P16276}.	3	+	MAX-Tg	24.9819	24.1432	26.2136	3	+	MAX-Tg	26.66	26.9885	27.3966	3	+	MAX-Tg	26.2358	27.299	27.3731
Q99NB1	Acss1	0.962	Mitochondrion matrix {ECO:0000269|PubMed:11150295}.	3	+	MAX-Tg	25.0051	20.8703	24.9515	2	+	MAX-Tg	NA	20.7773	21.7523	3	+	MAX-Tg	20.7762	24.055	23.728
Q9D051	Pdhb	0.998	Mitochondrion matrix {ECO:0000250}.	1	-	NA	NA	NA	26.9427	3	+	MAX-Tg	26.7242	28.3176	27.7794	3	+	MAX-Tg	27.8327	28.4057	28.1434
A0A0U1RNL7	Bckdk	0.996	Mitochondrion matrix. Mitochondrion {ECO:0000250|UniProtKB:O14874}.	0	-	NA	NA	NA	NA	3	+	MAX-Tg	22.4351	22.3015	23.1645	3	+	MAX-Tg	22.596	23.1539	21.9182
Q9Z2I0	Letm1	0.996	Mitochondrion inner membrane {ECO:0000269|PubMed:27669901}; Single-pass membrane protein {ECO:0000305}.	1	-	NA	NA	NA	24.591	3	+	MAX-Tg	24.0943	24.7751	24.6201	3	+	MAX-Tg	24.6341	24.7566	25.0773
P29758	Oat	0.996	Mitochondrion matrix {ECO:0000250|UniProtKB:P04181}.	1	-	NA	NA	NA	21.7387	3	+	MAX-Tg	22.956	22.9425	23.732	3	+	MAX-Tg	22.0196	24.0822	23.9082
P56375	Acyp2	0.114	Mitochondrion	0	-	NA	NA	NA	NA	2	+	MAX-Tg	NA	23.4485	23.6048	1	-	NA	NA	NA	22.4938
Q8JZQ2	Afg3l2	0.505	Mitochondrion inner membrane {ECO:0000269|PubMed:19656850}; Multi-pass membrane protein {ECO:0000255}.	2	+	MAX-Tg	23.4711	23.3611	NA	2	+	MAX-Tg	23.3529	22.8673	NA	2	+	MAX-Tg	NA	22.9582	22.228
P20108	Prdx3	0.996	Mitochondrion {ECO:0000269|PubMed:9497357}. Cytoplasm {ECO:0000250|UniProtKB:P30048}. Early endosome {ECO:0000250|UniProtKB:P30048}. Note=Localizes to early endosomes in a RPS6KC1-dep	1	-	NA	NA	NA	24.7717	3	+	MAX-Tg	26.1496	27.3934	27.5888	3	+	MAX-Tg	22.4945	27.6662	27.911
Q9R0Y5	Ak1	0	Cytoplasm {ECO:0000255|HAMAP-Rule:MF_03171}.	0	-	NA	NA	NA	NA	3	+	MAX-Tg	23.0788	24.834	25.9695	1	-	NA	NA	21.6025	NA
Q9CZS1	Aldh1b1	0.891	Mitochondrion matrix {ECO:0000250}.	3	+	MAX-Tg	23.4937	22.8809	23.9816	0	-	NA	NA	NA	NA	0	-	NA	NA	NA	NA
P47738	Aldh2	0.999	Mitochondrion matrix.	3	+	MAX-Tg	24.0449	24.4064	25.4069	3	+	MAX-Tg	22.7258	24.2083	25.2024	3	+	MAX-Tg	24.1742	24.9704	25.5259
Q8R2K3	Ssbp1	0.996	Mitochondrion {ECO:0000250}. Mitochondrion matrix, mitochondrion nucleoid {ECO:0000250}.	0	-	NA	NA	NA	NA	3	+	MAX-Tg	22.3299	23.4001	23.2869	3	+	MAX-Tg	22.6386	23.7444	24.1711
Q9EQ20	Aldh6a1	0.605	Mitochondrion {ECO:0000250}.	2	+	MAX-Tg	20.7834	NA	23.288	3	+	MAX-Tg	22.3597	23.0071	24.2039	3	+	MAX-Tg	23.3353	24.1847	23.6175
Q9JKF7	Mrpl39	0.995	Mitochondrion {ECO:0000250|UniProtKB:Q9NYK5}.	2	+	NA	20.0901	NA	24.8428	3	+	MAX-Tg	24.9132	24.7323	23.6708	3	+	MAX-Tg	25.0207	25.1522	25.0693
Q3V1D3	Ampd1	0.016	Cytosol	0	-	NA	NA	NA	NA	3	+	MAX-Tg	22.0731	23.2404	24.3834	0	-	NA	NA	NA	NA
Q99JB2	Stoml2	0.994	Cell membrane {ECO:0000269|PubMed:22623988}; Peripheral membrane protein {ECO:0000250|UniProtKB:Q9UJZ1}. Mitochondrion {ECO:0000269|PubMed:22623988}. Mitochondrion inner membrane {ECO	0	-	NA	NA	NA	NA	3	+	MAX-Tg	21.2982	21.0118	22.2905	3	+	MAX-Tg	21.4208	21.3914	20.5756
Q03265	Atp5a1	0	Mitochondrion inner membrane {ECO:0000250|UniProtKB:P19483}; Peripheral membrane protein {ECO:0000250|UniProtKB:P19483}; Matrix side {ECO:0000250|UniProtKB:P19483}. Cell membrane {ECO	3	+	MAX-Tg	26.4905	26.2859	28.828	3	+	MAX-Tg	28.7198	28.5635	29.5402	3	+	MAX-Tg	28.5191	28.7995	29.5671
A2AKU9	Atp5c1	0.897	Mitochondrion inner membrane {ECO:0000250|UniProtKB:P05631}; Peripheral membrane protein {ECO:0000250|UniProtKB:P05631}; Matrix side {ECO:0000250|UniProtKB:P05631}.	3	+	MAX-Tg	27.9965	28.7945	28.3611	3	+	MAX-Tg	28.5041	28.4751	29.3885	3	+	MAX-Tg	27.7478	28.0287	28.5984
P56480	Atp5f1b	0.964	Mitochondrion inner membrane {ECO:0000250|UniProtKB:P00829}; Peripheral membrane protein {ECO:0000250|UniProtKB:P00829}; Matrix side {ECO:0000250|UniProtKB:P00829}.	3	+	MAX-Tg	27.1086	26.8978	30.2639	3	+	MAX-Tg	29.5442	30.0246	30.8642	3	+	MAX-Tg	29.7761	29.8965	30.7681
Q9CR68	Uqcrfs1	0.991	Mitochondrion inner membrane {ECO:0000250|UniProtKB:Q5ZLR5}; Single-pass membrane protein {ECO:0000250|UniProtKB:Q5ZLR5}.	1	-	NA	NA	NA	24.6254	3	+	MAX-Tg	23.8837	23.9191	24.9926	3	+	MAX-Tg	23.8791	24.4556	24.5499
Q78IK2	Atp5md	0.01	Mitochondrion membrane {ECO:0000250|UniProtKB:Q96IX5}; Single-pass membrane protein {ECO:0000255}.	3	+	MAX-Tg	27.094	25.9376	27.5096	3	+	MAX-Tg	27.7785	27.3573	28.4422	3	+	MAX-Tg	27.2735	27.6081	27.6096
Q9CPQ8	Atp5mg	0.727	Mitochondrion. Mitochondrion inner membrane.	3	+	MAX-Tg	25.3786	24.5227	25.1535	3	+	MAX-Tg	25.7467	24.7932	25.6989	3	+	MAX-Tg	23.3356	25.0835	23.614
Q9CQQ7	Atp5pb	0.986	Mitochondrion. Mitochondrion inner membrane.	3	+	MAX-Tg	23.3744	22.264	24.246	3	+	MAX-Tg	24.5343	24.4217	24.9566	3	+	MAX-Tg	24.1996	24.504	24.3603
Q9DCX2	Atp5pd	0.073	Mitochondrion. Mitochondrion inner membrane.	3	+	MAX-Tg	22.5413	20.4847	27.2185	3	+	MAX-Tg	26.8839	27.6054	28.0456	3	+	MAX-Tg	26.3561	27.4874	27.5796
P97450	Atp5pf	0.988	Mitochondrion. Mitochondrion inner membrane.	2	+	MAX-Tg	22.3832	NA	23.2656	3	+	MAX-Tg	24.0578	25.4506	25.7736	3	+	MAX-Tg	24.9074	26.3729	26.9564
Q9DB20	Atp5po	0.995	Mitochondrion {ECO:0000250}. Mitochondrion inner membrane {ECO:0000250}.	3	+	MAX-Tg	28.6655	28.2786	30.2553	3	+	MAX-Tg	30.1413	30.1355	30.9422	3	+	MAX-Tg	30.0581	29.9779	30.4837
Q8CHT0	Aldh4a1	0.985	Mitochondrion matrix {ECO:0000250}.	0	-	NA	NA	NA	NA	3	+	MAX-Tg	23.9671	22.5621	23.8089	3	+	MAX-Tg	20.9526	22.9064	21.6473
Q3U3J1	Bckdha	0.981	Mitochondrion matrix.	2	+	MAX-Tg	19.2531	NA	23.6635	3	+	MAX-Tg	22.9037	23.0376	24.2669	3	+	MAX-Tg	23.1364	24.0856	24.2392
Q9D3D9	Atp5f1d	0.985	Mitochondrion. Mitochondrion inner membrane.	0	-	NA	NA	NA	NA	3	+	MAX-Tg	22.3158	22.8299	22.453	3	+	MAX-Tg	20.6722	22.2235	22.5102
Q80XN0	Bdh1	0.999	Mitochondrion inner membrane {ECO:0000250|UniProtKB:Q02337}. Mitochondrion matrix {ECO:0000250|UniProtKB:Q02337}.	1	-	NA	NA	NA	25.4374	1	-	NA	NA	22.101	NA	3	+	MAX-Tg	26.2426	25.8586	26.2007
A2APY7	Ndufaf5	0.983	Mitochondrion inner membrane {ECO:0000250|UniProtKB:Q5TEU4}. Note=Peripherally localized on the matrix face of the mitochondrial inner membrane. {ECO:0000250|UniProtKB:Q5TEU4}.	1	-	NA	NA	19.444	NA	3	+	MAX-Tg	21.9059	22.2735	22.8432	3	+	MAX-Tg	21.0796	21.5712	21.4574
Q9DCT2	Ndufs3	0.973	Mitochondrion inner membrane {ECO:0000250}. Note=Matrix and cytoplasmic side of the mitochondrial inner membrane. {ECO:0000250}.	1	-	NA	NA	NA	22.9704	3	+	MAX-Tg	22.6184	23.0983	23.2143	3	+	MAX-Tg	21.2702	22.6455	22.6774
A0A0R4J023	Auh	0.968	Mitochondrion {ECO:0000269|PubMed:10072761}.	1	-	NA	NA	NA	23.2746	2	+	MAX-Tg	NA	23.695	24.2048	2	+	MAX-Tg	NA	22.9984	23.198
Q91VT4	Cbr4	0.059	Mitochondrion matrix {ECO:0000250|UniProtKB:Q8N4T8}.	3	+	MAX-Tg	24.7422	24.4371	24.5692	3	+	MAX-Tg	24.0983	23.4763	24.6565	3	+	MAX-Tg	23.728	24.4337	23.8639
Q8CC36	Cdnf	0	Secreted {ECO:0000269|PubMed:17611540}.	3	+	MAX-Tg	25.5463	23.3966	26.9738	3	+	MAX-Tg	24.971	24.5698	26.0136	3	+	MAX-Tg	25.245	26.1891	24.9116
Q8BMF4	Dlat	0.953	Mitochondrion matrix.	0	-	NA	NA	NA	NA	3	+	MAX-Tg	22.2587	22.3982	23.515	3	+	MAX-Tg	22.5254	23.163	20.506
Q9Z1J3	Nfs1	0.99	Mitochondrion {ECO:0000269|PubMed:9738949}. Cytoplasm {ECO:0000250|UniProtKB:Q9Y697}. Nucleus {ECO:0000250|UniProtKB:Q9Y697}.	2	+	MAX-Tg	21.672	NA	21.5526	3	+	MAX-Tg	21.8507	21.9428	22.3184	1	-	NA	NA	22.2869	NA
O88696	Clpp	0.824	Mitochondrion matrix {ECO:0000269|PubMed:10754102, ECO:0000269|PubMed:22710082}.	3	+	MAX-Tg	23.0967	21.6433	24.0479	3	+	MAX-Tg	22.459	21.7574	24.0519	3	+	MAX-Tg	22.1078	23.3117	22.3935
Q6P8N8	Clpx	0.681	Mitochondrion {ECO:0000269|PubMed:22710082}. Mitochondrion matrix, mitochondrion nucleoid {ECO:0000250}.	2	+	MAX-Tg	21.0782	20.807	NA	2	+	MAX-Tg	21.3609	NA	21.5707	2	+	MAX-Tg	20.3562	21.7974	NA
A0A1W2P7G5	Coq10a	0.541	Mitochondrion	3	+	MAX-Tg	24.9604	24.9197	25.4312	3	+	MAX-Tg	26.2138	25.9016	26.9264	3	+	MAX-Tg	25.2732	25.7028	25.7216
Q9CXI0	Coq5	0.878	Mitochondrion inner membrane {ECO:0000255|HAMAP-Rule:MF_03191}; Peripheral membrane protein {ECO:0000255|HAMAP-Rule:MF_03191}; Matrix side {ECO:0000255|HAMAP-Rule:MF_03191}.	3	+	MAX-Tg	23.2935	22.4136	23.854	3	+	MAX-Tg	24.7364	24.8493	25.6341	3	+	MAX-Tg	24.8484	25.2619	25.1755
Q9D2G2	Dlst	0.999	Mitochondrion matrix {ECO:0000250|UniProtKB:P36957}. Nucleus {ECO:0000250|UniProtKB:P36957}. Note=Mainly localizes in the mitochondrion. A small fraction localizes to the nucleus, whe	1	-	NA	NA	NA	22.8284	2	+	NA	22.5739	23.041	NA	2	+	MAX-Tg	21.919	22.7202	NA
Q60936	Coq8a	0.005	Mitochondrion {ECO:0000250|UniProtKB:Q8NI60}. Membrane {ECO:0000255}; Single-pass membrane protein {ECO:0000250|UniProtKB:Q8NI60, ECO:0000255}.	3	+	MAX-Tg	24.9488	25.1579	26.3863	3	+	MAX-Tg	26.9687	27.0756	28.1814	3	+	MAX-Tg	27.3033	27.5161	28.481
Q8K1Z0	Coq9	0.938	Mitochondrion {ECO:0000269|PubMed:18614015}.	2	+	MAX-Tg	22.8387	NA	23.5818	3	+	MAX-Tg	25.3859	25.7466	25.8436	3	+	MAX-Tg	21.2143	25.1808	24.2972
P19783	Cox4i1	0.998	Mitochondrion inner membrane {ECO:0000269|PubMed:20959514}.	2	+	MAX-Tg	20.8634	NA	26.1855	3	+	MAX-Tg	26.1247	26.9925	27.3788	3	+	MAX-Tg	25.4881	27.2409	27.5647
P12787	Cox5a	0.998	Mitochondrion inner membrane.	3	+	MAX-Tg	21.7751	20.2002	27.4382	3	+	MAX-Tg	26.5442	26.7184	27.8047	3	+	MAX-Tg	26.494	27.3259	27.6413
Q9D881	Cox5b	1	Mitochondrion inner membrane.	3	+	MAX-Tg	27.2382	27.7128	27.8	3	+	MAX-Tg	27.7512	27.5987	28.3847	3	+	MAX-Tg	27.3893	27.5422	27.8311
A0A140LIU4	Cox7a1	0.982	Mitochondrion inner membrane.	2	+	MAX-Tg	20.9516	NA	23.2536	3	+	MAX-Tg	22.5231	23.1143	23.4439	3	+	MAX-Tg	23.3232	23.1887	23.825
P48771	Cox7a2	0.994	Mitochondrion inner membrane.	3	+	MAX-Tg	22.7649	23.2656	24.1777	3	+	MAX-Tg	24.102	22.4936	23.2511	3	+	MAX-Tg	23.0508	24.1839	23.6887
E9PZS8	Cox7a2l	0.958	Mitochondrion inner membrane {ECO:0000250}.	3	+	MAX-Tg	24.0795	24.3172	25.5857	2	+	MAX-Tg	22.6634	23.3751	NA	3	+	MAX-Tg	23.8901	23.9714	24.0963
P17665	Cox7c	0.821	Mitochondrion inner membrane {ECO:0000250}.	3	+	MAX-Tg	26.2723	21.5549	28.8866	3	+	MAX-Tg	28.9541	29.6125	30.0304	3	+	MAX-Tg	28.7686	29.7303	30.3938
P52825	Cpt2	0.85	Mitochondrion inner membrane {ECO:0000250}; Peripheral membrane protein {ECO:0000250}; Matrix side {ECO:0000250}.	3	+	MAX-Tg	24.1922	24.9264	26.0961	3	+	MAX-Tg	24.6791	24.6838	25.6727	3	+	MAX-Tg	25.2072	25.5516	25.4776
H7BX88	Crat	0.008	Endoplasmic reticulum {ECO:0000305}. Peroxisome {ECO:0000305}. Mitochondrion inner membrane {ECO:0000305}; Peripheral membrane protein {ECO:0000305}; Matrix side {ECO:0000305}.	3	+	MAX-Tg	25.3706	25.1449	26.0982	3	+	MAX-Tg	26.0299	25.6044	26.3146	3	+	MAX-Tg	25.7098	26.2398	25.4483
Q9CZU6	Cs	0.995	Mitochondrion matrix {ECO:0000250}.	3	+	MAX-Tg	28.1475	28.8572	28.7572	3	+	MAX-Tg	28.9278	28.8165	29.6938	3	+	MAX-Tg	28.5392	28.7755	29.2438
A0A0A0MQ68	Gcdh	0.999	Mitochondrion matrix.	0	-	NA	NA	NA	NA	1	-	NA	NA	22.3767	NA	2	+	MAX-Tg	NA	23.012	23.0279
Q8BGT5	Gpt2	0.953	Extracellular region or secreted extracellular space Source: MGI Mitochondrion mitochondrion Source: MGI	1	-	NA	NA	22.0205	NA	3	+	MAX-Tg	25.7169	25.3471	26.408	3	+	MAX-Tg	22.924	24.1026	22.6468
P53395	Dbt	0.974	Mitochondrion matrix.	2	+	MAX-Tg	18.626	NA	22.5815	3	+	MAX-Tg	21.4347	23.1246	22.5326	3	+	MAX-Tg	20.5695	22.9719	22.6322
Q99MN9	Pccb	0.953	Mitochondrion matrix {ECO:0000250}.	1	-	NA	NA	NA	23.6134	2	+	MAX-Tg	23.0963	23.6423	NA	3	+	MAX-Tg	22.5211	23.754	23.9144
Q8BH95	Echs1	0.946	Mitochondrion matrix {ECO:0000250}.	1	-	NA	NA	NA	22.1265	2	+	MAX-Tg	NA	22.3503	23.1579	3	+	MAX-Tg	20.9841	22.7355	23.0805
O08749	Dld	0.994	Mitochondrion matrix {ECO:0000305|PubMed:9169128}. Nucleus {ECO:0000250|UniProtKB:P09622}. Cell projection, cilium, flagellum {ECO:0000250|UniProtKB:Q811C4}. Cytoplasmic vesicle, secr	3	+	MAX-Tg	22.56	19.6868	23.749	3	+	MAX-Tg	24.8755	23.1801	25.1415	3	+	MAX-Tg	20.8038	24.617	24.3132
Q9D6J6	Ndufv2	0.993	Mitochondrion inner membrane {ECO:0000250}.	1	-	NA	NA	NA	22.6123	1	-	NA	21.3695	NA	NA	3	+	MAX-Tg	22.154	24.6362	23.8787
Q8R164	Bphl	0.938	Cytoplasm {ECO:0000250}.	1	-	NA	NA	NA	22.5791	3	+	MAX-Tg	23.0543	24.4097	24.1768	3	+	MAX-Tg	23.267	24.4182	24.2357
Q99M87	Dnaja3	0.329	Mitochondrion matrix {ECO:0000250}. Cytoplasm, cytosol {ECO:0000269|PubMed:19038220}. Cell junction, synapse, postsynaptic cell membrane {ECO:0000269|PubMed:19038220}; Peripheral memb	3	+	MAX-Tg	23.8784	23.4793	23.9328	3	+	MAX-Tg	23.2869	23.1925	23.8601	3	+	MAX-Tg	22.7987	23.1409	23.8135
Q4VAE3	Tmem65	0.924	Cell membrane {ECO:0000269|PubMed:26403541}; Multi-pass membrane protein {ECO:0000255}. Mitochondrion inner membrane {ECO:0000250|UniProtKB:Q6PI78}; Multi-pass membrane protein {ECO:0	1	-	NA	NA	NA	22.8034	3	+	MAX-Tg	23.4227	24.7116	22.6704	2	+	MAX-Tg	20.6438	24.9339	NA
O35459	Ech1	0.993	Mitochondrion {ECO:0000250}. Peroxisome {ECO:0000250}.	3	+	MAX-Tg	25.1575	24.6264	25.761	3	+	MAX-Tg	22.6102	22.7675	23.2705	3	+	MAX-Tg	23.774	24.1642	24.1703
Q8K3J1	Ndufs8	0.891	Mitochondrion {ECO:0000250}.	0	-	NA	NA	NA	NA	2	+	MAX-Tg	NA	22.4321	22.4331	2	+	MAX-Tg	NA	22.2124	25.2128
P42125	Eci1	0.991	Mitochondrion matrix.	3	+	MAX-Tg	26.1581	22.2021	26.6969	3	+	MAX-Tg	25.4023	26.4514	26.973	3	+	MAX-Tg	24.7716	26.7814	27.381
Q3TCD4	Eci2	0.284	Isoform 1: Mitochondrion {ECO:0000269|PubMed:24344334}.; SUBCELLULAR LOCATION: Isoform 2: Peroxisome matrix {ECO:0000269|PubMed:24344334}.	3	+	MAX-Tg	24.6052	25.2368	25.2697	3	+	MAX-Tg	24.4945	24.6003	25.3625	3	+	MAX-Tg	24.7065	24.5117	23.6656
Q9D0M3	Cyc1	0.793	Mitochondrion inner membrane; Single-pass membrane protein; Intermembrane side.	3	+	NA	24.0935	22.2613	23.506	3	+	MAX-Tg	24.059	23.0073	23.4433	3	+	MAX-Tg	23.5373	22.9174	22.3084
Q99LC5	Etfa	0.996	Mitochondrion matrix {ECO:0000250|UniProtKB:P13804}.	3	+	MAX-Tg	26.8145	27.2644	27.7748	3	+	MAX-Tg	27.1535	27.1183	27.5983	3	+	MAX-Tg	26.7949	27.1719	27.5071
Q9D6U8	Fam162a	0.977	Membrane {ECO:0000305}; Single-pass membrane protein {ECO:0000305}. Mitochondrion {ECO:0000250}.	3	+	MAX-Tg	28.0792	28.5753	27.7287	3	+	MAX-Tg	27.771	27.1944	28.1701	3	+	MAX-Tg	27.2727	27.4078	28.0379
Q8BGY7	Fam210a	0.622	Membrane {ECO:0000255}; Single-pass membrane protein {ECO:0000255}. Mitochondrion {ECO:0000269|PubMed:29618611}. Cytoplasm {ECO:0000269|PubMed:29618611}.	3	+	MAX-Tg	24.1921	23.2418	25.5239	3	+	MAX-Tg	23.1726	25.8736	26.5803	3	+	MAX-Tg	25.4921	25.9922	26.0723
F6T2S0	Fech	0.003	Mitochondrion inner membrane; Peripheral membrane protein; Matrix side.	2	+	MAX-Tg	NA	20.5684	21.1812	3	+	MAX-Tg	22.2576	22.8006	22.6593	2	+	MAX-Tg	NA	22.9574	21.4407
P97807	Fh	1	Isoform Mitochondrial: Mitochondrion {ECO:0000250|UniProtKB:P07954}.; SUBCELLULAR LOCATION: Isoform Cytoplasmic: Cytoplasm, cytosol {ECO:0000250|UniProtKB:P07954}. Nucleus {ECO:000025	3	+	MAX-Tg	24.6858	24.4669	26.361	3	+	MAX-Tg	25.7331	26.6163	27.534	3	+	MAX-Tg	26.1642	26.5861	27.2103
A2AEX7	Fhl1	0.004	Isoform 1: Cytoplasm.; SUBCELLULAR LOCATION: Isoform 2: Nucleus.	0	-	NA	NA	NA	NA	2	+	MAX-Tg	NA	23.1316	22.8019	3	+	NA	19.1479	22.7846	23.831
P59041	Dnajc30	0.789	Mitochondrion inner membrane {ECO:0000250|UniProtKB:Q96LL9}; Single-pass membrane protein {ECO:0000255}.	0	-	NA	NA	NA	NA	2	+	MAX-Tg	NA	22.5867	23.9027	3	+	MAX-Tg	22.8893	22.7435	23.6211
F7D5I3	Frem1	NA	Secreted, extracellular space, extracellular matrix, basement membrane {ECO:0000269|PubMed:15878328}. Note=Localizes at the basement membrane zone of embryonic epidermis and hair foll	3	+	MAX-Tg	22.8851	20.4422	21.2283	0	-	NA	NA	NA	NA	2	+	MAX-Tg	18.8605	19.8046	NA
O35943	Fxn	0.996	Cytoplasm, cytosol {ECO:0000250|UniProtKB:Q16595}. Mitochondrion {ECO:0000269|PubMed:17597094, ECO:0000269|PubMed:9241270}. Note=PubMed:17597094 describes localization exclusively in	3	+	MAX-Tg	23.1333	23.7851	24.0763	3	+	MAX-Tg	24.5553	23.8195	24.9276	3	+	MAX-Tg	23.9031	24.1329	23.4919
Q9D172	Gatd3a	0.729	Mitochondrion {ECO:0000305}.	3	+	MAX-Tg	22.8322	20.5507	25.144	3	+	MAX-Tg	23.431	25.8699	25.6308	3	+	MAX-Tg	21.1796	25.3702	24.7753
A0A140LIF0	Coq7	0.978	Mitochondrion inner membrane {ECO:0000255|HAMAP-Rule:MF_03194, ECO:0000269|PubMed:11387338}; Peripheral membrane protein {ECO:0000255|HAMAP-Rule:MF_03194, ECO:0000269|PubMed:11387338}	0	-	NA	NA	NA	NA	1	-	NA	20.2943	NA	NA	3	+	MAX-Tg	21.6418	22.9041	22.5286
Q91WK5	Gcsh	0.767	Mitochondrion matrix.	0	-	NA	NA	NA	NA	2	+	MAX-Tg	NA	23.8235	21.8428	3	+	MAX-Tg	20.9693	23.6541	24.0546
Q8K0D5	Gfm1	0.982	Mitochondrion.	3	+	MAX-Tg	23.6023	23.4615	23.4936	3	+	MAX-Tg	23.2764	23.4801	24.6872	3	+	MAX-Tg	23.0412	23.2428	22.3143
Q9CR10	Oxld1	0.958	Mitochondrionmitochondrion	0	-	NA	NA	NA	NA	0	-	NA	NA	NA	NA	2	+	MAX-Tg	20.4569	NA	22.036
P05202	Got2	0.991	Mitochondrion matrix. Cell membrane.	3	+	MAX-Tg	23.5822	21.4801	26.6256	3	+	MAX-Tg	26.7972	26.5746	27.6141	3	+	MAX-Tg	26.739	26.9551	27.5264
Q91YP0	L2hgdh	0.725	Mitochondrion {ECO:0000250}.	1	-	NA	NA	NA	22.635	3	+	MAX-Tg	23.4867	24.0211	24.2005	2	+	MAX-Tg	22.0381	23.3586	NA
Q99LP6	Grpel1	0.998	Mitochondrion matrix {ECO:0000250}.	3	+	MAX-Tg	24.1454	22.5828	24.599	3	+	MAX-Tg	23.6591	22.5311	24.7459	3	+	MAX-Tg	23.8227	24.2129	21.2661
Q9DCM2	Gstk1	0.01	Mitochondrion {ECO:0000269|PubMed:12720545}.	3	+	MAX-Tg	24.2009	21.7343	24.1018	3	+	MAX-Tg	22.8955	22.8329	23.8294	3	+	MAX-Tg	23.5897	24.125	23.9758
A0A494BA51	H2-Ke6	0	Mitochondrion matrix {ECO:0000250|UniProtKB:Q92506}.	3	+	MAX-Tg	23.0964	23.246	23.4099	3	+	MAX-Tg	24.0051	22.686	24.1008	3	+	MAX-Tg	23.8197	23.0712	23.5224
Q9Z1P6	Ndufa7	0.682	Mitochondrion inner membrane {ECO:0000250|UniProtKB:O95182}; Peripheral membrane protein {ECO:0000250|UniProtKB:O95182}; Matrix side {ECO:0000250|UniProtKB:O95182}.	1	-	NA	NA	NA	23.9825	3	+	MAX-Tg	22.4943	23.3568	24.7919	3	+	MAX-Tg	25.001	25.4135	25.6149
Q61425	Hadh	0.94	Mitochondrion matrix.	3	+	MAX-Tg	23.4215	22.4325	26.8129	3	+	MAX-Tg	26.0869	26.269	25.1578	3	+	MAX-Tg	24.6302	25.838	24.9961
Q8BMS1	Hadha	0.994	Mitochondrion matrix {ECO:0000250}.	3	+	MAX-Tg	26.703	26.7561	27.3802	3	+	MAX-Tg	25.8768	25.7523	26.7529	3	+	MAX-Tg	26.5866	26.7763	27.1546
Q99JY0	Hadhb	0.99	Mitochondrion {ECO:0000250}. Mitochondrion inner membrane {ECO:0000250}. Mitochondrion outer membrane {ECO:0000250}. Endoplasmic reticulum {ECO:0000250}.	3	+	MAX-Tg	23.3891	24.0308	26.4648	3	+	MAX-Tg	24.6871	25.3007	25.4603	3	+	MAX-Tg	25.281	26.5151	25.6776
Q8QZS1	Hibch	0.88	Mitochondrion {ECO:0000250}.	3	+	MAX-Tg	21.7324	22.3289	22.6987	3	+	MAX-Tg	22.2562	22.3975	22.9409	3	+	MAX-Tg	22.3309	22.4582	22.6247
Q6NVE9	Pptc7	0.592	Mitochondrion	1	-	NA	20.3056	NA	NA	3	+	MAX-Tg	22.4103	21.8135	23.3838	3	+	MAX-Tg	21.6842	22.6784	22.3925
P38647	Hspa9	0.976	Mitochondrion {ECO:0000269|PubMed:7865888}. Nucleus, nucleolus {ECO:0000250|UniProtKB:P38646}.	3	+	MAX-Tg	25.0203	24.5245	25.9497	3	+	MAX-Tg	25.6228	25.4804	26.4783	3	+	MAX-Tg	25.3689	25.8138	26.1345
P63038	Hspd1	0.994	Mitochondrion matrix {ECO:0000250|UniProtKB:P10809}.	3	+	MAX-Tg	23.8248	23.2792	24.013	3	+	MAX-Tg	23.7815	24.6517	25.2109	3	+	MAX-Tg	23.1521	25.6996	26.277
Q64433	Hspe1	0.05	Mitochondrion matrix {ECO:0000250|UniProtKB:P61604}.	3	+	MAX-Tg	26.4615	27.0481	27.6833	3	+	MAX-Tg	27.0975	27.1923	28.1988	3	+	MAX-Tg	27.0574	27.3368	27.9706
Q922B1	Macrod1	0.564	Nucleus {ECO:0000250|UniProtKB:Q9BQ69}. Note=Recruited to DNA lesions, probably via mono-APD-ribosylated proteins. {ECO:0000250|UniProtKB:Q9BQ69}.	1	-	NA	NA	NA	22.4923	3	+	MAX-Tg	21.8616	22.0025	22.7486	3	+	MAX-Tg	19.6397	21.9995	19.193
O88844	Idh1	0	Cytoplasm, cytosol {ECO:0000250|UniProtKB:P41562}.	3	+	MAX-Tg	24.9661	24.3452	25.8005	0	-	NA	NA	NA	NA	3	+	MAX-Tg	23.8846	24.8947	24.9015
P54071	Idh2	0.862	Mitochondrion.	3	+	MAX-Tg	26.5301	25.6543	26.8628	3	+	MAX-Tg	23.4477	23.3639	24.2148	3	+	MAX-Tg	25.4001	26.1975	26.3821
A0A1L1STE6	Idh3a	0.979	Mitochondrion {ECO:0000250}.	3	+	MAX-Tg	21.0406	17.4759	25.0114	3	+	MAX-Tg	26.13	26.5323	27.0368	3	+	MAX-Tg	25.0719	26.1727	26.6062
A0A668KL51	Idh3b	0.993	Mitochondrion	3	+	MAX-Tg	24.9438	25.0504	26.5302	3	+	MAX-Tg	27.2313	27.158	28.2441	3	+	MAX-Tg	26.4261	26.809	27.1243
P70404	Idh3g	0.566	Mitochondrion.	3	+	MAX-Tg	26.2354	26.2392	26.9854	3	+	MAX-Tg	27.2088	27.2932	28.1889	3	+	MAX-Tg	25.9132	26.1125	26.7213
E9Q800	Immt	0.546	Mitochondrion inner membrane {ECO:0000250|UniProtKB:Q16891}; Single-pass membrane protein {ECO:0000255}. Mitochondrion {ECO:0000250|UniProtKB:Q16891}.	3	+	MAX-Tg	28.6706	29.3851	29.3895	3	+	MAX-Tg	28.7634	28.6867	29.7625	3	+	MAX-Tg	28.4119	28.4197	29.5192
D3Z0K9	Iscu	0.997	Mitochondrion {ECO:0000250|UniProtKB:Q9H1K1}.	2	+	MAX-Tg	NA	20.9957	21.9546	2	+	MAX-Tg	NA	21.8004	22.5283	3	+	MAX-Tg	21.6417	22.0278	22.2221
Q61102	Abcb7	0.561	Mitochondrion inner membrane {ECO:0000305}; Multi-pass membrane protein {ECO:0000255|PROSITE-ProRule:PRU00441}.	1	-	NA	NA	NA	20.9712	3	+	MAX-Tg	22.686	23.5575	23.8089	3	+	MAX-Tg	22.5386	23.4893	23.1265
E9PYJ9	Ldb3	0	Cytoplasm, perinuclear region {ECO:0000269|PubMed:10391924}. Cell projection, pseudopodium {ECO:0000269|PubMed:10391924}. Cytoplasm, cytoskeleton {ECO:0000269|PubMed:10391924}. Cytopl	3	+	MAX-Tg	18.2038	19.1034	21.1539	3	+	MAX-Tg	26.1044	27.0284	28.4601	3	+	MAX-Tg	24.7452	24.8965	26.557
Q9JKL4	Ndufaf3	0.453	Nucleus {ECO:0000250}. Mitochondrion inner membrane {ECO:0000250}.	0	-	NA	NA	NA	NA	2	+	MAX-Tg	NA	22.6328	23.0287	3	+	MAX-Tg	20.7199	22.4448	22.4586
Q8R2Q4	Gfm2	0.143	Mitochondrion {ECO:0000255|HAMAP-Rule:MF_03059}.	0	-	NA	NA	NA	NA	1	-	NA	NA	23.5188	NA	2	+	MAX-Tg	22.7403	22.9063	NA
Q7TNG8	Ldhd	0.751	Mitochondrion {ECO:0000269|PubMed:12127981}.	3	+	MAX-Tg	21.2029	20.195	21.4759	3	+	MAX-Tg	23.5754	22.4671	23.8077	3	+	MAX-Tg	23.3908	23.1846	22.5006
Q8BIJ6	Iars2	0.325	Mitochondrion matrix {ECO:0000250}.	1	-	NA	NA	NA	23.0177	3	+	MAX-Tg	24.5612	24.8643	25.396	3	+	MAX-Tg	23.9639	24.7151	23.2918
Q8CGK3	Lonp1	0.828	Mitochondrion matrix {ECO:0000255|HAMAP-Rule:MF_03120, ECO:0000269|PubMed:12657466}.	3	+	MAX-Tg	23.8045	23.8231	24.5509	3	+	MAX-Tg	24.6131	24.6457	24.5384	3	+	MAX-Tg	24.1019	23.9797	24.2886
Q6PB66	Lrpprc	0.986	Mitochondrion {ECO:0000250}. Nucleus {ECO:0000269|PubMed:12071956}. Nucleus, nucleoplasm {ECO:0000250}. Nucleus inner membrane {ECO:0000250}. Nucleus outer membrane {ECO:0000250}.	3	+	MAX-Tg	24.2575	23.7882	25.4409	3	+	MAX-Tg	25.2536	25.1418	26.2026	3	+	MAX-Tg	24.9193	24.9053	25.1072
Q3UMR5	Mcu	0.253	Mitochondrion inner membrane {ECO:0000269|PubMed:23900286, ECO:0000305|PubMed:26057074}; Multi-pass membrane protein {ECO:0000269|PubMed:23900286}.	0	-	NA	NA	NA	NA	3	+	MAX-Tg	23.0876	22.9961	23.5572	3	+	MAX-Tg	23.3025	23.4073	23.9074
Q9D1H6	Ndufaf4	0.169	Mitochondrion {ECO:0000250}. Membrane {ECO:0000250|UniProtKB:Q9P032}; Lipid-anchor {ECO:0000250|UniProtKB:Q9P032}.	1	-	NA	NA	NA	22.5049	3	+	MAX-Tg	22.1443	22.6636	23.1481	3	+	MAX-Tg	21.9469	22.7925	22.1893
P08249	Mdh2	0.999	Mitochondrion matrix {ECO:0000250|UniProtKB:P04636}.	3	+	MAX-Tg	25.0457	21.4758	27.6985	3	+	MAX-Tg	28.2543	28.6331	28.9125	3	+	MAX-Tg	26.7927	28.3806	28.1235
Q8BMF3	Me3	0.768	Mitochondrion matrix {ECO:0000250}.	3	+	MAX-Tg	23.5483	19.5331	21.6613	3	+	MAX-Tg	23.1263	23.7315	24.3198	3	+	MAX-Tg	22.3871	23.2705	21.1543
A0A286YDC5	Mipep	0.997	Mitochondrion matrix {ECO:0000250}.	3	+	MAX-Tg	20.6198	20.5094	23.4314	3	+	MAX-Tg	23.2206	23.3794	23.8122	3	+	MAX-Tg	22.6615	22.9419	21.0877
Q8C7H1	Mmaa	0.557	Mitochondrion {ECO:0000250|UniProtKB:Q8IVH4}.	2	+	MAX-Tg	22.9824	NA	22.0356	0	-	NA	NA	NA	NA	3	+	MAX-Tg	22.4038	22.6467	22.3726
P16332	Mmut	0.833	Mitochondrion matrix.	3	+	MAX-Tg	22.6256	22.6118	22.2341	2	+	NA	NA	18.6059	21.4017	3	+	MAX-Tg	20.3098	21.2283	21.2619
D3YWY6	Mpc1	0.061	Mitochondrion inner membrane {ECO:0000269|PubMed:22628554}; Multi-pass membrane protein {ECO:0000269|PubMed:22628554}.	3	+	MAX-Tg	27.0025	26.3378	27.4254	3	+	MAX-Tg	27.7111	27.2208	28.2177	3	+	MAX-Tg	27.444	27.6756	27.9336
Q9D023	Mpc2	0.154	Mitochondrion inner membrane {ECO:0000269|PubMed:22628554}; Multi-pass membrane protein {ECO:0000269|PubMed:22628554}.	3	+	MAX-Tg	24.8017	25.2571	25.3376	3	+	MAX-Tg	25.7126	25.2054	26.3857	3	+	MAX-Tg	24.2219	25.1878	24.377
Q9CQB4	Uqcrb	0.126	Mitochondrion inner membrane.	1	-	NA	NA	NA	24.9744	3	+	MAX-Tg	25.3705	26.6645	26.3922	3	+	MAX-Tg	25.1862	26.8576	27.0738
Q9CRA7	Dmac2l	0.12	Mitochondrion {ECO:0000250|UniProtKB:P22027}. Mitochondrion inner membrane {ECO:0000250|UniProtKB:P22027}.	1	-	NA	NA	NA	21.4267	2	+	MAX-Tg	NA	21.698	22.6632	2	+	MAX-Tg	NA	22.2296	22.4093
Q9CQZ6	Ndufb3	0.048	Mitochondrion inner membrane {ECO:0000250|UniProtKB:O43676}; Single-pass membrane protein {ECO:0000250|UniProtKB:O43676}; Matrix side {ECO:0000250|UniProtKB:O43676}.	0	-	NA	NA	NA	NA	3	+	NA	19.8255	20.5442	20.952	3	+	MAX-Tg	23.31	21.5477	20.0644
P00158	Mt-Cyb	0.035	Mitochondrion inner membrane {ECO:0000269|PubMed:6326133}; Multi-pass membrane protein {ECO:0000250|UniProtKB:P00157}.	3	+	MAX-Tg	22.2201	22.5583	22.392	3	+	MAX-Tg	22.6751	22.0784	23.2749	3	+	MAX-Tg	23.1396	23.4815	22.6489
F6RQD1	Mybpc1	0	Nucleus Nucleus 1 Publication Other locations Cytoplasm 1 Publication	3	+	MAX-Tg	23.4046	22.3294	25.8473	3	+	MAX-Tg	26.1616	26.4643	27.0814	3	+	MAX-Tg	26.1788	26.325	26.4816
E0CZ27	H3f3a	0.092	Nucleus. Chromosome.	1	-	NA	NA	NA	20.1425	2	+	MAX-Tg	NA	24.1581	24.9592	3	+	MAX-Tg	21.0614	22.3979	23.9833
Q5SX40	Myh1	0	Cytoplasm, myofibril. Note=Thick filaments of the myofibrils.	3	+	MAX-Tg	22.8675	22.8406	23.3655	3	+	MAX-Tg	28.3715	29.2711	30.0418	3	+	MAX-Tg	25.63	26.1585	27.5716
D3Z4C9	Uqcc2	0.029	Mitochondrion matrix, mitochondrion nucleoid {ECO:0000250}. Mitochondrion {ECO:0000269|PubMed:22363741}. Mitochondrion intermembrane space {ECO:0000269|PubMed:22363741}. Mitochondrion	1	-	NA	NA	20.1734	NA	3	+	NA	21.7741	21.5711	22.6524	2	+	MAX-Tg	NA	21.6716	21.274
Q5SX39	Myh4	0	Cytoplasm, myofibril. Note=Thick filaments of the myofibrils.	3	+	MAX-Tg	19.5747	19.118	21.2205	3	+	MAX-Tg	27.5665	28.5284	29.2927	3	+	MAX-Tg	21.3119	23.1244	23.0615
Q8BK30	Ndufv3	0.024	Mitochondrion inner membrane {ECO:0000250|UniProtKB:P56181}; Peripheral membrane protein {ECO:0000250|UniProtKB:P56181}; Matrix side {ECO:0000250|UniProtKB:P56181}.	1	-	NA	NA	NA	21.8236	3	+	NA	21.6217	23.3945	22.9192	3	+	MAX-Tg	23.4918	24.2889	24.8997
P05977	Myl1	0	NA	0	-	NA	NA	NA	NA	3	+	MAX-Tg	21.9941	25.6674	25.6508	1	-	NA	NA	21.533	NA
A0A0U1RP93	Mylpf	0.005	NA	2	+	MAX-Tg	20.4758	NA	21.9067	3	+	MAX-Tg	28.6043	28.1564	30.727	3	+	MAX-Tg	23.8854	25.9003	27.2245
Q14BI5	Myom2	0.105	Other locations M line, Mitochondrion mitochondrion Source: UniProtKB	0	-	NA	NA	NA	NA	3	+	MAX-Tg	21.0855	24.1556	24.7945	1	-	NA	NA	18.2784	NA
A0A571BF46	Neb	0.046	Cytoskeleton striated muscle thin filament Source: MGI Other locations contractile fiber Source: MGI myofibril Source: MGI protein-containing complex Source: MGI Z disc Source: MGI	0	-	NA	NA	NA	NA	3	+	MAX-Tg	23.4553	24.9826	25.8278	3	+	MAX-Tg	20.3421	21.2225	22.4711
P21550	Eno3	0.034	Cytoplasm {ECO:0000269|PubMed:11229603}. Note=Localized to the Z line. Some colocalization with CKM at M-band (By similarity). {ECO:0000250}.	1	-	NA	NA	NA	21.8896	3	+	MAX-Tg	24.7365	25.644	27.0483	3	+	MAX-Tg	20.2685	21.5715	23.0286
P00397	Mtco1	0.022	Mitochondrion Mitochondrion inner membrane By similarity; Multi-pass membrane protein	0	-	NA	NA	NA	NA	1	-	NA	NA	25.7246	NA	2	+	MAX-Tg	NA	25.2771	25.8369
Q99LC3	Ndufa10	0.997	Mitochondrion matrix {ECO:0000250|UniProtKB:O95299}.	3	+	MAX-Tg	26.1084	20.8406	25.8413	3	+	MAX-Tg	26.3774	26.542	27.501	3	+	MAX-Tg	25.66	26.2439	26.6764
A0A0R4J275	Ndufa12	0.399	Mitochondrion inner membrane {ECO:0000250|UniProtKB:Q9UI09}; Peripheral membrane protein {ECO:0000255}; Matrix side {ECO:0000250|UniProtKB:Q9UI09}.	3	+	MAX-Tg	24.311	20.7966	25.1515	3	+	MAX-Tg	25.165	25.2996	25.2368	3	+	MAX-Tg	24.581	25.4639	25.3023
Q9CQ75	Ndufa2	0.286	Mitochondrion inner membrane {ECO:0000250|UniProtKB:O43678}; Peripheral membrane protein {ECO:0000250|UniProtKB:O43678}; Matrix side {ECO:0000250|UniProtKB:O43678}.	3	+	MAX-Tg	26.4014	24.5171	28.4998	3	+	MAX-Tg	28.7377	28.705	29.4011	3	+	MAX-Tg	28.3812	28.5984	29.0393
Q9CQZ5	Ndufa6	0.875	Mitochondrion inner membrane {ECO:0000250|UniProtKB:P56556}; Peripheral membrane protein {ECO:0000250|UniProtKB:P56556}; Matrix side {ECO:0000250|UniProtKB:P56556}.	3	+	MAX-Tg	23.5153	20.9535	26.8486	3	+	MAX-Tg	26.5446	27.2974	27.8897	3	+	MAX-Tg	25.662	26.9273	27.5906
Q3U3G8	Serhl	0.023	Cytoplasm, perinuclear region. Peroxisome. Note=Concentrated in perinuclear vesicles. May be located in peroxisomes.	1	-	NA	NA	NA	21.9217	3	+	MAX-Tg	22.4888	22.2139	23.5254	2	+	MAX-Tg	22.5527	22.0107	NA
A0A0R3P9C8	Ndufa9	0.015	Mitochondrion matrix {ECO:0000250|UniProtKB:Q16795}.	3	+	MAX-Tg	24.1935	24.8571	24.8989	3	+	MAX-Tg	25.5052	24.9009	25.9248	3	+	MAX-Tg	24.8145	24.6721	24.2662
F6ZFT1	Ndufab1	0.293	Mitochondrion {ECO:0000250|UniProtKB:O14561}.	3	+	MAX-Tg	27.5914	28.3096	28.0982	3	+	MAX-Tg	27.9204	28.1077	28.9621	3	+	MAX-Tg	27.4305	27.8591	28.3339
A0A286YE75	Ndufaf2	0.235	Mitochondrion {ECO:0000250|UniProtKB:Q8N183}.	2	+	MAX-Tg	24.7476	NA	23.205	1	-	NA	20.8509	NA	NA	2	+	MAX-Tg	21.5982	20.7395	NA
P31001	Des	0.022	Cytoplasm, myofibril, sarcomere, Z line {ECO:0000269|PubMed:26787680, ECO:0000269|PubMed:28469177}. Cytoplasm {ECO:0000269|PubMed:25394388, ECO:0000269|PubMed:26787680}. Cell membrane	2	+	NA	19.7104	19.4546	NA	3	+	MAX-Tg	22.5715	23.3139	24.4692	3	+	MAX-Tg	22.1175	21.5279	23.3917
Q9JIF9	Myot	0.018	Cell membrane, sarcolemma {ECO:0000250|UniProtKB:Q9UBF9}. Cytoplasm, cytoskeleton {ECO:0000250|UniProtKB:Q9UBF9}. Cytoplasm, myofibril, sarcomere, Z line {ECO:0000250|UniProtKB:Q9UBF9	0	-	NA	NA	NA	NA	3	+	MAX-Tg	21.6231	23.4775	24.4003	3	+	MAX-Tg	21.8867	22.3289	23.0998
F8VPN4	Agl	0.015	NA	0	-	NA	NA	NA	NA	3	+	MAX-Tg	23.1978	23.4972	24.5275	2	+	MAX-Tg	19.7776	19.8841	NA
Q9JJW5	Myoz2	0.014	Other locations Z line	0	-	NA	NA	NA	NA	0	-	NA	NA	NA	NA	3	+	MAX-Tg	23.7396	23.939	25.9163
Q9CQC7	Ndufb4	0	Mitochondrion inner membrane {ECO:0000250|UniProtKB:O95168}; Single-pass membrane protein {ECO:0000255}; Matrix side {ECO:0000250|UniProtKB:O95168}.	2	+	MAX-Tg	NA	22.197	23.3355	2	+	MAX-Tg	NA	23.4032	24.3264	3	+	MAX-Tg	23.7927	23.908	24.2185
Q9D6J5	Ndufb8	0.987	Mitochondrion inner membrane {ECO:0000250|UniProtKB:O95169}; Single-pass membrane protein {ECO:0000255}; Matrix side {ECO:0000250|UniProtKB:O95169}.	3	+	MAX-Tg	22.4878	22.6598	22.7072	3	+	MAX-Tg	21.5104	23.5428	23.373	3	+	MAX-Tg	22.7552	24.8855	24.2319
Q9CQJ8	Ndufb9	0.5	Mitochondrion inner membrane {ECO:0000250|UniProtKB:Q9Y6M9}; Peripheral membrane protein {ECO:0000250|UniProtKB:Q9Y6M9}; Matrix side {ECO:0000250|UniProtKB:Q9Y6M9}.	3	+	MAX-Tg	23.4454	22.2163	24.3744	3	+	MAX-Tg	25.4269	25.2557	25.8738	3	+	MAX-Tg	24.5775	25.0141	24.8438
Q91VD9	Ndufs1	0.98	Mitochondrion inner membrane {ECO:0000250}. Note=Matrix and cytoplasmic side of the mitochondrial inner membrane. {ECO:0000250}.	2	+	MAX-Tg	19.9533	NA	25.6552	3	+	MAX-Tg	25.255	26.4022	26.0711	3	+	MAX-Tg	24.6765	26.1036	25.7051
F8WIS9	Camk2a	0.012	Isoform Alpha KAP: Cytoplasm {ECO:0000305|PubMed:8524307}.; SUBCELLULAR LOCATION: Cell junction, synapse {ECO:0000250|UniProtKB:P11275}. Cell junction, synapse, postsynaptic cell memb	0	-	NA	NA	NA	NA	3	+	MAX-Tg	23.9482	24.2691	25.5689	3	+	MAX-Tg	21.3093	20.4146	21.1383
Q9DC70	Ndufs7	0.95	Mitochondrion {ECO:0000250|UniProtKB:O75251}.	3	+	MAX-Tg	23.649	20.9602	22.9892	3	+	MAX-Tg	23.6651	22.8583	24.7237	3	+	MAX-Tg	24.2154	24.6815	24.2322
A6ZI44	Aldoa	0.011	Cytoplasm, myofibril, sarcomere, I band. Cytoplasm, myofibril, sarcomere, M line. Note=In skeletal muscle, accumulates around the M line and within the I band, colocalizing with FBP2	2	+	NA	20.0844	NA	23.1399	3	+	MAX-Tg	27.0357	28.3931	29.1673	3	+	MAX-Tg	23.2344	24.0431	24.4084
A0A0A0MQ70	Slc25a35	0.006	Mitochondrion inner membrane {ECO:0000250}; Multi-pass membrane protein {ECO:0000250}.	0	-	NA	NA	NA	NA	2	+	MAX-Tg	20.7249	NA	21.9781	3	+	MAX-Tg	20.5412	20.8311	21.1488
P50462	Csrp3	0.006	Cytoskeleton cytoskeleton Curated Nucleus Nucleus By similarity Other locations Cytoplasm 1 Publication Z line 1 Publication sarcomere 1 Publication	1	-	NA	NA	NA	20.8236	0	-	NA	NA	NA	NA	2	+	MAX-Tg	NA	20.7655	22.4687
P16125	Ldhb	0	Cytoplasm	1	-	NA	NA	NA	22.1257	0	-	NA	NA	NA	NA	2	+	MAX-Tg	22.3045	NA	23.501
Q8BKZ9	Pdhx	0.004	Mitochondrion matrix {ECO:0000250}.	0	-	NA	NA	NA	NA	2	+	MAX-Tg	21.7165	NA	23.1407	2	+	MAX-Tg	21.767	21.7912	NA
Q14C51	Ptcd3	0.969	Mitochondrion {ECO:0000250}.	2	+	MAX-Tg	23.6929	25.3369	NA	3	+	MAX-Tg	23.7097	24.2423	24.7567	0	-	NA	NA	NA	NA
Q61941	Nnt	0.98	Mitochondrion inner membrane {ECO:0000305}; Multi-pass membrane protein {ECO:0000305}; Matrix side {ECO:0000305}.	3	+	MAX-Tg	23.6467	24.0078	27.0127	3	+	MAX-Tg	24.0157	24.4941	24.8259	3	+	MAX-Tg	25.3914	26.8508	27.1364
E9PXC9	Nxpe5	0	NA	3	+	MAX-Tg	26.1955	26.5263	26.3363	3	+	MAX-Tg	25.4098	25.2688	26.0919	3	+	MAX-Tg	25.7035	25.7424	26.0244
P68134	Acta1	0	Cytoplasm, cytoskeleton.	1	-	NA	NA	NA	20.7172	3	+	MAX-Tg	23.8009	25.3387	25.7605	3	+	MAX-Tg	23.206	23.3256	24.2323
Q60597	Ogdh	0.992	Mitochondrion matrix {ECO:0000250|UniProtKB:Q02218}. Nucleus {ECO:0000250|UniProtKB:Q02218}. Note=Mainly localizes in the mitochondrion. A small fraction localizes to the nucleus, whe	3	+	MAX-Tg	26.8104	23.2312	27.0624	3	+	MAX-Tg	27.0695	26.8248	27.6995	3	+	MAX-Tg	26.1828	26.6133	26.7217
Q9D0K2	Oxct1	0.967	Mitochondrion matrix {ECO:0000250}.	3	+	MAX-Tg	24.8568	19.6185	26.4793	3	+	MAX-Tg	25.0535	25.2849	26.0784	3	+	MAX-Tg	25.9819	26.2133	26.5393
G3UW82	Myh2	0	Cytoskeleton actomyosin contractile ring Source: MGI muscle myosin complex Source: MGI Golgi apparatus Golgi apparatus Source: MGI Other locations A band Source: MGI cell-cell junction Source: MGI myofibril Source: MGI protein-containing complex Source: MGI	0	-	NA	NA	NA	NA	1	-	NA	NA	20.9052	NA	3	+	MAX-Tg	25.582	25.1324	26.7045
D6RCZ6	Parl	0.224	Mitochondrion inner membrane {ECO:0000269|PubMed:16839884}; Multi-pass membrane protein {ECO:0000250|UniProtKB:Q9H300}.; SUBCELLULAR LOCATION: P-beta: Nucleus {ECO:0000250|UniProtKB:Q	2	+	MAX-Tg	20.2313	NA	20.4089	2	+	MAX-Tg	20.5373	22.1981	NA	3	+	MAX-Tg	20.538	22.0913	22.1402
Q91ZA3	Pcca	0.972	Mitochondrion matrix {ECO:0000250}.	3	+	MAX-Tg	22.109	21.0361	25.7047	3	+	MAX-Tg	24.96	25.1526	25.6738	3	+	MAX-Tg	24.6762	25.055	25.5715
P63260	Actg1	0	Cytoplasm, cytoskeleton {ECO:0000250|UniProtKB:P63261}.	1	-	NA	NA	NA	21.6603	3	+	MAX-Tg	26.5597	28.3994	27.8855	3	+	MAX-Tg	20.952	23.4453	24.1516
G5E8R3	Pcx	0.999	Mitochondrion matrix.	3	+	MAX-Tg	21.8991	20.4971	23.1449	3	+	MAX-Tg	23.76	24.7779	24.9234	3	+	MAX-Tg	22.5546	24.0806	24.2557
P35486	Pdha1	1	Mitochondrion matrix {ECO:0000269|PubMed:19341700}.	3	+	MAX-Tg	24.8308	24.0011	25.5694	3	+	MAX-Tg	26.0323	25.9681	26.9251	3	+	MAX-Tg	25.2487	25.9245	26.0594
Q9JI91	Actn2	0	Cytoplasm, myofibril, sarcomere, Z line {ECO:0000269|PubMed:19932097}. Note=Colocalizes with MYOZ1 and FLNC at the Z-lines of skeletal muscle.	0	-	NA	NA	NA	NA	3	+	MAX-Tg	23.9146	24.7491	25.6179	3	+	MAX-Tg	24.5959	25.1844	27.0073
O88990	Actn3	0	Cytoskeleton actin filament Source: ProtInc Cytosol cytosol Source: Reactome Extracellular region or secreted extracellular exosome Source: UniProtKB Other locations focal adhesion Source: UniProtKB pseudopodium Source: UniProtKB	1	-	NA	19.6312	NA	NA	3	+	MAX-Tg	26.4464	27.3864	27.6221	3	+	MAX-Tg	21.2768	21.9888	22.7281
Q8BFP9	Pdk1	0.993	Mitochondrion matrix {ECO:0000250}.	2	+	MAX-Tg	19.5501	NA	23.1347	3	+	MAX-Tg	20.071	21.8172	23.5512	3	+	MAX-Tg	22.7587	23.5207	23.4311
Q9JK42	Pdk2	0.991	Mitochondrion matrix {ECO:0000269|PubMed:21190881}.	3	+	MAX-Tg	25.6549	26.8223	26.448	3	+	MAX-Tg	26.6861	26.9756	27.7444	3	+	MAX-Tg	26.1804	26.5643	27.2731
O70571	Pdk4	0.929	Mitochondrion matrix {ECO:0000250}.	3	+	MAX-Tg	23.7226	24.0206	24.0153	3	+	MAX-Tg	24.4453	24.2609	25.4105	3	+	MAX-Tg	24.5164	25.1339	24.9228
Q91Z83	Myh7	0	NA	0	-	NA	NA	NA	NA	1	-	NA	NA	NA	20.7197	3	+	MAX-Tg	25.0722	25.6967	27.4075
Q6P8J7	Ckmt2	0.963	Mitochondrion inner membrane {ECO:0000250}; Peripheral membrane protein {ECO:0000250}; Intermembrane side {ECO:0000250}.	3	+	MAX-Tg	20.2987	19.8771	22.8447	3	+	MAX-Tg	23.2303	21.4357	23.0551	1	-	NA	22.6861	NA	NA
A2AJP9	Pdp1	0.978	Mitochondrion matrix {ECO:0000250}.	3	+	MAX-Tg	20.2762	18.2935	19.2675	3	+	MAX-Tg	22.6532	23.3055	23.6342	3	+	MAX-Tg	21.4513	22.9915	22.4206
P70296	Pebp1	0	Cytoplasm.	0	-	NA	NA	NA	NA	2	+	MAX-Tg	NA	23.7991	22.9698	1	-	NA	NA	NA	22.7122
O70250	Pgam2	0.097	Cytosol cytosol Source: MGI Nucleus nucleus Source: MGI	0	-	NA	NA	NA	NA	3	+	MAX-Tg	23.0967	24.7452	25.136	1	-	NA	NA	22.1043	NA
Q9D0F9	Pgm1	0.069	Cytoplasm {ECO:0000250}.	0	-	NA	NA	NA	NA	3	+	MAX-Tg	23.2965	24.4486	25.8204	0	-	NA	NA	NA	NA
Q9WV35	Apobec2	0	Nucleus	0	-	NA	NA	NA	NA	3	+	MAX-Tg	21.8801	23.2808	24.4173	3	+	MAX-Tg	22.1555	22.7814	24.5784
Q9DC61	Pmpca	0.992	Mitochondrion matrix {ECO:0000250|UniProtKB:P20069}. Mitochondrion inner membrane {ECO:0000250|UniProtKB:Q10713}.	3	+	MAX-Tg	21.7429	21.2483	21.7953	1	-	NA	NA	21.3742	NA	3	+	MAX-Tg	20.8696	21.1083	20.7366
P16015	Ca3	0	Cytoplasm.	1	-	NA	NA	NA	21.5432	3	+	MAX-Tg	25.9042	28.1879	28.8983	3	+	MAX-Tg	24.8777	26.2306	28.0694
A0A0J9YKD4	Ckm	0	Cytoplasm.	2	+	NA	21.9122	NA	22.3507	3	+	MAX-Tg	27.7676	29.1218	29.8848	3	+	MAX-Tg	24.0328	25.1701	26.6077
Q9DB60	Prxl2b	0.117	Cytoplasm, cytosol {ECO:0000269|PubMed:18006499}.	3	+	MAX-Tg	23.632	22.6213	23.5	1	-	NA	24.7252	NA	NA	3	+	MAX-Tg	22.9021	23.4371	22.6998
Q8R3K3	Ptcd2	0.507	Mitochondrion {ECO:0000269|PubMed:18729827}.	3	+	MAX-Tg	22.0655	22.6087	22.3756	3	+	MAX-Tg	21.8583	22.1939	23.2514	0	-	NA	NA	NA	NA
E9PUM3	Pygm	0.032	Endoplasmic reticulum sarcoplasmic reticulum Source: MGI Other locations cytoplasm Source: MGI Z disc Source: MGI	2	+	MAX-Tg	19.0583	NA	19.593	3	+	MAX-Tg	23.1878	24.1643	24.3071	0	-	NA	NA	NA	NA
Q8CI94	Pygb	0.008	Extracellular region or secreted extracellular exosome Source: UniProtKB extracellular region Source: Reactome Lysosome azurophil granule lumen Source: Reactome Other locations cytoplasm Source: UniProtKB membrane Source: UniProtKB	0	-	NA	NA	NA	NA	3	+	MAX-Tg	22.0304	23.3707	25.7072	1	-	NA	NA	20.2879	NA
Q91XH5	Spr	0.022	Cytoplasm.	3	+	MAX-Tg	22.8387	22.893	23.5133	2	+	MAX-Tg	21.8376	NA	23.5886	0	-	NA	NA	NA	NA
A0A0R4J0S3	Rtn4ip1	0.9	Mitochondrion {ECO:0000269|PubMed:12067236}. Mitochondrion outer membrane {ECO:0000250|UniProtKB:Q8WWV3}. Note=Colocalizes with the endoplasmic reticulum HSPA5 at spots corresponding	3	+	MAX-Tg	22.4863	22.8363	22.6614	0	-	NA	NA	NA	NA	3	+	MAX-Tg	21.9583	22.0397	21.9847
K3W4M2	Ryr1	0	Sarcoplasmic reticulum membrane {ECO:0000269|PubMed:18003898, ECO:0000269|PubMed:7621815}; Multi-pass membrane protein {ECO:0000269|PubMed:18003898}. Membrane {ECO:0000305}; Multi-pas	0	-	NA	NA	NA	NA	2	+	MAX-Tg	NA	21.5487	23.1162	0	-	NA	NA	NA	NA
Q8K2B3	Sdha	0.956	Mitochondrion inner membrane {ECO:0000250|UniProtKB:Q0QF01}; Peripheral membrane protein {ECO:0000250|UniProtKB:Q0QF01}; Matrix side {ECO:0000250|UniProtKB:Q0QF01}.	3	+	MAX-Tg	24.3684	18.7241	25.5146	3	+	MAX-Tg	25.3296	25.8061	26.4652	3	+	MAX-Tg	25.3216	26.02	26.1333
Q9CQA3	Sdhb	0.619	Mitochondrion inner membrane {ECO:0000250}; Peripheral membrane protein {ECO:0000250}; Matrix side {ECO:0000250}.	3	+	MAX-Tg	24.6295	23.5405	24.8376	3	+	MAX-Tg	24.0822	24.1737	25.0054	3	+	MAX-Tg	23.1549	24.3423	23.4
Q8VHX6	Flnc	0	Cytoplasm {ECO:0000250}. Membrane {ECO:0000250}; Peripheral membrane protein {ECO:0000250}. Cytoplasm, cytoskeleton {ECO:0000250}. Cytoplasm, myofibril, sarcomere, Z line {ECO:0000250	0	-	NA	NA	NA	NA	3	+	MAX-Tg	21.7175	22.653	23.7201	3	+	MAX-Tg	20.9346	21.1387	22.7511
A2A5V3	Sh3bp1	0.566	Cell projection {ECO:0000250|UniProtKB:Q9Y3L3}. Cell junction, tight junction {ECO:0000269|PubMed:22891260}. Cell junction, adherens junction {ECO:0000250|UniProtKB:Q9Y3L3}. Cell proj	2	+	MAX-Tg	22.6392	24.0092	NA	3	+	MAX-Tg	23.3788	23.614	25.1389	2	+	MAX-Tg	NA	23.9143	23.3171
Q9CR62	Slc25a11	0.004	Mitochondrion inner membrane {ECO:0000250|UniProtKB:P97700}; Multi-pass membrane protein {ECO:0000250|UniProtKB:P97700}.	3	+	MAX-Tg	23.8085	23.9287	24.9412	3	+	MAX-Tg	25.0067	24.4736	25.4945	3	+	MAX-Tg	23.8393	24.7649	24.3474
Q8BH59	Slc25a12	0.004	Mitochondrion inner membrane {ECO:0000250|UniProtKB:O75746}; Multi-pass membrane protein {ECO:0000250|UniProtKB:O75746}.	3	+	MAX-Tg	21.1661	19.6417	25.6294	3	+	MAX-Tg	26.6348	27.1334	27.5985	3	+	MAX-Tg	24.8347	26.524	26.376
G5E902	Slc25a3	0.978	Mitochondrion inner membrane; Multi-pass membrane protein.	3	+	MAX-Tg	23.8715	23.8004	24.7178	3	+	MAX-Tg	25.1814	24.6532	25.8919	3	+	MAX-Tg	25.2212	25.4643	25.1591
Q8CGP2	Hist1h2bp	0	Nucleus. Chromosome.	0	-	NA	NA	NA	NA	3	+	MAX-Tg	26.9471	27.7008	28.8817	3	+	MAX-Tg	21.8752	23.261	25.8915
P48962	Slc25a4	0.005	Mitochondrion inner membrane; Multi-pass membrane protein. Note=The complex formed with ARL2BP, ARL2 and SLC25A4 is expressed in mitochondria.	3	+	MAX-Tg	24.8793	22.6774	26.2603	3	+	MAX-Tg	27.174	26.7691	27.2013	3	+	MAX-Tg	25.3065	26.9163	25.9052
P09671	Sod2	0.983	Mitochondrion matrix.	3	+	MAX-Tg	22.6891	22.5227	23.8526	3	+	MAX-Tg	23.5459	23.6066	24.2967	3	+	MAX-Tg	23.5741	24.0098	24.1254
Q8BVJ7	Pdlim7	0	Cytoplasm {ECO:0000250}. Cytoplasm, cytoskeleton {ECO:0000250}. Note=Colocalizes with RET to the cell periphery and in some cytoskeletal components. Colocalizes with TPM2 near the Z l	3	+	MAX-Tg	20.726	22.369	21.2424	3	+	MAX-Tg	21.8204	22.8573	23.9799	0	-	NA	NA	NA	NA
Q91WK1	Spryd4	0.409	Nucleus	0	-	NA	NA	NA	NA	3	+	MAX-Tg	22.6083	22.1384	22.9573	1	-	NA	NA	22.603	NA
A0A1B0GT41	Ldha	0	Cytoplasm.	0	-	NA	NA	NA	NA	3	+	MAX-Tg	24.4126	25.7024	26.7452	3	+	MAX-Tg	21.7165	21.826	22.7724
P03930	Mtatp8	0	Mitochondrion membrane; Single-pass membrane protein.	3	+	NA	23.2339	21.3495	23.6208	3	+	MAX-Tg	24.4244	24.339	24.7978	3	+	MAX-Tg	22.6252	23.6056	23.697
Q9Z2I9	Sucla2	0.951	Mitochondrion {ECO:0000255|HAMAP-Rule:MF_03220}.	3	+	MAX-Tg	22.2501	19.1354	23.4785	3	+	MAX-Tg	24.2546	24.9	25.3668	3	+	MAX-Tg	24.4208	25.1204	25.2147
Q9WUM5	Suclg1	0.94	Mitochondrion {ECO:0000255|HAMAP-Rule:MF_03222}.	3	+	MAX-Tg	22.8468	21.4002	24.0122	3	+	MAX-Tg	24.3345	24.3465	25.1536	3	+	MAX-Tg	23.7217	24.1638	24.3045
Q5XKE0	Mybpc2	0	Cytoskeleton cytoskeleton Source: MGI Other locations myosin filament Source: UniProtKB-KW	0	-	NA	NA	NA	NA	3	+	MAX-Tg	22.875	24.8712	25.865	3	+	MAX-Tg	17.978	21.0223	22.4536
A0A0R4J1N9	Tfam	0.654	Isoform Mitochondrial: Mitochondrion {ECO:0000250|UniProtKB:Q00059}. Mitochondrion matrix, mitochondrion nucleoid {ECO:0000250|UniProtKB:Q00059}.; SUBCELLULAR LOCATION: Isoform Nuclea	2	+	MAX-Tg	21.9307	NA	21.298	3	+	MAX-Tg	20.6969	22.8634	23.0032	3	+	MAX-Tg	20.8394	22.9196	22.5612
O35857	Timm44	0.996	Mitochondrion inner membrane {ECO:0000269|PubMed:9419343}; Peripheral membrane protein {ECO:0000269|PubMed:9419343}; Matrix side {ECO:0000269|PubMed:9419343}.	2	+	MAX-Tg	20.2943	NA	20.3271	1	-	NA	21.2091	NA	NA	2	+	MAX-Tg	19.551	21.9827	NA
Q9D8Y1	Tmem126a	0	Mitochondrion inner membrane {ECO:0000250}; Multi-pass membrane protein {ECO:0000250}.	2	+	MAX-Tg	21.8011	NA	21.245	2	+	MAX-Tg	22.5326	23.2388	NA	3	+	MAX-Tg	20.6742	22.9103	21.9147
Q3TMP8	Tmem38a	0	Sarcoplasmic reticulum membrane {ECO:0000250|UniProtKB:A5A6S6}; Multi-pass membrane protein {ECO:0000250|UniProtKB:A5A6S6}. Nucleus membrane {ECO:0000250|UniProtKB:A5A6S6}.	0	-	NA	NA	NA	NA	3	+	MAX-Tg	23.1234	23.6504	25.0137	0	-	NA	NA	NA	NA
Q9JK37	Myoz1	0	Nucleus {ECO:0000250}. Cell projection, pseudopodium {ECO:0000250}. Note=Localized to the nucleus and pseudopodia of undifferentiated cells and detected throughout the myotubes of dif	1	-	NA	NA	NA	20.5631	3	+	MAX-Tg	23.1131	26.5988	27.2174	3	+	MAX-Tg	20.2732	22.3446	23.6103
P52480	Pkm	0	Cytoplasm {ECO:0000250|UniProtKB:P14618}. Nucleus {ECO:0000250|UniProtKB:P14618}. Note=Translocates to the nucleus in response to different apoptotic stimuli. Nuclear translocation is	0	-	NA	NA	NA	NA	3	+	MAX-Tg	25.1392	25.9146	27.0607	3	+	MAX-Tg	20.4493	20.922	20.8918
O70400	Pdlim1	0	NA	0	-	NA	NA	NA	NA	0	-	NA	NA	NA	NA	2	+	MAX-Tg	21.8848	NA	23.4462
F6RL36	Tnnt3	0	Cytoskeleton troponin complex Source: UniProtKB Cytosol cytosol Source: Reactome	3	+	MAX-Tg	20.8509	20.1787	21.6027	3	+	MAX-Tg	27.0741	27.8688	28.4146	3	+	MAX-Tg	24.3542	24.5287	25.2999
E9Q688	Tnnt1	0	Cytoskeleton troponin complex Source: UniProtKB Cytosol cytosol Source: Reactome	0	-	NA	NA	NA	NA	0	-	NA	NA	NA	NA	3	+	MAX-Tg	25.0856	26.4634	28.2029
Q9CQN1	Trap1	0.863	Mitochondrion {ECO:0000250}. Mitochondrion inner membrane {ECO:0000250}. Mitochondrion matrix {ECO:0000250}.	3	+	MAX-Tg	24.5537	21.8081	25.0219	3	+	MAX-Tg	24.4173	24.0585	25.36	3	+	MAX-Tg	24.282	24.2404	24.5503
A0A498WGE8	Synpo2	0	Nucleus {ECO:0000269|PubMed:11673475, ECO:0000269|PubMed:16309678, ECO:0000269|PubMed:17923693}. Cytoplasm {ECO:0000269|PubMed:11673475, ECO:0000269|PubMed:17923693}. Cytoplasm, myofi	0	-	NA	NA	NA	NA	3	+	MAX-Tg	21.179	21.928	24.2406	3	+	MAX-Tg	20.6484	18.8998	19.9127
Q9D6F9	Tubb4a	0	Cytoplasm, cytoskeleton.	2	+	MAX-Tg	NA	21.351	22.1965	3	+	MAX-Tg	23.4997	23.7439	25.3975	3	+	MAX-Tg	22.6304	22.2111	23.4401
Q8BFR5	Tufm	0.988	Mitochondrion {ECO:0000250|UniProtKB:P49411}.	3	+	MAX-Tg	22.6417	22.1887	25.0092	3	+	MAX-Tg	24.7509	25.0908	25.5772	3	+	MAX-Tg	24.1145	25.4286	25.2189
P58771	Tpm1	0	Cytoplasm, cytoskeleton {ECO:0000250|UniProtKB:P04692}. Note=Associates with F-actin stress fibers. {ECO:0000250|UniProtKB:P04692}.	0	-	NA	NA	NA	NA	1	-	NA	NA	23.1332	NA	3	+	MAX-Tg	18.6657	20.1124	21.8807
P20801	Tnnc2	0	Cytoskeleton	0	-	NA	NA	NA	NA	3	+	MAX-Tg	24.6026	27.2874	27.3763	2	+	MAX-Tg	NA	22.8308	24.687
Q9CZ13	Uqcrc1	0.837	Mitochondrion inner membrane {ECO:0000250}.	3	+	MAX-Tg	27.3457	27.8075	28.4323	3	+	MAX-Tg	28.5563	28.6316	29.3266	3	+	MAX-Tg	27.8588	28.7748	29.4072
Q9DB77	Uqcrc2	0.997	Mitochondrion inner membrane {ECO:0000250}; Peripheral membrane protein {ECO:0000250}; Matrix side {ECO:0000250}.	3	+	MAX-Tg	22.8707	21.577	27.3552	3	+	MAX-Tg	27.4321	27.643	27.9967	3	+	MAX-Tg	26.6388	27.3023	26.8489
A0A5K1VVQ1	Ttn	0	Cytoplasm {ECO:0000305}. Nucleus {ECO:0000250|UniProtKB:Q8WZ42}.	0	-	NA	NA	NA	NA	3	+	MAX-Tg	23.5026	23.5547	24.5166	3	+	MAX-Tg	19.4116	19.0953	18.5208
Q9CQ69	Uqcrq	0.176	Mitochondrion inner membrane.	3	+	MAX-Tg	27.12	23.773	26.8637	3	+	MAX-Tg	28.5363	27.4565	27.6943	3	+	MAX-Tg	25.3782	25.9225	24.8539
F6YJY2	Vars2	0.039	Mitochondrion {ECO:0000305}.	3	+	MAX-Tg	21.5788	21.6957	21.0856	3	+	MAX-Tg	21.572	21.7236	21.8789	2	+	MAX-Tg	21.0678	20.8996	NA
Q8CC88	Vwa8	0.892	Mitochondrion {ECO:0000269|PubMed:28414126}.	3	+	MAX-Tg	22.4579	21.9836	23.4664	1	-	NA	20.7265	NA	NA	3	+	MAX-Tg	19.6855	19.5166	19.9514
Q8BGC4	Zadh2	0.325	Peroxisome {ECO:0000269|PubMed:19091015}.	3	+	MAX-Tg	20.1415	20.6455	22.7113	3	+	MAX-Tg	21.775	22.0729	23.0703	3	+	MAX-Tg	21.4131	21.7525	21.8542

## Sheet: Heart vs. Soleus imputed
		Normalized mass Intensity with imputed value (by Perseus)
Gene name	MitoFates Probability	Heart rep-1	Heart rep-2	Heart rep-3	Soleus rep-1	Soleus rep-2	Soleus rep-3	Heart median	Soleus median	FC (Heart/Soleus)	Heart Reprodu.	Soleus Reprodu.	Tissue
Pdhb	0.998	19.3001	17.6228	26.9427	27.8327	28.4057	28.1434	19.3001	28.1434	8.84325	1	3	Soleus
Prdx3	0.996	19.4695	18.0151	24.7717	22.4945	27.6662	27.911	19.4695	27.6662	8.1967	1	3	Soleus
Tnnt1	0	18.6485	18.9315	19.7094	25.0856	26.4634	28.2029	18.9315	26.4634	7.53183	0	3	Soleus
Uqcrb	0.126	19.9844	19.7067	24.9744	25.1862	26.8576	27.0738	19.9844	26.8576	6.87314	1	3	Soleus
Myh2	0	18.7766	18.8053	20.2788	25.582	25.1324	26.7045	18.8053	25.582	6.7767	0	3	Soleus
Cox4i1	0.998	20.8634	18.6352	26.1855	25.4881	27.2409	27.5647	20.8634	27.2409	6.37749	2	3	Soleus
Myh7	0	19.3307	19.0127	19.8619	25.0722	25.6967	27.4075	19.3307	25.6967	6.36599	0	3	Soleus
Bdh1	0.999	20.0694	18.7567	25.4374	26.2426	25.8586	26.2007	20.0694	26.2007	6.13132	1	3	Soleus
Ca3	0	20.152	17.7064	21.5432	24.8777	26.2306	28.0694	20.152	26.2306	6.07854	1	3	Soleus
Ndufa7	0.682	18.7103	19.5097	23.9825	25.001	25.4135	25.6149	19.5097	25.4135	5.90376	1	3	Soleus
Ldb3	0	18.2038	19.1034	21.1539	24.7452	24.8965	26.557	19.1034	24.8965	5.7931	3	3	Soleus
Ndufs1	0.98	19.9533	18.5774	25.6552	24.6765	26.1036	25.7051	19.9533	25.7051	5.75181	2	3	Soleus
Cox5a	0.998	21.7751	20.2002	27.4382	26.494	27.3259	27.6413	21.7751	27.3259	5.55084	3	3	Soleus
Ndufv2	0.993	18.4475	17.896	22.6123	22.154	24.6362	23.8787	18.4475	23.8787	5.43117	1	3	Soleus
Mylpf	0.005	20.4758	18.3951	21.9067	23.8854	25.9003	27.2245	20.4758	25.9003	5.4245	2	3	Soleus
Slc25a12	0.004	21.1661	19.6417	25.6294	24.8347	26.524	26.376	21.1661	26.376	5.20989	3	3	Soleus
Bphl	0.938	19.0377	18.8164	22.5791	23.267	24.4182	24.2357	19.0377	24.2357	5.19797	1	3	Soleus
Mtco1	0.022	20.7017	18.7911	20.0871	18.6095	25.2771	25.8369	20.0871	25.2771	5.18999	0	2	Soleus
Idh3a	0.979	21.0406	17.4759	25.0114	25.0719	26.1727	26.6062	21.0406	26.1727	5.13208	3	3	Soleus
Mrpl39	0.995	20.0901	17.9397	24.8428	25.0207	25.1522	25.0693	20.0901	25.0693	4.97926	2	3	Soleus
Acadl	0.999	19.2245	17.7355	23.2834	22.2385	24.917	24.1994	19.2245	24.1994	4.97491	1	3	Soleus
Acadm	0.649	21.3341	18.7128	25.5282	23.9618	26.2931	26.8443	21.3341	26.2931	4.95897	3	3	Soleus
Atp5pd	0.073	22.5413	20.4847	27.2185	26.3561	27.4874	27.5796	22.5413	27.4874	4.94615	3	3	Soleus
Ndufv3	0.024	19.3795	18.1997	21.8236	23.4918	24.2889	24.8997	19.3795	24.2889	4.90946	1	3	Soleus
Myoz2	0.014	19.0382	19.495	18.8556	23.7396	23.939	25.9163	19.0382	23.939	4.90079	0	3	Soleus
Bckdha	0.981	19.2531	18.1238	23.6635	23.1364	24.0856	24.2392	19.2531	24.0856	4.83251	2	3	Soleus
Actn2	0	20.406	18.5054	20.3739	24.5959	25.1844	27.0073	20.3739	25.1844	4.81047	0	3	Soleus
Oat	0.996	19.197	18.6919	21.7387	22.0196	24.0822	23.9082	19.197	23.9082	4.71118	1	3	Soleus
Uqcrfs1	0.991	19.9489	17.5803	24.6254	23.8791	24.4556	24.5499	19.9489	24.4556	4.50666	1	3	Soleus
Letm1	0.996	20.2799	19.0511	24.591	24.6341	24.7566	25.0773	20.2799	24.7566	4.47672	1	3	Soleus
Ssbp1	0.996	18.8936	19.3443	20.019	22.6386	23.7444	24.1711	19.3443	23.7444	4.40009	0	3	Soleus
Mcu	0.253	19.0424	18.2046	19.7434	23.3025	23.4073	23.9074	19.0424	23.4073	4.36483	0	3	Soleus
Acta1	0	19.1437	17.9093	20.7172	23.206	23.3256	24.2323	19.1437	23.3256	4.18188	1	3	Soleus
Gcsh	0.767	19.4994	19.6928	19.3285	20.9693	23.6541	24.0546	19.4994	23.6541	4.15477	0	3	Soleus
Dnajc30	0.789	18.9213	18.586	18.7444	22.8893	22.7435	23.6211	18.7444	22.8893	4.14492	0	3	Soleus
Pccb	0.953	19.6637	18.3747	23.6134	22.5211	23.754	23.9144	19.6637	23.754	4.09028	1	3	Soleus
Ndufv1	0.999	18.5531	18.0273	19.8873	22.5807	23.202	21.5728	18.5531	22.5807	4.02758	0	2	Soleus
Atp5pf	0.988	22.3832	18.9425	23.2656	24.9074	26.3729	26.9564	22.3832	26.3729	3.98973	2	3	Soleus
Uqcrc2	0.997	22.8707	21.577	27.3552	26.6388	27.3023	26.8489	22.8707	26.8489	3.97825	3	3	Soleus
Myoz1	0	18.3801	17.4217	20.5631	20.2732	22.3446	23.6103	18.3801	22.3446	3.96449	1	3	Soleus
Aldoa	0.011	20.0844	18.8704	23.1399	23.2344	24.0431	24.4084	20.0844	24.0431	3.9587	2	3	Soleus
Actg1	0	19.5308	19.3308	21.6603	20.952	23.4453	24.1516	19.5308	23.4453	3.91448	1	3	Soleus
Pdk1	0.993	19.5501	19.4664	23.1347	22.7587	23.5207	23.4311	19.5501	23.4311	3.88094	2	3	Soleus
1700021F05Rik	0	19.3585	18.531	22.0543	22.3931	23.1678	23.465	19.3585	23.1678	3.80932	2	3	Soleus
Eef1a2	0	19.2247	19.0733	21.2568	22.6639	22.9363	24.0471	19.2247	22.9363	3.71165	0	3	Soleus
Ldhb	0	18.5983	18.4097	22.1257	22.3045	19.1294	23.501	18.5983	22.3045	3.70621	1	2	Soleus
Iars2	0.325	20.2595	19.1579	23.0177	23.9639	24.7151	23.2918	20.2595	23.9639	3.70441	1	3	Soleus
Tnnt3	0	20.8509	20.1787	21.6027	24.3542	24.5287	25.2999	20.8509	24.5287	3.6778	3	3	Soleus
Auh	0.968	19.3346	18.9425	23.2746	19.8291	22.9984	23.198	19.3346	22.9984	3.66375	1	2	Soleus
Myot	0.018	18.7972	17.6027	20.5499	21.8867	22.3289	23.0998	18.7972	22.3289	3.53172	0	3	Soleus
Dbt	0.974	18.626	19.1099	22.5815	20.5695	22.9719	22.6322	19.1099	22.6322	3.52227	2	3	Soleus
Hist1h2bp	0	19.7653	18.8904	19.9725	21.8752	23.261	25.8915	19.7653	23.261	3.49572	0	3	Soleus
Myh4	0	19.5747	19.118	21.2205	21.3119	23.1244	23.0615	19.5747	23.0615	3.48685	3	3	Soleus
Cox7c	0.821	26.2723	21.5549	28.8866	28.7686	29.7303	30.3938	26.2723	29.7303	3.45798	3	3	Soleus
Atp5f1d	0.985	18.7673	18.6405	19.9011	20.6722	22.2235	22.5102	18.7673	22.2235	3.45614	0	3	Soleus
Apobec2	0	19.3693	18.6645	19.9936	22.1555	22.7814	24.5784	19.3693	22.7814	3.41209	0	3	Soleus
Ndufa6	0.875	23.5153	20.9535	26.8486	25.662	26.9273	27.5906	23.5153	26.9273	3.41207	3	3	Soleus
Got2	0.991	23.5822	21.4801	26.6256	26.739	26.9551	27.5264	23.5822	26.9551	3.37295	3	3	Soleus
Bckdk	0.996	19.264	18.5268	21.1026	22.596	23.1539	21.9182	19.264	22.596	3.33191	0	3	Soleus
Myh1	0	22.8675	22.8406	23.3655	25.63	26.1585	27.5716	22.8675	26.1585	3.291	3	3	Soleus
Ckm	0	21.9122	18.4782	22.3507	24.0328	25.1701	26.6077	21.9122	25.1701	3.25786	2	3	Soleus
Gcdh	0.999	19.7615	18.5494	19.7648	19.277	23.012	23.0279	19.7615	23.012	3.25049	0	2	Soleus
Tnnc2	0	19.5921	18.6662	19.9442	19.6066	22.8308	24.687	19.5921	22.8308	3.23876	0	2	Soleus
L2hgdh	0.725	18.8033	18.7128	22.635	22.0381	23.3586	20.3343	18.8033	22.0381	3.23477	1	2	Soleus
H3f3a	0.092	19.2105	17.8057	20.1425	21.0614	22.3979	23.9833	19.2105	22.3979	3.1874	1	3	Soleus
Pdp1	0.978	20.2762	18.2935	19.2675	21.4513	22.9915	22.4206	19.2675	22.4206	3.15307	3	3	Soleus
Fhl1	0.004	19.6622	18.5151	20.2484	19.1479	22.7846	23.831	19.6622	22.7846	3.12242	0	3	Soleus
Mdh2	0.999	25.0457	21.4758	27.6985	26.7927	28.3806	28.1235	25.0457	28.1235	3.07783	3	3	Soleus
Abcb7	0.561	20.0769	18.8361	20.9712	22.5386	23.4893	23.1265	20.0769	23.1265	3.04964	1	3	Soleus
Coq7	0.978	19.3686	19.4874	20.4496	21.6418	22.9041	22.5286	19.4874	22.5286	3.04121	0	3	Soleus
Acad12	0.732	21.6486	20.9168	25.6601	24.3846	24.7876	24.675	21.6486	24.675	3.02642	3	3	Soleus
Hist1h4a	0.041	19.597	19.2443	20.7675	20.5374	22.5939	24.7727	19.597	22.5939	2.99688	0	3	Soleus
Gfm2	0.143	19.7796	17.9588	20.0057	22.7403	22.9063	20.8636	19.7796	22.7403	2.96069	0	2	Soleus
Spryd4	0.409	18.7228	17.4865	19.4414	19.9563	22.603	21.6724	18.7228	21.6724	2.94964	0	1	-
Pcca	0.972	22.109	21.0361	25.7047	24.6762	25.055	25.5715	22.109	25.055	2.94591	3	3	Soleus
Mybpc1	0	23.4046	22.3294	25.8473	26.1788	26.325	26.4816	23.4046	26.325	2.92045	3	3	Soleus
Ndufs3	0.973	19.7545	18.0708	22.9704	21.2702	22.6455	22.6774	19.7545	22.6455	2.891	1	3	Soleus
Sucla2	0.951	22.2501	19.1354	23.4785	24.4208	25.1204	25.2147	22.2501	25.1204	2.87036	3	3	Soleus
Nnt	0.98	23.6467	24.0078	27.0127	25.3914	26.8508	27.1364	24.0078	26.8508	2.84296	3	3	Soleus
Aldh6a1	0.605	20.7834	18.352	23.288	23.3353	24.1847	23.6175	20.7834	23.6175	2.83406	2	3	Soleus
Atp5f1b	0.964	27.1086	26.8978	30.2639	29.7761	29.8965	30.7681	27.1086	29.8965	2.78782	3	3	Soleus
Ndufaf4	0.169	19.4208	18.2407	22.5049	21.9469	22.7925	22.1893	19.4208	22.1893	2.76851	1	3	Soleus
Pdlim1	0	19.2072	18.5576	20.4053	21.8848	20.004	23.4462	19.2072	21.8848	2.67761	0	2	Soleus
Echs1	0.946	20.1071	18.1477	22.1265	20.9841	22.7355	23.0805	20.1071	22.7355	2.62845	1	3	Soleus
Tufm	0.988	22.6417	22.1887	25.0092	24.1145	25.4286	25.2189	22.6417	25.2189	2.57725	3	3	Soleus
Ndufs8	0.891	20.4113	19.1693	19.6482	19.1277	22.2124	25.2128	19.6482	22.2124	2.56418	0	2	Soleus
Dlst	0.999	19.3728	19.2713	22.8284	21.919	22.7202	21.2678	19.3728	21.919	2.54617	1	2	Soleus
Dlat	0.953	19.1983	20.0095	20.659	22.5254	23.163	20.506	20.0095	22.5254	2.51594	0	3	Soleus
Gpt2	0.953	19.5955	22.0205	20.4201	22.924	24.1026	22.6468	20.4201	22.924	2.50385	1	3	Soleus
Des	0.022	19.7104	19.4546	20.2409	22.1175	21.5279	23.3917	19.7104	22.1175	2.40714	2	3	Soleus
Cox7a1	0.982	20.9516	19.3535	23.2536	23.3232	23.1887	23.825	20.9516	23.3232	2.3716	2	3	Soleus
Ndufaf3	0.453	20.0779	18.4426	20.5786	20.7199	22.4448	22.4586	20.0779	22.4448	2.3669	0	3	Soleus
Coq8a	0.005	24.9488	25.1579	26.3863	27.3033	27.5161	28.481	25.1579	27.5161	2.35817	3	3	Soleus
Actn3	0	19.6312	19.2753	20.1265	21.2768	21.9888	22.7281	19.6312	21.9888	2.35761	1	3	Soleus
Aco2	0.996	24.9819	24.1432	26.2136	26.2358	27.299	27.3731	24.9819	27.299	2.3171	3	3	Soleus
Atp5a1	0	26.4905	26.2859	28.828	28.5191	28.7995	29.5671	26.4905	28.7995	2.30898	3	3	Soleus
Ndufb3	0.048	19.692	18.4552	19.2725	23.31	21.5477	20.0644	19.2725	21.5477	2.27512	0	3	Soleus
Ndufa2	0.286	26.4014	24.5171	28.4998	28.3812	28.5984	29.0393	26.4014	28.5984	2.19701	3	3	Soleus
Pcx	0.999	21.8991	20.4971	23.1449	22.5546	24.0806	24.2557	21.8991	24.0806	2.18152	3	3	Soleus
Pptc7	0.592	20.3056	19.2279	20.659	21.6842	22.6784	22.3925	20.3056	22.3925	2.0869	1	3	Soleus
Mipep	0.997	20.6198	20.5094	23.4314	22.6615	22.9419	21.0877	20.6198	22.6615	2.04169	3	3	Soleus
Ndufaf5	0.983	18.5444	19.444	19.9697	21.0796	21.5712	21.4574	19.444	21.4574	2.01338	1	3	Soleus
Acyp2	0.114	18.6873	18.4683	20.3983	20.7002	20.2648	22.4938	18.6873	20.7002	2.01289	0	1	-
Ldha	0	19.8155	19.396	20.4324	21.7165	21.826	22.7724	19.8155	21.826	2.01056	0	3	Soleus
Pdhx	0.004	18.682	19.7849	21.4791	21.767	21.7912	19.5771	19.7849	21.767	1.98202	0	2	Soleus
Ldhd	0.751	21.2029	20.195	21.4759	23.3908	23.1846	22.5006	21.2029	23.1846	1.98171	3	3	Soleus
Stoml2	0.994	19.408	19.4332	20.5961	21.4208	21.3914	20.5756	19.4332	21.3914	1.95815	0	3	Soleus
Eno3	0.034	19.6208	18.723	21.8896	20.2685	21.5715	23.0286	19.6208	21.5715	1.9507	1	3	Soleus
Gatd3a	0.729	22.8322	20.5507	25.144	21.1796	25.3702	24.7753	22.8322	24.7753	1.94313	3	3	Soleus
Acadvl	0.988	24.4279	23.7882	25.9972	25.5551	26.3657	26.4495	24.4279	26.3657	1.93782	3	3	Soleus
Fh	1	24.6858	24.4669	26.361	26.1642	26.5861	27.2103	24.6858	26.5861	1.90033	3	3	Soleus
Coq5	0.878	23.2935	22.4136	23.854	24.8484	25.2619	25.1755	23.2935	25.1755	1.88195	3	3	Soleus
Hspd1	0.994	23.8248	23.2792	24.013	23.1521	25.6996	26.277	23.8248	25.6996	1.87477	3	3	Soleus
Slc25a35	0.006	18.2138	18.965	20.2903	20.5412	20.8311	21.1488	18.965	20.8311	1.86612	0	3	Soleus
Parl	0.224	20.2313	18.048	20.4089	20.538	22.0913	22.1402	20.2313	22.0913	1.86005	2	3	Soleus
Fam210a	0.622	24.1921	23.2418	25.5239	25.4921	25.9922	26.0723	24.1921	25.9922	1.80012	3	3	Soleus
Idh3b	0.993	24.9438	25.0504	26.5302	26.4261	26.809	27.1243	25.0504	26.809	1.75857	3	3	Soleus
Dld	0.994	22.56	19.6868	23.749	20.8038	24.617	24.3132	22.56	24.3132	1.7532	3	3	Soleus
Serhl	0.023	20.2832	18.0704	21.9217	22.5527	22.0107	19.9987	20.2832	22.0107	1.72753	1	2	Soleus
Mccc2	0	19.3777	18.4452	19.6725	18.5812	21.0969	21.1648	19.3777	21.0969	1.71926	0	1	-
Aldh4a1	0.985	19.9304	18.3165	19.9317	20.9526	22.9064	21.6473	19.9304	21.6473	1.71681	0	3	Soleus
Ndufb4	0	18.3136	22.197	23.3355	23.7927	23.908	24.2185	22.197	23.908	1.71098	2	3	Soleus
Oxld1	0.958	19.4021	18.5383	20.387	20.4569	21.0774	22.036	19.4021	21.0774	1.67533	0	2	Soleus
Sdha	0.956	24.3684	18.7241	25.5146	25.3216	26.02	26.1333	24.3684	26.02	1.65159	3	3	Soleus
Hadhb	0.99	23.3891	24.0308	26.4648	25.281	26.5151	25.6776	24.0308	25.6776	1.64683	3	3	Soleus
Hadh	0.94	23.4215	22.4325	26.8129	24.6302	25.838	24.9961	23.4215	24.9961	1.5746	3	3	Soleus
Dmac2l	0.12	20.6556	18.4282	21.4267	18.1661	22.2296	22.4093	20.6556	22.2296	1.574	1	2	Soleus
Ndufb8	0.987	22.4878	22.6598	22.7072	22.7552	24.8855	24.2319	22.6598	24.2319	1.5721	3	3	Soleus
Csrp3	0.006	18.5418	19.2514	20.8236	18.735	20.7655	22.4687	19.2514	20.7655	1.51415	1	2	Soleus
Neb	0.046	19.7153	18.5844	20.3469	20.3421	21.2225	22.4711	19.7153	21.2225	1.50718	0	3	Soleus
Coq9	0.938	22.8387	18.2124	23.5818	21.2143	25.1808	24.2972	22.8387	24.2972	1.4585	2	3	Soleus
Camk2a	0.012	19.7133	18.0506	21.3566	21.3093	20.4146	21.1383	19.7133	21.1383	1.425	0	3	Soleus
Ndufb9	0.5	23.4454	22.2163	24.3744	24.5775	25.0141	24.8438	23.4454	24.8438	1.3984	3	3	Soleus
Tmem65	0.924	19.2463	19.0294	22.8034	20.6438	24.9339	19.815	19.2463	20.6438	1.39748	1	2	Soleus
Atp5po	0.995	28.6655	28.2786	30.2553	30.0581	29.9779	30.4837	28.6655	30.0581	1.39259	3	3	Soleus
Oxct1	0.967	24.8568	19.6185	26.4793	25.9819	26.2133	26.5393	24.8568	26.2133	1.35644	3	3	Soleus
Slc25a3	0.978	23.8715	23.8004	24.7178	25.2212	25.4643	25.1591	23.8715	25.2212	1.34969	3	3	Soleus
Sod2	0.983	22.6891	22.5227	23.8526	23.5741	24.0098	24.1254	22.6891	24.0098	1.32078	3	3	Soleus
Suclg1	0.94	22.8468	21.4002	24.0122	23.7217	24.1638	24.3045	22.8468	24.1638	1.31704	3	3	Soleus
Acad8	0.99	23.0143	22.5345	23.9352	24.3261	24.3614	24.2911	23.0143	24.3261	1.3118	3	3	Soleus
Pkm	0	20.6699	18.4638	19.6073	20.4493	20.922	20.8918	19.6073	20.8918	1.28444	0	3	Soleus
Tubb4a	0	20.1253	21.351	22.1965	22.6304	22.2111	23.4401	21.351	22.6304	1.27943	2	3	Soleus
Tfam	0.654	21.9307	17.3526	21.298	20.8394	22.9196	22.5612	21.298	22.5612	1.26326	2	3	Soleus
Pebp1	0	19.4479	18.3369	19.4269	19.8265	20.684	22.7122	19.4269	20.684	1.25718	0	1	-
Ndufs7	0.95	23.649	20.9602	22.9892	24.2154	24.6815	24.2322	22.9892	24.2322	1.24307	3	3	Soleus
Dnajc28	0.072	19.3179	16.7426	20.813	18.9682	20.6478	20.5474	19.3179	20.5474	1.2295	0	1	-
Zadh2	0.325	20.1416	20.6455	22.7113	21.4131	21.7525	21.8542	20.6455	21.7525	1.10697	3	3	Soleus
Uqcc2	0.029	20.0938	20.1734	21.2656	20.9901	21.6716	21.274	20.1734	21.274	1.10059	1	2	Soleus
Gys1	0	19.7228	19.0066	19.3169	18.1055	20.4162	20.9034	19.3169	20.4162	1.0993	0	1	-
Pdha1	1	24.8308	24.0011	25.5694	25.2487	25.9245	26.0594	24.8308	25.9245	1.0937	3	3	Soleus
Glud1	0.989	20.577	19.5929	20.0679	19.4534	22.2536	21.117	20.0679	21.117	1.04908	0	1	-
Iscu	0.997	19.6808	20.9957	21.9546	21.6417	22.0278	22.222	20.9957	22.0278	1.03207	2	3	Soleus
Slc25a4	0.005	24.8793	22.6774	26.2603	25.3065	26.9163	25.9052	24.8793	25.9052	1.02589	3	3	Soleus
Mybpc2	0	20.0358	17.1132	20.0294	17.978	21.0223	22.4536	20.0294	21.0223	0.99288	0	3	Soleus
Ndufa12	0.399	24.311	20.7966	25.1515	24.581	25.4639	25.3023	24.311	25.3023	0.991224	3	3	Soleus
Atp5pb	0.986	23.3744	22.264	24.246	24.1996	24.504	24.3603	23.3744	24.3603	0.98592	3	3	Soleus
Uqcrc1	0.837	27.3457	27.8075	28.4323	27.8588	28.7748	29.4072	27.8075	28.7748	0.967237	3	3	Soleus
Macrod1	0.564	18.7052	18.2795	22.4923	19.6397	21.9995	19.193	18.7052	19.6397	0.934473	1	3	Soleus
Pdk4	0.929	23.7226	24.0206	24.0153	24.5164	25.1339	24.9228	24.0153	24.9228	0.907557	3	3	Soleus
Flnc	0	19.9796	20.2364	20.7787	20.9346	21.1387	22.7511	20.2364	21.1387	0.902231	0	3	Soleus
Fech	0.003	19.4777	20.5684	21.1812	19.059	22.9574	21.4407	20.5684	21.4407	0.872263	2	2	Soleus
Hspa9	0.976	25.0203	24.5245	25.9497	25.3689	25.8138	26.1345	25.0203	25.8138	0.793539	3	3	Soleus
Mt-Cyb	0.035	22.2201	22.5583	22.392	23.1396	23.4815	22.6489	22.392	23.1396	0.747532	3	3	Soleus
Coq10a	0.541	24.9604	24.9197	25.4312	25.2732	25.7028	25.7216	24.9604	25.7028	0.742424	3	3	Soleus
Me3	0.768	23.5483	19.5331	21.6613	22.3871	23.2705	21.1543	21.6613	22.3871	0.725805	3	3	Soleus
Mrpl10	0.887	19.9924	18.8089	21.6828	18.8587	20.7022	21.6085	19.9924	20.7022	0.709742	1	1	-
Gm9803	0	19.25	18.0687	20.7712	18.685	22.2093	19.9388	19.25	19.9388	0.688875	1	1	-
Sh3bp1	0.566	22.6392	24.0092	19.2227	19.5182	23.9143	23.3171	22.6392	23.3171	0.677885	2	2	Soleus
Mpc1	0.061	27.0025	26.3378	27.4254	27.444	27.6756	27.9336	27.0025	27.6756	0.673092	3	3	Soleus
Tmem126a	0	21.8011	18.3611	21.245	20.6742	22.9103	21.9147	21.245	21.9147	0.66968	2	3	Soleus
Lrpprc	0.986	24.2575	23.7882	25.4409	24.9193	24.9053	25.1072	24.2575	24.9193	0.661804	3	3	Soleus
Myl1	0	19.2986	18.5544	19.4832	18.8564	21.533	19.9602	19.2986	19.9602	0.66157	0	1	-
Eci1	0.991	26.1581	22.2021	26.6969	24.7716	26.7814	27.381	26.1581	26.7814	0.623274	3	3	Soleus
Ak1	0	19.5322	19.104	19.3881	19.9835	21.6025	19.8276	19.3881	19.9835	0.595392	0	1	-
Aldh2	0.999	24.0449	24.4064	25.4069	24.1742	24.9704	25.5259	24.4064	24.9704	0.564013	3	3	Soleus
Cpt2	0.85	24.1922	24.9264	26.0961	25.2072	25.5516	25.4776	24.9264	25.4776	0.551172	3	3	Soleus
Acadsb	0.74	22.5716	21.6377	21.5261	21.8263	22.3472	22.1855	21.6377	22.1855	0.547832	3	3	Soleus
Timm44	0.996	20.2943	16.8401	20.3271	19.551	21.9827	20.8413	20.2943	20.8413	0.546928	2	2	Soleus
Synpo2	0	19.3687	17.739	19.6292	20.6484	18.8998	19.9127	19.3687	19.9127	0.543959	0	3	Soleus
Ethe1	0.993	19.9366	19.401	20.2013	19.1993	23.2683	20.4599	19.9366	20.4599	0.523344	0	1	-
Atp5md	0.01	27.094	25.9376	27.5096	27.2735	27.6081	27.6096	27.094	27.6081	0.514082	3	3	Soleus
Cox7a2	0.994	22.7649	23.2656	24.1777	23.0508	24.1839	23.6887	23.2656	23.6887	0.423122	3	3	Soleus
Slc25a11	0.004	23.8085	23.9287	24.9412	23.8393	24.7649	24.3474	23.9287	24.3474	0.418755	3	3	Soleus
4930407I10Rik	0	24.7838	24.0363	21.7442	24.4484	24.6798	19.3352	24.0363	24.4484	0.412115	2	2	Soleus
Ndufa10	0.997	26.1084	20.8406	25.8413	25.66	26.2439	26.6764	25.8413	26.2439	0.402687	3	3	Soleus
Agl	0.015	19.5357	17.8402	19.4884	19.7776	19.8841	20.1725	19.4884	19.8841	0.395624	0	2	Soleus
Mtatp8	0	23.2339	21.3495	23.6208	22.6252	23.6056	23.697	23.2339	23.6056	0.371664	3	3	Soleus
Mmaa	0.557	22.9824	19.7149	22.0356	22.4038	22.6467	22.3726	22.0356	22.4038	0.368248	2	3	Soleus
Tpm1	0	19.7504	19.2296	20.1803	18.6657	20.1124	21.8807	19.7504	20.1124	0.362051	0	3	Soleus
Crat	0.008	25.3706	25.1449	26.0982	25.7098	26.2398	25.4483	25.3706	25.7098	0.339127	3	3	Soleus
Hspe1	0.05	26.4615	27.0481	27.6833	27.0574	27.3368	27.9706	27.0481	27.3368	0.28867	3	3	Soleus
Lonp1	0.828	23.8045	23.8231	24.5509	24.1019	23.9797	24.2886	23.8231	24.1019	0.278816	3	3	Soleus
H2-Ke6	0	23.0964	23.246	23.4099	23.8197	23.0712	23.5224	23.246	23.5224	0.276424	3	3	Soleus
Pygm	0.032	19.0583	18.895	19.593	19.2926	18.5197	20.7183	19.0583	19.2926	0.234245	2	0	-
Acat1	0.542	26.3328	26.3565	26.4649	26.1904	26.5709	27.1372	26.3565	26.5709	0.214375	3	3	Soleus
Pygb	0.008	20.4993	18.5283	20.1121	18.0999	20.2879	20.3092	20.1121	20.2879	0.175777	0	1	-
Hibch	0.88	21.7324	22.3289	22.6987	22.3309	22.4582	22.6247	22.3289	22.4582	0.129284	3	3	Soleus
Fxn	0.996	23.1333	23.7851	24.0763	23.9031	24.1329	23.4919	23.7851	23.9031	0.118015	3	3	Soleus
Pdk2	0.991	25.6549	26.8223	26.448	26.1804	26.5643	27.2731	26.448	26.5643	0.116297	3	3	Soleus
Mrpl46	0.764	24.0499	24.1043	24.2155	23.9114	24.1345	24.3314	24.1043	24.1345	0.0302086	3	3	Soleus
Hadha	0.994	26.703	26.7561	27.3802	26.5866	26.7763	27.1546	26.7561	26.7763	0.0202389	3	3	Soleus
Cs	0.995	28.1475	28.8572	28.7572	28.5392	28.7755	29.2438	28.7572	28.7755	0.0182533	3	3	Soleus
Mrpl12	1	23.1891	23.0847	22.829	23.4109	23.0215	22.4726	23.0847	23.0215	-0.0632534	3	3	Heart
Idh1	0	24.9661	24.3452	25.8005	23.8846	24.8947	24.9015	24.9661	24.8947	-0.0713387	3	3	Heart
Etfa	0.996	26.8145	27.2644	27.7748	26.7949	27.1719	27.5071	27.2644	27.1719	-0.0924988	3	3	Heart
Acaa2	0.989	25.6012	24.3108	25.8203	24.7484	25.4899	25.4831	25.6012	25.4831	-0.118063	3	3	Heart
Gstk1	0.01	24.2009	21.7343	24.1018	23.5897	24.125	23.9758	24.1018	23.9758	-0.125988	3	3	Heart
Idh3g	0.566	26.2354	26.2392	26.9854	25.9132	26.1125	26.7213	26.2392	26.1125	-0.126675	3	3	Heart
Cox5b	1	27.2382	27.7128	27.8	27.3893	27.5422	27.8311	27.7128	27.5422	-0.17061	3	3	Heart
Ndufa9	0.015	24.1935	24.8571	24.8989	24.8145	24.6721	24.2662	24.8571	24.6721	-0.184973	3	3	Heart
Ckmt2	0.963	20.2987	19.8771	22.8447	22.6861	20.1068	19.6138	20.2987	20.1068	-0.191875	3	1	Heart
Ogdh	0.992	26.8104	23.2312	27.0624	26.1828	26.6133	26.7217	26.8104	26.6133	-0.197054	3	3	Heart
Ndufab1	0.293	27.5914	28.3096	28.0982	27.4305	27.8591	28.3339	28.0982	27.8591	-0.239096	3	3	Heart
Trap1	0.863	24.5537	21.8081	25.0219	24.282	24.2404	24.5503	24.5537	24.282	-0.271656	3	3	Heart
Cdnf	0	25.5463	23.3966	26.9738	25.245	26.1891	24.9116	25.5463	25.245	-0.301229	3	3	Heart
Pgam2	0.097	20.6126	17.692	21.2003	20.3099	22.1043	19.4204	20.6126	20.3099	-0.302755	0	1	-
Grpel1	0.998	24.1454	22.5828	24.599	23.8227	24.2129	21.2661	24.1454	23.8227	-0.32268	3	3	Heart
Atp5c1	0.897	27.9965	28.7945	28.3611	27.7478	28.0287	28.5984	28.3611	28.0287	-0.332396	3	3	Heart
Idh2	0.862	26.5301	25.6543	26.8628	25.4001	26.1975	26.3821	26.5301	26.1975	-0.332619	3	3	Heart
Cox7a2l	0.958	24.0795	24.3172	25.5857	23.8901	23.9714	24.0963	24.3172	23.9714	-0.345762	3	3	Heart
Cisd3	0.209	20.504	18.7446	22.0325	20.0462	22.6186	20.1282	20.504	20.1282	-0.375776	0	1	-
Clpx	0.681	21.0782	20.807	19.9664	20.3562	21.7974	18.8899	20.807	20.3562	-0.450823	2	2	Heart
Gfm1	0.982	23.6023	23.4615	23.4936	23.0412	23.2428	22.3143	23.4936	23.0412	-0.45241	3	3	Heart
Cyc1	0.793	24.0935	22.2613	23.506	23.5373	22.9174	22.3084	23.506	22.9174	-0.588522	3	3	Heart
Nxpe5	0	26.1955	26.5263	26.3363	25.7035	25.7424	26.0244	26.3363	25.7424	-0.593948	3	3	Heart
Prxl2b	0.117	23.632	22.6213	23.5	22.9021	23.4371	22.6998	23.5	22.9021	-0.597897	3	3	Heart
Fam162a	0.977	28.0792	28.5753	27.7287	27.2727	27.4078	28.0379	28.0792	27.4078	-0.671392	3	3	Heart
Rtn4ip1	0.9	22.4863	22.8363	22.6614	21.9583	22.0397	21.9847	22.6614	21.9847	-0.676743	3	3	Heart
Vars2	0.039	21.5788	21.6957	21.0856	21.0678	20.8996	20.1614	21.5788	20.8996	-0.679211	3	2	Heart
Clpp	0.824	23.0967	21.6433	24.0479	22.1078	23.3117	22.3935	23.0967	22.3935	-0.703121	3	3	Heart
Cbr4	0.059	24.7422	24.4371	24.5692	23.728	24.4337	23.8639	24.5692	23.8639	-0.705229	3	3	Heart
Eci2	0.284	24.6052	25.2368	25.2697	24.7065	24.5117	23.6656	25.2368	24.5117	-0.725101	3	3	Heart
Dnaja3	0.329	23.8784	23.4793	23.9328	22.7987	23.1409	23.8135	23.8784	23.1409	-0.737476	3	3	Heart
Pmpca	0.992	21.7429	21.2483	21.7953	20.8696	21.1083	20.7366	21.7429	20.8696	-0.873295	3	3	Heart
Mpc2	0.154	24.8017	25.2571	25.3376	24.2219	25.1878	24.377	25.2571	24.377	-0.880037	3	3	Heart
Immt	0.546	28.6706	29.3851	29.3895	28.4119	28.4197	29.5192	29.3851	28.4197	-0.965443	3	3	Heart
Ech1	0.993	25.1575	24.6264	25.761	23.774	24.1642	24.1703	25.1575	24.1642	-0.993317	3	3	Heart
3110001I22Rik	0.055	23.2112	23.2836	22.948	21.9303	22.1195	22.2123	23.2112	22.1195	-1.09165	3	2	Heart
Afg3l2	0.505	23.4711	23.3611	20.3197	19.3854	22.9582	22.228	23.3611	22.228	-1.13313	2	2	Heart
Acss1	0.962	25.0051	20.8703	24.9515	20.7762	24.055	23.728	24.9515	23.728	-1.22347	3	3	Heart
Sdhb	0.619	24.6295	23.5405	24.8376	23.1549	24.3423	23.4	24.6295	23.4	-1.22952	3	3	Heart
Mmut	0.833	22.6256	22.6118	22.2341	20.3098	21.2283	21.2619	22.6118	21.2283	-1.38346	3	3	Heart
Myom2	0.105	20.1024	17.1283	21.1733	18.7095	18.2784	21.216	20.1024	18.7095	-1.39292	0	1	-
Frem1	0	22.8851	20.4422	21.2283	18.8605	19.8046	20.3215	21.2283	19.8046	-1.42374	3	2	Heart
Nfs1	0.99	21.672	18.4546	21.5526	18.3861	22.2869	20.0791	21.5526	20.0791	-1.47346	2	1	Heart
Uqcrq	0.176	27.12	23.773	26.8637	25.3782	25.9225	24.8539	26.8637	25.3782	-1.48554	3	3	Heart
Atp5mg	0.727	25.3786	24.5227	25.1535	23.3356	25.0835	23.614	25.1535	23.614	-1.53957	3	3	Heart
Ttn	0	20.8074	17.9897	20.7852	19.4116	19.0953	18.5208	20.7852	19.0953	-1.68997	0	3	-
Pdlim7	0	20.726	22.369	21.2424	18.9997	19.2903	21.5084	21.2424	19.2903	-1.95207	3	0	Heart
Ndufaf2	0.235	24.7476	17.8042	23.205	21.5982	20.7395	19.9198	23.205	20.7395	-2.46549	2	2	Heart
Hba-a1	0	27.4714	21.8487	26.1477	18.2411	23.589	24.159	26.1477	23.589	-2.55869	3	2	Heart
Ptcd2	0.507	22.0655	22.6087	22.3756	19.5337	19.9603	19.8047	22.3756	19.8047	-2.57083	3	0	Heart
Vwa8	0.892	22.4579	21.9836	23.4664	19.6855	19.5166	19.9514	22.4579	19.6855	-2.77244	3	3	Heart
Spr	0.022	22.8387	22.893	23.5133	19.4184	19.7796	21.3417	22.893	19.7796	-3.1134	3	0	Heart
Ptcd3	0.969	23.6929	25.3369	20.0812	19.3231	20.1134	21.2252	23.6929	20.1134	-3.57943	2	0	Heart
Aldh1b1	0.891	23.4937	22.8809	23.9816	19.6428	19.2862	20.2953	23.4937	19.6428	-3.85093	3	0	Heart
Hbb-bs	0	24.136	21.8486	24.3932	19.8379	20.0706	21.1049	24.136	20.0706	-4.06538	3	3	Heart

## Sheet: TA muscle vs. Soleus imputed
		Normalized mass Intensity with imputed value (by Perseus)
Gene name	MitoFates Probability	TA rep-1	TA rep-2	TA rep-3	Soleus rep-1	Soleus rep-2	Soleus rep-3	TA median	Soleus median	FC (Soleus/TA)	TA Reprodu.	Soleus Reprodu.	Tissue
Tnnt1	0	20.7428	20.6659	20.3796	25.0856	26.4634	28.2029	20.6659	26.4634	5.79751	0	3	Soleus
Myh7	0	20.3013	20.2004	20.7197	25.0722	25.6967	27.4075	20.3013	25.6967	5.39537	1	3	Soleus
Bdh1	0.999	19.6983	22.101	21.1585	26.2426	25.8586	26.2007	21.1585	26.2007	5.04221	1	3	Soleus
Myh2	0	21.5804	20.9052	21.7982	25.582	25.1324	26.7045	21.5804	25.582	4.00167	1	3	Soleus
Idh1	0	20.6794	20.9462	22.4558	23.8846	24.8947	24.9015	20.9462	24.8947	3.94852	0	3	Soleus
Mtco1	0.022	20.3538	25.7246	21.4809	19.6461	25.2771	25.8369	21.4809	25.2771	3.79616	1	2	Soleus
Acss1	0.962	20.1348	20.7773	21.7523	20.7762	24.055	23.728	20.7773	23.728	2.95072	2	3	Soleus
Myoz2	0.014	19.9221	21.1515	21.3085	23.7396	23.939	25.9163	21.1515	23.939	2.78744	0	3	Soleus
Idh2	0.862	23.4477	23.3639	24.2148	25.4001	26.1975	26.3821	23.4477	26.1975	2.74973	3	3	Soleus
Gcdh	0.999	20.2498	22.3767	20.4739	19.9542	23.012	23.0279	20.4739	23.012	2.53808	1	2	Soleus
Nnt	0.98	24.0157	24.4941	24.8259	25.3914	26.8508	27.1364	24.4941	26.8508	2.35666	3	3	Soleus
Ndufv2	0.993	21.3695	21.5879	21.7495	22.154	24.6362	23.8787	21.5879	23.8787	2.29074	1	3	Soleus
Ndufa7	0.682	22.4943	23.3568	24.7919	25.001	25.4135	25.6149	23.3568	25.4135	2.05668	3	3	Soleus
Gcsh	0.767	21.0199	23.8235	21.8428	20.9693	23.6541	24.0546	21.8428	23.6541	1.81132	2	3	Soleus
Mmaa	0.557	19.5592	21.025	20.6005	22.4038	22.6467	22.3726	20.6005	22.4038	1.80335	0	3	Soleus
Coq7	0.978	20.2943	21.0645	20.8488	21.6418	22.9041	22.5286	20.8488	22.5286	1.67982	1	3	Soleus
Pdk1	0.993	20.071	21.8172	23.5512	22.7587	23.5207	23.4311	21.8172	23.4311	1.6139	3	3	Soleus
Ldhb	0	20.3498	21.5688	20.7002	22.3045	19.8871	23.501	20.7002	22.3045	1.60427	0	2	Soleus
Pdlim1	0	20.4541	20.4251	21.5456	21.8848	20.9208	23.4462	20.4541	21.8848	1.4307	0	2	Soleus
Ech1	0.993	22.6102	22.7675	23.2705	23.774	24.1642	24.1703	22.7675	24.1642	1.3967	3	3	Soleus
Ndufv3	0.024	21.6217	23.3945	22.9192	23.4918	24.2889	24.8997	22.9192	24.2889	1.36968	3	3	Soleus
Cox7a2l	0.958	22.6634	23.3751	22.1408	23.8901	23.9714	24.0963	22.6634	23.9714	1.30802	2	3	Soleus
Parl	0.224	20.5373	22.1981	20.822	20.538	22.0913	22.1402	20.822	22.0913	1.26929	2	3	Soleus
Acadsb	0.74	20.212	21.334	20.9308	21.8263	22.3472	22.1855	20.9308	22.1855	1.25467	1	3	Soleus
Acaa2	0.989	24.2666	24.1114	24.7764	24.7484	25.4899	25.4831	24.2666	25.4831	1.21653	3	3	Soleus
Acat1	0.542	25.4585	25.4213	26.4012	26.1904	26.5709	27.1372	25.4585	26.5709	1.11242	3	3	Soleus
Gstk1	0.01	22.8955	22.8329	23.8294	23.5897	24.125	23.9758	22.8955	23.9758	1.08033	3	3	Soleus
Bckdha	0.981	22.9037	23.0376	24.2669	23.1364	24.0856	24.2392	23.0376	24.0856	1.04797	3	3	Soleus
Hspd1	0.994	23.7815	24.6517	25.2109	23.1521	25.6996	26.277	24.6517	25.6996	1.04787	3	3	Soleus
Mmut	0.833	20.187	18.6059	21.4017	20.3098	21.2283	21.2619	20.187	21.2283	1.04136	2	3	Soleus
Ndufb3	0.048	19.8255	20.5442	20.952	23.31	21.5477	20.0644	20.5442	21.5477	1.00349	3	3	Soleus
Oat	0.996	22.956	22.9425	23.732	22.0196	24.0822	23.9082	22.956	23.9082	0.95216	3	3	Soleus
Acadl	0.999	22.4721	23.2488	23.4171	22.2385	24.917	24.1994	23.2488	24.1994	0.950634	3	3	Soleus
Oxct1	0.967	25.0535	25.2849	26.0784	25.9819	26.2133	26.5393	25.2849	26.2133	0.928324	3	3	Soleus
Atp5pf	0.988	24.0578	25.4506	25.7736	24.9074	26.3729	26.9564	25.4506	26.3729	0.922308	3	3	Soleus
Gfm2	0.143	20.0334	23.5188	21.8353	22.7403	22.9063	20.6815	21.8353	22.7403	0.905012	1	2	Soleus
Hadha	0.994	25.8768	25.7523	26.7529	26.5866	26.7763	27.1546	25.8768	26.7763	0.899532	3	3	Soleus
Ndufb8	0.987	21.5104	23.5428	23.373	22.7552	24.8855	24.2319	23.373	24.2319	0.858932	3	3	Soleus
Acadm	0.649	24.3165	25.6512	25.4834	23.9618	26.2931	26.8443	25.4834	26.2931	0.80969	3	3	Soleus
Cpt2	0.85	24.6791	24.6838	25.6727	25.2072	25.5516	25.4776	24.6838	25.4776	0.793858	3	3	Soleus
Aldh2	0.999	22.7258	24.2083	25.2024	24.1742	24.9704	25.5259	24.2083	24.9704	0.762117	3	3	Soleus
Pccb	0.953	23.0963	23.6423	21.3182	22.5211	23.754	23.9144	23.0963	23.754	0.657675	2	3	Soleus
Aldh6a1	0.605	22.3597	23.0071	24.2039	23.3353	24.1847	23.6175	23.0071	23.6175	0.610407	3	3	Soleus
Cox5a	0.998	26.5442	26.7184	27.8047	26.494	27.3259	27.6413	26.7184	27.3259	0.607569	3	3	Soleus
Ndufs7	0.95	23.6651	22.8583	24.7237	24.2154	24.6815	24.2322	23.6651	24.2322	0.567139	3	3	Soleus
Uqcrfs1	0.991	23.8837	23.9191	24.9926	23.8791	24.4556	24.5499	23.9191	24.4556	0.536438	3	3	Soleus
Dmac2l	0.12	20.5062	21.698	22.6632	20.1011	22.2296	22.4093	21.698	22.2296	0.531578	2	2	Soleus
Ndufb4	0	20.2121	23.4032	24.3264	23.7927	23.908	24.2185	23.4032	23.908	0.504753	2	3	Soleus
Pdk4	0.929	24.4453	24.2609	25.4104	24.5164	25.1339	24.9228	24.4453	24.9228	0.477535	3	3	Soleus
Uqcrb	0.126	25.3705	26.6645	26.3922	25.1862	26.8576	27.0738	26.3922	26.8576	0.465399	3	3	Soleus
Mt-Cyb	0.035	22.6751	22.0784	23.2749	23.1396	23.4815	22.6489	22.6751	23.1396	0.464409	3	3	Soleus
Ssbp1	0.996	22.3299	23.4001	23.2869	22.6386	23.7444	24.1711	23.2869	23.7444	0.457443	3	3	Soleus
Coq8a	0.005	26.9687	27.0756	28.1814	27.3033	27.5161	28.481	27.0756	27.5161	0.440479	3	3	Soleus
Cox7a2	0.994	24.102	22.4936	23.2511	23.0508	24.1839	23.6887	23.2511	23.6887	0.437613	3	3	Soleus
Actn2	0	23.9146	24.7491	25.6179	24.5959	25.1844	27.0073	24.7491	25.1844	0.435297	3	3	Soleus
Acad12	0.732	24.2452	24.0666	25.2586	24.3846	24.7876	24.675	24.2452	24.675	0.429733	3	3	Soleus
Rtn4ip1	0.9	20.7255	21.9843	21.566	21.9583	22.0397	21.9847	21.566	21.9847	0.418699	0	3	Soleus
Sod2	0.983	23.5459	23.6066	24.2967	23.5741	24.0098	24.1254	23.6066	24.0098	0.403259	3	3	Soleus
Echs1	0.946	20.3504	22.3503	23.1579	20.9841	22.7355	23.0805	22.3503	22.7355	0.385237	2	3	Soleus
Acadvl	0.988	25.7169	25.987	26.4791	25.5551	26.3657	26.4495	25.987	26.3657	0.378765	3	3	Soleus
Hadhb	0.99	24.6871	25.3007	25.4603	25.281	26.5151	25.6776	25.3007	25.6776	0.376909	3	3	Soleus
Pdhb	0.998	26.7242	28.3176	27.7794	27.8327	28.4057	28.1434	27.7794	28.1434	0.364021	3	3	Soleus
Mrpl39	0.995	24.9132	24.7323	23.6708	25.0207	25.1522	25.0693	24.7323	25.0693	0.337065	3	3	Soleus
Nxpe5	0	25.4098	25.2688	26.0919	25.7035	25.7424	26.0244	25.4098	25.7424	0.332561	3	3	Soleus
Eci1	0.991	25.4023	26.4514	26.973	24.7716	26.7814	27.381	26.4514	26.7814	0.329994	3	3	Soleus
Coq5	0.878	24.7364	24.8493	25.6341	24.8484	25.2619	25.1755	24.8493	25.1755	0.326212	3	3	Soleus
Mcu	0.253	23.0876	22.9961	23.5572	23.3025	23.4073	23.9074	23.0876	23.4073	0.319654	3	3	Soleus
Aco2	0.996	26.66	26.9885	27.3966	26.2358	27.299	27.3731	26.9885	27.299	0.310455	3	3	Soleus
Ndufaf2	0.235	20.8509	20.0077	21.5023	21.5982	20.7395	21.1596	20.8509	21.1596	0.308708	1	2	Soleus
Dnajc30	0.789	20.887	22.5867	23.9027	22.8893	22.7435	23.6211	22.5867	22.8893	0.302691	2	3	Soleus
Cdnf	0	24.971	24.5698	26.0136	25.245	26.1891	24.9116	24.971	25.245	0.274094	3	3	Soleus
Prdx3	0.996	26.1496	27.3934	27.5888	22.4945	27.6662	27.911	27.3934	27.6662	0.272713	3	3	Soleus
1700021F05Rik	Error_uniprot	21.7294	22.9049	23.1634	22.3931	23.1678	23.465	22.9049	23.1678	0.26288	3	3	Soleus
Cox4i1	0.998	26.1247	26.9925	27.3788	25.4881	27.2409	27.5647	26.9925	27.2409	0.248444	3	3	Soleus
Iscu	0.997	21.4355	21.8004	22.5283	21.6417	22.0278	22.222	21.8004	22.0278	0.227453	2	3	Soleus
Sucla2	0.951	24.2546	24.9	25.3668	24.4208	25.1204	25.2147	24.9	25.1204	0.220396	3	3	Soleus
Sdha	0.956	25.3296	25.8061	26.4652	25.3216	26.02	26.1333	25.8061	26.02	0.213911	3	3	Soleus
Cox7a1	0.982	22.5231	23.1143	23.4439	23.3232	23.1887	23.825	23.1143	23.3232	0.208872	3	3	Soleus
Prxl2b	0.117	24.7252	21.3178	22.7001	22.9021	23.4371	22.6998	22.7001	22.9021	0.201929	1	3	Soleus
Hspa9	0.976	25.6228	25.4804	26.4783	25.3689	25.8138	26.1345	25.6228	25.8138	0.191032	3	3	Soleus
Csrp3	0.006	20.5095	20.583	21.52	20.133	20.7655	22.4687	20.583	20.7655	0.182505	0	2	Soleus
Grpel1	0.998	23.6591	22.5311	24.7459	23.8227	24.2129	21.2661	23.6591	23.8227	0.163597	3	3	Soleus
Bckdk	0.996	22.4351	22.3015	23.1645	22.596	23.1539	21.9182	22.4351	22.596	0.160864	3	3	Soleus
Got2	0.991	26.7972	26.5746	27.6141	26.739	26.9551	27.5264	26.7972	26.9551	0.157911	3	3	Soleus
Hspe1	0.05	27.0975	27.1923	28.1988	27.0574	27.3368	27.9706	27.1923	27.3368	0.144461	3	3	Soleus
Uqcrc1	0.837	28.5563	28.6316	29.3266	27.8588	28.7748	29.4072	28.6316	28.7748	0.143106	3	3	Soleus
Mrpl46	0.764	23.9941	24.2989	23.8752	23.9114	24.1345	24.3314	23.9941	24.1345	0.140364	3	3	Soleus
Letm1	0.996	24.0943	24.7751	24.6201	24.6341	24.7566	25.0773	24.6201	24.7566	0.136513	3	3	Soleus
Tufm	0.988	24.7509	25.0908	25.5772	24.1145	25.4286	25.2189	25.0908	25.2189	0.128117	3	3	Soleus
Dlat	0.953	22.2587	22.3982	23.515	22.5254	23.163	20.506	22.3982	22.5254	0.127226	3	3	Soleus
Fam210a	0.622	23.1726	25.8736	26.5803	25.4921	25.9922	26.0723	25.8736	25.9922	0.118649	3	3	Soleus
Cox7c	0.821	28.9541	29.6125	30.0304	28.7686	29.7303	30.3938	29.6125	29.7303	0.117844	3	3	Soleus
Dbt	0.974	21.4347	23.1246	22.5326	20.5695	22.9719	22.6322	22.5326	22.6322	0.0995617	3	3	Soleus
Stoml2	0.994	21.2982	21.0118	22.2905	21.4208	21.3914	20.5756	21.2982	21.3914	0.0931587	3	3	Soleus
Atp5a1	0	28.7198	28.5635	29.5402	28.5191	28.7995	29.5671	28.7198	28.7995	0.0796528	3	3	Soleus
Ndufa12	0.399	25.165	25.2996	25.2368	24.581	25.4639	25.3023	25.2368	25.3023	0.0654144	3	3	Soleus
Hibch	0.88	22.2562	22.3975	22.9409	22.3309	22.4582	22.6247	22.3975	22.4582	0.0606899	3	3	Soleus
Bphl	0.938	23.0543	24.4097	24.1768	23.267	24.4182	24.2357	24.1768	24.2357	0.0588989	3	3	Soleus
Pdhx	0.004	21.7165	20.7401	23.1407	21.767	21.7912	20.1038	21.7165	21.767	0.0504417	2	2	Soleus
Slc25a3	0.978	25.1814	24.6532	25.8919	25.2212	25.4643	25.1591	25.1814	25.2212	0.0397854	3	3	Soleus
Etfa	0.996	27.1535	27.1183	27.5983	26.7949	27.1719	27.5071	27.1535	27.1719	0.0184212	3	3	Soleus
Fhl1	0.004	19.7748	23.1316	22.8019	19.1479	22.7846	23.831	22.8019	22.7846	-0.017252	2	3	TA
Pptc7	0.592	22.4103	21.8135	23.3838	21.6842	22.6784	22.3925	22.4103	22.3925	-0.0178013	3	3	TA
Fh	1	25.7331	26.6163	27.534	26.1642	26.5861	27.2103	26.6163	26.5861	-0.0301991	3	3	TA
Mpc1	0.061	27.7111	27.2208	28.2177	27.444	27.6756	27.9336	27.7111	27.6756	-0.0355358	3	3	TA
Clpp	0.824	22.459	21.7574	24.0519	22.1078	23.3117	22.3935	22.459	22.3935	-0.0654087	3	3	TA
Atp5po	0.995	30.1413	30.1355	30.9422	30.0581	29.9779	30.4837	30.1413	30.0581	-0.0832405	3	3	TA
Eci2	0.284	24.4945	24.6003	25.3625	24.7065	24.5117	23.6656	24.6003	24.5117	-0.0886669	3	3	TA
Pcca	0.972	24.96	25.1526	25.6738	24.6762	25.055	25.5715	25.1526	25.055	-0.0976295	3	3	TA
Pdha1	1	26.0323	25.9681	26.9251	25.2487	25.9245	26.0594	26.0323	25.9245	-0.107813	3	3	TA
Atp5pd	0.073	26.8839	27.6054	28.0456	26.3561	27.4874	27.5796	27.6054	27.4874	-0.117928	3	3	TA
Atp5f1b	0.964	29.5442	30.0246	30.8642	29.7761	29.8965	30.7681	30.0246	29.8965	-0.128098	3	3	TA
Trap1	0.863	24.4173	24.0585	25.36	24.282	24.2404	24.5503	24.4173	24.282	-0.135296	3	3	TA
Mybpc1	0	26.1616	26.4643	27.0814	26.1788	26.325	26.4816	26.4643	26.325	-0.139296	3	3	TA
Ndufa2	0.286	28.7377	28.705	29.4011	28.3812	28.5984	29.0393	28.7377	28.5984	-0.139326	3	3	TA
Dnaja3	0.329	23.2869	23.1925	23.8601	22.7987	23.1409	23.8135	23.2869	23.1409	-0.145929	3	3	TA
Cs	0.995	28.9277	28.8165	29.6938	28.5392	28.7755	29.2438	28.9277	28.7755	-0.152264	3	3	TA
Atp5md	0.01	27.7785	27.3573	28.4422	27.2735	27.6081	27.6096	27.7785	27.6081	-0.170465	3	3	TA
Atp5pb	0.986	24.5343	24.4217	24.9566	24.1996	24.504	24.3603	24.5343	24.3603	-0.174042	3	3	TA
Suclg1	0.94	24.3345	24.3465	25.1536	23.7217	24.1638	24.3045	24.3465	24.1638	-0.182659	3	3	TA
Ndufaf3	0.453	21.0559	22.6328	23.0287	20.7199	22.4448	22.4586	22.6328	22.4448	-0.188053	2	3	TA
Cox5b	1	27.7512	27.5987	28.3847	27.3893	27.5422	27.8311	27.7512	27.5422	-0.209055	3	3	TA
Ndufs8	0.891	20.5909	22.4321	22.4331	20.1103	22.2124	25.2128	22.4321	22.2124	-0.219698	2	2	TA
Atp5f1d	0.985	22.3158	22.8299	22.453	20.6722	22.2235	22.5102	22.453	22.2235	-0.229548	3	3	TA
Cbr4	0.059	24.0983	23.4763	24.6565	23.728	24.4337	23.8639	24.0983	23.8639	-0.234337	3	3	TA
Ndufab1	0.293	27.9204	28.1077	28.9621	27.4305	27.8591	28.3339	28.1077	27.8591	-0.248604	3	3	TA
Mrpl12	1	23.2851	22.585	23.4605	23.4109	23.0215	22.4726	23.2851	23.0215	-0.26367	3	3	TA
Sh3bp1	0.566	23.3788	23.614	25.1389	19.7458	23.9143	23.3171	23.614	23.3171	-0.296957	3	2	TA
Ndufa10	0.997	26.3774	26.542	27.501	25.66	26.2439	26.6764	26.542	26.2439	-0.298061	3	3	TA
Tfam	0.654	20.6969	22.8634	23.0032	20.8394	22.9196	22.5612	22.8634	22.5612	-0.302191	3	3	TA
Crat	0.008	26.0299	25.6044	26.3146	25.7098	26.2398	25.4483	26.0299	25.7098	-0.320103	3	3	TA
Zadh2	0.325	21.775	22.0729	23.0703	21.4131	21.7525	21.8542	22.0729	21.7525	-0.320402	3	3	TA
Lrpprc	0.986	25.2536	25.1418	26.2026	24.9193	24.9053	25.1072	25.2536	24.9193	-0.334246	3	3	TA
Immt	0.546	28.7634	28.6867	29.7625	28.4119	28.4197	29.5192	28.7634	28.4197	-0.343752	3	3	TA
Ndufv1	0.999	22.9294	22.8421	23.6798	22.5807	23.202	20.2269	22.9294	22.5807	-0.348669	3	2	TA
Idh3a	0.979	26.13	26.5323	27.0368	25.0719	26.1727	26.6062	26.5323	26.1727	-0.359638	3	3	TA
Fam162a	0.977	27.771	27.1944	28.1701	27.2727	27.4078	28.0379	27.771	27.4078	-0.363152	3	3	TA
Ndufs1	0.98	25.255	26.4022	26.0711	24.6765	26.1036	25.7051	26.0711	25.7051	-0.365982	3	3	TA
Ndufa6	0.875	26.5446	27.2974	27.8897	25.662	26.9273	27.5906	27.2974	26.9273	-0.370113	3	3	TA
Ldhd	0.751	23.5754	22.4671	23.8077	23.3908	23.1846	22.5006	23.5754	23.1846	-0.390772	3	3	TA
Pdk2	0.991	26.6861	26.9756	27.7444	26.1804	26.5643	27.2731	26.9756	26.5643	-0.411388	3	3	TA
Idh3b	0.993	27.2313	27.158	28.2441	26.4261	26.809	27.1243	27.2313	26.809	-0.42234	3	3	TA
Abcb7	0.561	22.686	23.5575	23.8089	22.5386	23.4893	23.1265	23.5575	23.1265	-0.431	3	3	TA
Oxld1	0.958	20.8929	20.1082	21.406	20.4569	20.2701	22.036	20.8929	20.4569	-0.435982	0	2	-
Gfm1	0.982	23.2764	23.4801	24.6872	23.0412	23.2428	22.3143	23.4801	23.0412	-0.43891	3	3	TA
Acad8	0.99	24.6616	24.7683	25.3866	24.3261	24.3614	24.2911	24.7683	24.3261	-0.442177	3	3	TA
Ndufs3	0.973	22.6184	23.0983	23.2143	21.2702	22.6455	22.6774	23.0983	22.6455	-0.452749	3	3	TA
Ogdh	0.992	27.0695	26.8248	27.6995	26.1828	26.6133	26.7217	27.0695	26.6133	-0.456184	3	3	TA
Ndufaf4	0.169	22.1443	22.6636	23.1481	21.9469	22.7925	22.1893	22.6636	22.1893	-0.474268	3	3	TA
Atp5c1	0.897	28.5041	28.4751	29.3885	27.7478	28.0287	28.5984	28.5041	28.0287	-0.475376	3	3	TA
Serhl	0.023	22.4888	22.2139	23.5254	22.5527	22.0107	20.7971	22.4888	22.0107	-0.478096	3	2	TA
H2-Ke6	0	24.0051	22.686	24.1008	23.8197	23.0712	23.5224	24.0051	23.5224	-0.482689	3	3	TA
Apobec2	0	21.8801	23.2808	24.4173	22.1555	22.7814	24.5784	23.2808	22.7814	-0.499428	3	3	TA
Uqcc2	0.029	21.7741	21.5711	22.6524	19.6275	21.6716	21.274	21.7741	21.274	-0.500113	3	2	TA
Pmpca	0.992	20.934	21.3742	22.646	20.8696	21.1083	20.7366	21.3742	20.8696	-0.504606	1	3	-
Mdh2	0.999	28.2543	28.6331	28.9125	26.7927	28.3806	28.1235	28.6331	28.1235	-0.509607	3	3	TA
Coq10a	0.541	26.2138	25.9016	26.9264	25.2732	25.7028	25.7216	26.2138	25.7028	-0.510983	3	3	TA
Lonp1	0.828	24.6131	24.6457	24.5384	24.1019	23.9797	24.2886	24.6131	24.1019	-0.511189	3	3	TA
Cyc1	0.793	24.059	23.0073	23.4433	23.5373	22.9174	22.3084	23.4433	22.9174	-0.525806	3	3	TA
Slc25a35	0.006	20.7249	21.3586	21.9781	20.5412	20.8311	21.1488	21.3586	20.8311	-0.527527	2	3	TA
Dld	0.994	24.8755	23.1801	25.1415	20.8038	24.617	24.3132	24.8755	24.3132	-0.562313	3	3	TA
Ndufb9	0.5	25.4269	25.2557	25.8738	24.5775	25.0141	24.8438	25.4269	24.8438	-0.583179	3	3	TA
Tmem126a	0	22.5326	23.2388	22.3348	20.6742	22.9103	21.9147	22.5326	21.9147	-0.617928	2	3	TA
Afg3l2	0.505	23.3529	22.8673	20.5368	19.2422	22.9582	22.228	22.8673	22.228	-0.63933	2	2	TA
Fxn	0.996	24.5553	23.8195	24.9277	23.9031	24.1329	23.4919	24.5553	23.9031	-0.652187	3	3	TA
Dlst	0.999	22.5739	23.041	20.692	21.919	22.7202	20.7914	22.5739	21.919	-0.654928	2	2	TA
Vars2	0.039	21.572	21.7236	21.8789	21.0678	20.8996	21.2532	21.7236	21.0678	-0.655849	3	2	TA
Slc25a11	0.004	25.0067	24.4736	25.4945	23.8393	24.7649	24.3474	25.0067	24.3474	-0.659241	3	3	TA
Auh	0.968	21.3417	23.695	24.2048	20.8242	22.9984	23.198	23.695	22.9984	-0.696602	2	2	TA
Pcx	0.999	23.76	24.7779	24.9234	22.5546	24.0806	24.2557	24.7779	24.0806	-0.697294	3	3	TA
Mipep	0.997	23.2206	23.3794	23.8122	22.6615	22.9419	21.0877	23.3794	22.6615	-0.717859	3	3	TA
Slc25a12	0.004	26.6348	27.1334	27.5985	24.8347	26.524	26.376	27.1334	26.376	-0.757412	3	3	TA
Sdhb	0.619	24.0822	24.1737	25.0054	23.1549	24.3423	23.4	24.1737	23.4	-0.773762	3	3	TA
Uqcrc2	0.997	27.4321	27.643	27.9967	26.6388	27.3023	26.8489	27.643	26.8489	-0.794092	3	3	TA
Ndufaf5	0.983	21.9059	22.2735	22.8432	21.0796	21.5712	21.4574	22.2735	21.4574	-0.816076	3	3	TA
Mtatp8	0	24.4244	24.339	24.7978	22.6252	23.6056	23.697	24.4244	23.6056	-0.818821	3	3	TA
Ndufa9	0.015	25.5052	24.9009	25.9248	24.8145	24.6721	24.2662	25.5052	24.6721	-0.833063	3	3	TA
Gatd3a	0.729	23.431	25.8699	25.6308	21.1796	25.3702	24.7753	25.6308	24.7753	-0.855436	3	3	TA
Pdp1	0.978	22.6532	23.3055	23.6342	21.4513	22.9915	22.4206	23.3055	22.4206	-0.88493	3	3	TA
Iars2	0.325	24.5612	24.8643	25.396	23.9639	24.7151	23.2918	24.8643	23.9639	-0.900446	3	3	TA
4930407I10Rik	0	25.3621	20.6201	26.2159	24.4484	24.6798	21.1643	25.3621	24.4484	-0.913733	2	2	TA
Clpx	0.681	21.3609	20.9448	21.5707	20.3562	21.7974	19.9045	21.3609	20.3562	-1.00475	2	2	TA
3110001I22Rik	0.055	22.9853	22.7156	24.4204	21.9303	22.1195	20.5233	22.9853	21.9303	-1.05508	3	2	TA
Hadh	0.94	26.0869	26.269	25.1578	24.6302	25.838	24.9961	26.0869	24.9961	-1.09083	3	3	TA
Nfs1	0.99	21.8507	21.9428	22.3184	19.3357	22.2869	20.8335	21.9428	20.8335	-1.10935	3	1	TA
Tubb4a	0	23.4997	23.7439	25.3975	22.6304	22.2111	23.4401	23.7439	22.6304	-1.11345	3	3	TA
Myot	0.018	21.6231	23.4775	24.4003	21.8867	22.3289	23.0998	23.4775	22.3289	-1.1486	3	3	TA
Idh3g	0.566	27.2088	27.2932	28.1889	25.9132	26.1125	26.7213	27.2932	26.1125	-1.1807	3	3	TA
Des	0.022	22.5715	23.3139	24.4692	22.1175	21.5279	23.3917	23.3139	22.1175	-1.19638	3	3	TA
Fech	0.003	22.2576	22.8006	22.6593	19.9903	22.9574	21.4407	22.6593	21.4407	-1.21859	3	2	TA
Slc25a4	0.005	27.174	26.7691	27.2013	25.3065	26.9163	25.9052	27.174	25.9052	-1.26879	3	3	TA
Ryr1	0	20.4748	21.5487	23.1162	19.4624	20.2256	20.6011	21.5487	20.2256	-1.32315	2	0	TA
Mpc2	0.154	25.7126	25.2054	26.3857	24.2219	25.1878	24.377	25.7126	24.377	-1.33559	3	3	TA
Vwa8	0.892	20.7265	21.4212	21.0219	19.6855	19.5166	19.9514	21.0219	19.6855	-1.33645	1	3	-
Me3	0.768	23.1263	23.7315	24.3198	22.3871	23.2705	21.1543	23.7315	22.3871	-1.34442	3	3	TA
Tpm1	0	21.5052	23.1332	20.8605	18.6657	20.1124	21.8807	21.5052	20.1124	-1.39279	1	3	-
Frem1	Error_mitofates	20.3173	21.1044	21.7763	18.8605	19.8046	19.6558	21.1044	19.6558	-1.44859	0	2	-
Coq9	0.938	25.3859	25.7466	25.8436	21.2143	25.1808	24.2972	25.7466	24.2972	-1.44938	3	3	TA
Flnc	0	21.7175	22.653	23.7201	20.9346	21.1387	22.7511	22.653	21.1387	-1.51431	3	3	TA
Ptcd2	0.507	21.8583	22.1939	23.2514	19.1584	20.8463	20.6045	22.1939	20.6045	-1.58945	3	0	TA
Timm44	0.996	21.2091	20.696	22.5389	19.551	21.9827	19.0152	21.2091	19.551	-1.65807	1	2	-
Ckmt2	0.963	23.2303	21.4357	23.0551	22.6861	21.0421	21.3458	23.0551	21.3458	-1.70929	3	1	TA
H3f3a	0.092	21.0989	24.1581	24.9592	21.0614	22.3979	23.9833	24.1581	22.3979	-1.76015	2	3	TA
Ca3	0	25.9042	28.188	28.8983	24.8777	26.2306	28.0694	28.188	26.2306	-1.95739	3	3	TA
L2hgdh	0.725	23.4867	24.0211	24.2005	22.0381	23.3586	21.0161	24.0211	22.0381	-1.98295	3	2	TA
Spr	0.022	21.8376	20.1752	23.5886	19.7459	19.8286	20.3638	21.8376	19.8286	-2.00904	2	0	TA
Acta1	0	23.8009	25.3387	25.7605	23.206	23.3256	24.2323	25.3387	23.3256	-2.01311	3	3	TA
Synpo2	0	21.1791	21.928	24.2406	20.6484	18.8998	19.9127	21.928	19.9127	-2.0153	3	3	TA
Atp5mg	0.727	25.7467	24.7932	25.6989	23.3356	25.0835	23.614	25.6989	23.614	-2.08497	3	3	TA
Ldb3	0	26.1044	27.0284	28.4601	24.7452	24.8965	26.557	27.0284	24.8965	-2.1319	3	3	TA
Aldh4a1	0.985	23.9671	22.5621	23.8089	20.9526	22.9064	21.6473	23.8089	21.6473	-2.16161	3	3	TA
Pebp1	0	20.6305	23.7991	22.9698	19.3009	20.7002	22.7122	22.9698	20.7002	-2.26962	2	1	TA
Uqcrq	0.176	28.5363	27.4565	27.6943	25.3782	25.9225	24.8539	27.6943	25.3782	-2.31607	3	3	TA
Macrod1	0.564	21.8616	22.0025	22.7486	19.6397	21.9995	19.193	22.0025	19.6397	-2.36285	3	3	TA
Spryd4	0.409	22.6083	22.1384	22.9573	18.9776	22.603	20.2132	22.6083	20.2132	-2.39515	3	1	TA
Pdlim7	0	21.8204	22.8573	23.9799	20.0582	20.8283	20.2606	22.8573	20.2606	-2.59671	3	0	TA
Eef1a2	0	24.7199	25.601	26.4698	22.6639	22.9363	24.0471	25.601	22.9363	-2.66467	3	3	TA
Mylpf	0.005	28.6043	28.1564	30.727	23.8854	25.9003	27.2245	28.6043	25.9003	-2.70401	3	3	TA
Tmem65	0.924	23.4227	24.7116	22.6704	20.6438	24.9339	19.2927	23.4227	20.6438	-2.77896	3	2	TA
Gpt2	0.953	25.7169	25.3471	26.408	22.924	24.1026	22.6468	25.7169	22.924	-2.79294	3	3	TA
Ampd1	0.016	22.0731	23.2404	24.3834	18.6365	20.3692	21.4403	23.2404	20.3692	-2.8712	3	0	TA
Pgm1	0.069	23.2965	24.4486	25.8204	19.8974	21.515	21.4612	24.4486	21.4612	-2.98737	3	0	TA
Pygb	0.008	22.0304	23.3707	25.7072	19.6783	20.2879	20.5876	23.3707	20.2879	-3.08286	3	1	TA
Myh1	0	28.3715	29.2711	30.0418	25.63	26.1585	27.5716	29.2711	26.1585	-3.11263	3	3	TA
Camk2a	0.012	23.9482	24.2691	25.5689	21.3093	20.4146	21.1383	24.2691	21.1383	-3.13078	3	3	TA
Tnnt3	0	27.0741	27.8688	28.4146	24.3542	24.5287	25.2999	27.8688	24.5287	-3.34012	3	3	TA
Hist1h4a	#N/A	25.1927	26.1344	27.0052	20.5374	22.5939	24.7727	26.1344	22.5939	-3.54057	3	3	TA
Agl	0.015	23.1978	23.4972	24.5275	19.7776	19.8841	21.9543	23.4972	19.8841	-3.61318	3	2	TA
Atp2a1	0	21.2179	23.4272	24.0728	19.7531	20.128	19.8006	23.4272	19.8006	-3.62668	3	0	TA
Hbb-bs	0	21.9176	23.7306	24.0843	19.8379	20.0706	21.1049	23.7306	20.0706	-3.65999	3	3	TA
Acyp2	0.114	20.5049	23.4485	23.6048	19.3663	19.7406	22.4938	23.4485	19.7406	-3.70789	2	1	TA
Neb	0.046	23.4553	24.9826	25.8278	20.3421	21.2225	22.4711	24.9826	21.2225	-3.76012	3	3	TA
Mybpc2	0	22.875	24.8712	25.865	17.978	21.0223	22.4536	24.8712	21.0223	-3.84893	3	3	TA
Ldha	0	24.4126	25.7024	26.7452	21.7165	21.826	22.7724	25.7024	21.826	-3.87631	3	3	TA
Ckm	0	27.7676	29.1218	29.8848	24.0328	25.1701	26.6077	29.1218	25.1701	-3.95171	3	3	TA
Eno3	0.034	24.7365	25.644	27.0483	20.2685	21.5715	23.0286	25.644	21.5715	-4.07254	3	3	TA
Tmem38a	0	23.1234	23.6504	25.0137	19.3558	20.667	19.4638	23.6504	19.4638	-4.18657	3	0	TA
Myoz1	0	23.1131	26.5988	27.2174	20.2732	22.3446	23.6103	26.5988	22.3446	-4.25423	3	3	TA
Aldoa	0.011	27.0357	28.3931	29.1673	23.2344	24.0431	24.4084	28.3931	24.0431	-4.35002	3	3	TA
Hist1h2bp	0	26.9471	27.7008	28.8817	21.8752	23.261	25.8915	27.7008	23.261	-4.43976	3	3	TA
Actg1	0	26.5597	28.3994	27.8855	20.952	23.4453	24.1516	27.8855	23.4453	-4.44023	3	3	TA
Tnnc2	0	24.6026	27.2874	27.3763	19.5715	22.8308	24.687	27.2874	22.8308	-4.45656	3	2	TA
Ttn	0	23.5026	23.5547	24.5166	19.4116	19.0953	18.5208	23.5547	19.0953	-4.45947	3	3	TA
Ptcd3	0.969	23.7097	24.2423	24.7567	19.1917	20.0827	19.7825	24.2423	19.7825	-4.45975	3	0	TA
Abhd11	0.015	21.027	24.264	23.8946	19.4061	19.4288	20.3266	23.8946	19.4288	-4.46574	2	0	TA
Ak1	0	23.0788	24.834	25.9695	19.5926	21.6025	20.3591	24.834	20.3591	-4.47492	3	1	TA
Hba-a1	0	26.6816	28.2028	28.4601	19.3597	23.589	24.159	28.2028	23.589	-4.61378	3	2	TA
Pgam2	0.097	23.0967	24.7452	25.136	18.7115	22.1043	20.033	24.7452	20.033	-4.71214	3	1	TA
Myl1	0	21.9941	25.6674	25.6508	18.6133	21.533	20.9345	25.6508	20.9345	-4.71627	3	1	TA
Pkm	0	25.1392	25.9146	27.0607	20.4493	20.922	20.8918	25.9146	20.8918	-5.02279	3	3	TA
Pygm	0.032	23.1878	24.1643	24.3071	19.485	18.5558	19.0009	24.1643	19.0009	-5.16331	3	0	TA
Myom2	0.105	21.0855	24.1556	24.7945	18.7763	18.2784	20.5136	24.1556	18.7763	-5.37928	3	1	TA
Actn3	0	26.4464	27.3864	27.6221	21.2768	21.9888	22.7281	27.3864	21.9888	-5.39757	3	3	TA
Myh4	0	27.5665	28.5284	29.2927	21.3119	23.1244	23.0615	28.5284	23.0615	-5.46694	3	3	TA

## Sheet: Heart vs. TA muscle imputed
		Normalized mass Intensity with imputed value (by Perseus)
Gene name	MitoFates Probability	Heart rep-1	Heart rep-2	Heart rep-3	TA rep-1	TA rep-2	TA rep-3	Heart median	TA median	FC (TA/Heart)	Heart Reprodu.	TA Reprodu.	Tissue
Myh4	0	19.5747	19.118	21.2205	27.5665	28.5284	29.2927	19.5747	28.5284	8.95379	3	3	TA
Ca3	0	19.3686	18.8164	21.5432	25.9042	28.188	28.8983	19.3686	28.188	8.81937	1	3	TA
Prdx3	0.996	18.682	18.3747	24.7717	26.1496	27.3934	27.5888	18.682	27.3934	8.71141	1	3	TA
Hist1h2bp	#N/A	19.2105	17.9588	20.2931	26.9471	27.7008	28.8817	19.2105	27.7008	8.4903	0	3	TA
Pdhb	0.998	19.3795	18.0273	26.9427	26.7242	28.3176	27.7794	19.3795	27.7794	8.3999	1	3	TA
Aldoa	0.011	20.0844	19.104	23.1399	27.0357	28.3931	29.1673	20.0844	28.3931	8.30871	2	3	TA
Mylpf	0.005	20.4758	18.8089	21.9067	28.6043	28.1564	30.727	20.4758	28.6043	8.12851	2	3	TA
Ldb3	0	18.2038	19.1034	21.1539	26.1044	27.0284	28.4601	19.1034	27.0284	7.925	3	3	TA
Tnnc2	#N/A	19.408	19.3443	20.7023	24.6026	27.2874	27.3763	19.408	27.2874	7.87936	0	3	TA
Actn3	0	19.6312	17.9093	20.5749	26.4464	27.3864	27.6221	19.6312	27.3864	7.75517	1	3	TA
Actg1	0	20.406	18.8361	21.6603	26.5597	28.3994	27.8855	20.406	27.8855	7.4795	1	3	TA
Myoz1	0	19.2986	17.1132	20.5631	23.1131	26.5988	27.2174	19.2986	26.5988	7.30018	1	3	TA
Ckm	0	21.9122	18.0506	22.3507	27.7676	29.1218	29.8848	21.9122	29.1218	7.20957	2	3	TA
Tnnt3	0	20.8509	20.1787	21.6027	27.0741	27.8688	28.4146	20.8509	27.8688	7.01792	3	3	TA
Ldha	#N/A	18.8033	17.8057	19.8112	24.4126	25.7024	26.7452	18.8033	25.7024	6.89901	0	3	TA
Uqcrb	0.126	19.7504	17.3526	24.9744	25.3705	26.6645	26.3922	19.7504	26.3922	6.64183	1	3	TA
Pkm	#N/A	19.3001	18.5383	20.6221	25.1392	25.9146	27.0607	19.3001	25.9146	6.61442	0	3	TA
Myh1	0	22.8675	22.8406	23.3655	28.3715	29.2711	30.0418	22.8675	29.2711	6.40363	3	3	TA
Eef1a2	#N/A	19.2247	18.4282	22.0709	24.7199	25.601	26.4698	19.2247	25.601	6.37631	0	3	TA
Hist1h4a	#N/A	19.7653	19.5929	20.8215	25.1927	26.1344	27.0052	19.7653	26.1344	6.36911	0	3	TA
Cox4i1	0.998	20.8634	19.4874	26.1855	26.1247	26.9925	27.3788	20.8634	26.9925	6.12905	2	3	TA
Ndufs1	0.98	19.9533	17.6027	25.6552	25.255	26.4022	26.0711	19.9533	26.0711	6.11779	2	3	TA
Actn2	#N/A	18.6873	17.7355	20.3298	23.9146	24.7491	25.6179	18.6873	24.7491	6.0618	0	3	TA
Eno3	0.034	19.6208	16.7426	21.8896	24.7365	25.644	27.0483	19.6208	25.644	6.02324	1	3	TA
Slc25a12	0.004	21.1661	19.6417	25.6294	26.6348	27.1334	27.5985	21.1661	27.1334	5.9673	3	3	TA
Mybpc2	#N/A	19.0424	18.2795	20.1132	22.875	24.8712	25.865	19.0424	24.8712	5.82875	0	3	TA
Acta1	0	19.5308	18.531	20.7172	23.8009	25.3387	25.7605	19.5308	25.3387	5.80792	1	3	TA
Camk2a	#N/A	18.5418	17.7064	19.4358	23.9482	24.2691	25.5689	18.5418	24.2691	5.72731	0	3	TA
Myl1	#N/A	20.0358	19.7149	20.0181	21.9941	25.6674	25.6508	20.0181	25.6508	5.63266	0	3	TA
Pgm1	#N/A	19.6637	18.6919	18.9052	23.2965	24.4486	25.8204	18.9052	24.4486	5.54337	0	3	TA
Ak1	#N/A	19.9304	19.2753	19.3264	23.0788	24.834	25.9695	19.3264	24.834	5.50758	0	3	TA
Idh3a	0.979	21.0406	17.4759	25.0114	26.13	26.5323	27.0368	21.0406	26.5323	5.49172	3	3	TA
Myom2	#N/A	18.7766	17.9397	20.8103	21.0855	24.1556	24.7945	18.7766	24.1556	5.37907	0	3	TA
Pgam2	#N/A	19.4021	18.4546	20.5935	23.0967	24.7452	25.136	19.4021	24.7452	5.3431	0	3	TA
Iars2	0.325	19.597	18.0687	23.0177	24.5612	24.8643	25.396	19.597	24.8643	5.26735	1	3	TA
Neb	#N/A	20.4113	18.2407	19.908	23.4553	24.9826	25.8278	19.908	24.9826	5.0746	0	3	TA
Atp5pd	0.073	22.5413	20.4847	27.2185	26.8839	27.6054	28.0456	22.5413	27.6054	5.06408	3	3	TA
Cox5a	0.998	21.7751	20.2002	27.4382	26.5442	26.7184	27.8047	21.7751	26.7184	4.94327	3	3	TA
Letm1	0.996	19.8155	18.8904	24.591	24.0943	24.7751	24.6201	19.8155	24.6201	4.8046	1	3	TA
Uqcrc2	0.997	22.8707	21.577	27.3552	27.4321	27.643	27.9967	22.8707	27.643	4.77235	3	3	TA
Tmem38a	#N/A	18.7228	18.965	19.6543	23.1234	23.6504	25.0137	18.965	23.6504	4.6854	0	3	TA
Abhd11	#N/A	19.2245	19.2029	20.6653	20.4629	24.264	23.8946	19.2245	23.8946	4.67004	0	2	TA
Auh	0.968	19.0377	18.9425	23.2746	20.1326	23.695	24.2048	19.0377	23.695	4.65726	1	2	TA
Mrpl39	0.995	20.0901	18.4097	24.8428	24.9132	24.7323	23.6708	20.0901	24.7323	4.6422	2	3	TA
Pygm	0.032	19.0583	19.7849	19.593	23.1878	24.1643	24.3071	19.593	24.1643	4.57123	2	3	TA
Tmem65	0.924	18.8936	17.4865	22.8034	23.4227	24.7116	22.6704	18.8936	23.4227	4.52912	1	3	TA
Ampd1	#N/A	18.7673	18.3165	20.4182	22.0731	23.2404	24.3834	18.7673	23.2404	4.4731	0	3	TA
Aldh4a1	#N/A	19.3693	18.4683	21.7836	23.9671	22.5621	23.8089	19.3693	23.8089	4.43959	0	3	TA
H3f3a	0.092	19.7228	19.6928	20.1425	19.9692	24.1581	24.9592	19.7228	24.1581	4.43523	1	2	TA
Gpt2	0.953	19.25	22.0205	21.2979	25.7169	25.3471	26.408	21.2979	25.7169	4.41898	1	3	TA
Oat	0.996	18.5531	18.5774	21.7387	22.956	22.9425	23.732	18.5774	22.956	4.37861	1	3	TA
L2hgdh	0.725	19.6808	19.0066	22.635	23.4867	24.0211	24.2005	19.6808	24.0211	4.34021	1	3	TA
Ttn	#N/A	19.2463	17.739	20.1573	23.5026	23.5547	24.5166	19.2463	23.5547	4.30845	0	3	TA
Ndufaf4	0.169	18.3801	18.3951	22.5049	22.1443	22.6636	23.1481	18.3951	22.6636	4.26847	1	3	TA
Pygb	#N/A	19.2072	17.6228	19.695	22.0304	23.3707	25.7072	19.2072	23.3707	4.1635	0	3	TA
Atp2a1	#N/A	19.264	18.8704	20.4424	21.2179	23.4272	24.0728	19.264	23.4272	4.1632	0	3	TA
Acadm	0.649	21.3341	18.7128	25.5282	24.3165	25.6512	25.4834	21.3341	25.4834	4.14927	3	3	TA
Myot	#N/A	19.3307	18.7911	20.4765	21.6231	23.4775	24.4003	19.3307	23.4775	4.14679	0	3	TA
Acadl	0.999	19.1437	19.1645	23.2834	22.4721	23.2488	23.4171	19.1645	23.2488	4.08424	1	3	TA
Pdp1	0.978	20.2762	18.2935	19.2675	22.6532	23.3055	23.6342	19.2675	23.3055	4.038	3	3	TA
Agl	#N/A	19.5322	18.5054	21.291	23.1978	23.4972	24.5275	19.5322	23.4972	3.96501	0	3	TA
Apobec2	#N/A	19.3346	18.352	20.1716	21.8801	23.2808	24.4173	19.3346	23.2808	3.94619	0	3	TA
Pccb	0.953	18.4475	19.1693	23.6134	23.0963	23.6423	21.4494	19.1693	23.0963	3.92706	1	2	TA
Acyp2	#N/A	19.5357	19.3308	20.8502	20.7546	23.4485	23.6048	19.5357	23.4485	3.9128	0	2	TA
Dbt	0.974	18.626	18.6352	22.5815	21.4347	23.1246	22.5326	18.6352	22.5326	3.89748	2	3	TA
Ndufaf3	#N/A	18.7972	18.5544	19.7192	19.6042	22.6328	23.0287	18.7972	22.6328	3.83566	0	2	TA
Bckdha	0.981	19.2531	18.9425	23.6635	22.9037	23.0376	24.2669	19.2531	23.0376	3.78454	2	3	TA
Ndufa6	0.875	23.5153	20.9535	26.8486	26.5446	27.2974	27.8897	23.5153	27.2974	3.78218	3	3	TA
Pebp1	#N/A	19.197	18.5844	21.2146	19.8638	23.7991	22.9698	19.197	22.9698	3.77283	0	2	TA
Synpo2	#N/A	18.2138	18.0151	21.2416	21.1791	21.928	24.2406	18.2138	21.928	3.71423	0	3	TA
Mcu	#N/A	20.2799	19.1579	19.3764	23.0876	22.9961	23.5572	19.3764	23.0876	3.71116	0	3	TA
Ndufs3	0.973	19.4208	17.4217	22.9704	22.6184	23.0983	23.2143	19.4208	23.0983	3.67749	1	3	TA
Bphl	0.938	20.504	18.7567	22.5791	23.0543	24.4097	24.1768	20.504	24.1768	3.67276	1	3	TA
Des	0.022	19.7104	19.4546	19.947	22.5715	23.3139	24.4692	19.7104	23.3139	3.60351	2	3	TA
Mdh2	0.999	25.0457	21.4758	27.6985	28.2543	28.6331	28.9125	25.0457	28.6331	3.58744	3	3	TA
1700021F05Rik	Error_uniprot	19.3585	19.3551	22.0543	21.7294	22.9049	23.1634	19.3585	22.9049	3.54644	2	3	TA
Abcb7	0.561	20.0769	19.3211	20.9712	22.686	23.5575	23.8089	20.0769	23.5575	3.48064	1	3	TA
Cox7c	0.821	26.2723	21.5549	28.8866	28.9541	29.6125	30.0304	26.2723	29.6125	3.34014	3	3	TA
Fhl1	#N/A	19.4777	18.586	20.0121	21.6023	23.1316	22.8019	19.4777	22.8019	3.32414	0	2	TA
Ndufa7	0.682	20.1024	18.8053	23.9825	22.4943	23.3568	24.7919	20.1024	23.3568	3.25443	1	3	TA
Ndufv1	#N/A	19.692	19.5097	20.3233	22.9294	22.8421	23.6798	19.692	22.9294	3.23731	0	3	TA
Got2	0.991	23.5822	21.4801	26.6256	26.7972	26.5746	27.6141	23.5822	26.7972	3.21503	3	3	TA
Ndufv3	0.024	19.7545	18.4426	21.8236	21.6217	23.3945	22.9192	19.7545	22.9192	3.16472	1	3	TA
Tpm1	#N/A	19.3687	19.4332	20.1264	19.9988	23.1332	22.5951	19.4332	22.5951	3.16193	0	1	-
Spryd4	#N/A	19.4695	17.692	21.5194	22.6083	22.1384	22.9573	19.4695	22.6083	3.13886	0	3	TA
Uqcrfs1	0.991	20.8074	16.8401	24.6254	23.8837	23.9191	24.9926	20.8074	23.9191	3.11173	1	3	TA
Atp5pf	0.988	22.3832	18.6405	23.2656	24.0578	25.4506	25.7736	22.3832	25.4506	3.06743	2	3	TA
Mybpc1	0	23.4046	22.3294	25.8473	26.1616	26.4643	27.0814	23.4046	26.4643	3.05975	3	3	TA
Pcca	0.972	22.109	21.0361	25.7047	24.96	25.1526	25.6738	22.109	25.1526	3.04354	3	3	TA
Dlat	#N/A	19.3728	19.3535	21.1442	22.2587	22.3982	23.515	19.3728	22.3982	3.02538	0	3	TA
Flnc	#N/A	19.6622	18.1477	20.4936	21.7175	22.653	23.7201	19.6622	22.653	2.99076	0	3	TA
Ndufs8	#N/A	18.5444	19.495	20.0748	19.6309	22.4321	22.4331	19.495	22.4321	2.93706	0	2	TA
Atp5f1b	0.964	27.1086	26.8978	30.2639	29.5442	30.0246	30.8642	27.1086	30.0246	2.91592	3	3	TA
Coq9	0.938	22.8387	18.4782	23.5818	25.3859	25.7466	25.8436	22.8387	25.7466	2.90788	2	3	TA
Bckdk	#N/A	20.152	18.1238	19.5358	22.4351	22.3015	23.1645	19.5358	22.4351	2.89928	0	3	TA
Pcx	0.999	21.8991	20.4971	23.1449	23.76	24.7779	24.9234	21.8991	24.7779	2.87882	3	3	TA
Ssbp1	#N/A	20.4993	18.4638	20.4494	22.3299	23.4001	23.2869	20.4494	23.2869	2.83755	0	3	TA
Ndufaf5	0.983	19.0382	19.444	19.7898	21.9059	22.2735	22.8432	19.444	22.2735	2.82946	1	3	TA
Gatd3a	0.729	22.8322	20.5507	25.144	23.431	25.8699	25.6308	22.8322	25.6308	2.79856	3	3	TA
Ndufv2	0.993	18.3136	17.8042	22.6123	21.3695	20.9022	21.0836	18.3136	21.0836	2.77006	1	1	-
Mipep	0.997	20.6198	20.5094	23.4314	23.2206	23.3794	23.8122	20.6198	23.3794	2.75955	3	3	TA
Macrod1	0.564	18.5983	19.2443	22.4923	21.8616	22.0025	22.7486	19.2443	22.0025	2.7583	1	3	TA
Ckmt2	0.963	20.2987	19.8771	22.8447	23.2303	21.4357	23.0551	20.2987	23.0551	2.75643	3	3	TA
Hadh	0.94	23.4215	22.4325	26.8129	26.0869	26.269	25.1578	23.4215	26.0869	2.66543	3	3	TA
Sucla2	0.951	22.2501	19.1354	23.4785	24.2546	24.9	25.3668	22.2501	24.9	2.64997	3	3	TA
Acad12	0.732	21.6486	20.9168	25.6601	24.2452	24.0666	25.2586	21.6486	24.2452	2.59669	3	3	TA
Dnajc30	#N/A	18.9213	20.0095	21.3973	20.9352	22.5867	23.9027	20.0095	22.5867	2.57718	0	2	TA
Uqcc2	0.029	18.6485	20.1734	19.271	21.7741	21.5711	22.6524	19.271	21.7741	2.5031	1	3	TA
Tufm	0.988	22.6417	22.1887	25.0092	24.7509	25.0908	25.5772	22.6417	25.0908	2.44914	3	3	TA
Pptc7	0.592	20.3056	18.048	20.0153	22.4103	21.8135	23.3838	20.0153	22.4103	2.39491	1	3	TA
Tubb4a	0	19.5921	21.351	22.1965	23.4997	23.7439	25.3975	21.351	23.7439	2.39288	2	3	TA
Atp5f1d	#N/A	20.0694	18.6645	20.3642	22.3158	22.8299	22.453	20.0694	22.453	2.38361	0	3	TA
Dmac2l	0.12	19.3179	19.1099	21.4267	20.3579	21.698	22.6632	19.3179	21.698	2.38006	1	2	TA
Ldhd	0.751	21.2029	20.195	21.4759	23.5754	22.4671	23.8077	21.2029	23.5754	2.37248	3	3	TA
Ndufa2	0.286	26.4014	24.5171	28.4998	28.7377	28.705	29.4011	26.4014	28.7377	2.33634	3	3	TA
Dld	0.994	22.56	19.6868	23.749	24.8755	23.1801	25.1415	22.56	24.8755	2.31551	3	3	TA
Slc25a4	0.005	24.8793	22.6774	26.2603	27.174	26.7691	27.2013	24.8793	27.174	2.29468	3	3	TA
Pdk1	0.993	19.5501	18.1997	23.1347	20.071	21.8172	23.5512	19.5501	21.8172	2.26703	2	3	TA
Echs1	0.946	20.1071	19.2713	22.1265	21.3935	22.3503	23.1579	20.1071	22.3503	2.24321	1	2	TA
Atp5a1	0	26.4905	26.2859	28.828	28.7198	28.5635	29.5402	26.4905	28.7198	2.22933	3	3	TA
Aldh6a1	0.605	20.7834	17.8402	23.288	22.3597	23.0071	24.2039	20.7834	23.0071	2.22366	2	3	TA
Glud1	#N/A	19.7796	18.5151	18.7944	20.9856	22.3087	20.7829	18.7944	20.9856	2.19114	0	1	-
Pdhx	#N/A	19.7153	17.896	19.5306	21.7165	19.9695	23.1407	19.5306	21.7165	2.18595	0	2	TA
Idh3b	0.993	24.9438	25.0504	26.5302	27.2313	27.158	28.2441	25.0504	27.2313	2.18091	3	3	TA
Mrpl10	0.887	18.7052	19.396	21.6828	22.5068	21.2585	21.5656	19.396	21.5656	2.16967	1	1	-
Cox7a1	0.982	20.9516	18.2124	23.2536	22.5231	23.1143	23.4439	20.9516	23.1143	2.16273	2	3	TA
Fech	0.003	19.9366	20.5684	21.1812	22.2576	22.8006	22.6593	20.5684	22.6593	2.09085	2	3	TA
Ryr1	#N/A	19.4479	19.4664	19.9333	19.4203	21.5487	23.1162	19.4664	21.5487	2.08233	0	2	TA
Gcsh	#N/A	19.7615	18.723	20.7022	20.6052	23.8235	21.8428	19.7615	21.8428	2.08131	0	2	TA
Me3	0.768	23.5483	19.5331	21.6613	23.1263	23.7315	24.3198	21.6613	23.7315	2.07023	3	3	TA
Mtco1	#N/A	19.3777	19.0511	20.0513	19.7021	25.7246	21.4376	19.3777	21.4376	2.05989	0	1	-
Hba-a1	0	27.4714	21.8487	26.1477	26.6816	28.2028	28.4601	26.1477	28.2028	2.05509	3	3	TA
Aco2	0.996	24.9819	24.1432	26.2136	26.66	26.9885	27.3966	24.9819	26.9885	2.00664	3	3	TA
Ndufb9	0.5	23.4454	22.2163	24.3744	25.4269	25.2557	25.8738	23.4454	25.4269	1.98158	3	3	TA
Fh	1	24.6858	24.4669	26.361	25.7331	26.6163	27.534	24.6858	26.6163	1.93053	3	3	TA
Dlst	0.999	20.6556	19.2514	22.8284	22.5739	23.041	21.2998	20.6556	22.5739	1.91833	1	2	TA
Coq8a	0.005	24.9488	25.1579	26.3863	26.9687	27.0756	28.1814	25.1579	27.0756	1.91769	3	3	TA
Serhl	0.023	20.6126	18.5576	21.9217	22.4888	22.2139	23.5254	20.6126	22.4888	1.87622	1	3	TA
Ndufb3	#N/A	18.7103	17.1283	20.1324	19.8255	20.5442	20.952	18.7103	20.5442	1.83384	0	3	TA
Stoml2	#N/A	20.2832	19.2279	19.4745	21.2982	21.0118	22.2905	19.4745	21.2982	1.82374	0	3	TA
Gfm2	#N/A	19.4994	19.401	20.8556	20.7809	23.5188	21.2588	19.4994	21.2588	1.75948	0	1	-
Acad8	0.99	23.0143	22.5345	23.9352	24.6616	24.7683	25.3866	23.0143	24.7683	1.75398	3	3	TA
Parl	0.224	20.2313	18.0708	20.4089	20.5373	22.1981	21.9759	20.2313	21.9759	1.7446	2	2	TA
Fam210a	0.622	24.1921	23.2418	25.5239	23.1726	25.8736	26.5803	24.1921	25.8736	1.68147	3	3	TA
Pdlim7	0	20.726	22.369	21.2424	21.8204	22.8573	23.9799	21.2424	22.8573	1.61491	3	3	TA
Tfam	0.654	21.9307	18.5283	21.298	20.6969	22.8634	23.0032	21.298	22.8634	1.56545	2	3	TA
Acadvl	0.988	24.4279	23.7882	25.9972	25.7169	25.987	26.4791	24.4279	25.987	1.55906	3	3	TA
Coq5	0.878	23.2935	22.4136	23.854	24.7364	24.8493	25.6341	23.2935	24.8493	1.55573	3	3	TA
Suclg1	0.94	22.8468	21.4002	24.0122	24.3345	24.3465	25.1536	22.8468	24.3465	1.49969	3	3	TA
Bdh1	0.999	19.7133	18.5268	25.4374	19.9085	22.101	21.1896	19.7133	21.1896	1.47636	1	1	-
Atp5po	0.995	28.6655	28.2786	30.2553	30.1413	30.1355	30.9422	28.6655	30.1413	1.47583	3	3	TA
Coq7	#N/A	19.1983	18.7446	20.0392	20.2943	20.6711	23.1867	19.1983	20.6711	1.47273	0	1	-
Sdha	0.956	24.3684	18.7241	25.5146	25.3296	25.8061	26.4652	24.3684	25.8061	1.43768	3	3	TA
Gcdh	#N/A	19.9796	19.0733	20.2856	20.9265	22.3767	21.4134	19.9796	21.4134	1.43378	0	1	-
Zadh2	0.325	20.1416	20.6455	22.7113	21.775	22.0729	23.0703	20.6455	22.0729	1.42737	3	3	TA
Myh7	#N/A	20.7017	18.2046	19.3649	19.2836	20.934	20.7197	19.3649	20.7197	1.3548	0	1	-
4930407I10Rik	0	24.7838	24.0363	20.0478	25.3621	21.1381	26.2159	24.0363	25.3621	1.32585	2	2	TA
Slc25a3	0.978	23.8715	23.8004	24.7178	25.1814	24.6532	25.8919	23.8715	25.1814	1.3099	3	3	TA
Tmem126a	0	21.8011	18.0704	21.245	22.5326	23.2388	21.066	21.245	22.5326	1.28761	2	2	TA
Hadhb	0.99	23.3891	24.0308	26.4648	24.6871	25.3007	25.4603	24.0308	25.3007	1.26992	3	3	TA
Coq10a	0.541	24.9604	24.9197	25.4312	26.2138	25.9016	26.9264	24.9604	26.2138	1.25341	3	3	TA
Slc25a35	#N/A	20.6699	18.3369	20.4312	20.7249	21.6767	21.9781	20.4312	21.6767	1.24547	0	2	TA
Ndufb4	0	20.0779	22.197	23.3355	19.8659	23.4032	24.3264	22.197	23.4032	1.20623	2	2	TA
Pdha1	1	24.8308	24.0011	25.5694	26.0323	25.9681	26.9251	24.8308	26.0323	1.20152	3	3	TA
Mtatp8	0	23.2339	21.3495	23.6208	24.4244	24.339	24.7978	23.2339	24.4244	1.19049	3	3	TA
Atp5pb	0.986	23.3744	22.264	24.246	24.5343	24.4217	24.9566	23.3744	24.5343	1.15996	3	3	TA
Slc25a11	0.004	23.8085	23.9287	24.9412	25.0067	24.4736	25.4945	23.9287	25.0067	1.078	3	3	TA
Idh3g	0.566	26.2354	26.2392	26.9854	27.2088	27.2932	28.1889	26.2392	27.2932	1.05402	3	3	TA
Gys1	#N/A	19.5955	18.5494	20.2462	19.2129	20.6427	23.3246	19.5955	20.6427	1.04729	0	1	-
Lrpprc	0.986	24.2575	23.7882	25.4409	25.2536	25.1418	26.2026	24.2575	25.2536	0.99605	3	3	TA
Sh3bp1	0.566	22.6392	24.0092	20.3913	23.3788	23.614	25.1389	22.6392	23.614	0.974842	2	3	TA
Ndufa12	0.399	24.311	20.7966	25.1515	25.165	25.2996	25.2368	24.311	25.2368	0.92581	3	3	TA
Sod2	0.983	22.6891	22.5227	23.8526	23.5459	23.6066	24.2967	22.6891	23.6066	0.917519	3	3	TA
Timm44	0.996	20.2943	18.895	20.3271	21.2091	19.9734	22.2651	20.2943	21.2091	0.914762	2	1	-
Myh2	#N/A	19.9924	18.4452	20.4642	19.1557	20.9052	21.9391	19.9924	20.9052	0.912798	0	1	-
Uqcrq	0.176	27.12	23.773	26.8637	28.5363	27.4565	27.6943	26.8637	27.6943	0.830532	3	3	TA
Hspd1	0.994	23.8248	23.2792	24.013	23.7815	24.6517	25.2109	23.8248	24.6517	0.826893	3	3	TA
Uqcrc1	0.837	27.3457	27.8075	28.4323	28.5563	28.6316	29.3266	27.8075	28.6316	0.824131	3	3	TA
Iscu	0.997	20.2595	20.9957	21.9546	20.0548	21.8004	22.5283	20.9957	21.8004	0.804615	2	2	TA
Lonp1	0.828	23.8045	23.8231	24.5509	24.6131	24.6457	24.5384	23.8231	24.6131	0.790005	3	3	TA
Fxn	0.996	23.1333	23.7851	24.0763	24.5553	23.8195	24.9277	23.7851	24.5553	0.770203	3	3	TA
H2-Ke6	0	23.0964	23.246	23.4099	24.0051	22.686	24.1008	23.246	24.0051	0.759113	3	3	TA
Ndufb8	0.987	22.4878	22.6598	22.7072	21.5104	23.5428	23.373	22.6598	23.373	0.713167	3	3	TA
Mpc1	0.061	27.0025	26.3378	27.4254	27.7111	27.2208	28.2177	27.0025	27.7111	0.708628	3	3	TA
Ndufa10	0.997	26.1084	20.8406	25.8413	26.3774	26.542	27.501	25.8413	26.542	0.700748	3	3	TA
Atp5md	0.01	27.094	25.9376	27.5096	27.7785	27.3573	28.4422	27.094	27.7785	0.684547	3	3	TA
Ndufs7	0.95	23.649	20.9602	22.9892	23.6651	22.8583	24.7237	22.9892	23.6651	0.67593	3	3	TA
Crat	0.008	25.3706	25.1449	26.0982	26.0299	25.6044	26.3146	25.3706	26.0299	0.659229	3	3	TA
Ndufa9	0.015	24.1935	24.8571	24.8989	25.5052	24.9009	25.9248	24.8571	25.5052	0.64809	3	3	TA
Hspa9	0.976	25.0203	24.5245	25.9497	25.6228	25.4804	26.4783	25.0203	25.6228	0.602507	3	3	TA
Clpx	0.681	21.0782	20.807	19.9775	21.3609	20.8664	21.5707	20.807	21.3609	0.553925	2	2	TA
Ptcd3	0.969	23.6929	25.3369	19.3207	23.7097	24.2423	24.7567	23.6929	24.2423	0.549433	2	3	TA
Atp5mg	0.727	25.3786	24.5227	25.1535	25.7467	24.7932	25.6989	25.1535	25.6989	0.545395	3	3	TA
Pdk2	0.991	25.6549	26.8223	26.448	26.6861	26.9756	27.7444	26.448	26.9756	0.527685	3	3	TA
Nnt	0.98	23.6467	24.0078	27.0127	24.0157	24.4941	24.8259	24.0078	24.4941	0.486305	3	3	TA
Mpc2	0.154	24.8017	25.2571	25.3376	25.7126	25.2054	26.3857	25.2571	25.7126	0.455549	3	3	TA
Pdk4	0.929	23.7226	24.0206	24.0153	24.4453	24.2609	25.4104	24.0153	24.4453	0.430021	3	3	TA
Oxct1	0.967	24.8568	19.6185	26.4793	25.0535	25.2849	26.0784	24.8568	25.2849	0.428116	3	3	TA
Nfs1	0.99	21.672	18.4552	21.5526	21.8507	21.9428	22.3184	21.5526	21.9428	0.390224	2	3	TA
Eci1	0.991	26.1581	22.2021	26.6969	25.4023	26.4514	26.973	26.1581	26.4514	0.29328	3	3	TA
Mt-Cyb	0.035	22.2201	22.5583	22.392	22.6751	22.0784	23.2749	22.392	22.6751	0.283123	3	3	TA
Ogdh	0.992	26.8104	23.2312	27.0624	27.0695	26.8248	27.6995	26.8104	27.0695	0.25913	3	3	TA
Mrpl12	0.999	23.1891	23.0847	22.829	23.2851	22.585	23.4605	23.0847	23.2851	0.200417	3	3	TA
Cs	0.995	28.1475	28.8572	28.7572	28.9277	28.8165	29.6938	28.7572	28.9277	0.170517	3	3	TA
Vars2	0.039	21.5788	21.6957	21.0856	21.572	21.7236	21.8789	21.5788	21.7236	0.144815	3	3	TA
Hspe1	0.05	26.4615	27.0481	27.6833	27.0975	27.1923	28.1988	27.0481	27.1923	0.144209	3	3	TA
Atp5c1	0.897	27.9965	28.7945	28.3611	28.5041	28.4751	29.3885	28.3611	28.5041	0.142981	3	3	TA
Hibch	0.88	21.7324	22.3289	22.6987	22.2562	22.3975	22.9409	22.3289	22.3975	0.068594	3	3	TA
Cox5b	1	27.2382	27.7128	27.8	27.7512	27.5987	28.3847	27.7128	27.7512	0.0384445	3	3	TA
Ndufab1	0.293	27.5914	28.3096	28.0982	27.9204	28.1077	28.9621	28.0982	28.1077	0.00950813	3	3	TA
Gfm1	0.982	23.6023	23.4615	23.4936	23.2764	23.4801	24.6872	23.4936	23.4801	-0.0135002	3	3	Heart
Cox7a2	0.994	22.7649	23.2656	24.1777	24.102	22.4936	23.2511	23.2656	23.2511	-0.0144901	3	3	Heart
Cyc1	0.793	24.0935	22.2613	23.506	24.059	23.0073	23.4433	23.506	23.4433	-0.0627155	3	3	Heart
Mrpl46	0.764	24.0499	24.1043	24.2155	23.9941	24.2989	23.8752	24.1043	23.9941	-0.110155	3	3	Heart
Etfa	0.996	26.8145	27.2644	27.7748	27.1535	27.1183	27.5983	27.2644	27.1535	-0.11092	3	3	Heart
Trap1	0.863	24.5537	21.8081	25.0219	24.4173	24.0585	25.36	24.5537	24.4173	-0.13636	3	3	Heart
Ptcd2	0.507	22.0655	22.6087	22.3756	21.8583	22.1939	23.2514	22.3756	22.1939	-0.181673	3	3	Heart
Aldh2	0.999	24.0449	24.4064	25.4069	22.7258	24.2083	25.2024	24.4064	24.2083	-0.198105	3	3	Heart
3110001I22Rik	0.055	23.2112	23.2836	22.948	22.9853	22.7156	24.4204	23.2112	22.9853	-0.225834	3	3	Heart
Cpt2	0.85	24.1922	24.9264	26.0961	24.6791	24.6838	25.6727	24.9264	24.6838	-0.242685	3	3	Heart
Acadsb	0.74	22.5716	21.6377	21.5261	19.6527	21.334	21.3627	21.6377	21.334	-0.303625	3	1	Heart
Fam162a	0.977	28.0792	28.5753	27.7287	27.771	27.1944	28.1701	28.0792	27.771	-0.308241	3	3	Heart
Pmpca	0.992	21.7429	21.2483	21.7953	19.7252	21.3742	22.2176	21.7429	21.3742	-0.368689	3	1	Heart
Hbb-bs	0	24.136	21.8486	24.3932	21.9176	23.7306	24.0843	24.136	23.7306	-0.405386	3	3	Heart
Sdhb	0.619	24.6295	23.5405	24.8376	24.0822	24.1737	25.0054	24.6295	24.1737	-0.455753	3	3	Heart
Gm9803	0	20.577	20.2364	20.7712	19.7493	22.4667	20.1133	20.577	20.1133	-0.463623	1	1	-
Cbr4	0.059	24.7422	24.4371	24.5692	24.0983	23.4763	24.6565	24.5692	24.0983	-0.470892	3	3	Heart
Grpel1	0.998	24.1454	22.5828	24.599	23.6591	22.5311	24.7459	24.1454	23.6591	-0.486277	3	3	Heart
Afg3l2	0.505	23.4711	23.3611	19.7047	23.3529	22.8673	21.5094	23.3611	22.8673	-0.493803	2	2	Heart
Cdnf	0	25.5463	23.3966	26.9738	24.971	24.5698	26.0136	25.5463	24.971	-0.575323	3	3	Heart
Dnaja3	0.329	23.8784	23.4793	23.9328	23.2869	23.1925	23.8601	23.8784	23.2869	-0.591547	3	3	Heart
Immt	0.546	28.6706	29.3851	29.3895	28.7634	28.6867	29.7625	29.3851	28.7634	-0.621691	3	3	Heart
Eci2	0.284	24.6052	25.2368	25.2697	24.4945	24.6003	25.3625	25.2368	24.6003	-0.636435	3	3	Heart
Clpp	0.824	23.0967	21.6433	24.0479	22.459	21.7574	24.0519	23.0967	22.459	-0.637712	3	3	Heart
Frem1	#N/A	22.8851	20.4422	21.2283	20.3626	19.5363	20.9807	21.2283	20.3626	-0.86574	3	0	Heart
Prxl2b	0.117	23.632	22.6213	23.5	24.7252	20.7516	22.6281	23.5	22.6281	-0.871857	3	1	Heart
Hadha	0.994	26.703	26.7561	27.3802	25.8768	25.7523	26.7529	26.7561	25.8768	-0.879293	3	3	Heart
Acat1	0.542	26.3328	26.3565	26.4649	25.4585	25.4213	26.4012	26.3565	25.4585	-0.898041	3	3	Heart
Nxpe5	0	26.1955	26.5263	26.3363	25.4098	25.2688	26.0919	26.3363	25.4098	-0.92651	3	3	Heart
Ndufaf2	0.235	24.7476	19.0127	23.205	20.8509	22.2175	22.1734	23.205	22.1734	-1.03153	2	1	Heart
Spr	0.022	22.8387	22.893	23.5133	21.8376	20.6536	23.5886	22.893	21.8376	-1.05533	3	2	Heart
Gstk1	0.01	24.2009	21.7343	24.1018	22.8955	22.8329	23.8294	24.1018	22.8955	-1.20632	3	3	Heart
Vwa8	0.892	22.4579	21.9836	23.4664	20.7265	21.3018	21.2134	22.4579	21.2134	-1.24452	3	1	Heart
Mmaa	#N/A	22.9824	18.7128	22.0356	20.2603	20.7595	21.6466	22.0356	20.7595	-1.27608	2	0	Heart
Acaa2	0.989	25.6012	24.3108	25.8203	24.2666	24.1114	24.7764	25.6012	24.2666	-1.33459	3	3	Heart
Cox7a2l	0.958	24.0795	24.3172	25.5857	22.6634	23.3751	20.5252	24.3172	22.6634	-1.65378	3	2	Heart
Mmut	0.833	22.6256	22.6118	22.2341	20.4266	18.6059	21.4017	22.6118	20.4266	-2.18513	3	2	Heart
Ech1	0.993	25.1575	24.6264	25.761	22.6102	22.7675	23.2705	25.1575	22.7675	-2.39002	3	3	Heart
Rtn4ip1	#N/A	22.4863	22.8363	22.6614	20.1196	19.82	21.1034	22.6614	20.1196	-2.54184	3	0	Heart
Idh2	0.862	26.5301	25.6543	26.8628	23.4477	23.3639	24.2148	26.5301	23.4477	-3.08235	3	3	Heart
Aldh1b1	#N/A	23.4937	22.8809	23.9816	19.8319	21.5865	19.9831	23.4937	19.9831	-3.5106	3	0	Heart
Idh1	#N/A	24.9661	24.3452	25.8005	20.1871	20.8521	22.313	24.9661	20.8521	-4.114	3	0	Heart
Acss1	0.962	25.0051	20.8703	24.9515	20.204	20.7773	21.7523	24.9515	20.7773	-4.17419	3	2	Heart

## Sheet: Heart, TA functional annotation
							Function annotation															CORUM complex annotation
Gene name	MitoFates Probability	FC	Function (UNIPROT)	Pathway (UNIPROT)	Function annotation	CORUM complex ID	ubiquinone biosynthesis	tricarboxylic acid cycle	pyruvate dehydrogenase complex	Protein import	oxidative phosphorylation	Mitochondrial ribosome	Mitochondrial calcium homeostasis	Metabolic intermediate metabolism	ISC cluster assembly proteins	fatty acid beta-oxidation	Amino-acid degradation	Cellular fold control	Mitochondrial translation	RNA metabolism	inner membrane architecture	17S U2 snRNP	Frataxin complex	39S ribosomal subunit, mitochondrial	55S ribosome, mitochondrial	ClpXP complex	HSPA9-GRPEL1 complex	HSPA9-GRPEL1-GRPEL2-TIMM44 complex	Respiratory chain complex I (holoenzyme), mitochondrial	Respiratory chain complex I (lambda subunit) mitochondrial	Respiratory chain complex I (beta subunit) mitochondrial	Respiratory chain complex I (gamma subunit) mitochondrial	Succinyl-CoA synthetase, ADP-forming	F1F0-ATP synthase, mitochondrial	Cytochrome c oxidase, mitochondrial	Isocitrate dehydrogenase [NAD], mitochondrial	Propionyl-CoA carboxylase	3-Hydroxyacyl CoA dehydrogenase	KAT2A-Oxoglutarate dehydrogenase complex	MINOS complex	Isocitrate dehydrogenase [NADP], mitochondrial	Nop56p-associated pre-rRNA complex	ProTalpha C5 complex
Immt	0.546	-0.62169	Component of the MICOS complex, a large protein complex of the mitochondrial inner membrane that plays crucial roles in the maintenance of crista junctions, inner membrane architecture, and formation of contact sites to the outer membrane. Plays an important role in the maintenance of the MICOS complex stability and the mitochondrial cristae morphology. {ECO:0000250|UniProtKB:Q16891}.	0	inner membrane architecture	6132															1																			1
Lrpprc	0.986	0.99605	May play a role in RNA metabolism in both nuclei and mitochondria. In the nucleus binds to HNRPA1-associated poly(A) mRNAs and is part of nmRNP complexes at late stages of mRNA maturation which are possibly associated with nuclear mRNA export. May bind mature mRNA in the nucleus outer membrane. In mitochondria binds to poly(A) mRNA. Plays a role in translation or stability of mitochondrially enco…	0	RNA metabolism	5233														1
Ptcd3	0.969	-0.272579	Mitochondrial RNA-binding protein that has a role in mitochondrial translation. {ECO:0000250}.	0	Mitochondrial translation	1227													1
Dld	0.994	2.31551	Lipoamide dehydrogenase is a component of the glycine cleavage system as well as an E3 component of three alpha-ketoacid dehydrogenase complexes (pyruvate-, alpha-ketoglutarate-, and branched-chain amino acid-dehydrogenase complex) (By similarity). The 2-oxoglutarate dehydrogenase complex is mainly active in the mitochondrion (By similarity). A fraction of the 2-oxoglutarate dehydrogenase complex…	0	tricarboxylic acid cycle	7267		1																															1
Clpx	0.681	0.523212	ATP-dependent specificity component of the Clp protease complex. Hydrolyzes ATP. Targets specific substrates for degradation by the Clp complex. Can perform chaperone functions in the absence of CLPP. Enhances the DNA-binding activity of TFAM and is required for maintaining a normal mitochondrial nucleoid structure (PubMed:10347188). ATP-dependent unfoldase that stimulates the incorporation of th…	0	Cellular fold control	3991;3992												1								1
Clpp	0.824	-0.637713	Protease component of the Clp complex that cleaves peptides and various proteins in an ATP-dependent process. Has low peptidase activity in the absence of CLPX. The Clp complex can degrade CSN1S1, CSN2 and CSN3, as well as synthetic peptides (in vitro) and may be responsible for a fairly general and central housekeeping function rather than for the degradation of specific substrates (By similarit…	0	Cellular fold control	3992												1								1
Hspd1	0.994	0.826892	Chaperonin implicated in mitochondrial protein import and macromolecular assembly. Together with Hsp10, facilitates the correct folding of imported proteins. May also prevent misfolding and promote the refolding and proper assembly of unfolded polypeptides generated under stress conditions in the mitochondrial matrix. The functional units of these chaperonins consist of heptameric rings of the la…	0	Cellular fold control	2755;1094												1				1	1
Afg3l2	0.505	-0.306014	ATP-dependent protease which is essential for axonal and neuron development (PubMed:18337413, PubMed:27642048). In neurons, mediates degradation of SMDT1/EMRE before its assembly with the uniporter complex, limiting the availability of SMDT1/EMRE for MCU assembly and promoting efficient assembly of gatekeeper subunits with MCU (By similarity). Required for the maturation of paraplegin (SPG7) afte…	0	Cellular fold control	1094												1					1
Trap1	0.863	-0.136362	Chaperone that expresses an ATPase activity. Involved in maintaining mitochondrial function and polarization, downstream of PINK1 and mitochondrial complex I. Is a negative regulator of mitochondrial respiration able to modulate the balance between oxidative phosphorylation and aerobic glycolysis. The impact of TRAP1 on mitochondrial respiration is probably mediated by modulation of mitochondrial…	0	Cellular fold control	2755												1				1
Lonp1	0.828	0.790005	ATP-dependent serine protease that mediates the selective degradation of misfolded, unassembled or oxidatively damaged polypeptides as well as certain short-lived regulatory proteins in the mitochondrial matrix. May also have a chaperone function in the assembly of inner membrane protein complexes. Participates in the regulation of mitochondrial gene expression and in the maintenance of the integ…	0	Cellular fold control	0												1
Pmpca	0.992	-0.368687	Substrate recognition and binding subunit of the essential mitochondrial processing protease (MPP), which is required for maturation of the majority of mitochondrial precursor proteins (By similarity). Most MPP cleavage sites follow an arginine at position -2 (By similarity). {ECO:0000250|UniProtKB:P20069, ECO:0000250|UniProtKB:Q10713}.	0	Cellular fold control	0												1
Gpt2	0.953	3.69639	Catalyzes the reversible transamination between alanine and 2-oxoglutarate to form pyruvate and glutamate. {ECO:0000250}.	Amino-acid degradation; L-alanine degradation via transaminase pathway; pyruvate from L-alanine: step 1/1.	Amino-acid degradation	0											1
Acad8	0.99	1.75398	Has very high activity toward isobutyryl-CoA. Is an isobutyryl-CoA dehydrogenase that functions in valine catabolism (By similarity). {ECO:0000250}.	Amino-acid degradation; L-valine degradation. {ECO:0000250|UniProtKB:Q9UKU7}.	Amino-acid degradation	232											1
Auh	0.968	0.675278	Catalyzes the conversion of 3-methylglutaconyl-CoA to 3-hydroxy-3-methylglutaryl-CoA (By similarity). Also has itaconyl-CoA hydratase activity by converting itaconyl-CoA into citramalyl-CoA in the C5-dicarboxylate catabolism pathway (By similarity). The C5-dicarboxylate catabolism pathway is required to detoxify itaconate, a vitamin B12-poisoning metabolite (By similarity). Has very low enoyl-CoA…	Amino-acid degradation; L-leucine degradation; (S)-3-hydroxy-3-methylglutaryl-CoA from 3-isovaleryl-CoA: step 3/3. {ECO:0000250|UniProtKB:Q13825}.	Amino-acid degradation	0											1
Hibch	0.88	0.0685932	Hydrolyzes 3-hydroxyisobutyryl-CoA (HIBYL-CoA), a saline catabolite. Has high activity toward isobutyryl-CoA. Could be an isobutyryl-CoA dehydrogenase that functions in valine catabolism. Also hydrolyzes 3-hydroxypropanoyl-CoA (By similarity). {ECO:0000250}.	Amino-acid degradation; L-valine degradation.	Amino-acid degradation	0											1
Hadhb	0.99	1.26992	0	Lipid metabolism; fatty acid beta-oxidation. {ECO:0000250|UniProtKB:P55084}.	fatty acid beta-oxidation	7262										1																						1
Hadha	0.994	-0.879293	Bifunctional subunit.	Lipid metabolism; fatty acid beta-oxidation. {ECO:0000250|UniProtKB:P40939}.	fatty acid beta-oxidation	7262										1																						1
Acadm	0.649	4.14927	Acyl-CoA dehydrogenase specific for acyl chain lengths of 4 to 16 that catalyzes the initial step of fatty acid beta-oxidation. Utilizes the electron transfer flavoprotein (ETF) as an electron acceptor to transfer electrons to the main mitochondrial respiratory chain via ETF-ubiquinone oxidoreductase (ETF dehydrogenase). {ECO:0000250|UniProtKB:P11310}.	Lipid metabolism; mitochondrial fatty acid beta-oxidation.	fatty acid beta-oxidation	0										1
Hadh	0.94	2.66543	Plays an essential role in the mitochondrial beta-oxidation of short chain fatty acids. Exerts it highest activity toward 3-hydroxybutyryl-CoA.	Lipid metabolism; fatty acid beta-oxidation.	fatty acid beta-oxidation	0										1
Acadvl	0.988	1.55906	Active toward esters of long-chain and very long chain fatty acids such as palmitoyl-CoA, myristoyl-CoA and stearoyl-CoA. Can accommodate substrate acyl chain lengths as long as 24 carbons, but shows little activity for substrates of less than 12 carbons (By similarity). {ECO:0000250}.	Lipid metabolism; mitochondrial fatty acid beta-oxidation.	fatty acid beta-oxidation	0										1
Echs1	0.946	0.627565	Straight-chain enoyl-CoA thioesters from C4 up to at least C16 are processed, although with decreasing catalytic rate (By similarity). Has high substrate specificity for crotonyl-CoA and moderate specificity for acryloyl-CoA, 3-methylcrotonyl-CoA and methacrylyl-CoA. It is noteworthy that binds tiglyl-CoA, but hydrates only a small amount of this substrate (By similarity). {ECO:0000250|UniProtKB:…	Lipid metabolism; fatty acid beta-oxidation. {ECO:0000250|UniProtKB:P30084}.	fatty acid beta-oxidation	0										1
Eci1	0.991	0.29328	Able to isomerize both 3-cis and 3-trans double bonds into the 2-trans form in a range of enoyl-CoA species.	Lipid metabolism; fatty acid beta-oxidation. {ECO:0000250|UniProtKB:P23965}.	fatty acid beta-oxidation	0										1
Acadl	0.999	-0.0346044	0	Lipid metabolism; mitochondrial fatty acid beta-oxidation. {ECO:0000269|PubMed:9861014}.	fatty acid beta-oxidation	0										1
Acadsb	0.74	-0.303625	Has greatest activity toward short branched chain acyl-CoA derivative such as (s)-2-methylbutyryl-CoA, isobutyryl-CoA, and 2-methylhexanoyl-CoA as well as toward short straight chain acyl-CoAs such as butyryl-CoA and hexanoyl-CoA. Can use valproyl-CoA as substrate and may play a role in controlling the metabolic flux of valproic acid in the development of toxicity of this agent (By similarity). {…	Lipid metabolism; mitochondrial fatty acid beta-oxidation.	fatty acid beta-oxidation	0										1
Eci2	0.284	-0.636434	Able to isomerize both 3-cis and 3-trans double bonds into the 2-trans form in a range of enoyl-CoA species (PubMed:24344334). Has a preference for 3-trans substrates (By similarity). {ECO:0000250|UniProtKB:Q5XIC0, ECO:0000269|PubMed:24344334}.	Lipid metabolism; fatty acid beta-oxidation. {ECO:0000269|PubMed:24344334}.	fatty acid beta-oxidation	0										1
Acat1	0.542	-0.89804	Plays a major role in ketone body metabolism. {ECO:0000250}.	Lipid metabolism; fatty acid beta-oxidation. {ECO:0000250|UniProtKB:P24752}.	fatty acid beta-oxidation	0										1
Acaa2	0.989	-1.33459	Abolishes BNIP3-mediated apoptosis and mitochondrial damage. {ECO:0000250}.	Lipid metabolism; fatty acid beta-oxidation. {ECO:0000250|UniProtKB:P42765}.	fatty acid beta-oxidation	0										1
Ech1	0.993	-2.39002	Isomerization of 3-trans,5-cis-dienoyl-CoA to 2-trans,4-trans-dienoyl-CoA. {ECO:0000250}.	Lipid metabolism; fatty acid beta-oxidation. {ECO:0000250|UniProtKB:Q62651}.	fatty acid beta-oxidation	0										1
Hspa9	0.976	0.602507	Chaperone protein which plays an important role in mitochondrial iron-sulfur cluster (ISC) biogenesis (PubMed:26702583). Interacts with and stabilizes ISC cluster assembly proteins FXN, NFU1, NFS1 and ISCU (By similarity). Regulates erythropoiesis via stabilization of ISC assembly (PubMed:21123823). May play a role in the control of cell proliferation and cellular aging (PubMed:8454632). {ECO:000…	0	ISC cluster assembly proteins	7124									1												1
Fxn	0.996	0.770203	Promotes the biosynthesis of heme and assembly and repair of iron-sulfur clusters by delivering Fe(2+) to proteins involved in these pathways. May play a role in the protection against iron-catalyzed oxidative stress through its ability to catalyze the oxidation of Fe(2+) to Fe(3+); the oligomeric form but not the monomeric form has in vitro ferroxidase activity. May be able to store large amount…	0	ISC cluster assembly proteins	1094									1								1
Iscu	0.997	0.689189	Scaffold protein for the de novo synthesis of iron-sulfur (Fe-S) clusters within mitochondria, which is required for maturation of both mitochondrial and cytoplasmic [2Fe-2S] and [4Fe-4S] proteins. First, a [2Fe-2S] cluster is transiently assembled on the scaffold protein ISCU. In a second step, the cluster is released from ISCU, transferred to a glutaredoxin GLRX5, followed by the formation of m…	0	ISC cluster assembly proteins	0									1
Nfs1	0.99	0.330496	Catalyzes the removal of elemental sulfur from cysteine to produce alanine. It supplies the inorganic sulfur for iron-sulfur (Fe-S) clusters. May be involved in the biosynthesis of molybdenum cofactor (By similarity). {ECO:0000250}.	0	ISC cluster assembly proteins	0									1
Pcca	0.972	3.04354	0	Metabolic intermediate metabolism; propanoyl-CoA degradation; succinyl-CoA from propanoyl-CoA: step 1/3. {ECO:0000250|UniProtKB:P05165}.	Metabolic intermediate metabolism	7057								1																							1
Pccb	0.953	-0.244077	0	Metabolic intermediate metabolism; propanoyl-CoA degradation; succinyl-CoA from propanoyl-CoA: step 1/3. {ECO:0000250|UniProtKB:P05166}.	Metabolic intermediate metabolism	7057								1																							1
Slc25a12	0.004	5.96731	Mitochondrial and calcium-binding carrier that catalyzes the calcium-dependent exchange of cytoplasmic glutamate with mitochondrial aspartate across the mitochondrial inner membrane. May have a function in the urea cycle. {ECO:0000250|UniProtKB:O75746}.	0	Mitochondrial calcium homeostasis	0							1
Letm1	0.996	0.0290588	Mitochondrial proton/calcium antiporter that mediates proton-dependent calcium efflux from mitochondrion (PubMed:27669901). Crucial for the maintenance of mitochondrial tubular networks and for the assembly of the supercomplexes of the respiratory chain (By similarity). Required for the maintenance of the tubular shape and cristae organization (By similarity). In contrast to SLC8B1/NCLX, does not…	0	Mitochondrial calcium homeostasis	0							1
Mrpl39	0.995	2.26585	0	0	Mitochondrial ribosome	324;320						1												1	1
Mrpl12	0.999	0.200416	0	0	Mitochondrial ribosome	320;324						1												1	1
Mrpl46	0.764	-0.110155	0	0	Mitochondrial ribosome	324;320						1												1	1
Cox5a	0.998	4.94327	This is the heme A-containing chain of cytochrome c oxidase, the terminal oxidase in mitochondrial electron transport.	Energy metabolism; oxidative phosphorylation. {ECO:0000250|UniProtKB:P00427}.	oxidative phosphorylation	6442					1																								1
Cox4i1	0.998	3.468	This protein is one of the nuclear-coded polypeptide chains of cytochrome c oxidase, the terminal oxidase in mitochondrial electron transport.	Energy metabolism; oxidative phosphorylation. {ECO:0000250|UniProtKB:P00424}.	oxidative phosphorylation	6442					1																								1
Atp5pd	0.073	5.06408	Mitochondrial membrane ATP synthase (F(1)F(0) ATP synthase or Complex V) produces ATP from ADP in the presence of a proton gradient across the membrane which is generated by electron transport complexes of the respiratory chain. F-type ATPases consist of two structural domains, F(1) - containing the extramembraneous catalytic core, and F(0) - containing the membrane proton channel, linked togethe…	0	oxidative phosphorylation	563					1																							1
Atp5f1b	0.964	2.91592	Mitochondrial membrane ATP synthase (F(1)F(0) ATP synthase or Complex V) produces ATP from ADP in the presence of a proton gradient across the membrane which is generated by electron transport complexes of the respiratory chain. F-type ATPases consist of two structural domains, F(1) - containing the extramembraneous catalytic core, and F(0) - containing the membrane proton channel, linked togethe…	0	oxidative phosphorylation	563					1																							1
Atp5pf	0.988	2.6262	Mitochondrial membrane ATP synthase (F(1)F(0) ATP synthase or Complex V) produces ATP from ADP in the presence of a proton gradient across the membrane which is generated by electron transport complexes of the respiratory chain. F-type ATPases consist of two structural domains, F(1) - containing the extramembraneous catalytic core and F(0) - containing the membrane proton channel, linked together…	0	oxidative phosphorylation	563					1																							1
Atp5po	0.995	1.47583	Mitochondrial membrane ATP synthase (F(1)F(0) ATP synthase or Complex V) produces ATP from ADP in the presence of a proton gradient across the membrane which is generated by electron transport complexes of the respiratory chain. F-type ATPases consist of two structural domains, F(1) - containing the extramembraneous catalytic core and F(0) - containing the membrane proton channel, linked together…	0	oxidative phosphorylation	563					1																							1
Atp5pb	0.986	1.15996	Mitochondrial membrane ATP synthase (F(1)F(0) ATP synthase or Complex V) produces ATP from ADP in the presence of a proton gradient across the membrane which is generated by electron transport complexes of the respiratory chain. F-type ATPases consist of two structural domains, F(1) - containing the extramembraneous catalytic core, and F(0) - containing the membrane proton channel, linked togethe…	0	oxidative phosphorylation	563					1																							1
Atp5mg	0.727	0.545395	Mitochondrial membrane ATP synthase (F(1)F(0) ATP synthase or Complex V) produces ATP from ADP in the presence of a proton gradient across the membrane which is generated by electron transport complexes of the respiratory chain. F-type ATPases consist of two structural domains, F(1) - containing the extramembraneous catalytic core, and F(0) - containing the membrane proton channel, linked togethe…	0	oxidative phosphorylation	563					1																							1
Ndufa6	0.875	3.78218	Accessory subunit of the mitochondrial membrane respiratory chain NADH dehydrogenase (Complex I), that is believed to be not involved in catalysis. Required for proper complex I assembly. Complex I functions in the transfer of electrons from NADH to the respiratory chain. The immediate electron acceptor for the enzyme is believed to be ubiquinone. {ECO:0000250|UniProtKB:P56556}.	0	oxidative phosphorylation	2919' 178					1																		1			1
Ndufa10	0.997	0.700748	Accessory subunit of the mitochondrial membrane respiratory chain NADH dehydrogenase (Complex I), that is believed not to be involved in catalysis. Complex I functions in the transfer of electrons from NADH to the respiratory chain. The immediate electron acceptor for the enzyme is believed to be ubiquinone. {ECO:0000269|PubMed:24652937}.	0	oxidative phosphorylation	178;2919					1																		1			1
Ndufa9	0.015	0.64809	Accessory subunit of the mitochondrial membrane respiratory chain NADH dehydrogenase (Complex I), that is believed not to be involved in catalysis. Complex I functions in the transfer of electrons from NADH to the respiratory chain. The immediate electron acceptor for the enzyme is believed to be ubiquinone. {ECO:0000250|UniProtKB:Q16795}.	0	oxidative phosphorylation	178;2919;					1																		1			1
Ndufb9	0.5	1.98158	Accessory subunit of the mitochondrial membrane respiratory chain NADH dehydrogenase (Complex I), that is believed to be not involved in catalysis. Complex I functions in the transfer of electrons from NADH to the respiratory chain. The immediate electron acceptor for the enzyme is believed to be ubiquinone. {ECO:0000250|UniProtKB:Q9Y6M9}.	0	oxidative phosphorylation	2914;178					1																		1		1
Ndufb4	0	1.09856	Accessory subunit of the mitochondrial membrane respiratory chain NADH dehydrogenase (Complex I), that is believed not to be involved in catalysis. Complex I functions in the transfer of electrons from NADH to the respiratory chain. The immediate electron acceptor for the enzyme is believed to be ubiquinone. {ECO:0000250|UniProtKB:O95168}.	0	oxidative phosphorylation	178;2914					1																		1		1
Ndufb8	0.987	0.713166	Accessory subunit of the mitochondrial membrane respiratory chain NADH dehydrogenase (Complex I), that is believed not to be involved in catalysis. Complex I functions in the transfer of electrons from NADH to the respiratory chain. The immediate electron acceptor for the enzyme is believed to be ubiquinone. {ECO:0000250|UniProtKB:O95169}.	0	oxidative phosphorylation	178;2914					1																		1		1
Ndufab1	0.293	0.00950877	Carrier of the growing fatty acid chain in fatty acid biosynthesis (By similarity). Accessory and non-catalytic subunit of the mitochondrial membrane respiratory chain NADH dehydrogenase (Complex I), which functions in the transfer of electrons from NADH to the respiratory chain (By similarity). {ECO:0000250|UniProtKB:O14561, ECO:0000250|UniProtKB:P52505}.	0	oxidative phosphorylation	178;2914					1																		1		1
Ndufs1	0.98	3.26682	Core subunit of the mitochondrial membrane respiratory chain NADH dehydrogenase (Complex I) that is believed to belong to the minimal assembly required for catalysis. Complex I functions in the transfer of electrons from NADH to the respiratory chain. The immediate electron acceptor for the enzyme is believed to be ubiquinone (By similarity). This is the largest subunit of complex I and it is a c…	0	oxidative phosphorylation	2920;178					1																		1	1
Ndufa2	0.286	2.33634	Accessory subunit of the mitochondrial membrane respiratory chain NADH dehydrogenase (Complex I), that is believed not to be involved in catalysis. Complex I functions in the transfer of electrons from NADH to the respiratory chain. The immediate electron acceptor for the enzyme is believed to be ubiquinone. {ECO:0000250|UniProtKB:O43678}.	0	oxidative phosphorylation	178;2920;					1																		1	1
Ndufv3	0.024	1.09565	Accessory subunit of the mitochondrial membrane respiratory chain NADH dehydrogenase (Complex I), that is believed not to be involved in catalysis. Complex I functions in the transfer of electrons from NADH to the respiratory chain. The immediate electron acceptor for the enzyme is believed to be ubiquinone. May be the terminally assembled subunit of Complex I. {ECO:0000250|UniProtKB:P56181}.	0	oxidative phosphorylation	2920;178					1																		1	1
Ndufa12	0.399	0.92581	Accessory subunit of the mitochondrial membrane respiratory chain NADH dehydrogenase (Complex I), that is believed not to be involved in catalysis. Complex I functions in the transfer of electrons from NADH to the respiratory chain. The immediate electron acceptor for the enzyme is believed to be ubiquinone. {ECO:0000250|UniProtKB:Q9UI09}.	0	oxidative phosphorylation	2920;178					1																		1	1
Ndufs7	0.95	0.675931	Core subunit of the mitochondrial membrane respiratory chain NADH dehydrogenase (Complex I) that is believed to belong to the minimal assembly required for catalysis. Complex I functions in the transfer of electrons from NADH to the respiratory chain. The immediate electron acceptor for the enzyme is believed to be ubiquinone. {ECO:0000250|UniProtKB:O75251}.	0	oxidative phosphorylation	178;2920					1																		1	1
Ndufs3	0.973	0.127875	Core subunit of the mitochondrial membrane respiratory chain NADH dehydrogenase (Complex I) that is believed to belong to the minimal assembly required for catalysis. Complex I functions in the transfer of electrons from NADH to the respiratory chain. The immediate electron acceptor for the enzyme is believed to be ubiquinone (By similarity). {ECO:0000250}.	0	oxidative phosphorylation	178, 2920					1																		1	1
Ndufa7	0.682	-0.625626	Accessory subunit of the mitochondrial membrane respiratory chain NADH dehydrogenase (Complex I), that is believed not to be involved in catalysis. Complex I functions in the transfer of electrons from NADH to the respiratory chain. The immediate electron acceptor for the enzyme is believed to be ubiquinone. {ECO:0000250|UniProtKB:O95182}.	0	oxidative phosphorylation	2920;178					1																		1	1
Uqcrc2	0.997	4.77235	This is a component of the ubiquinol-cytochrome c reductase complex (complex III or cytochrome b-c1 complex), which is part of the mitochondrial respiratory chain. The core protein 2 is required for the assembly of the complex (By similarity). {ECO:0000250}.	0	oxidative phosphorylation	0					1
Cox7c	0.821	3.34014	This protein is one of the nuclear-coded polypeptide chains of cytochrome c oxidase, the terminal oxidase in mitochondrial electron transport.	Energy metabolism; oxidative phosphorylation. {ECO:0000250|UniProtKB:P04039}.	oxidative phosphorylation	0					1
Ndufaf5	0.983	2.82946	Arginine hydroxylase involved in the assembly of mitochondrial NADH:ubiquinone oxidoreductase complex (complex I, MT-ND1) at early stages. Acts by mediating hydroxylation of 'Arg-111' of NDUFS7. May also have methyltransferase activity. {ECO:0000250|UniProtKB:Q5TEU4}.	0	oxidative phosphorylation	0					1
Uqcc2	0.029	1.6007	Required for the assembly of the ubiquinol-cytochrome c reductase complex (mitochondrial respiratory chain complex III or cytochrome b-c1 complex). Plays a role in the modulation of respiratory chain activities such as oxygen consumption and ATP production and via its modulation of the respiratory chain activity can regulate skeletal muscle differentiation and insulin secretion by pancreatic beta…	0	oxidative phosphorylation	0					1
Uqcrb	0.126	1.41781	This is a component of the ubiquinol-cytochrome c reductase complex (complex III or cytochrome b-c1 complex), which is part of the mitochondrial respiratory chain. This component is involved in redox-linked proton pumping (By similarity). {ECO:0000250}.	0	oxidative phosphorylation	0					1
Cox7a1	0.982	1.01173	This protein is one of the nuclear-coded polypeptide chains of cytochrome c oxidase, the terminal oxidase in mitochondrial electron transport.	Energy metabolism; oxidative phosphorylation. {ECO:0000250|UniProtKB:P10174}.	oxidative phosphorylation	0					1
Uqcrq	0.176	0.830531	This is a component of the ubiquinol-cytochrome c reductase complex (complex III or cytochrome b-c1 complex), which is part of the mitochondrial respiratory chain. This subunit, together with cytochrome b, binds to ubiquinone.	0	oxidative phosphorylation	0					1
Uqcrc1	0.837	0.824132	This is a component of the ubiquinol-cytochrome c reductase complex (complex III or cytochrome b-c1 complex), which is part of the mitochondrial respiratory chain. This protein may mediate formation of the complex between cytochromes c and c1 (By similarity). {ECO:0000250}.	0	oxidative phosphorylation	0					1
Atp5md	0.01	0.684547	Mitochondrial membrane ATP synthase (F(1)F(0) ATP synthase or Complex V) produces ATP from ADP in the presence of a proton gradient across the membrane which is generated by electron transport complexes of the respiratory chain. F-type ATPases consist of two structural domains, F(1) - containing the extramembraneous catalytic core and F(0) - containing the membrane proton channel, linked together…	0	oxidative phosphorylation	0					1
Ndufaf4	0.169	0.158628	May be involved in cell proliferation and survival of hormone-dependent tumor cells. Involved in the assembly of mitochondrial NADH:ubiquinone oxidoreductase complex (complex I) (By similarity). {ECO:0000250}.	0	oxidative phosphorylation	0					1
Cox5b	1	0.0384446	This protein is one of the nuclear-coded polypeptide chains of cytochrome c oxidase, the terminal oxidase in mitochondrial electron transport.	Energy metabolism; oxidative phosphorylation. {ECO:0000250|UniProtKB:P04037}.	oxidative phosphorylation	0					1
Cox7a2	0.994	-0.0144898	This protein is one of the nuclear-coded polypeptide chains of cytochrome c oxidase, the terminal oxidase in mitochondrial electron transport.	Energy metabolism; oxidative phosphorylation. {ECO:0000250|UniProtKB:P10174}.	oxidative phosphorylation	0					1
Uqcrfs1	0.991	-0.706264	Cytochrome b-c1 complex subunit Rieske, mitochondrial: Component of the mitochondrial ubiquinol-cytochrome c reductase complex dimer (complex III dimer), which is a respiratory chain that generates an electrochemical potential coupled to ATP synthesis (PubMed:28673544). Incorporation of UQCRFS1 is the penultimate step in complex III assembly (By similarity). {ECO:0000250|UniProtKB:P47985, ECO:000…	0	oxidative phosphorylation	0					1
Cox7a2l	0.958	-1.29794	Involved in the regulation of oxidative phosphorylation and energy metabolism (PubMed:23857330, PubMed:23812712). Necessary for the assembly of mitochondrial respiratory supercomplex (PubMed:23857330, PubMed:23812712). {ECO:0000269|PubMed:23812712, ECO:0000269|PubMed:23857330}.	0	oxidative phosphorylation	0					1
Ndufaf2	0.235	-3.12539	Acts as a molecular chaperone for mitochondrial complex I assembly. Complex I functions in the transfer of electrons from NADH to the respiratory chain. The immediate electron acceptor for the enzyme is believed to be ubiquinone. {ECO:0000250|UniProtKB:Q8N183}.	0	oxidative phosphorylation	0					1
Grpel1	0.998	-0.486277	Essential component of the PAM complex, a complex required for the translocation of transit peptide-containing proteins from the inner membrane into the mitochondrial matrix in an ATP-dependent manner. Seems to control the nucleotide-dependent binding of mitochondrial HSP70 to substrate proteins (By similarity). {ECO:0000250}.	0	Protein import	7124;7126				1																	1	1
Mipep	0.997	2.75955	Cleaves proteins, imported into the mitochondrion, to their mature size. {ECO:0000250}.	0	Protein import	0				1
Pdp1	0.978	4.038	Catalyzes the dephosphorylation and concomitant reactivation of the alpha subunit of the E1 component of the pyruvate dehydrogenase complex. {ECO:0000250}.	0	pyruvate dehydrogenase complex	0			1
Pdha1	1	1.20152	The pyruvate dehydrogenase complex catalyzes the overall conversion of pyruvate to acetyl-CoA and CO(2), and thereby links the glycolytic pathway to the tricarboxylic cycle. {ECO:0000269|PubMed:11708858, ECO:0000269|PubMed:20841503}.	0	pyruvate dehydrogenase complex	0			1
Pdhb	0.998	0.836691	The pyruvate dehydrogenase complex catalyzes the overall conversion of pyruvate to acetyl-CoA and CO(2), and thereby links the glycolytic pathway to the tricarboxylic cycle. {ECO:0000250}.	0	pyruvate dehydrogenase complex	0			1
Pdk2	0.991	0.527686	Kinase that plays a key role in the regulation of glucose and fatty acid metabolism and homeostasis via phosphorylation of the pyruvate dehydrogenase subunits PDHA1 and PDHA2. This inhibits pyruvate dehydrogenase activity, and thereby regulates metabolite flux through the tricarboxylic acid cycle, down-regulates aerobic respiration and inhibits the formation of acetyl-coenzyme A from pyruvate. In…	0	pyruvate dehydrogenase complex	0			1
Pdk1	0.993	0.474723	Kinase that plays a key role in regulation of glucose and fatty acid metabolism and homeostasis via phosphorylation of the pyruvate dehydrogenase subunits PDHA1 and PDHA2. This inhibits pyruvate dehydrogenase activity, and thereby regulates metabolite flux through the tricarboxylic acid cycle, down-regulates aerobic respiration and inhibits the formation of acetyl-coenzyme A from pyruvate. Plays …	0	pyruvate dehydrogenase complex	0			1
Pdk4	0.929	0.430021	Kinase that plays a key role in regulation of glucose and fatty acid metabolism and homeostasis via phosphorylation of the pyruvate dehydrogenase subunits PDHA1 and PDHA2. This inhibits pyruvate dehydrogenase activity, and thereby regulates metabolite flux through the tricarboxylic acid cycle, down-regulates aerobic respiration and inhibits the formation of acetyl-coenzyme A from pyruvate. Inhibi…	0	pyruvate dehydrogenase complex	0			1
Idh2	0.862	-3.08235	Plays a role in intermediary metabolism and energy production. It may tightly associate or interact with the pyruvate dehydrogenase complex.	0	tricarboxylic acid cycle	6948		1																																	1
Dlst	0.999	-0.0209264	Dihydrolipoamide succinyltransferase (E2) component of the 2-oxoglutarate dehydrogenase complex (By similarity). The 2-oxoglutarate dehydrogenase complex catalyzes the overall conversion of 2-oxoglutarate to succinyl-CoA and CO(2) (By similarity). The 2-oxoglutarate dehydrogenase complex is mainly active in the mitochondrion. A fraction of the 2-oxoglutarate dehydrogenase complex also localizes i…	Amino-acid degradation; L-lysine degradation via saccharopine pathway; glutaryl-CoA from L-lysine: step 6/6.; Carbohydrate metabolism; tricarboxylic acid cycle. {ECO:0000250|UniProtKB:P36957}.	tricarboxylic acid cycle	7267		1																															1
Idh3a	0.979	5.49172	Catalytic subunit of the enzyme which catalyzes the decarboxylation of isocitrate (ICT) into alpha-ketoglutarate. The heterodimer composed of the alpha (IDH3A) and beta (IDH3B) subunits and the heterodimer composed of the alpha (IDH3A) and gamma (IDH3G) subunits, have considerable basal activity but the full activity of the heterotetramer (containing two subunits of IDH3A, one of IDH3B and one of…	0	tricarboxylic acid cycle	6949		1																												1
Idh3b	0.993	2.18091	NA	0	tricarboxylic acid cycle	6949		1																												1
Idh3g	0.566	1.05402	Regulatory subunit which plays a role in the allosteric regulation of the enzyme catalyzing the decarboxylation of isocitrate (ICT) into alpha-ketoglutarate. The heterodimer composed of the alpha (IDH3A) and beta (IDH3B) subunits and the heterodimer composed of the alpha (IDH3A) and gamma (IDH3G) subunits, have considerable basal activity but the full activity of the heterotetramer (containing tw…	0	tricarboxylic acid cycle	6949		1																												1
Sucla2	0.951	2.64997	ATP-specific succinyl-CoA synthetase functions in the citric acid cycle (TCA), coupling the hydrolysis of succinyl-CoA to the synthesis of ATP and thus represents the only step of substrate-level phosphorylation in the TCA. The beta subunit provides nucleotide specificity of the enzyme and binds the substrate succinate, while the binding sites for coenzyme A and phosphate are found in the alpha s…	Carbohydrate metabolism; tricarboxylic acid cycle; succinate from succinyl-CoA (ligase route): step 1/1. {ECO:0000255|HAMAP-Rule:MF_03220}.	tricarboxylic acid cycle	394		1																									1
Suclg1	0.94	1.4997	Succinyl-CoA synthetase functions in the citric acid cycle (TCA), coupling the hydrolysis of succinyl-CoA to the synthesis of either ATP or GTP and thus represents the only step of substrate-level phosphorylation in the TCA. The alpha subunit of the enzyme binds the substrates coenzyme A and phosphate, while succinate binding and specificity for either ATP or GTP is provided by different beta sub…	Carbohydrate metabolism; tricarboxylic acid cycle; succinate from succinyl-CoA (ligase route): step 1/1. {ECO:0000255|HAMAP-Rule:MF_03222}.	tricarboxylic acid cycle	393;394		1																									1
Sdha	0.956	1.43768	Flavoprotein (FP) subunit of succinate dehydrogenase (SDH) that is involved in complex II of the mitochondrial electron transport chain and is responsible for transferring electrons from succinate to ubiquinone (coenzyme Q). Can act as a tumor suppressor. {ECO:0000250|UniProtKB:P31040}.	Carbohydrate metabolism; tricarboxylic acid cycle; fumarate from succinate (eukaryal route): step 1/1. {ECO:0000250|UniProtKB:P31040}.	tricarboxylic acid cycle	1094		1															1
Aco2	0.996	2.00664	Catalyzes the isomerization of citrate to isocitrate via cis-aconitate. {ECO:0000250|UniProtKB:P16276}.	Carbohydrate metabolism; tricarboxylic acid cycle; isocitrate from oxaloacetate: step 2/2.	tricarboxylic acid cycle	0		1
Fh	1	1.93053	Catalyzes the reversible stereospecific interconversion of fumarate to L-malate. {ECO:0000305|PubMed:23643539}.; Isoform Mitochondrial: Catalyzes the hydration of fumarate to L-malate in the tricarboxylic acid (TCA) cycle to facilitate a transition step in the production of energy in the form of NADH. {ECO:0000250|UniProtKB:P10173}.; Isoform Cytoplasmic: Catalyzes the dehydration of L-malate to f…	Carbohydrate metabolism; tricarboxylic acid cycle; (S)-malate from fumarate: step 1/1. {ECO:0000250|UniProtKB:P10173}.	tricarboxylic acid cycle	0		1
Cs	0.995	0.170518	0	Carbohydrate metabolism; tricarboxylic acid cycle; isocitrate from oxaloacetate: step 1/2.	tricarboxylic acid cycle	5215		1
Sdhb	0.619	-0.455753	Iron-sulfur protein (IP) subunit of succinate dehydrogenase (SDH) that is involved in complex II of the mitochondrial electron transport chain and is responsible for transferring electrons from succinate to ubiquinone (coenzyme Q). {ECO:0000250}.	Carbohydrate metabolism; tricarboxylic acid cycle; fumarate from succinate (eukaryal route): step 1/1.	tricarboxylic acid cycle	0		1
Coq9	0.938	2.53631	Lipid-binding protein involved in the biosynthesis of coenzyme Q, also named ubiquinone, an essential lipid-soluble electron transporter for aerobic cellular respiration (PubMed:25339443). Binds a phospholipid of at least 10 carbons in each acyl group. May be required to present its bound-lipid to COQ7 (By similarity). {ECO:0000250|UniProtKB:O75208, ECO:0000269|PubMed:23255162, ECO:0000269|PubMed…	Cofactor biosynthesis; ubiquinone biosynthesis. {ECO:0000269|PubMed:23255162, ECO:0000269|PubMed:25339443}.	ubiquinone biosynthesis	0	1
Coq8a	0.005	1.91769	Atypical kinase involved in the biosynthesis of coenzyme Q, also named ubiquinone, an essential lipid-soluble electron transporter for aerobic cellular respiration (PubMed:27499294). Its substrate specificity is unclear: does not show any protein kinase activity (PubMed:27499294). Probably acts as a small molecule kinase, possibly a lipid kinase that phosphorylates a prenyl lipid in the ubiquinon…	Cofactor biosynthesis; ubiquinone biosynthesis. {ECO:0000250|UniProtKB:Q8NI60}.	ubiquinone biosynthesis	0	1
Coq5	0.878	1.55573	Methyltransferase required for the conversion of 2-polyprenyl-6-methoxy-1,4-benzoquinol (DDMQH2) to 2-polyprenyl-3-methyl-6-methoxy-1,4-benzoquinol (DMQH2). {ECO:0000255|HAMAP-Rule:MF_03191}.	Cofactor biosynthesis; ubiquinone biosynthesis. {ECO:0000255|HAMAP-Rule:MF_03191}.	ubiquinone biosynthesis	0	1
Coq10a	0.541	1.25341	NA	0	ubiquinone biosynthesis	0	1
Slc25a3	0.978	1.3099	Transport of phosphate groups from the cytosol to mitochondrial matrix. Phosphate is cotransported with H(+). May play a role regulation of the mitochondrial permeability transition pore (mPTP) (By similarity). {ECO:0000250}.	0		6985																																					1
Tufm	0.988	2.44914	Promotes the GTP-dependent binding of aminoacyl-tRNA to the A-site of ribosomes during protein biosynthesis. Plays also a role in the regulation of autophagy and innate immunity. Recruits ATG5-ATG12 and NLRX1 at mitochondria and serves as a checkpoint of the RIG-I/DDX58-MAVS pathway. In turn, inhibits RLR-mediated type I interferon while promoting autophagy. {ECO:0000250|UniProtKB:P49411}.	0		3055																																				1
Ogdh	0.992	0.259131	2-oxoglutarate dehydrogenase (E1) component of the 2-oxoglutarate dehydrogenase complex, which mediates the decarboxylation of alpha-ketoglutarate. The 2-oxoglutarate dehydrogenase complex catalyzes the overall conversion of 2-oxoglutarate to succinyl-CoA and CO(2). The 2-oxoglutarate dehydrogenase complex is mainly active in the mitochondrion. A fraction of the 2-oxoglutarate dehydrogenase compl…	0		7267																																	1
Myh4	0	8.95379	Muscle contraction.	0		0
Ldb3	0	7.925	May function as an adapter in striated muscle to couple protein kinase C-mediated signaling via its LIM domains to the cytoskeleton. {ECO:0000303|PubMed:10391924}.	0		0
Actn3	0	7.75517	F-actin cross-linking protein which is thought to anchor actin to a variety of intracellular structures. This is a bundling protein (By similarity). {ECO:0000250}.	0		0
Mylpf	0.005	7.41307	0	0		0
Tnnt3	0	7.01792	Troponin T is the tropomyosin-binding subunit of troponin, the thin filament regulatory complex which confers calcium-sensitivity to striated muscle actomyosin ATPase activity. {ECO:0000250}.	0		0
Ckm	0	6.99033	Reversibly catalyzes the transfer of phosphate between ATP and various phosphogens (e.g. creatine phosphate). Creatine kinase isoenzymes play a central role in energy transduction in tissues with large, fluctuating energy demands, such as skeletal muscle, heart, brain and spermatozoa.	0		0
Aldoa	0.011	6.78094	Plays a key role in glycolysis and gluconeogenesis. In addition, may also function as scaffolding protein (By similarity). {ECO:0000250}.	Carbohydrate degradation; glycolysis; D-glyceraldehyde 3-phosphate and glycerone phosphate from D-glucose: step 4/4.		0
Ca3	0	6.64475	Reversible hydration of carbon dioxide.	0		0
Myh1	0	6.40363	Muscle contraction.	0		0
Actg1	0	6.22522	Actins are highly conserved proteins that are involved in various types of cell motility and are ubiquitously expressed in all eukaryotic cells. {ECO:0000250|UniProtKB:P63261}.	0		2837
Myoz1	0	6.03573	Myozenins may serve as intracellular binding proteins involved in linking Z-disk proteins such as alpha-actinin, gamma-filamin, TCAP/telethonin, LDB3/ZASP and localizing calcineurin signaling to the sarcomere. Plays an important role in the modulation of calcineurin signaling. May play a role in myofibrillogenesis. {ECO:0000303|PubMed:10984498, ECO:0000303|PubMed:11114196, ECO:0000305}.	0		0
Pygm	0.032	4.83858	Phosphorylase is an important allosteric enzyme in carbohydrate metabolism. Enzymes from different sources differ in their regulatory mechanisms and in their natural substrates. However, all known phosphorylases share catalytic and structural properties.	0		0
Acta1	0	4.62157	Actins are highly conserved proteins that are involved in various types of cell motility and are ubiquitously expressed in all eukaryotic cells.	0		0
H3f3a	0.092	4.41618	Variant histone H3 which replaces conventional H3 in a wide range of nucleosomes in active genes. Constitutes the predominant form of histone H3 in non-dividing cells and is incorporated into chromatin independently of DNA synthesis. Deposited at sites of nucleosomal displacement throughout transcribed genes, suggesting that it represents an epigenetic imprint of transcriptionally active chromati…	0		0
Eno3	0.034	3.75443	Appears to have a function in striated muscle development and regeneration.	Carbohydrate degradation; glycolysis; pyruvate from D-glyceraldehyde 3-phosphate: step 4/5.		0
Des	0.022	3.7314	Muscle-specific type III intermediate filament essential for proper muscular structure and function. Plays a crucial role in maintaining the structure of sarcomeres, inter-connecting the Z-disks and forming the myofibrils, linking them not only to the sarcolemmal cytoskeleton, but also to the nucleus and mitochondria, thus providing strength for the muscle fiber during activity (By similarity). I…	0		0
Mdh2	0.999	3.58744	0	0		0
Got2	0.991	3.21504	Catalyzes the irreversible transamination of the L-tryptophan metabolite L-kynurenine to form kynurenic acid (KA). Plays a key role in amino acid metabolism. Important for metabolite exchange between mitochondria and cytosol. Facilitates cellular uptake of long-chain free fatty acids. {ECO:0000269|PubMed:20977429, ECO:0000269|PubMed:7878064}.	0		0
Mybpc1	0	3.05975	NA	0		0
Pcx	0.999	2.87882	Pyruvate carboxylase catalyzes a 2-step reaction, involving the ATP-dependent carboxylation of the covalently attached biotin in the first step and the transfer of the carboxyl group to pyruvate in the second. Catalyzes in a tissue specific manner, the initial reactions of glucose (liver, kidney) and lipid (adipose tissue, liver, brain) synthesis from pyruvate.	Carbohydrate biosynthesis; gluconeogenesis. {ECO:0000256|ARBA:ARBA00004742}.	gluconeogenesis	0
Gatd3a	0.729	2.79856	0	0		0
Ckmt2	0.963	2.75643	Reversibly catalyzes the transfer of phosphate between ATP and various phosphogens (e.g. creatine phosphate). Creatine kinase isoenzymes play a central role in energy transduction in tissues with large, fluctuating energy demands, such as skeletal muscle, heart, brain and spermatozoa (By similarity). {ECO:0000250}.	0		0
Prdx3	0.996	2.62172	Thiol-specific peroxidase that catalyzes the reduction of hydrogen peroxide and organic hydroperoxides to water and alcohols, respectively. Plays a role in cell protection against oxidative stress by detoxifying peroxides. {ECO:0000250|UniProtKB:P30048}.	0		0
Acad12	0.732	2.59669	NA	0		0
Abcb7	0.561	2.5863	Could be involved in the transport of heme from the mitochondria to the cytosol. Plays a central role in the maturation of cytosolic iron-sulfur (Fe/S) cluster-containing proteins (By similarity). {ECO:0000250}.	0		0
Ldhd	0.751	2.37248	0	0		0
Slc25a4	0.005	2.29468	Involved in mitochondrial ADP/ATP transport. Catalyzes the exchange of cytoplasmic ADP with mitochondrial ATP across the mitochondrial inner membrane. {ECO:0000250|UniProtKB:P12235}.	0		0
Atp5a1	0	2.22933	NA	0		0
1700021F05Rik	Error_uniprot	2.19853	NA	NA		0
Pptc7	0.592	2.1047	0	0		0
Me3	0.768	2.07023	0	0		0
Hba-a1	0	2.05509	NA	0		0
Tubb4a	0	1.97012	Tubulin is the major constituent of microtubules. It binds two moles of GTP, one at an exchangeable site on the beta chain and one at a non-exchangeable site on the alpha chain.	0		0
Dbt	0.974	1.92886	The branched-chain alpha-keto dehydrogenase complex catalyzes the overall conversion of alpha-keto acids to acyl-CoA and CO(2). It contains multiple copies of three enzymatic components: branched-chain alpha-keto acid decarboxylase (E1), lipoamide acyltransferase (E2) and lipoamide dehydrogenase (E3). Within this complex, the catalytic function of this enzyme is to accept, and to transfer to coen…	0		0
Iars2	0.325	1.84662	0	0		0
Fech	0.003	1.78446	Catalyzes the ferrous insertion into protoporphyrin IX.	Porphyrin-containing compound metabolism; protoheme biosynthesis; protoheme from protoporphyrin-IX: step 1/1.	protoheme biosynthesis	0
Gm9803	0	1.69541	NA	0		0
Fam210a	0.622	1.68147	May play a role in the structure and strength of both muscle and bone. {ECO:0000269|PubMed:29618611}.	0		0
Pdlim7	0	1.61491	May function as a scaffold on which the coordinated assembly of proteins can occur. May play a role as an adapter that, via its PDZ domain, localizes LIM-binding proteins to actin filaments of both skeletal muscle and nonmuscle tissues. Involved in both of the two fundamental mechanisms of bone formation, direct bone formation (e.g. embryonic flat bones mandible and cranium), and endochondral bon…	0		0
Bphl	0.938	1.59768	Serine hydrolase that catalyzes the hydrolytic activation of amino acid ester prodrugs of nucleoside analogs such as valacyclovir and valganciclovir. Activates valacyclovir to acyclovir. May play a role in detoxification processes. It is a specific alpha-amino acid ester hydrolase that prefers small, hydrophobic, and aromatic side chains and does not have a stringent requirement for the leaving g…	0		0
Bckdha	0.981	1.57935	The branched-chain alpha-keto dehydrogenase complex catalyzes the overall conversion of alpha-keto acids to acyl-CoA and CO(2). It contains multiple copies of three enzymatic components: branched-chain alpha-keto acid decarboxylase (E1), lipoamide acyltransferase (E2) and lipoamide dehydrogenase (E3).	0		0
Zadh2	0.325	1.42737	Functions as 15-oxo-prostaglandin 13-reductase and acts on 15-keto-PGE1, 15-keto-PGE2, 15-keto-PGE1-alpha and 15-keto-PGE2-alpha with highest efficienty towards 15-keto-PGE2-alpha. Overexpression represses transcriptional activity of PPARG and inhibits adipocyte differentiation. {ECO:0000269|PubMed:23821743}.	0		0
L2hgdh	0.725	1.38601	0	0		0
4930407I10Rik	0	1.37896	NA	0		0
Tmem126a	0	1.36264	0	0		0
Tfam	0.654	1.24911	Isoform Mitochondrial binds to the mitochondrial light strand promoter and functions in mitochondrial transcription regulation. Required for accurate and efficient promoter recognition by the mitochondrial RNA polymerase. Promotes transcription initiation from the HSP1 and the light strand promoter by binding immediately upstream of transcriptional start sites. Is able to unwind DNA. Bends the mi…	0		0
Prxl2b	0.117	1.22526	Catalyzes the reduction of prostaglandin-ethanolamide H(2) (prostamide H(2)) to prostamide F(2alpha) with NADPH as proton donor. Also able to reduce prostaglandin H(2) to prostaglandin F(2alpha). {ECO:0000269|PubMed:18006499}.	0		0
Oat	0.996	1.21733	0	Amino-acid biosynthesis; L-proline biosynthesis; L-glutamate 5-semialdehyde from L-ornithine: step 1/1.	Amino-acid biosynthesis	0
Mtatp8	0	1.19049	Mitochondrial membrane ATP synthase (F(1)F(0) ATP synthase or Complex V) produces ATP from ADP in the presence of a proton gradient across the membrane which is generated by electron transport complexes of the respiratory chain. F-type ATPases consist of two structural domains, F(1) - containing the extramembraneous catalytic core and F(0) - containing the membrane proton channel, linked together…	0		0
Slc25a11	0.004	1.078	Catalyzes the transport of 2-oxoglutarate across the inner mitochondrial membrane in an electroneutral exchange for malate or other dicarboxylic acids, and plays an important role in several metabolic processes, including the malate-aspartate shuttle, the oxoglutarate/isocitrate shuttle, in gluconeogenesis from lactate, and in nitrogen metabolism (By similarity). Maintains mitochondrial fusion an…	0		0
Parl	0.224	1.0476	Required for the control of apoptosis during postnatal growth. Essential for proteolytic processing of an antiapoptotic form of OPA1 which prevents the release of mitochondrial cytochrome c in response to intrinsic apoptoptic signals (By similarity). {ECO:0000250, ECO:0000269|PubMed:16839884}.	0		0
Aldh6a1	0.605	0.971373	Plays a role in valine and pyrimidine metabolism. Binds fatty acyl-CoA (By similarity). {ECO:0000250}.	0		0
Sod2	0.983	0.917518	Destroys superoxide anion radicals which are normally produced within the cells and which are toxic to biological systems.	0		0
H2-Ke6	0	0.759113	NA	0		0
Dmac2l	0.12	0.75385	Involved in regulation of mitochondrial membrane ATP synthase. Necessary for H(+) conduction of ATP synthase. Facilitates energy-driven catalysis of ATP synthesis by blocking a proton leak through an alternative proton exit pathway. {ECO:0000250|UniProtKB:P22027}.	0		0
Mpc1	0.061	0.708629	Mediates the uptake of pyruvate into mitochondria. {ECO:0000269|PubMed:22628554}.	0		0
Crat	0.008	0.659229	Catalyzes the reversible transfer of acyl groups from carnitine to coenzyme A (CoA) and regulates the acyl-CoA/CoA ratio. Also plays a crucial role in the transport of fatty acids for beta-oxidation. May be specific for short chain fatty acids. {ECO:0000250|UniProtKB:P43155}.	0		0
Tmem65	0.924	0.61935	May play an important role in cardiac development and function. May regulate cardiac conduction and the function of the gap junction protein GJA1. May contributes to the stability and proper localization of GJA1 to cardiac intercalated disk thereby regulating gap junction communication (PubMed:26403541). Regulates mitochondrial respiration and mitochondrial DNA copy number maintenance (By similar…	0		0
Serhl	0.023	0.56709	Probable serine hydrolase. May be related to cell muscle hypertrophy.	0		0
Nnt	0.98	0.486306	The transhydrogenation between NADH and NADP is coupled to respiration and ATP hydrolysis and functions as a proton pump across the membrane. May play a role in reactive oxygen species (ROS) detoxification in the adrenal gland (By similarity). {ECO:0000250}.	0		0
Mpc2	0.154	0.45555	Mediates the uptake of pyruvate into mitochondria. {ECO:0000269|PubMed:22628554}.	0		0
Oxct1	0.967	0.428117	Key enzyme for ketone body catabolism. Transfers the CoA moiety from succinate to acetoacetate. Formation of the enzyme-CoA intermediate proceeds via an unstable anhydride species formed between the carboxylate groups of the enzyme and substrate (By similarity). {ECO:0000250}.	Ketone metabolism; succinyl-CoA degradation; acetoacetyl-CoA from succinyl-CoA: step 1/1.	Ketone metabolism	0
Sh3bp1	0.566	0.289853	GTPase activating protein (GAP) which specifically converts GTP-bound Rho-type GTPases including RAC1 and CDC42 in their inactive GDP-bound form (PubMed:7621827). By specifically inactivating RAC1 at the leading edge of migrating cells, it regulates the spatiotemporal organization of cell protrusions which is important for proper cell migration. Also negatively regulates CDC42 in the process of a…	0		0
Mt-Cyb	0.035	0.283123	Component of the ubiquinol-cytochrome c reductase complex (complex III or cytochrome b-c1 complex) that is part of the mitochondrial respiratory chain. The b-c1 complex mediates electron transfer from ubiquinol to cytochrome c. Contributes to the generation of a proton gradient across the mitochondrial membrane that is then used for ATP synthesis. {ECO:0000250|UniProtKB:P00157}.	0		0
Vars2	0.039	0.144816	0	0		0
Hspe1	0.05	0.14421	Co-chaperonin implicated in mitochondrial protein import and macromolecular assembly. Together with Hsp60, facilitates the correct folding of imported proteins. May also prevent misfolding and promote the refolding and proper assembly of unfolded polypeptides generated under stress conditions in the mitochondrial matrix. The functional units of these chaperonins consist of heptameric rings of the…	0		0
Atp5c1	0.897	0.142982	NA	0		0
Gfm1	0.982	-0.0135002	Mitochondrial GTPase that catalyzes the GTP-dependent ribosomal translocation step during translation elongation. During this step, the ribosome changes from the pre-translocational (PRE) to the post-translocational (POST) state as the newly formed A-site-bound peptidyl-tRNA and P-site-bound deacylated tRNA move to the P and E sites, respectively. Catalyzes the coordinated movement of the two tRN…	Protein biosynthesis; polypeptide chain elongation. {ECO:0000255|HAMAP-Rule:MF_03061}.	Protein biosynthesis	0
Cyc1	0.793	-0.0627149	This is the heme-containing component of the cytochrome b-c1 complex, which accepts electrons from Rieske protein and transfers electrons to cytochrome c in the mitochondrial respiratory chain. {ECO:0000250}.	0		0
Etfa	0.996	-0.11092	Heterodimeric electron transfer flavoprotein that accepts electrons from several mitochondrial dehydrogenases, including acyl-CoA dehydrogenases, glutaryl-CoA and sarcosine dehydrogenase. It transfers the electrons to the main mitochondrial respiratory chain via ETF-ubiquinone oxidoreductase (ETF dehydrogenase). Required for normal mitochondrial fatty acid oxidation and normal amino acid metaboli…	0	electron transfer flavoprotein	0
Spr	0.022	-0.179855	Catalyzes the final one or two reductions in tetra-hydrobiopterin biosynthesis to form 5,6,7,8-tetrahydrobiopterin.	0		0
Ptcd2	0.507	-0.181674	Involved in mitochondrial RNA maturation and mitochondrial respiratory chain function. {ECO:0000269|PubMed:18729827}.	0		0
Aldh2	0.999	-0.198104	Is capable of converting retinaldehyde to retinoic acid.	Alcohol metabolism; ethanol degradation; acetate from ethanol: step 2/2.	Alcohol metabolism	0
3110001I22Rik	0.055	-0.225834	NA	0		0
Cpt2	0.85	-0.242684	0	0		0
Fam162a	0.977	-0.30824	Proposed to be involved in regulation of apoptosis; the exact mechanism may differ between cell types/tissues. May be involved in hypoxia-induced cell death of transformed cells implicating cytochrome C release and caspase activation (such as CASP9) and inducing mitochondrial permeability transition. May be involved in hypoxia-induced cell death of neuronal cells probably by promoting release of …	0		0
Hbb-bs	0	-0.405386	NA	0		0
Cbr4	0.059	-0.470891	The heterotetramer with HSD17B8 has NADH-dependent 3-ketoacyl-acyl carrier protein reductase activity, and thereby plays a role in mitochondrial fatty acid biosynthesis. Within the heterotetramer, HSD17B8 binds NADH; CBR4 binds NADPD. The homotetramer has NADPH-dependent quinone reductase activity. Both homotetramer and the heterotetramer have broad in vitro substrate specificity and can reduce 9…	Lipid metabolism; fatty acid biosynthesis. {ECO:0000250|UniProtKB:Q8N4T8}.	fatty acid biosynthesis	0
Macrod1	0.564	-0.489758	Removes ADP-ribose from asparatate and glutamate residues in proteins bearing a single ADP-ribose moiety. Inactive towards proteins bearing poly-ADP-ribose. Deacetylates O-acetyl-ADP ribose, a signaling molecule generated by the deacetylation of acetylated lysine residues in histones and other proteins. Plays a role in estrogen signaling. Binds to androgen receptor (AR) and amplifies the transact…	0		0
Cdnf	0	-0.575323	Trophic factor for dopamine neurons. Prevents the 6-hydroxydopamine (6-OHDA)-induced degeneration of dopaminergic neurons. When administered after 6-OHDA-lesioning, restores the dopaminergic function and prevents the degeneration of dopaminergic neurons in substantia nigra (By similarity). {ECO:0000250}.	0		0
Dnaja3	0.329	-0.591546	Modulates apoptotic signal transduction or effector structures within the mitochondrial matrix. Affect cytochrome C release from the mitochondria and caspase 3 activation, but not caspase 8 activation. Isoform 1 increases apoptosis triggered by both TNF and the DNA-damaging agent mytomycin C; in sharp contrast, isoform 2 suppresses apoptosis. Can modulate IFN-gamma-mediated transcriptional activi…	0		0
Nxpe5	0	-0.926509	NA	0		0
Gstk1	0.01	-1.20632	0	0		0
Vwa8	0.892	-1.73145	Exhibits ATPase activity in vitro. {ECO:0000269|PubMed:28414126}.	0		0
Mmut	0.833	-2.60796	Involved in the degradation of several amino acids, odd-chain fatty acids and cholesterol via propionyl-CoA to the tricarboxylic acid cycle. {ECO:0000250|UniProtKB:P22033}.	0		6861
Bdh1	0.999	-3.33644	0	0		0
Acss1	0.962	-3.68671	Important for maintaining normal body temperature during fasting and for energy homeostasis. Essential for energy expenditure under ketogenic conditions. Converts acetate to acetyl-CoA so that it can be used for oxidation through the tricarboxylic cycle to produce ATP and CO(2). {ECO:0000269|PubMed:11150295, ECO:0000269|PubMed:16790548, ECO:0000269|PubMed:19187775}.	0		0
