# Supplementary material for: Mitochondrial matrix RTN4IP1/OPA10 is an oxidoreductase for coenzyme Q synthesis
Source: Nat Chem Biol. 2023 Oct 26;20(2):221–33. doi: 10.1038/s41589-023-01452-w (PMC10830421; doi:10.1038/s41589-023-01452-w)
Supplement: Supplementary file 8 — DBP-labeled proteins from MAX-Tg and Myf5-Cre; LSL-MAX-Tg mouse and mitoplast proteins from WT mouse. [file 41589_2023_1452_MOESM8_ESM.xlsx]

## Sheet: Mitoplast
					Unique peptides				LFQ intensity				MS/MS count
Protein IDs	Majority protein IDs	Protein names	Gene names	Fasta headers	Mitoplast_1	Mitoplast_2	Mitoplast_3	Mitoplast_4	Mitoplast_1	Mitoplast_2	Mitoplast_3	Mitoplast_4	Mitoplast_1	Mitoplast_2	Mitoplast_3	Mitoplast_4	Shared Protein
A0A087WQS5	A0A087WQS5	ATP synthase F(0) complex subunit C1, mitochondrial	Atp5g2	tr|A0A087WQS5|A0A087WQS5_MOUSE ATP synthase, H+-transporting, mitochondrial F0 complex, subunit C2 (subunit 9) (Fragment) OS=Mus musculus OX=10090 GN=Atp5g2 PE=3 SV=1	1	1	1	1	365770000	389220000	362470000	555270000	38	18	44	39	A0A087WQS5;Q9CR84;P56384;P56383
A0A087WRE7	A0A087WRE7	Hydroxyacid-oxoacid transhydrogenase, mitochondrial	Adhfe1	tr|A0A087WRE7|A0A087WRE7_MOUSE Alcohol dehydrogenase iron-containing protein 1 (Fragment) OS=Mus musculus OX=10090 GN=Adhfe1 PE=1 SV=1	0	2	1	0	0	163800000	311590000	0	0	1	2	0	A0A087WRE7;Q8R0N6
J3QQ16	J3QQ16		Col6a3	tr|J3QQ16|J3QQ16_MOUSE Collagen, type VI, alpha 3 OS=Mus musculus OX=10090 GN=Col6a3 PE=1 SV=1	15	16	7	13	10820000000	13685000000	5036100000	8599800000	23	26	16	20	J3QQ16;A0A087WS16;E9PWQ3;D3YWD1
A0A087WSM3	A0A087WSM3	Gamma-glutamyltransferase 5	Ggt5	tr|A0A087WSM3|A0A087WSM3_MOUSE Glutathione hydrolase 5 proenzyme (Fragment) OS=Mus musculus OX=10090 GN=Ggt5 PE=1 SV=1	1	1	0	0	0	248700000	0	0	1	2	0	0	A0A087WSM3;Q80WV0;Q9Z2A9
A0A0A0MQ68	A0A0A0MQ68	Glutaryl-CoA dehydrogenase, mitochondrial	Gcdh	tr|A0A0A0MQ68|A0A0A0MQ68_MOUSE Glutaryl-CoA dehydrogenase, mitochondrial OS=Mus musculus OX=10090 GN=Gcdh PE=1 SV=1	4	3	3	4	1796100000	1807200000	2008100000	1364200000	6	6	7	9	A0A0A0MQ68;Q60759;D3Z4I2
A0A0A0MQ70	A0A0A0MQ70	Solute carrier family 25 member 35	Slc25a35	tr|A0A0A0MQ70|A0A0A0MQ70_MOUSE Solute carrier family 25 member 35 OS=Mus musculus OX=10090 GN=Slc25a35 PE=1 SV=1	1	1	2	1	137000000	179720000	161140000	0	1	1	2	1	A0A0A0MQ70;Q5SWT3
S4R257	S4R257	Glyceraldehyde-3-phosphate dehydrogenase	Gapdh	tr|S4R257|S4R257_MOUSE Glyceraldehyde-3-phosphate dehydrogenase (Fragment) OS=Mus musculus OX=10090 GN=Gapdh PE=1 SV=1	3	3	3	2	2185800000	2090000000	2289500000	2202900000	4	6	4	3	S4R257;S4R1W1;A0A0A0MQF6;P16858;A0A1D5RLD8;A0A0R4J0X7;S4R2G5;Q64467
A0A0A0MQN8	A0A0A0MQN8	Neuroplastin	Nptn	tr|A0A0A0MQN8|A0A0A0MQN8_MOUSE Neuroplastin OS=Mus musculus OX=10090 GN=Nptn PE=1 SV=1	1	1	1	1	955320000	636080000	454370000	749630000	3	2	1	1	A0A0A0MQN8;H3BIX4;Z4YLB7;P97300
A0A0A6YW67	A0A0A6YW67	Ubiquitin-60S ribosomal protein L40	Gm8797	tr|A0A0A6YW67|A0A0A6YW67_MOUSE Predicted pseudogene 8797 OS=Mus musculus OX=10090 GN=Gm8797 PE=4 SV=1	2	2	2	2	2695300000	3986400000	2417800000	2577900000	2	3	3	3	A0A0A6YW67;E9Q9J0;E9Q4P0;E9Q5F6;E9QNP0;Q5SX22;P62984;P62983;P0CG49;P0CG50
A0A0A6YWC1	A0A0A6YWC1	Calcium-binding mitochondrial carrier protein SCaMC-2	Slc25a25	tr|A0A0A6YWC1|A0A0A6YWC1_MOUSE Calcium-binding mitochondrial carrier protein SCaMC-2 (Fragment) OS=Mus musculus OX=10090 GN=Slc25a25 PE=1 SV=1	1	1	1	1	21232000	24622000	18674000	19566000	1	3	2	2	A0A0A6YWC1;Z4YLR9;A2ASZ8
A0A0A6YXI4	A0A0A6YXI4	T-cell leukemia translocation-altered gene protein homolog	Tcta	tr|A0A0A6YXI4|A0A0A6YXI4_MOUSE T-cell leukemia translocation-altered gene protein homolog OS=Mus musculus OX=10090 GN=Tcta PE=3 SV=1	1	1	1	1	8394200	32213000	9404000	24808000	2	2	2	1	A0A0A6YXI4;A0A0A6YWL1;Q8VEA7
A0A0A6YXI0	A0A0A6YXI0		Adck3	tr|A0A0A6YXI0|A0A0A6YXI0_MOUSE Atypical kinase COQ8A, mitochondrial (Fragment) OS=Mus musculus OX=10090 GN=Coq8a PE=1 SV=5	1	1	1	1	643490000	0	298520000	388140000	1	1	1	1	A0A0A6YXI0
A0A1W2P777	A0A1W2P777	Ras-related protein Rap-1b	Rap1b	tr|A0A1W2P777|A0A1W2P777_MOUSE Ras-related protein Rap-1b (Fragment) OS=Mus musculus OX=10090 GN=Rap1b PE=1 SV=1	1	1	1	1	712530000	640230000	239440000	851040000	2	1	1	1	A0A1W2P777;A0A0G2JDL9;Q99JI6;P62835
F6SGP4	F6SGP4	ATP-binding cassette sub-family B member 6, mitochondrial	Abcb6	tr|F6SGP4|F6SGP4_MOUSE ATP-binding cassette sub-family B member 6 (Fragment) OS=Mus musculus OX=10090 GN=Abcb6 PE=1 SV=1	1	1	1	1	154940000	254790000	131450000	137430000	2	2	2	2	F6SGP4;A0A0G2JDM4;Q9DC29;P21447;P21440;P06795
A0A0G2JFE1	A0A0G2JFE1	HCLS1-associated protein X-1	Hax1	tr|A0A0G2JFE1|A0A0G2JFE1_MOUSE HCLS1-associated protein X-1 (Fragment) OS=Mus musculus OX=10090 GN=Hax1 PE=1 SV=1	1	1	1	1	186070000	359890000	146290000	448390000	2	2	3	0	A0A0G2JFE1;A0A0G2JEE6;A0A0G2JE46;A0A0G2JFF9;A0A0G2JDP0;O35387
A0A0G2JFD4	A0A0G2JFD4	AMP deaminase 1	Ampd1	tr|A0A0G2JFD4|A0A0G2JFD4_MOUSE AMP deaminase OS=Mus musculus OX=10090 GN=Ampd1 PE=1 SV=1	0	0	0	1	0	0	0	0	0	0	0	1	A0A0G2JFD4;Q3V1D3
A0A0G2JG95	A0A0G2JG95	Serine/threonine-protein phosphatase PGAM5, mitochondrial	Pgam5	tr|A0A0G2JG95|A0A0G2JG95_MOUSE Serine/threonine-protein phosphatase PGAM5, mitochondrial (Fragment) OS=Mus musculus OX=10090 GN=Pgam5 PE=1 SV=1	2	2	2	2	123180000	135390000	120990000	99593000	3	3	9	5	A0A0G2JG95;Q8BX10
A0A0G2JGD2	A0A0G2JGD2	Protein S100-A4	S100a4	tr|A0A0G2JGD2|A0A0G2JGD2_MOUSE Protein S100-A4 (Fragment) OS=Mus musculus OX=10090 GN=S100a4 PE=1 SV=1	0	0	1	0	0	0	13746000	0	0	0	1	0	A0A0G2JGD2;P07091
D6RJ70	D6RJ70	Kynurenine--oxoglutarate transaminase 3	Ccbl2	tr|D6RJ70|D6RJ70_MOUSE Kynurenine--oxoglutarate transaminase 3 OS=Mus musculus OX=10090 GN=Kyat3 PE=1 SV=1	1	1	1	1	199570000	224890000	0	613540000	1	1	1	1	D6RJ70;A0A0G2JGE1;Q71RI9
A0A0J9YKD4	A0A0J9YKD4	Creatine kinase M-type	Ckm	tr|A0A0J9YKD4|A0A0J9YKD4_MOUSE Creatine kinase OS=Mus musculus OX=10090 GN=Ckm PE=1 SV=1	5	6	5	4	7038700000	5489800000	4373000000	4619300000	5	5	4	6	A0A0J9YKD4;P07310
A0A0M3HEP3	A0A0M3HEP3	Lipoyl synthase, mitochondrial	Lias	tr|A0A0M3HEP3|A0A0M3HEP3_MOUSE Lipoyl synthase, mitochondrial OS=Mus musculus OX=10090 GN=Lias PE=1 SV=1	0	0	1	0	0	0	76631000	0	0	0	1	0	A0A0M3HEP3;Q99M04
A0A0M3HEP8	A0A0M3HEP8	Vitamin K epoxide reductase complex subunit 1-like protein 1	Vkorc1l1	tr|A0A0M3HEP8|A0A0M3HEP8_MOUSE Vitamin-K-epoxide reductase (warfarin-sensitive) OS=Mus musculus OX=10090 GN=Vkorc1l1 PE=1 SV=1	1	0	1	0	168280000	0	124780000	0	0	0	1	0	A0A0M3HEP8;Q6TEK5
J3QMN4	J3QMN4	Thioredoxin reductase 2, mitochondrial	Txnrd2	tr|J3QMN4|J3QMN4_MOUSE Thioredoxin-disulfide reductase OS=Mus musculus OX=10090 GN=Txnrd2 PE=1 SV=1	5	4	4	4	3544800000	3594800000	2862000000	2763100000	5	3	5	6	J3QMN4;A0A0U1RPV8;A0A0U1RQA4;J3QMQ8;A0A0M3HEQ0;Q9JLT4;A0A0M3HEP9;D3Z0K8;A0A0U1RPC6;A0A0U1RPY5;Q9D8I4;A0A0U1RPS1
A0A0N4SUH8	A0A0N4SUH8	NFU1 iron-sulfur cluster scaffold homolog, mitochondrial	Nfu1	tr|A0A0N4SUH8|A0A0N4SUH8_MOUSE NFU1 iron-sulfur cluster scaffold homolog, mitochondrial OS=Mus musculus OX=10090 GN=Nfu1 PE=1 SV=1	2	2	2	2	1062600000	985220000	1164200000	994920000	2	5	3	2	A0A0N4SUH8;Q9QZ23;D3Z285
E9QL12	E9QL12	Dysferlin	Dysf	tr|E9QL12|E9QL12_MOUSE Dysferlin OS=Mus musculus OX=10090 GN=Dysf PE=1 SV=1	5	5	5	4	1951700000	2346800000	1389800000	1396800000	8	6	6	8	E9QL12;E9PXU9;A0A0N4SUJ2;E9Q423;A0A0N4SWH3;A0A0N4SWG7;A0A0N4SUN3;A0A0N4SVX9;A0A0N4SV63;Q9ESD7;E9Q390;A0A286YDF5;Q69ZN7
A0A0N4SWI4	A0A0N4SWI4	Protein FAM136A	Fam136a	tr|A0A0N4SWI4|A0A0N4SWI4_MOUSE Protein FAM136A OS=Mus musculus OX=10090 GN=Fam136a PE=1 SV=1	1	1	1	1	442630000	362510000	697780000	557030000	1	1	3	1	A0A0N4SWI4;Q9CR98
A0A0R3P9C4	A0A0R3P9C4	Small integral membrane protein 4	Smim4	tr|A0A0R3P9C4|A0A0R3P9C4_MOUSE Small integral membrane protein 4 OS=Mus musculus OX=10090 GN=Smim4 PE=1 SV=1	1	1	1	1	11753000	17004000	16268000	14495000	3	1	3	1	A0A0R3P9C4;Q8C1Q6
A0A0R3P9C8	A0A0R3P9C8	NADH dehydrogenase [ubiquinone] 1 alpha subcomplex subunit 9, mitochondrial	Ndufa9	tr|A0A0R3P9C8|A0A0R3P9C8_MOUSE NADH dehydrogenase [ubiquinone] 1 alpha subcomplex subunit 9, mitochondrial OS=Mus musculus OX=10090 GN=Ndufa9 PE=1 SV=1	20	19	25	26	164200000000	155860000000	167840000000	155930000000	78	80	107	113	A0A0R3P9C8;Q9DC69
A0A0R4J023	A0A0R4J023	Methylglutaconyl-CoA hydratase, mitochondrial	Auh	tr|A0A0R4J023|A0A0R4J023_MOUSE Methylglutaconyl-CoA hydratase, mitochondrial OS=Mus musculus OX=10090 GN=Auh PE=1 SV=1	4	4	4	3	3132500000	3328900000	3288600000	2353600000	4	4	5	4	A0A0R4J023;Q9JLZ3;F6R307;F6RT60;A0A0R4J1L8;E9Q6L3;E9QMT1
A2AQ17	A2AQ17	Complex I intermediate-associated protein 30, mitochondrial	Ndufaf1	tr|A2AQ17|A2AQ17_MOUSE Complex I intermediate-associated protein 30, mitochondrial OS=Mus musculus OX=10090 GN=Ndufaf1 PE=1 SV=1	1	1	1	1	960210000	1072300000	1005200000	1185600000	2	3	2	2	A2AQ17;A0A0R4J081;Q9CWX2
A0A0R4J083	A0A0R4J083	Long-chain specific acyl-CoA dehydrogenase, mitochondrial	Acadl	tr|A0A0R4J083|A0A0R4J083_MOUSE Long-chain specific acyl-CoA dehydrogenase, mitochondrial OS=Mus musculus OX=10090 GN=Acadl PE=1 SV=1	16	15	18	16	80714000000	63419000000	68426000000	71019000000	57	38	68	60	A0A0R4J083;P51174
A0A0R4J094	A0A0R4J094	Fumarylacetoacetate hydrolase domain-containing protein 2A	Fahd2	tr|A0A0R4J094|A0A0R4J094_MOUSE Fumarylacetoacetate hydrolase domain-containing 2A OS=Mus musculus OX=10090 GN=Fahd2a PE=1 SV=1	3	4	3	3	7912300000	8330900000	5934900000	7163200000	7	6	7	5	A0A0R4J094;Q3TC72
D3YTT4	D3YTT4	Isobutyryl-CoA dehydrogenase, mitochondrial	Acad8	tr|D3YTT4|D3YTT4_MOUSE Isobutyryl-CoA dehydrogenase, mitochondrial OS=Mus musculus OX=10090 GN=Acad8 PE=1 SV=1	3	4	4	6	2882100000	4409700000	2702200000	2573500000	4	4	5	7	D3YTT4;A0A0R4J0P1;Q9D7B6;A0A1L1SUG2
A0A0R4J0S3	A0A0R4J0S3	Reticulon-4-interacting protein 1, mitochondrial	Rtn4ip1	tr|A0A0R4J0S3|A0A0R4J0S3_MOUSE Reticulon-4-interacting protein 1, mitochondrial OS=Mus musculus OX=10090 GN=Rtn4ip1 PE=1 SV=1	5	6	6	6	4464300000	7475800000	7444900000	4558900000	8	17	12	7	A0A0R4J0S3;Q924D0;D3Z792
A0A0R4J174	A0A0R4J174	Evolutionarily conserved signaling intermediate in Toll pathway, mitochondrial	Ecsit	tr|A0A0R4J174|A0A0R4J174_MOUSE Evolutionarily conserved signaling intermediate in Toll pathway, mitochondrial OS=Mus musculus OX=10090 GN=Ecsit PE=1 SV=1	2	3	3	4	663840000	964330000	920830000	1081200000	4	8	10	7	A0A0R4J174;Q9QZH6;J3KMM6
F6RL36	F6RL36	Troponin T, fast skeletal muscle	Tnnt3	tr|F6RL36|F6RL36_MOUSE Troponin T, fast skeletal muscle (Fragment) OS=Mus musculus OX=10090 GN=Tnnt3 PE=1 SV=1	2	2	0	0	1343900000	849530000	0	0	2	3	0	0	F6RL36;A2A6I8;A2A6I5;A2A6J0;A2A6I3;A0A0R4J1B1;A2A6J1;A2A6I0;A0A0R4J1A8;A2A6H6;Z4YKH8;Z4YKF8;Z4YKD9;Z4YKG3;Z4YKE7;Z4YKG8;Z4YJU0;Z4YNB2;J3QP61;A0A0R4J1B0;Q9QZ47;A2A6J2;E9PVN9;E9PZB4;E9Q0G9;E9QA86;E9Q688;J3QPC8;O88346
A0A0R4J1C5	A0A0R4J1C5	ATP synthase mitochondrial F1 complex assembly factor 2	Atpaf2	tr|A0A0R4J1C5|A0A0R4J1C5_MOUSE ATP synthase mitochondrial F1 complex assembly factor 2 OS=Mus musculus OX=10090 GN=Atpaf2 PE=1 SV=1	1	0	2	0	0	0	0	0	1	0	2	0	A0A0R4J1C5;Q91YY4
A0A0R4J1H0	A0A0R4J1H0	E3 ubiquitin-protein ligase MARCH5	March5	tr|A0A0R4J1H0|A0A0R4J1H0_MOUSE E3 ubiquitin-protein ligase MARCHF5 OS=Mus musculus OX=10090 GN=Marchf5 PE=1 SV=1	3	3	4	2	1026300000	1496900000	1177000000	1327400000	2	5	6	3	A0A0R4J1H0;Q3KNM2;F6W8T3
A0A0R4J1N8	A0A0R4J1N8	Retinol dehydrogenase 13	Rdh13	tr|A0A0R4J1N8|A0A0R4J1N8_MOUSE Retinol dehydrogenase 13 OS=Mus musculus OX=10090 GN=Rdh13 PE=1 SV=1	1	1	1	1	0	0	0	0	2	1	2	1	A0A0R4J1N8;Q8CEE7
A0A0R4J1N9	A0A0R4J1N9	Transcription factor A, mitochondrial	Tfam	tr|A0A0R4J1N9|A0A0R4J1N9_MOUSE Transcription factor A, mitochondrial OS=Mus musculus OX=10090 GN=Tfam PE=1 SV=1	2	0	2	2	156790000	0	139380000	108980000	3	0	2	2	A0A0R4J1N9;P40630;D3Z0F3
A0A0R4J272	A0A0R4J272	Transmembrane protein 70, mitochondrial	Tmem70	tr|A0A0R4J272|A0A0R4J272_MOUSE Transmembrane protein 70, mitochondrial OS=Mus musculus OX=10090 GN=Tmem70 PE=1 SV=1	1	1	1	1	9335300	0	8405200	3840200	1	1	1	1	A0A0R4J272;Q921N7
A0A0R4J275	A0A0R4J275	NADH dehydrogenase [ubiquinone] 1 alpha subcomplex subunit 12	Ndufa12	tr|A0A0R4J275|A0A0R4J275_MOUSE NADH dehydrogenase [ubiquinone] 1 alpha subcomplex subunit 12 OS=Mus musculus OX=10090 GN=Ndufa12 PE=1 SV=1	6	6	6	6	14250000000	15240000000	17125000000	14053000000	18	16	21	24	A0A0R4J275;Q7TMF3;F6RBR6
A0A0U1RNL7	A0A0U1RNL7	[3-methyl-2-oxobutanoate dehydrogenase [lipoamide]] kinase, mitochondrial	Bckdk	tr|A0A0U1RNL7|A0A0U1RNL7_MOUSE Protein-serine/threonine kinase OS=Mus musculus OX=10090 GN=Bckdk PE=1 SV=1	1	2	3	3	2381400000	1895200000	1384300000	2367200000	13	11	8	11	A0A0U1RNL7;A0A0U1RPT4;O55028;D3Z7R0;A0A0U1RQ50;A0A0U1RQ97
A0A0U1RNX2	A0A0U1RNX2	ATP synthase subunit s-like protein	Atp5sl	tr|A0A0U1RNX2|A0A0U1RNX2_MOUSE Distal membrane-arm assembly complex protein 2 (Fragment) OS=Mus musculus OX=10090 GN=Dmac2 PE=1 SV=1	1	0	0	0	0	0	0	0	1	0	0	0	A0A0U1RNX2;Q8CA44;Q9D7K5
A0A0U1RPG9	A0A0U1RPG9	Unconventional prefoldin RPB5 interactor	Uri1	tr|A0A0U1RPG9|A0A0U1RPG9_MOUSE Unconventional prefoldin RPB5 interactor (Fragment) OS=Mus musculus OX=10090 GN=Uri1 PE=1 SV=1	1	1	1	1	79059000	74907000	76863000	42502000	2	1	3	2	A0A0U1RPG9;A0A0U1RNX4;Q3TLD5
A0A0U1RP93	A0A0U1RP93	Myosin regulatory light chain 2, skeletal muscle isoform	Mylpf	tr|A0A0U1RP93|A0A0U1RP93_MOUSE Myosin regulatory light chain 2, skeletal muscle isoform OS=Mus musculus OX=10090 GN=Mylpf PE=1 SV=1	2	2	1	1	2235400000	2611400000	0	884710000	4	3	1	1	A0A0U1RP93;P97457;F6ULR7;A0A0U1RQ36
A0A140LIF0	A0A140LIF0	5-demethoxyubiquinone hydroxylase, mitochondrial	Coq7	tr|A0A140LIF0|A0A140LIF0_MOUSE 5-demethoxyubiquinone hydroxylase, mitochondrial OS=Mus musculus OX=10090 GN=Coq7 PE=1 SV=1	6	5	6	6	5815400000	6618900000	7196500000	4742400000	14	8	12	13	A0A140LIF0;Q3TYT1;P97478
A0A140LIU4	A0A140LIU4	Cytochrome c oxidase subunit 7A1, mitochondrial	Cox7a1	tr|A0A140LIU4|A0A140LIU4_MOUSE Cytochrome c oxidase subunit 7A1, mitochondrial OS=Mus musculus OX=10090 GN=Cox7a1 PE=1 SV=1	2	1	2	2	1467200000	1810400000	683330000	1562200000	4	4	4	3	A0A140LIU4;P56392
A0A1B0GT41	A0A1B0GT41	L-lactate dehydrogenase	Ldha	tr|A0A1B0GT41|A0A1B0GT41_MOUSE L-lactate dehydrogenase A chain (Fragment) OS=Mus musculus OX=10090 GN=Ldha PE=1 SV=1	3	3	2	3	331530000	318160000	252800000	437750000	2	2	2	5	A0A1B0GT41;A0A1B0GQX5;D3YZQ9;A0A1B0GSR9;A0A1B0GSX0;P06151;A0A1B0GSL7;A0A1B0GRC1;A0A1B0GRS2;A0A1B0GRW9;A0A1B0GSR2;A0A1B0GS79;D3YVR7;D3YZE4;A0A1B0GRE9;P00342
A0A1B0GRF1	A0A1B0GRF1	Probable cysteine--tRNA ligase, mitochondrial	Cars2	tr|A0A1B0GRF1|A0A1B0GRF1_MOUSE Probable cysteine--tRNA ligase, mitochondrial OS=Mus musculus OX=10090 GN=Cars2 PE=1 SV=1	1	1	1	1	229810000	356650000	290130000	231260000	2	2	2	2	A0A1B0GRF1;A0A1B0GSW7;A0A1B0GR87;G3X975;Q8BYM8
A0A1B0GSP5	A0A1B0GSP5	Proline synthase co-transcribed bacterial homolog protein	Prosc	tr|A0A1B0GSP5|A0A1B0GSP5_MOUSE Pyridoxal phosphate homeostasis protein (Fragment) OS=Mus musculus OX=10090 GN=Plpbp PE=1 SV=1	2	1	2	3	434010000	239990000	761680000	690180000	2	0	1	3	A0A1B0GSP5;A0A1B0GRP7;Q9Z2Y8;Q80ZV3;Q6P8V7;A0A1B0GRR5;A0A1B0GQY5
D3YVK5	D3YVK5	Mitochondrial import inner membrane translocase subunit Tim10 B	Timm10b	tr|D3YVK5|D3YVK5_MOUSE Predicted gene 45799 OS=Mus musculus OX=10090 GN=Gm45799 PE=1 SV=1	0	0	1	1	0	0	90087000	117070000	0	0	1	0	D3YVK5;A0A1B0GSU2;D3YVK4;Q9WV96
A0A1B0GT40	A0A1B0GT40	Mitochondrial peptide methionine sulfoxide reductase	Msra	tr|A0A1B0GT40|A0A1B0GT40_MOUSE Peptide-methionine (S)-S-oxide reductase OS=Mus musculus OX=10090 GN=Msra PE=1 SV=1	0	0	1	1	0	0	0	240810000	0	0	1	1	A0A1B0GT40;Q9D6Y7
A0A1B0GT63	A0A1B0GT63	Transmembrane protein 143	Tmem143	tr|A0A1B0GT63|A0A1B0GT63_MOUSE Transmembrane protein 143 OS=Mus musculus OX=10090 GN=Tmem143 PE=1 SV=1	4	4	4	4	3853000000	3574400000	3378300000	3173800000	13	6	11	13	A0A1B0GT63;G3X9F4;Q8VD26;A0A1B0GS36;A0A1B0GR29
A0A1L1SRG5	A0A1L1SRG5	Alpha-crystallin B chain	Cryab	tr|A0A1L1SRG5|A0A1L1SRG5_MOUSE Alpha-crystallin B chain (Fragment) OS=Mus musculus OX=10090 GN=Cryab PE=1 SV=1	1	2	1	1	230270000	423530000	157480000	0	1	2	1	1	A0A1L1SRG5;P23927
A0A1L1ST61	A0A1L1ST61	HIG1 domain family member 1A, mitochondrial	Higd1a	tr|A0A1L1ST61|A0A1L1ST61_MOUSE HIG1 domain family member 1A, mitochondrial (Fragment) OS=Mus musculus OX=10090 GN=Higd1a PE=1 SV=1	3	1	2	3	639950000	30544000	915240000	356170000	3	2	4	5	A0A1L1ST61;A0A1L1SV00;Q8R472;Q9JLR9;A0A1L1SR69
A0A1L1STE6	A0A1L1STE6	Isocitrate dehydrogenase [NAD] subunit alpha, mitochondrial	Idh3a	tr|A0A1L1STE6|A0A1L1STE6_MOUSE Isocitrate dehydrogenase [NAD] subunit, mitochondrial OS=Mus musculus OX=10090 GN=Idh3a PE=1 SV=1	22	22	20	22	231770000000	226700000000	234560000000	242390000000	122	90	117	117	A0A1L1STE6;Q9D6R2
Q9D1F9	Q9D1F9		Slc37a4	tr|Q9D1F9|Q9D1F9_MOUSE Solute carrier family 37 (Glucose-6-phosphate transporter), member 4 OS=Mus musculus OX=10090 GN=Slc37a4 PE=1 SV=1	2	2	2	2	988780000	1203100000	1126600000	1277200000	2	2	3	2	Q9D1F9;A0A1L1SUI3;A0A1L1SUV7
A0A1L1SV24	A0A1L1SV24	Adrenodoxin-like protein, mitochondrial	Fdx1l	tr|A0A1L1SV24|A0A1L1SV24_MOUSE Predicted gene, 49373 (Fragment) OS=Mus musculus OX=10090 GN=Gm49373 PE=4 SV=1	1	1	1	1	925270000	669480000	347700000	601470000	1	1	2	1	A0A1L1SV24;Q9CPW2
A0A1L1SV25	A0A1L1SV25	Alpha-actinin-4	Actn4	tr|A0A1L1SV25|A0A1L1SV25_MOUSE Alpha-actinin-4 OS=Mus musculus OX=10090 GN=Actn4 PE=1 SV=1	0	0	0	0	0	0	0	0	0	0	0	0	A0A1L1SV25;P57780;E9Q2W9;A0A1L1SVJ6
A0A1L1SVG6	A0A1L1SVG6	Choline transporter-like protein 2	Slc44a2	tr|A0A1L1SVG6|A0A1L1SVG6_MOUSE Choline transporter-like protein 2 OS=Mus musculus OX=10090 GN=Slc44a2 PE=1 SV=1	1	1	1	1	0	753350000	848930000	1046200000	1	2	2	3	A0A1L1SVG6;Q8BY89
A0A1Q1PRS4	A0A1Q1PRS4	Dystrophin	Dmd	tr|A0A1Q1PRS4|A0A1Q1PRS4_MOUSE Dystrophin OS=Mus musculus OX=10090 GN=Dmd PE=1 SV=1	3	4	5	3	2932600000	2240600000	2234500000	2560600000	3	7	9	3	A0A1Q1PRS4;A2A9Z1;A2A9Z2;A0A668KLA2;P11531
A0A1W2P756	A0A1W2P756	Mitochondrial import inner membrane translocase subunit Tim13	Timm13	tr|A0A1W2P756|A0A1W2P756_MOUSE Mitochondrial import inner membrane translocase subunit Tim13 OS=Mus musculus OX=10090 GN=Timm13 PE=1 SV=1	1	1	1	1	0	751610000	640680000	374910000	1	3	1	1	A0A1W2P756;P62075
A0A1W2P799	A0A1W2P799	5-nucleotidase domain-containing protein 3	Nt5dc3	tr|A0A1W2P799|A0A1W2P799_MOUSE Predicted gene, 49358 (Fragment) OS=Mus musculus OX=10090 GN=Gm49358 PE=3 SV=1	1	2	2	2	1005900000	550640000	800030000	1029200000	1	3	3	4	A0A1W2P799;Q3UHB1
A0A1W2P7G5	A0A1W2P7G5		Coq10a	tr|A0A1W2P7G5|A0A1W2P7G5_MOUSE Coenzyme Q10A OS=Mus musculus OX=10090 GN=Coq10a PE=1 SV=1	3	4	4	4	5493700000	4114200000	6031200000	4975300000	7	5	10	5	A0A1W2P7G5;A0A1W2P7J1;E9Q3H6;G5E8J7;A0A0R4J066;Q3THF9
A0A1Y7VJN9	A0A1Y7VJN9	Dystrobrevin	Dtna	tr|A0A1Y7VJN9|A0A1Y7VJN9_MOUSE Dystrobrevin OS=Mus musculus OX=10090 GN=Dtna PE=1 SV=1	2	3	2	1	992050000	1043800000	495240000	1049900000	4	3	2	2	A0A1Y7VJN9;Q8CFR5;A0A1Y7VL34;Q9D2N4
A0A1Y7VJY8	A0A1Y7VJY8	NAD-dependent protein deacylase sirtuin-5, mitochondrial	Sirt5	tr|A0A1Y7VJY8|A0A1Y7VJY8_MOUSE NAD-dependent protein deacylase sirtuin-5, mitochondrial OS=Mus musculus OX=10090 GN=Sirt5 PE=1 SV=1	1	3	3	3	533950000	509240000	442150000	602620000	2	5	5	4	A0A1Y7VJY8;A0A1Y7VM56;Q8K2C6
A0A1Y7VNC1	A0A1Y7VNC1	Maleylacetoacetate isomerase	Gstz1	tr|A0A1Y7VNC1|A0A1Y7VNC1_MOUSE Maleylacetoacetate isomerase OS=Mus musculus OX=10090 GN=Gstz1 PE=1 SV=1	1	1	2	2	2320100000	2140400000	2664700000	2771700000	4	3	7	3	A0A1Y7VNC1;A0A1Y7VJZ2;Q9WVL0
A0A1Y7VK19	A0A1Y7VK19	Iron-sulfur cluster assembly 2 homolog, mitochondrial	Isca2	tr|A0A1Y7VK19|A0A1Y7VK19_MOUSE Iron-sulfur cluster assembly 2 homolog, mitochondrial (Fragment) OS=Mus musculus OX=10090 GN=Isca2 PE=1 SV=1	5	2	3	4	1272700000	1295500000	1421100000	1339000000	6	2	4	6	A0A1Y7VK19;Q9DCB8
A0A1Y7VM54	A0A1Y7VM54	Transmembrane emp24 domain-containing protein 10	Tmed10	tr|A0A1Y7VM54|A0A1Y7VM54_MOUSE Transmembrane emp24 domain-containing protein 10 OS=Mus musculus OX=10090 GN=Tmed10 PE=1 SV=1	0	0	1	0	0	0	0	0	0	0	1	0	A0A1Y7VM54;Q9D1D4
A0A1Y7VN70	A0A1Y7VN70	Glutaredoxin-related protein 5, mitochondrial	Glrx5	tr|A0A1Y7VN70|A0A1Y7VN70_MOUSE Glutaredoxin-related protein 5, mitochondrial OS=Mus musculus OX=10090 GN=Glrx5 PE=1 SV=1	1	1	2	1	1441600000	780460000	1628400000	1147000000	1	1	3	2	A0A1Y7VN70;Q80Y14
A0A286YCZ4	A0A286YCZ4	Phenylalanine--tRNA ligase, mitochondrial	Fars2	tr|A0A286YCZ4|A0A286YCZ4_MOUSE Phenylalanine--tRNA ligase (Fragment) OS=Mus musculus OX=10090 GN=Fars2 PE=1 SV=1	0	1	1	0	0	554390000	573680000	0	0	2	2	0	A0A286YCZ4;A0A286YCZ5;Q99M01
A0A286YDC5	A0A286YDC5	Mitochondrial intermediate peptidase	Mipep	tr|A0A286YDC5|A0A286YDC5_MOUSE Mitochondrial intermediate peptidase OS=Mus musculus OX=10090 GN=Mipep PE=1 SV=1	0	0	1	1	0	0	123770000	0	0	0	1	1	A0A286YDC5;A6H611
A0A286YE75	A0A286YE75	Mimitin, mitochondrial	Ndufaf2	tr|A0A286YE75|A0A286YE75_MOUSE NADH dehydrogenase [ubiquinone] 1 alpha subcomplex assembly factor 2 (Fragment) OS=Mus musculus OX=10090 GN=Ndufaf2 PE=1 SV=1	1	1	1	1	221590000	0	204740000	364010000	1	1	1	1	A0A286YE75;Q59J78
A0A2I3BS49	A0A2I3BS49	Mitochondrial import inner membrane translocase subunit Tim23	Timm23	tr|A0A2I3BS49|A0A2I3BS49_MOUSE Mitochondrial import inner membrane translocase subunit Tim23 OS=Mus musculus OX=10090 GN=Timm23 PE=1 SV=1	0	0	1	1	0	0	0	0	0	0	1	1	A0A2I3BS49;Q9CXU4;Q9WTQ8
A0A2R8VHF3	A0A2R8VHF3	Tubulin alpha-1C chain	Tuba1c	tr|A0A2R8VHF3|A0A2R8VHF3_MOUSE Tubulin alpha chain (Fragment) OS=Mus musculus OX=10090 GN=Gm49450 PE=3 SV=1	1	1	1	1	459330000	362990000	0	153520000	1	1	1	1	A0A2R8VHF3;P68373;P68369;P05213
A0A2R8VHF9	A0A2R8VHF9	Myosin-11	Myh11	tr|A0A2R8VHF9|A0A2R8VHF9_MOUSE Myosin-11 OS=Mus musculus OX=10090 GN=Myh11 PE=1 SV=1	1	1	0	1	198780000	311640000	0	344770000	1	1	0	1	A0A2R8VHF9;E9QPE7;A0A338P6K2;O08638
A0A2R8VHK6	A0A2R8VHK6	Essential MCU regulator, mitochondrial	Smdt1	tr|A0A2R8VHK6|A0A2R8VHK6_MOUSE Essential MCU regulator, mitochondrial OS=Mus musculus OX=10090 GN=Smdt1 PE=1 SV=1	1	1	1	1	153700000	131180000	176940000	353540000	1	0	2	1	A0A2R8VHK6;E0CZF0;Q9DB10
A0A2R8VHM4	A0A2R8VHM4	Mitochondrial import receptor subunit TOM22 homolog	Tomm22	tr|A0A2R8VHM4|A0A2R8VHM4_MOUSE Mitochondrial import receptor subunit TOM22 homolog OS=Mus musculus OX=10090 GN=Tomm22 PE=1 SV=1	1	1	1	1	512350000	309130000	387330000	490640000	6	5	7	6	A0A2R8VHM4;Q9CPQ3
A0A2R8VJU9	A0A2R8VJU9	Leukocyte surface antigen CD47	Cd47	tr|A0A2R8VJU9|A0A2R8VJU9_MOUSE Leukocyte surface antigen CD47 OS=Mus musculus OX=10090 GN=Cd47 PE=1 SV=1	1	1	1	0	0	0	399390000	0	1	2	1	0	A0A2R8VJU9;A0A2R8VI30;D3Z187;A0A2R8VI94;A0A2R8VK70;A0A2R8W6P0;Q61735
A0A338P684	A0A338P684	Carbonyl reductase [NADPH] 1	Cbr1	tr|A0A338P684|A0A338P684_MOUSE Carbonyl reductase [NADPH] 1 OS=Mus musculus OX=10090 GN=Cbr1 PE=1 SV=1	0	0	0	1	0	0	0	0	0	0	0	1	A0A338P684;P48758
D6RCZ6	D6RCZ6	Presenilins-associated rhomboid-like protein, mitochondrial	Parl	tr|D6RCZ6|D6RCZ6_MOUSE Presenilins-associated rhomboid-like protein, mitochondrial OS=Mus musculus OX=10090 GN=Parl PE=1 SV=1	1	1	1	1	587060000	472350000	809260000	291940000	1	2	4	2	D6RCZ6;D6RJ50;A0A338P6U4;Q5XJY4
A0A3Q4EC76	A0A3Q4EC76			tr|A0A3Q4EC76|A0A3Q4EC76_MOUSE Enoyl-CoA delta isomerase 1, mitochondrial (Fragment) OS=Mus musculus OX=10090 GN=Eci1 PE=1 SV=1	1	1	1	1	641500000	677500000	542690000	438860000	39	28	35	41	A0A3Q4EC76
A0A494B9B9	A0A494B9B9	Succinate dehydrogenase assembly factor 2, mitochondrial	Sdhaf2	tr|A0A494B9B9|A0A494B9B9_MOUSE Succinate dehydrogenase assembly factor 2, mitochondrial OS=Mus musculus OX=10090 GN=Sdhaf2 PE=1 SV=1	1	1	1	1	519640000	257560000	533200000	588020000	2	2	1	1	A0A494B9B9;Q8C6I2
F6T2S0	F6T2S0	Ferrochelatase	Fech	tr|F6T2S0|F6T2S0_MOUSE Ferrochelatase OS=Mus musculus OX=10090 GN=Fech PE=1 SV=1	1	3	3	3	326330000	1479000000	1672100000	2251600000	3	3	5	6	F6T2S0;A0A494BAI5;Q544X6;P22315;A0A494B9Y8;Q91W09
A0A494BBE3	A0A494BBE3	Receptor expression-enhancing protein	Reep5	tr|A0A494BBE3|A0A494BBE3_MOUSE Receptor expression-enhancing protein 5 (Fragment) OS=Mus musculus OX=10090 GN=Reep5 PE=1 SV=1	1	1	1	1	5047300	6791600	4393400	3845200	1	1	1	1	A0A494BBE3;G3X8R0;Q60870
A0A494BBL5	A0A494BBL5	Guanine nucleotide-binding protein subunit alpha-14	Gna14	tr|A0A494BBL5|A0A494BBL5_MOUSE Guanine nucleotide-binding protein subunit alpha-14 OS=Mus musculus OX=10090 GN=Gna14 PE=1 SV=1	1	2	0	1	220960000	305880000	0	250280000	2	2	0	1	A0A494BBL5;P30677;P21278
A0A494BBN2	A0A494BBN2	39S ribosomal protein L28, mitochondrial	Mrpl28	tr|A0A494BBN2|A0A494BBN2_MOUSE 39S ribosomal protein L28, mitochondrial OS=Mus musculus OX=10090 GN=Mrpl28 PE=1 SV=1	2	2	2	2	563170000	533240000	684050000	750710000	2	2	3	5	A0A494BBN2;Q9D1B9
F6RQD1	F6RQD1		Mybpc1	tr|F6RQD1|F6RQD1_MOUSE Myosin-binding protein C, slow-type (Fragment) OS=Mus musculus OX=10090 GN=Mybpc1 PE=1 SV=1	1	1	0	1	150580000	100150000	0	58975000	1	1	0	1	F6RQD1;Q6P6L5;D3YU50;A0A571BEN1
A0A571BF46	A0A571BF46		Neb	tr|A0A571BF46|A0A571BF46_MOUSE Nebulin OS=Mus musculus OX=10090 GN=Neb PE=1 SV=1	36	30	26	29	14582000000	14669000000	10275000000	8370600000	43	35	32	36	A0A571BF46;A0A571BF58;E9Q1W3;A2AQA9;A2AQB2;F6RDH3
Q7TSG6	Q7TSG6	Radixin	Rdx	tr|Q7TSG6|Q7TSG6_MOUSE Radixin OS=Mus musculus OX=10090 GN=Rdx PE=1 SV=1	1	1	0	1	274920000	231590000	0	325680000	2	6	0	1	Q7TSG6;A0A5F8MPB9;P26043;P26040
A0A5F8MPK9	A0A5F8MPK9	Phosphatidylinositide phosphatase SAC1	Sacm1l	tr|A0A5F8MPK9|A0A5F8MPK9_MOUSE Phosphatidylinositol-3-phosphatase SAC1 OS=Mus musculus OX=10090 GN=Sacm1l PE=1 SV=1	1	1	2	1	373240000	397370000	314300000	574420000	0	1	2	1	A0A5F8MPK9;Q9EP69
E9QK82	E9QK82	Myelin protein P0	Mpz	tr|E9QK82|E9QK82_MOUSE Myelin peripheral protein OS=Mus musculus OX=10090 GN=Mpz PE=1 SV=1	1	3	3	3	2215200000	3563900000	2162400000	2673000000	1	6	4	3	E9QK82;A0A5F8MPM4;P27573
A0A5K1VVQ1	A0A5K1VVQ1	Titin	Ttn	tr|A0A5K1VVQ1|A0A5K1VVQ1_MOUSE Titin OS=Mus musculus OX=10090 GN=Ttn PE=1 SV=1	5	6	3	3	233250000	209610000	67694000	79634000	4	4	2	2	A0A5K1VVQ1;E9Q8N1;E9Q8K5;A0A5K1VVQ9;A2ASS6
A0A668KL51	A0A668KL51	Isocitrate dehydrogenase [NAD] subunit, mitochondrial	Idh3b	tr|A0A668KL51|A0A668KL51_MOUSE Isocitrate dehydrogenase [NAD] subunit, mitochondrial OS=Mus musculus OX=10090 GN=Idh3b PE=1 SV=1	10	11	12	11	73261000000	71582000000	91152000000	73562000000	37	36	54	41	A0A668KL51;Q91VA7;V9GXV0
A0A7N9VS33	A0A7N9VS33	Phosphatidylglycerophosphatase and protein-tyrosine phosphatase 1	Ptpmt1	tr|A0A7N9VS33|A0A7N9VS33_MOUSE Phosphatidylglycerophosphatase and protein-tyrosine phosphatase 1 OS=Mus musculus OX=10090 GN=Ptpmt1 PE=1 SV=1	1	1	1	1	225630000	244360000	297770000	371740000	1	1	1	2	A0A7N9VS33;Q66GT5
A1BN54	A1BN54	Alpha-actinin-1	Actn1	tr|A1BN54|A1BN54_MOUSE Alpha actinin 1a OS=Mus musculus OX=10090 GN=Actn1 PE=1 SV=1	0	0	1	1	0	0	0	487050000	0	0	1	1	A1BN54;Q7TPR4
A2A6E1	A2A6E1	CDK5 regulatory subunit-associated protein 3	Cdk5rap3	tr|A2A6E1|A2A6E1_MOUSE CDK5 regulatory subunit-associated protein 3 (Fragment) OS=Mus musculus OX=10090 GN=Cdk5rap3 PE=1 SV=1	1	1	1	1	8823900	52007000	30419000	11253000	0	1	2	1	A2A6E1;A2A6D9;B0QZI8;Q99LM2
A2A6T4	A2A6T4	Peptidyl-tRNA hydrolase ICT1, mitochondrial	Ict1	tr|A2A6T4|A2A6T4_MOUSE Peptidyl-tRNA hydrolase ICT1, mitochondrial OS=Mus musculus OX=10090 GN=Mrpl58 PE=1 SV=1	0	1	0	0	0	0	0	0	0	1	0	0	A2A6T4;Q8R035
A2ACG7	A2ACG7	Dolichyl-diphosphooligosaccharide--protein glycosyltransferase subunit 2	Rpn2	tr|A2ACG7|A2ACG7_MOUSE Dolichyl-diphosphooligosaccharide--protein glycosyltransferase subunit 2 OS=Mus musculus OX=10090 GN=Rpn2 PE=1 SV=1	3	1	0	3	1725300000	0	0	1750500000	3	1	0	6	A2ACG7;Q9DBG6
A2ACH6	A2ACH6	Delta-sarcoglycan	Sgcd	tr|A2ACH6|A2ACH6_MOUSE Delta-sarcoglycan OS=Mus musculus OX=10090 GN=Sgcd PE=1 SV=1	2	2	2	1	444480000	366720000	650030000	344210000	2	1	2	1	A2ACH6;P82347
A2AEX7	A2AEX7	Four and a half LIM domains protein 1	Fhl1	tr|A2AEX7|A2AEX7_MOUSE Four and a half LIM domains protein 1 OS=Mus musculus OX=10090 GN=Fhl1 PE=1 SV=1	1	1	1	1	83855000	152780000	146020000	119700000	1	2	1	1	A2AEX7;A2AEY1;A2AEX8;A2AEX6;A2AEY2;P97447
A2AFW6	A2AFW6	Mitochondrial carrier homolog 2	Mtch2	tr|A2AFW6|A2AFW6_MOUSE Mitochondrial carrier homolog 2 OS=Mus musculus OX=10090 GN=Mtch2 PE=1 SV=1	7	6	7	6	12550000000	14051000000	11670000000	11462000000	24	29	28	48	A2AFW6;Q9D050;Q791V5;D6RCZ1
A2AIL4	A2AIL4	NADH dehydrogenase (ubiquinone) complex I, assembly factor 6	Ndufaf6	sp|A2AIL4|NDUF6_MOUSE NADH dehydrogenase (ubiquinone) complex I, assembly factor 6 OS=Mus musculus OX=10090 GN=Ndufaf6 PE=1 SV=1	1	1	1	1	343000000	407620000	530920000	339370000	2	2	4	3	A2AIL4
A2AJP9	A2AJP9	[Pyruvate dehydrogenase [acetyl-transferring]]-phosphatase 1, mitochondrial	Pdp1	tr|A2AJP9|A2AJP9_MOUSE [Pyruvate dehydrogenase [acetyl-transferring]]-phosphatase 1, mitochondrial OS=Mus musculus OX=10090 GN=Pdp1 PE=1 SV=2	7	5	8	7	2862900000	1508600000	2213600000	2187500000	11	5	11	8	A2AJP9;A8Y5Q0;A2AJQ0;Q3UV70
A2AKU9	A2AKU9	ATP synthase subunit gamma	Atp5c1	tr|A2AKU9|A2AKU9_MOUSE ATP synthase subunit gamma OS=Mus musculus OX=10090 GN=Atp5c1 PE=1 SV=1	3	3	4	3	53732000000	46110000000	56452000000	49237000000	105	106	100	113	A2AKU9;Q8C2Q8;Q91VR2;A2AKV2;A2AKV0
A2AKV1	A2AKV1		Atp5c1	tr|A2AKV1|A2AKV1_MOUSE ATP synthase, H+-transporting, mitochondrial F1 complex, gamma polypeptide 1 (Fragment) OS=Mus musculus OX=10090 GN=Atp5c1 PE=1 SV=1	1	1	1	1	1501200000	820070000	897390000	864060000	2	2	2	1	A2AKV1
A2AKV3	A2AKV3		Atp5c1	tr|A2AKV3|A2AKV3_MOUSE ATP synthase, H+-transporting, mitochondrial F1 complex, gamma polypeptide 1 (Fragment) OS=Mus musculus OX=10090 GN=Atp5c1 PE=1 SV=1	1	1	1	1	592560000	1462400000	1436400000	924440000	2	2	1	1	A2AKV3
A2AKW0	A2AKW0	Solute carrier family 25 member 51	Slc25a51	tr|A2AKW0|A2AKW0_MOUSE Mitochondrial nicotinamide adenine dinucleotide transporter SLC25A51 OS=Mus musculus OX=10090 GN=Slc25a51 PE=1 SV=1	2	1	2	1	329280000	589110000	510980000	292500000	2	5	5	4	A2AKW0;Q5HZI9;G3UYJ3;A2AKV9
A2AMM0	A2AMM0	Muscle-related coiled-coil protein	Murc	sp|A2AMM0|CAVN4_MOUSE Caveolae-associated protein 4 OS=Mus musculus OX=10090 GN=Cavin4 PE=1 SV=1	1	1	0	0	0	0	0	0	1	1	0	0	A2AMM0
F7CAZ6	F7CAZ6	F-actin-capping protein subunit beta	Capzb	tr|F7CAZ6|F7CAZ6_MOUSE F-actin-capping protein subunit beta (Fragment) OS=Mus musculus OX=10090 GN=Capzb PE=1 SV=1	4	3	2	4	2567100000	3783800000	817000000	2540900000	7	8	5	5	F7CAZ6;A2AMW0;P47757;A0A0A0MQI9;F6YHZ8
A2APY7	A2APY7	NADH dehydrogenase [ubiquinone] 1 alpha subcomplex assembly factor 5	Ndufaf5	sp|A2APY7|NDUF5_MOUSE Arginine-hydroxylase NDUFAF5, mitochondrial OS=Mus musculus OX=10090 GN=Ndufaf5 PE=1 SV=1	2	3	1	2	2140900000	2588100000	938050000	1209700000	6	7	1	3	A2APY7
A2AQR0	A2AQR0	Glycerol-3-phosphate dehydrogenase	Gpd2	tr|A2AQR0|A2AQR0_MOUSE Glycerol-3-phosphate dehydrogenase OS=Mus musculus OX=10090 GN=Gpd2 PE=1 SV=1	35	32	37	34	113760000000	107690000000	119780000000	125530000000	109	73	103	113	A2AQR0;Q64521
A2AUC9	A2AUC9	Kelch-like protein 41	Klhl41	sp|A2AUC9|KLH41_MOUSE Kelch-like protein 41 OS=Mus musculus OX=10090 GN=Klhl41 PE=1 SV=1	1	1	1	1	1567300000	1504000000	1410000000	1324000000	4	3	1	1	A2AUC9
A3KFM7	A3KFM7	Chromodomain-helicase-DNA-binding protein 6	Chd6	sp|A3KFM7|CHD6_MOUSE Chromodomain-helicase-DNA-binding protein 6 OS=Mus musculus OX=10090 GN=Chd6 PE=1 SV=1	2	2	2	2	4430700000	3855200000	5521900000	1857000000	1	2	3	1	A3KFM7
A4QPC5	A4QPC5	Chymase	Cma1	tr|A4QPC5|A4QPC5_MOUSE Chymase OS=Mus musculus OX=10090 GN=Cma1 PE=1 SV=1	4	3	3	2	2402900000	2019700000	1940400000	2138300000	5	6	2	3	A4QPC5;P21844
A6PWX7	A6PWX7	Ubiquinol-cytochrome-c reductase complex assembly factor 1	Uqcc1	tr|A6PWX7|A6PWX7_MOUSE Ubiquinol-cytochrome-c reductase complex assembly factor 1 OS=Mus musculus OX=10090 GN=Uqcc1 PE=1 SV=1	0	1	1	2	0	0	0	259190000	0	1	1	3	A6PWX7;F6V305;A6PWX9;Q9CWU6;A6PWX5;A6PWX8
A6ZI44	A6ZI44	Fructose-bisphosphate aldolase	Aldoa	tr|A6ZI44|A6ZI44_MOUSE Fructose-bisphosphate aldolase OS=Mus musculus OX=10090 GN=Aldoa PE=1 SV=1	6	4	4	4	1352600000	1490200000	1300900000	1181500000	9	4	6	4	A6ZI44;P05064;D3Z510;A0A0U1RPN8;D3YV98;A0A0U1RPT5;D3YWI1;A6ZI47;Q9CPQ9;A6ZI46
A7M7Q8	A7M7Q8	28S ribosomal protein S23, mitochondrial	Mrps23	tr|A7M7Q8|A7M7Q8_MOUSE 28S ribosomal protein S23, mitochondrial (Fragment) OS=Mus musculus OX=10090 GN=Mrps23 PE=1 SV=1	2	1	1	1	365910000	313800000	327630000	374340000	2	1	1	1	A7M7Q8;Q3TI14;Q8VE22;Q5SXC9;F7ARZ1
B0V2N5	B0V2N5	Annexin	Anxa2	tr|B0V2N5|B0V2N5_MOUSE Annexin (Fragment) OS=Mus musculus OX=10090 GN=Anxa2 PE=1 SV=1	0	0	0	1	0	0	0	0	0	0	0	1	B0V2N5;P07356
Z4YKM2	Z4YKM2	CDGSH iron-sulfur domain-containing protein 3, mitochondrial	Cisd3	tr|Z4YKM2|Z4YKM2_MOUSE CDGSH iron-sulfur domain-containing protein 3, mitochondrial OS=Mus musculus OX=10090 GN=Cisd3 PE=1 SV=1	2	1	2	2	0	441420000	551310000	367970000	2	1	5	3	Z4YKM2;B2RWE3;B1AR13
B1ATI1	B1ATI1	ATP-sensitive inward rectifier potassium channel 12	Kcnj12	tr|B1ATI1|B1ATI1_MOUSE ATP-sensitive inward rectifier potassium channel 12 OS=Mus musculus OX=10090 GN=Kcnj12 PE=1 SV=1	1	1	1	0	78187000	117220000	66923000	0	1	1	1	0	B1ATI1;P52187
B1ATS4	B1ATS4	Calcium-transporting ATPase	Atp2a3	tr|B1ATS4|B1ATS4_MOUSE Calcium-transporting ATPase OS=Mus musculus OX=10090 GN=Atp2a3 PE=1 SV=1	2	2	2	2	176870000000	155690000000	141660000000	162420000000	54	35	37	35	B1ATS4;B1ATS5;E9Q559;Q64518
B1AU25	B1AU25	Apoptosis-inducing factor 1, mitochondrial	Aifm1	tr|B1AU25|B1AU25_MOUSE Apoptosis-inducing factor 1, mitochondrial OS=Mus musculus OX=10090 GN=Aifm1 PE=1 SV=1	19	18	19	18	17330000000	20972000000	17376000000	19181000000	41	40	67	53	B1AU25;Q9Z0X1
B1B0C7	B1B0C7	Basement membrane-specific heparan sulfate proteoglycan core protein	Hspg2	tr|B1B0C7|B1B0C7_MOUSE Basement membrane-specific heparan sulfate proteoglycan core protein OS=Mus musculus OX=10090 GN=Hspg2 PE=1 SV=1	8	5	4	4	2480100000	2950700000	2295900000	2194200000	6	5	2	4	B1B0C7;E9PZ16;Q05793;A0A571BD72
B1B1D7	B1B1D7	39S ribosomal protein L2, mitochondrial	Mrpl2	tr|B1B1D7|B1B1D7_MOUSE 39S ribosomal protein L2, mitochondrial OS=Mus musculus OX=10090 GN=Mrpl2 PE=1 SV=1	0	1	1	1	0	0	195350000	297200000	0	1	1	0	B1B1D7;B1B1D8;Q9D773
D3Z5B1	D3Z5B1	Coiled-coil-helix-coiled-coil-helix domain-containing protein 2	Zbed5	tr|D3Z5B1|D3Z5B1_MOUSE Zinc finger, BED type-containing 5 (Fragment) OS=Mus musculus OX=10090 GN=Zbed5 PE=4 SV=8	1	1	1	1	1192200000	1306500000	694930000	758280000	1	1	1	1	D3Z5B1;B2RPU8;Q9D1L0
F6S1S5	F6S1S5	H/ACA ribonucleoprotein complex subunit 4	Dkc1	tr|F6S1S5|F6S1S5_MOUSE H/ACA ribonucleoprotein complex subunit DKC1 (Fragment) OS=Mus musculus OX=10090 GN=Dkc1 PE=1 SV=1	1	0	0	0	0	0	0	0	1	0	0	0	F6S1S5;B7ZCL7;Q9ESX5
B7ZCV4	B7ZCV4	Ubiquinone biosynthesis protein COQ4 homolog, mitochondrial	Coq4	tr|B7ZCV4|B7ZCV4_MOUSE Ubiquinone biosynthesis protein COQ4 homolog, mitochondrial (Fragment) OS=Mus musculus OX=10090 GN=Coq4 PE=1 SV=8	1	0	0	0	0	0	0	0	1	0	0	0	B7ZCV4;Q8BGB8
B7ZMP1	B7ZMP1	Probable Xaa-Pro aminopeptidase 3	Xpnpep3	sp|B7ZMP1|XPP3_MOUSE Xaa-Pro aminopeptidase 3 OS=Mus musculus OX=10090 GN=Xpnpep3 PE=1 SV=1	1	1	1	1	142960000	255210000	0	146180000	1	1	1	1	B7ZMP1
F6W3U3	F6W3U3		2310061I04Rik	tr|F6W3U3|F6W3U3_MOUSE RIKEN cDNA 2310061I04 gene (Fragment) OS=Mus musculus OX=10090 GN=2310061I04Rik PE=1 SV=1	1	1	1	1	0	0	0	670660000	3	2	1	2	F6W3U3;F6X1P1;B8JJ66;B8JJ69
B9EHK9	B9EHK9	Very-long-chain (3R)-3-hydroxyacyl-CoA dehydratase 1	Hacd1	tr|B9EHK9|B9EHK9_MOUSE Very-long-chain (3R)-3-hydroxyacyl-CoA dehydratase OS=Mus musculus OX=10090 GN=Hacd1 PE=1 SV=1	4	4	4	4	1795700000	1026100000	1331000000	1182300000	8	8	7	6	B9EHK9;Q9QY80
D3YU17	D3YU17	Nicalin	Ncln	tr|D3YU17|D3YU17_MOUSE Nicalin OS=Mus musculus OX=10090 GN=Ncln PE=1 SV=1	1	1	1	1	421980000	291750000	269760000	790880000	2	1	1	2	D3YU17;Q8VCM8
D3Z269	D3Z269	Acyl-protein thioesterase 1	Lypla1	tr|D3Z269|D3Z269_MOUSE Acyl-protein thioesterase 1 (Fragment) OS=Mus musculus OX=10090 GN=Lypla1 PE=1 SV=1	0	1	2	1	0	298480000	562970000	595020000	0	1	2	1	D3Z269;D3YUG4;J3QP56;P97823
D3YUM1	D3YUM1	NADH dehydrogenase [ubiquinone] flavoprotein 1, mitochondrial	Ndufv1	tr|D3YUM1|D3YUM1_MOUSE NADH dehydrogenase [ubiquinone] flavoprotein 1, mitochondrial OS=Mus musculus OX=10090 GN=Ndufv1 PE=1 SV=1	18	17	21	20	79591000000	76995000000	76737000000	84541000000	45	53	52	47	D3YUM1;Q91YT0;D3Z1U9;A0A494BAS8;D3Z0K1;D3YXX5;D6RG60
D3YVZ9	D3YVZ9	28S ribosomal protein S21, mitochondrial	Mrps21	tr|D3YVZ9|D3YVZ9_MOUSE 28S ribosomal protein S21, mitochondrial (Fragment) OS=Mus musculus OX=10090 GN=Mrps21 PE=1 SV=1	1	0	0	0	0	0	0	0	1	0	0	0	D3YVZ9;P58059
D3YWY6	D3YWY6		Mpc1	tr|D3YWY6|D3YWY6_MOUSE Mitochondrial pyruvate carrier OS=Mus musculus OX=10090 GN=Mpc1 PE=1 SV=1	1	1	1	1	8459700000	3291300000	3934900000	5641600000	8	4	7	7	D3YWY6;D3Z5S0;E9Q0V4
D3Z7P2	D3Z7P2	Transmembrane protein 109	Tmem109	tr|D3Z7P2|D3Z7P2_MOUSE Transmembrane protein 109 (Fragment) OS=Mus musculus OX=10090 GN=Tmem109 PE=1 SV=1	1	1	1	1	2525500000	2498800000	2133500000	2093200000	1	1	1	2	D3Z7P2;D3Z3Z2;D3YX08;D3Z0I8;Q3UBX0
D3YX28	D3YX28	Serine protease HTRA2, mitochondrial	Htra2	tr|D3YX28|D3YX28_MOUSE Serine protease HTRA2, mitochondrial OS=Mus musculus OX=10090 GN=Htra2 PE=1 SV=1	2	3	1	1	567350000	665530000	585550000	354470000	2	3	1	1	D3YX28;D3YX27;Q9JIY5;F6TCV0;F6XUR8;S4R1B3;A2RT60
F6Y6V5	F6Y6V5	NADH dehydrogenase [ubiquinone] 1 beta subcomplex subunit 5, mitochondrial	Ndufb5	tr|F6Y6V5|F6Y6V5_MOUSE Complex I-SGDH (Fragment) OS=Mus musculus OX=10090 GN=Ndufb5 PE=1 SV=1	4	4	4	3	15617000000	13294000000	16524000000	15792000000	7	12	7	11	F6Y6V5;D3YX99;D3Z6W9;Q9CQH3;D3Z568
D3YZN4	D3YZN4	Paraplegin	Spg7	tr|D3YZN4|D3YZN4_MOUSE Paraplegin OS=Mus musculus OX=10090 GN=Spg7 PE=1 SV=1	1	1	2	1	285310000	1312400000	582350000	657020000	2	2	5	2	D3YZN4;D3YXB7;Q3ULF4
D3YXS8	D3YXS8	Mitochondrial import receptor subunit TOM40B	Tomm40l	tr|D3YXS8|D3YXS8_MOUSE Mitochondrial import receptor subunit TOM40B OS=Mus musculus OX=10090 GN=Tomm40l PE=1 SV=1	1	0	1	1	0	0	0	0	1	0	2	2	D3YXS8;Q9CZR3
D3Z3I3	D3Z3I3	Nitrilase homolog 1	Nit1	tr|D3Z3I3|D3Z3I3_MOUSE Deaminated glutathione amidase (Fragment) OS=Mus musculus OX=10090 GN=Nit1 PE=1 SV=1	1	1	1	2	223300000	183920000	0	85130000	1	1	1	1	D3Z3I3;D3YY53;Q8VDK1;D3Z2Y2
D3YYM6	D3YYM6		Rps5	tr|D3YYM6|D3YYM6_MOUSE 40S ribosomal protein S5 (Fragment) OS=Mus musculus OX=10090 GN=Rps5 PE=1 SV=1	0	0	1	0	0	0	0	0	0	0	1	0	D3YYM6;D3Z1S8;Q91V55
D3YYN7	D3YYN7	Sodium/potassium-transporting ATPase subunit alpha-2	Atp1a2	tr|D3YYN7|D3YYN7_MOUSE Sodium/potassium-transporting ATPase subunit alpha OS=Mus musculus OX=10090 GN=Atp1a2 PE=1 SV=1	15	12	11	15	18649000000	21131000000	20509000000	18098000000	24	26	29	32	D3YYN7;Q6PIE5;A0A0G2JGX4;Q8VCE0;Q6PIC6;Q9WV27;Q91WH7;E9QNX7;Q64436;Q9Z1W8
D3YYX0	D3YYX0	Thioredoxin-related transmembrane protein 2	Tmx2	tr|D3YYX0|D3YYX0_MOUSE Thioredoxin-related transmembrane protein 2 (Fragment) OS=Mus musculus OX=10090 GN=Tmx2 PE=1 SV=1	1	1	1	1	250060000	432120000	413950000	0	2	2	2	3	D3YYX0;D3Z2J6;Q9D710
D3Z041	D3Z041	Long-chain-fatty-acid--CoA ligase 1	Acsl1	tr|D3Z041|D3Z041_MOUSE Long-chain-fatty-acid--CoA ligase 1 OS=Mus musculus OX=10090 GN=Acsl1 PE=1 SV=1	27	26	27	29	68768000000	66160000000	83612000000	80143000000	59	55	57	68	D3Z041;P41216;D3Z457;D3YVF6;F6WNZ2;A0A1B0GRS8;Q8JZR0
D3Z0K9	D3Z0K9	Iron-sulfur cluster assembly enzyme ISCU, mitochondrial	Iscu	tr|D3Z0K9|D3Z0K9_MOUSE Iron-sulfur cluster assembly enzyme ISCU, mitochondrial (Fragment) OS=Mus musculus OX=10090 GN=Iscu PE=1 SV=1	2	2	2	2	2597200000	2367900000	2532700000	2453600000	3	2	1	2	D3Z0K9;D3Z7W0;Q9D7P6
D3Z0L8	D3Z0L8		Actn4	tr|D3Z0L8|D3Z0L8_MOUSE Alpha-actinin-4 (Fragment) OS=Mus musculus OX=10090 GN=Actn4 PE=1 SV=1	1	1	1	1	1483000000	2071900000	1013200000	784540000	2	1	1	1	D3Z0L8;D3Z761
D3Z148	D3Z148	Caveolin	Cav1	tr|D3Z148|D3Z148_MOUSE Caveolin (Fragment) OS=Mus musculus OX=10090 GN=Cav1 PE=1 SV=2	2	2	2	2	3431500000	4823700000	2230800000	1973800000	4	3	3	3	D3Z148;P49817
D3Z3X4	D3Z3X4	CDGSH iron-sulfur domain-containing protein 2	Cisd2	tr|D3Z3X4|D3Z3X4_MOUSE CDGSH iron-sulfur domain-containing protein 2 OS=Mus musculus OX=10090 GN=Cisd2 PE=1 SV=1	0	0	0	1	0	0	0	244620000	0	0	0	1	D3Z3X4;Q9CQB5
D3Z7C0	D3Z7C0	39S ribosomal protein L40, mitochondrial	Mrpl40	tr|D3Z7C0|D3Z7C0_MOUSE 39S ribosomal protein L40, mitochondrial OS=Mus musculus OX=10090 GN=Mrpl40 PE=1 SV=1	0	0	1	2	0	0	352220000	416030000	0	0	1	1	D3Z7C0;Q9Z2Q5
D3Z7P3	D3Z7P3	Glutaminase kidney isoform, mitochondrial	Gls	sp|D3Z7P3|GLSK_MOUSE Glutaminase kidney isoform, mitochondrial OS=Mus musculus OX=10090 GN=Gls PE=1 SV=1	2	2	3	3	104390000	409990000	160520000	286840000	1	3	4	5	D3Z7P3;D3Z7P4;F6U529
F6UV57	F6UV57	Sarcolemmal membrane-associated protein	Slmap	tr|F6UV57|F6UV57_MOUSE Sarcolemmal membrane-associated protein (Fragment) OS=Mus musculus OX=10090 GN=Slmap PE=1 SV=1	1	0	0	1	0	0	0	0	1	0	0	1	F6UV57;F6YCM8;F8WIH0;D3Z7V3;H7BX64;Q3URD3
D3Z7X0	D3Z7X0	Acyl-CoA dehydrogenase family member 10	Acad12	tr|D3Z7X0|D3Z7X0_MOUSE Acyl-Coenzyme A dehydrogenase family, member 12 OS=Mus musculus OX=10090 GN=Acad12 PE=1 SV=1	8	8	8	7	6402400000	5280800000	5183700000	4863900000	20	12	12	16	D3Z7X0;D3Z2B3;Q8K370
D6RFU9	D6RFU9		Sypl	tr|D6RFU9|D6RFU9_MOUSE Synaptophysin-like protein OS=Mus musculus OX=10090 GN=Sypl PE=1 SV=1	3	2	2	2	1094000000	787640000	1633800000	885160000	5	2	3	3	D6RFU9;O09117
D6RIP0	D6RIP0	Peroxisomal trans-2-enoyl-CoA reductase	Pecr	tr|D6RIP0|D6RIP0_MOUSE Peroxisomal trans-2-enoyl-CoA reductase OS=Mus musculus OX=10090 GN=Pecr PE=1 SV=1	0	1	1	0	0	0	0	0	0	1	1	0	D6RIP0;D6RHN4;Q3UXD9;Q99MZ7
E0CXC8	E0CXC8	Enoyl-CoA hydratase domain-containing protein 2, mitochondrial	Echdc2	tr|E0CXC8|E0CXC8_MOUSE Enoyl-CoA hydratase domain-containing protein 2, mitochondrial OS=Mus musculus OX=10090 GN=Echdc2 PE=1 SV=1	1	1	1	1	12659000	54833000	42124000	82403000	1	1	1	2	E0CXC8;F6YTG0;Q3TLP5
E0CXD9	E0CXD9	Surfeit locus protein 4	Surf4	tr|E0CXD9|E0CXD9_MOUSE Surfeit locus protein 4 OS=Mus musculus OX=10090 GN=Surf4 PE=1 SV=1	2	2	2	2	583390000	822180000	859330000	1212000000	3	2	4	3	E0CXD9;Q64310;F7CH13
E0CYP1	E0CYP1	Coiled-coil domain-containing protein 127	Ccdc127	tr|E0CYP1|E0CYP1_MOUSE Coiled-coil domain-containing protein 127 OS=Mus musculus OX=10090 GN=Ccdc127 PE=1 SV=1	2	2	2	1	232370000	263780000	312150000	213440000	4	3	4	4	E0CYP1;E0CYX9;Q3TC33
F7D432	F7D432	Protein-L-isoaspartate O-methyltransferase	Pcmt1	tr|F7D432|F7D432_MOUSE Protein-L-isoaspartate O-methyltransferase (Fragment) OS=Mus musculus OX=10090 GN=Pcmt1 PE=1 SV=1	1	1	1	1	984250000	474900000	705710000	711550000	1	1	0	0	F7D432;E9PWE0;E0CYV0;P23506
E0CZ27	E0CZ27	Histone H3	H3f3a	tr|E0CZ27|E0CZ27_MOUSE Histone H3 (Fragment) OS=Mus musculus OX=10090 GN=H3f3a PE=3 SV=1	3	3	2	3	11631000000	12250000000	9873600000	7250100000	4	5	6	5	E0CZ27;P84244;P02301;F8WI35;A0A1W2P768;P84228;P68433;E0CYN1;E0CYR7
E9PUE8	E9PUE8	ATP-binding cassette sub-family C member 9	Abcc9	tr|E9PUE8|E9PUE8_MOUSE ATP-binding cassette sub-family C member 9 OS=Mus musculus OX=10090 GN=Abcc9 PE=1 SV=1	5	5	6	5	1262300000	902320000	1268400000	718010000	9	6	5	6	E9PUE8;P70170;B2RUS7
E9PUM3	E9PUM3	Alpha-1,4 glucan phosphorylase	Pygm	tr|E9PUM3|E9PUM3_MOUSE Alpha-1,4 glucan phosphorylase OS=Mus musculus OX=10090 GN=Pygm PE=1 SV=1	8	4	5	6	5039100000	6155900000	3055900000	3732400000	16	9	7	7	E9PUM3;Q9WUB3
E9PUX0	E9PUX0	Protein LYRIC	Mtdh	tr|E9PUX0|E9PUX0_MOUSE Protein LYRIC OS=Mus musculus OX=10090 GN=Mtdh PE=1 SV=1	1	1	1	1	164390000	124600000	58797000	205770000	1	1	0	1	E9PUX0;Q80WJ7
E9PUY9	E9PUY9		Eci2	tr|E9PUY9|E9PUY9_MOUSE Enoyl-CoA delta isomerase 2 (Fragment) OS=Mus musculus OX=10090 GN=Eci2 PE=1 SV=1	1	1	0	1	293020000	0	0	0	1	1	0	1	E9PUY9
E9QAH1	E9QAH1		Golgb1	tr|E9QAH1|E9QAH1_MOUSE Golgi autoantigen, golgin subfamily b, macrogolgin 1 OS=Mus musculus OX=10090 GN=Golgb1 PE=1 SV=1	2	2	2	2	5813000000	4437700000	4874500000	4269000000	3	1	1	3	E9QAH1;E9PVZ8
E9PWV7	E9PWV7	tRNA modification GTPase GTPBP3, mitochondrial	Gtpbp3	tr|E9PWV7|E9PWV7_MOUSE tRNA modification GTPase GTPBP3, mitochondrial OS=Mus musculus OX=10090 GN=Gtpbp3 PE=1 SV=1	0	0	1	0	0	0	169350000	0	0	0	2	0	E9PWV7;Q923K4
E9PWW2	E9PWW2	Torsin-1A-interacting protein 1	Tor1aip1	tr|E9PWW2|E9PWW2_MOUSE Torsin-1A-interacting protein 1 OS=Mus musculus OX=10090 GN=Tor1aip1 PE=1 SV=1	2	2	2	1	91520000	71604000	59438000	48792000	4	5	5	1	E9PWW2;Q921T2;Q8BYU6
E9PY45	E9PY45	Mitochondrial glutamate carrier 1	Slc25a22	tr|E9PY45|E9PY45_MOUSE Mitochondrial glutamate carrier 1 (Fragment) OS=Mus musculus OX=10090 GN=Slc25a22 PE=1 SV=4	1	2	1	2	215390000	395990000	198140000	467570000	1	3	0	5	E9PY45;Q9D6M3
E9PZ00	E9PZ00	Prosaposin	Psap	tr|E9PZ00|E9PZ00_MOUSE Prosaposin OS=Mus musculus OX=10090 GN=Psap PE=1 SV=1	3	2	3	3	3866200000	2805600000	2243500000	2211700000	11	6	6	7	E9PZ00;Q8BFQ1;K3W4L3;J3QPG5;Q61207
E9PZF0	E9PZF0	Nucleoside diphosphate kinase	Gm20390	tr|E9PZF0|E9PZF0_MOUSE Nucleoside diphosphate kinase OS=Mus musculus OX=10090 GN=Gm20390 PE=3 SV=1	2	2	3	1	596080000	492790000	359380000	519980000	2	2	2	3	E9PZF0;Q01768;Q5NC79;Q5NC80;P15532
E9PZI9	E9PZI9	OX-2 membrane glycoprotein	Cd200	tr|E9PZI9|E9PZI9_MOUSE OX-2 membrane glycoprotein OS=Mus musculus OX=10090 GN=Cd200 PE=1 SV=1	1	2	2	2	22330000	34982000	17187000	17757000	1	2	1	1	E9PZI9;Q05D16;E9QMY1;Q80VX2;O54901
K3W4M2	K3W4M2	Ryanodine receptor 1	Ryr1	tr|K3W4M2|K3W4M2_MOUSE Ryanodine receptor 1 OS=Mus musculus OX=10090 GN=Ryr1 PE=1 SV=1	60	61	65	64	78020000000	74040000000	66257000000	77690000000	115	93	119	130	K3W4M2;E9PZQ0;A0A1L1SQG7;A0A140LJF7;A0A140LJK7;E9PW34;F6U7V1;A2AGL3;E9Q401;Q80ZZ5;A0A1Y7VJP1
E9PZS8	E9PZS8	Cytochrome c oxidase subunit 7A-related protein, mitochondrial	Cox7a2l	tr|E9PZS8|E9PZS8_MOUSE Cytochrome c oxidase subunit 7A-related protein, mitochondrial OS=Mus musculus OX=10090 GN=Cox7a2l PE=1 SV=1	1	1	1	1	87587000	137490000	220340000	123570000	1	1	2	1	E9PZS8;Q61387
E9Q179	E9Q179	G-rich sequence factor 1	Grsf1	tr|E9Q179|E9Q179_MOUSE G-rich sequence factor 1 OS=Mus musculus OX=10090 GN=Grsf1 PE=1 SV=1	1	3	2	1	638810000	786470000	1070100000	2016200000	4	3	4	2	E9Q179;Q8C5Q4
F6ZTG3	F6ZTG3	Glyoxalase domain-containing protein 4	Glod4	tr|F6ZTG3|F6ZTG3_MOUSE Glyoxalase domain-containing protein 4 (Fragment) OS=Mus musculus OX=10090 GN=Glod4 PE=1 SV=1	1	1	0	1	149050000	148410000	0	129460000	0	0	0	1	F6ZTG3;E9Q197;Q9CPV4
E9Q1L7	E9Q1L7	DnaJ homolog subfamily C member 28	Dnajc28	tr|E9Q1L7|E9Q1L7_MOUSE DnaJ homolog subfamily C member 28 OS=Mus musculus OX=10090 GN=Dnajc28 PE=1 SV=1	1	1	2	2	149870000	326330000	0	79329000	0	2	2	1	E9Q1L7;Q8VCE1
E9Q4B5	E9Q4B5	Coiled-coil domain-containing protein 58	Ccdc58	tr|E9Q4B5|E9Q4B5_MOUSE Coiled-coil domain-containing protein 58 OS=Mus musculus OX=10090 GN=Ccdc58 PE=1 SV=1	1	1	1	1	189300000	390000000	345590000	267910000	1	1	1	1	E9Q4B5;F8WJI3;Q8R3Q6
E9Q4S7	E9Q4S7	Protein-tyrosine-phosphatase	Ptprj	tr|E9Q4S7|E9Q4S7_MOUSE Protein-tyrosine-phosphatase OS=Mus musculus OX=10090 GN=Ptprj PE=1 SV=2	1	1	1	1	5758000000	5068500000	3839800000	3450900000	3	2	4	2	E9Q4S7
E9Q5B5	E9Q5B5	Hexokinase	Hk2	tr|E9Q5B5|E9Q5B5_MOUSE Hexokinase OS=Mus musculus OX=10090 GN=Hk2 PE=1 SV=1	9	5	7	9	1613800000	1296100000	1217800000	1337000000	8	3	6	8	E9Q5B5;O08528;E9Q9M6;E9Q3Z4;E9Q8S8;G3UVV4;Q91W97;Q3TRM8;P17710
E9Q7H6	E9Q7H6	Threonine--tRNA ligase, mitochondrial	Tars2	tr|E9Q7H6|E9Q7H6_MOUSE Threonyl-tRNA synthetase OS=Mus musculus OX=10090 GN=Tars2 PE=1 SV=1	2	1	1	1	193850000	0	152650000	206050000	1	0	1	1	E9Q7H6;Q3UQ84;Q3TP97;Q922A3
E9Q800	E9Q800	MICOS complex subunit Mic60	Immt	tr|E9Q800|E9Q800_MOUSE MICOS complex subunit MIC60 OS=Mus musculus OX=10090 GN=Immt PE=1 SV=1	25	24	28	27	71508000000	77237000000	77297000000	77701000000	113	130	158	193	E9Q800;Q8CAQ8;E9QAY6;A0A0U1RP81;A0A0U1RQ14;A0A1B0GX08;E9PVS5
E9Q933	E9Q933	Transmembrane protein 11, mitochondrial	Tmem11	tr|E9Q933|E9Q933_MOUSE Transmembrane protein 11, mitochondrial OS=Mus musculus OX=10090 GN=Tmem11 PE=1 SV=1	3	2	1	1	477120000	476880000	368190000	318030000	3	3	1	2	E9Q933;Q8BK08;Z4YN74
E9Q9K5	E9Q9K5	Triadin	Trdn	sp|E9Q9K5|TRDN_MOUSE Triadin OS=Mus musculus OX=10090 GN=Trdn PE=1 SV=1	4	4	5	3	104490000	153110000	119810000	111240000	5	8	7	7	E9Q9K5;A0A1W2P8G7
E9QMK9	E9QMK9	UPF0317 protein C14orf159 homolog, mitochondrial	9030617O03Rik	tr|E9QMK9|E9QMK9_MOUSE D-glutamate cyclase, mitochondrial OS=Mus musculus OX=10090 GN=Dglucy PE=1 SV=1	1	1	3	2	1523900000	871410000	1206000000	1214000000	1	1	4	4	E9QMK9;Q8BH86
E9QN70	E9QN70	Laminin subunit beta-1	Lamb1	tr|E9QN70|E9QN70_MOUSE Laminin subunit beta-1 OS=Mus musculus OX=10090 GN=Lamb1 PE=1 SV=1	3	4	1	2	915170000	1053200000	0	731780000	7	6	1	1	E9QN70;P02469
G5E8R3	G5E8R3	Pyruvate carboxylase	Pcx	tr|G5E8R3|G5E8R3_MOUSE Pyruvate carboxylase OS=Mus musculus OX=10090 GN=Pcx PE=1 SV=1	12	12	14	14	13779000000	14510000000	16131000000	16266000000	27	22	26	31	G5E8R3;E9QPD7;Q05920;A0A286YCC5;A0A494B912;A0A494B951
E9QPX3	E9QPX3	NADH dehydrogenase [ubiquinone] iron-sulfur protein 4, mitochondrial	Ndufs4	tr|E9QPX3|E9QPX3_MOUSE NADH dehydrogenase [ubiquinone] iron-sulfur protein 4, mitochondrial OS=Mus musculus OX=10090 GN=Ndufs4 PE=1 SV=1	7	9	9	8	15240000000	15197000000	15082000000	16283000000	16	16	20	20	E9QPX3;Q9CXZ1;A0A338P7A0
F2Z456	F2Z456	NADH-cytochrome b5 reductase	Cyb5r3	tr|F2Z456|F2Z456_MOUSE NADH-cytochrome b5 reductase OS=Mus musculus OX=10090 GN=Cyb5r3 PE=1 SV=1	4	4	5	5	4872500000	3567900000	3124800000	3584200000	5	6	8	8	F2Z456;Q9DCN2
F6QYE1	F6QYE1	Calsequestrin	Casq2	tr|F6QYE1|F6QYE1_MOUSE Calsequestrin OS=Mus musculus OX=10090 GN=Casq2 PE=1 SV=1	4	3	4	5	2298900000	2590300000	1478700000	1531100000	4	4	5	9	F6QYE1;O09161;E9PZ67
F6RBY3	F6RBY3	Alpha-1,3/1,6-mannosyltransferase ALG2	Alg2	tr|F6RBY3|F6RBY3_MOUSE Alpha-1,3/1,6-mannosyltransferase ALG2 (Fragment) OS=Mus musculus OX=10090 GN=Alg2 PE=1 SV=1	1	1	0	1	191770000	0	0	328370000	2	2	0	2	F6RBY3;Q9DBE8
F6SQH7	F6SQH7	Polymerase delta-interacting protein 2	Poldip2	tr|F6SQH7|F6SQH7_MOUSE Polymerase delta-interacting protein 2 (Fragment) OS=Mus musculus OX=10090 GN=Poldip2 PE=1 SV=1	1	2	3	2	721820000	1214800000	1058000000	700310000	1	2	1	1	F6SQH7;Q91VA6
F6U775	F6U775		Opa1	tr|F6U775|F6U775_MOUSE Dynamin GTPase (Fragment) OS=Mus musculus OX=10090 GN=Opa1 PE=1 SV=1	1	1	1	2	6002100	10780000	12049000	8216100	1	1	1	2	F6U775
F6V084	F6V084	Thioredoxin-related transmembrane protein 1	Tmx1	tr|F6V084|F6V084_MOUSE Thioredoxin-related transmembrane protein 1 (Fragment) OS=Mus musculus OX=10090 GN=Tmx1 PE=1 SV=1	1	1	1	1	258610000	176700000	185210000	176780000	1	2	1	1	F6V084;Q8VBT0
F6VT60	F6VT60	Lactation elevated protein 1	Lace1	tr|F6VT60|F6VT60_MOUSE AFG1-like ATPase (Fragment) OS=Mus musculus OX=10090 GN=Afg1l PE=1 SV=1	1	1	1	1	267160000	853600000	562140000	592510000	2	3	1	1	F6VT60;Q3V384
F6WQ99	F6WQ99	Protein MTO1 homolog, mitochondrial	Mto1	tr|F6WQ99|F6WQ99_MOUSE Protein MTO1 homolog, mitochondrial (Fragment) OS=Mus musculus OX=10090 GN=Mto1 PE=1 SV=1	1	1	1	1	0	650720000	0	0	1	2	1	2	F6WQ99;G5E889;Q923Z3
F6YJY2	F6YJY2	Valine--tRNA ligase, mitochondrial	Vars2	tr|F6YJY2|F6YJY2_MOUSE Valyl-tRNA synthetase (Fragment) OS=Mus musculus OX=10090 GN=Vars2 PE=1 SV=1	1	1	1	1	337830000	322540000	278760000	242920000	3	2	2	2	F6YJY2;Q3U2A8
F6ZFT1	F6ZFT1	Acyl carrier protein	Ndufab1	tr|F6ZFT1|F6ZFT1_MOUSE Acyl carrier protein (Fragment) OS=Mus musculus OX=10090 GN=Ndufab1 PE=1 SV=1	5	5	5	4	7016000000	6538100000	10015000000	6646500000	10	7	12	15	F6ZFT1;F8WJ64;Q9CR21
F7ASU3	F7ASU3	Mitochondrial Rho GTPase 1	Rhot1	tr|F7ASU3|F7ASU3_MOUSE Mitochondrial Rho GTPase 1 (Fragment) OS=Mus musculus OX=10090 GN=Rhot1 PE=1 SV=1	1	0	1	1	113030000	0	169170000	211460000	1	0	2	1	F7ASU3;Q8BG51
F7C9G3	F7C9G3	4-aminobutyrate aminotransferase, mitochondrial	Abat	tr|F7C9G3|F7C9G3_MOUSE 4-aminobutyrate aminotransferase, mitochondrial (Fragment) OS=Mus musculus OX=10090 GN=Abat PE=1 SV=1	0	0	1	0	0	0	0	0	0	0	1	0	F7C9G3;P61922
F7CIP8	F7CIP8	Prenylcysteine oxidase	Pcyox1	tr|F7CIP8|F7CIP8_MOUSE Prenylcysteine oxidase (Fragment) OS=Mus musculus OX=10090 GN=Pcyox1 PE=1 SV=1	0	1	0	1	0	0	0	208450000	0	1	0	1	F7CIP8;Q9CQF9
F7DBQ0	F7DBQ0	Protein disulfide-isomerase A6	Pdia6	tr|F7DBQ0|F7DBQ0_MOUSE Protein disulfide-isomerase A6 OS=Mus musculus OX=10090 GN=Pdia6 PE=1 SV=1	1	0	0	1	356160000	0	0	0	3	0	0	2	F7DBQ0;Q3TML0;Q922R8
F7DF70	F7DF70	Phosphorylase b kinase regulatory subunit beta	Phkb	tr|F7DF70|F7DF70_MOUSE Phosphorylase b kinase regulatory subunit (Fragment) OS=Mus musculus OX=10090 GN=Phkb PE=1 SV=1	1	1	1	1	250640000	197120000	216920000	259210000	1	1	1	1	F7DF70;Q7TSH2
F8VQJ3	F8VQJ3	Laminin subunit gamma-1	Lamc1	tr|F8VQJ3|F8VQJ3_MOUSE Laminin subunit gamma-1 OS=Mus musculus OX=10090 GN=Lamc1 PE=1 SV=1	6	6	3	7	2215000000	1898200000	591900000	1004100000	5	8	1	5	F8VQJ3;P02468;F6TLW1
G3UW82	G3UW82		Myh2	tr|G3UW82|G3UW82_MOUSE Myosin, heavy polypeptide 2, skeletal muscle, adult OS=Mus musculus OX=10090 GN=Myh2 PE=1 SV=1	8	5	3	3	3458600000	2506200000	1608800000	2260200000	10	6	5	4	G3UW82;A2AQP0
G3UWE1	G3UWE1	Very-long-chain enoyl-CoA reductase	Tecr	tr|G3UWE1|G3UWE1_MOUSE Very-long-chain enoyl-CoA reductase OS=Mus musculus OX=10090 GN=Tecr PE=1 SV=1	6	6	7	7	7656000000	7685500000	6098200000	6695800000	10	7	11	16	G3UWE1;Q52L67;Q9CY27;A0A5F8MQC8;A0A5F8MPU6;Q3TAN8;A0A1D5RLH3;A0A1D5RLB4
G3UWL8	G3UWL8	Phosphatidate cytidylyltransferase, mitochondrial	Tamm41	tr|G3UWL8|G3UWL8_MOUSE CDP-diacylglycerol synthase (Fragment) OS=Mus musculus OX=10090 GN=Tamm41 PE=1 SV=8	0	0	0	1	0	0	0	84208000	0	0	0	1	G3UWL8;G5E881;Q3TUH1
G3UWY0	G3UWY0	Translation factor Guf1, mitochondrial	Guf1	tr|G3UWY0|G3UWY0_MOUSE Translation factor Guf1, mitochondrial (Fragment) OS=Mus musculus OX=10090 GN=Guf1 PE=1 SV=2	4	4	2	2	1251500000	950600000	553060000	162580000	5	4	2	3	G3UWY0;Q8C3X4;F6ZM03;A0A0J9YUM0
G3UX26	G3UX26	Voltage-dependent anion-selective channel protein 2	Vdac2	tr|G3UX26|G3UX26_MOUSE Outer mitochondrial membrane protein porin 2 OS=Mus musculus OX=10090 GN=Vdac2 PE=1 SV=1	13	13	13	13	136540000000	136540000000	148980000000	141160000000	65	62	66	55	G3UX26;Q60930;A0A286YCR8;D3YZT5;D3YUN8
G3UXF4	G3UXF4		Ank1	tr|G3UXF4|G3UXF4_MOUSE Ankyrin-1 (Fragment) OS=Mus musculus OX=10090 GN=Ank1 PE=1 SV=1	1	1	2	0	0	459330000	426400000	0	1	1	3	0	G3UXF4
G3UYU4	G3UYU4	Flotillin-1	Flot1	tr|G3UYU4|G3UYU4_MOUSE Flotillin OS=Mus musculus OX=10090 GN=Flot1 PE=1 SV=1	1	2	0	1	248500000	0	0	0	1	2	0	1	G3UYU4;O08917
G3UZY2	G3UZY2	Thioredoxin, mitochondrial	Txn2	tr|G3UZY2|G3UZY2_MOUSE Thioredoxin, mitochondrial (Fragment) OS=Mus musculus OX=10090 GN=Txn2 PE=1 SV=1	3	3	4	3	3043100000	2640200000	3384900000	2222100000	6	2	8	2	G3UZY2;P97493;G3UX99;A2A439
G3X8S1	G3X8S1	Mitochondrial import inner membrane translocase subunit TIM14	Dnajc19	tr|G3X8S1|G3X8S1_MOUSE Mitochondrial import inner membrane translocase subunit TIM14 OS=Mus musculus OX=10090 GN=Dnajc19 PE=1 SV=1	1	0	2	2	373310000	0	324760000	0	0	0	2	2	G3X8S1;Q9CQV7;D3Z5K6
G3X8T7	G3X8T7	Sodium channel protein	Scn4a	tr|G3X8T7|G3X8T7_MOUSE Sodium channel protein OS=Mus musculus OX=10090 GN=Scn4a PE=3 SV=1	1	1	1	1	1000600000	827320000	901820000	620810000	2	2	1	2	G3X8T7;Q9ER60
G3X937	G3X937	Solute carrier family 41 member 3	Slc41a3	tr|G3X937|G3X937_MOUSE Solute carrier family 41 member 3 OS=Mus musculus OX=10090 GN=Slc41a3 PE=1 SV=1	2	3	3	1	303810000	200210000	183250000	138940000	2	2	3	0	G3X937;Q921R8
G3X9M0	G3X9M0	28S ribosomal protein S29, mitochondrial	Dap3	tr|G3X9M0|G3X9M0_MOUSE 28S ribosomal protein S29, mitochondrial OS=Mus musculus OX=10090 GN=Dap3 PE=1 SV=1	4	4	4	3	2412700000	3225500000	1558100000	2350300000	5	4	5	3	G3X9M0;Q9ER88;G3UWZ6;A0A0R4J1B9;G3UYM6;G3UWR5;G3UWJ4;G3UZC0;G3UWM7
G3X9Q1	G3X9Q1	Integrin alpha-7	Itga7	tr|G3X9Q1|G3X9Q1_MOUSE Integrin alpha-7 OS=Mus musculus OX=10090 GN=Itga7 PE=1 SV=1	1	1	2	0	333250000	493050000	399560000	0	1	1	0	0	G3X9Q1;Q3TZS3;Q61738
G5E814	G5E814	NADH dehydrogenase [ubiquinone] 1 alpha subcomplex subunit 11	Ndufa11	tr|G5E814|G5E814_MOUSE Complex I-B14.7 OS=Mus musculus OX=10090 GN=Ndufa11 PE=1 SV=1	3	2	3	3	10014000000	9482500000	8255700000	9691400000	6	6	6	6	G5E814;Q9D8B4;A0A3B2W441;A0A3B2W4A5
G5E895	G5E895		Akr1b10	tr|G5E895|G5E895_MOUSE Aldo-keto reductase family 1, member B10 (aldose reductase) OS=Mus musculus OX=10090 GN=Akr1b10 PE=1 SV=1	8	7	9	8	7713600000	10327000000	9808700000	11072000000	16	14	22	20	G5E895;D3Z494;S4R2G9;P45377
G5E8J6	G5E8J6		Hrc	tr|G5E8J6|G5E8J6_MOUSE Histidine-rich calcium-binding protein OS=Mus musculus OX=10090 GN=Hrc PE=1 SV=1	1	1	0	1	986680000	1252400000	0	671230000	4	4	0	3	G5E8J6
G5E902	G5E902	Phosphate carrier protein, mitochondrial	Slc25a3	tr|G5E902|G5E902_MOUSE Phosphate carrier protein, mitochondrial OS=Mus musculus OX=10090 GN=Slc25a3 PE=1 SV=1	10	12	11	13	46312000000	54259000000	70007000000	71600000000	48	58	71	65	G5E902;Q8VEM8;E9PX16
H3BKM0	H3BKM0	AP complex subunit beta	Ap2b1	tr|H3BKM0|H3BKM0_MOUSE AP complex subunit beta OS=Mus musculus OX=10090 GN=Ap2b1 PE=1 SV=1	1	1	0	0	0	0	0	0	1	1	0	0	H3BKM0;H3BIY9;Q9DBG3
H3BJ77	H3BJ77	FUN14 domain-containing protein 1	Fundc1	tr|H3BJ77|H3BJ77_MOUSE FUN14 domain-containing protein 1 OS=Mus musculus OX=10090 GN=Fundc1 PE=1 SV=1	1	1	1	1	1322100000	898880000	1252800000	1292600000	2	3	3	2	H3BJ77;Q9DB70
H3BJ97	H3BJ97	Tubulointerstitial nephritis antigen-like	Tinagl1	tr|H3BJ97|H3BJ97_MOUSE Tubulointerstitial nephritis antigen-like OS=Mus musculus OX=10090 GN=Tinagl1 PE=1 SV=1	1	1	0	1	158010000	204940000	0	151330000	2	1	0	1	H3BJ97;Q99JR5
H3BJC1	H3BJC1	3-ketoacyl-CoA thiolase A, peroxisomal	Acaa1a	tr|H3BJC1|H3BJC1_MOUSE 3-ketoacyl-CoA thiolase A, peroxisomal (Fragment) OS=Mus musculus OX=10090 GN=Acaa1a PE=1 SV=1	1	1	1	1	24844000	30421000	16734000	49431000	1	1	1	1	H3BJC1;H3BKA1;H3BJZ9;H3BKL5;Q921H8
H3BLD0	H3BLD0	ATP synthase mitochondrial F1 complex assembly factor 1	Atpaf1	tr|H3BLD0|H3BLD0_MOUSE ATP synthase mitochondrial F1 complex assembly factor 1 (Fragment) OS=Mus musculus OX=10090 GN=Atpaf1 PE=1 SV=2	2	2	2	2	1185500000	1213400000	1022700000	1114800000	4	2	3	4	H3BLD0;H3BJP9;V9GX21;H3BLL2;Q811I0;H3BKR0;H3BK16
H3BKR2	H3BKR2	Guanine nucleotide-binding protein G(I)/G(S)/G(T) subunit beta-1	Gnb1	tr|H3BKR2|H3BKR2_MOUSE Guanine nucleotide-binding protein G(I)/G(S)/G(T) subunit beta-1 (Fragment) OS=Mus musculus OX=10090 GN=Gnb1 PE=1 SV=8	2	2	3	1	567950000	717910000	778220000	535250000	2	2	5	1	H3BKR2;P62874;H3BLF7;D3Z1T4;D3Z1M1;D3YZX3;E9QKR0;P62880;P29387;Q61011
H7BX01	H7BX01	Dynamin-like 120 kDa protein, mitochondrial	Opa1	tr|H7BX01|H7BX01_MOUSE Dynamin-like 120 kDa protein, form S1 OS=Mus musculus OX=10090 GN=Opa1 PE=1 SV=1	11	12	12	10	7446300000	7414900000	7592600000	8432700000	19	17	15	13	H7BX01;P58281;E0CXD1
H7BX88	H7BX88	Carnitine O-acetyltransferase	Crat	tr|H7BX88|H7BX88_MOUSE Carnitine O-acetyltransferase OS=Mus musculus OX=10090 GN=Crat PE=1 SV=1	13	12	14	14	32432000000	34825000000	40409000000	32904000000	22	18	23	24	H7BX88;P47934;B7ZDD7;F7BF80
I3ITR1	I3ITR1	Iron-sulfur cluster assembly 1 homolog, mitochondrial	AK157302	tr|I3ITR1|I3ITR1_MOUSE cDNA sequence AK157302 OS=Mus musculus OX=10090 GN=AK157302 PE=4 SV=1	1	1	1	1	515050000	374500000	0	549900000	2	1	1	2	I3ITR1;Q9D924
J3QN06	J3QN06	ATP-dependent (S)-NAD(P)H-hydrate dehydratase	Carkd	tr|J3QN06|J3QN06_MOUSE ATP-dependent (S)-NAD(P)H-hydrate dehydratase OS=Mus musculus OX=10090 GN=Naxd PE=1 SV=1	2	1	2	1	284190000	0	460350000	693740000	3	1	2	2	J3QN06;J3QMM7;K3W4M4;Q9CZ42
J3QN31	J3QN31	Adenylosuccinate synthetase isozyme 1	Adssl1	tr|J3QN31|J3QN31_MOUSE Adenylosuccinate synthetase isozyme 1 OS=Mus musculus OX=10090 GN=Adssl1 PE=1 SV=1	1	1	1	1	61215000	149370000	103840000	0	0	1	2	1	J3QN31;P28650
J3QP71	J3QP71	Basigin	Bsg	tr|J3QP71|J3QP71_MOUSE Basigin (Fragment) OS=Mus musculus OX=10090 GN=Bsg PE=1 SV=1	4	4	4	4	6914200000	7015100000	4635300000	6603100000	6	7	7	9	J3QP71;K3W4Q8;P18572
V9GX26	V9GX26	Glycogenin-1	Gyg	tr|V9GX26|V9GX26_MOUSE Glycogenin (Fragment) OS=Mus musculus OX=10090 GN=Gyg PE=1 SV=1	3	1	2	2	890590000	529600000	399370000	523770000	3	1	2	1	V9GX26;K3W4S6;Q9R062
M0QW57	M0QW57	Junctional sarcoplasmic reticulum protein 1	Jsrp1	tr|M0QW57|M0QW57_MOUSE Junctional sarcoplasmic reticulum protein 1 OS=Mus musculus OX=10090 GN=Jsrp1 PE=1 SV=1	3	3	3	3	1861800000	1985900000	2521700000	2131100000	4	3	8	7	M0QW57;Q3MI48;M0QW84
O08532	O08532	Voltage-dependent calcium channel subunit alpha-2/delta-1	Cacna2d1	sp|O08532|CA2D1_MOUSE Voltage-dependent calcium channel subunit alpha-2/delta-1 OS=Mus musculus OX=10090 GN=Cacna2d1 PE=1 SV=1	22	24	22	24	42304000000	39951000000	41597000000	40195000000	35	44	50	54	O08532;E9Q1X8;Q8C6Y3;E9Q683;Q6PHS9
O08600	O08600	Endonuclease G, mitochondrial	Endog	sp|O08600|NUCG_MOUSE Endonuclease G, mitochondrial OS=Mus musculus OX=10090 GN=Endog PE=1 SV=1	2	2	2	2	198590000	288730000	386770000	419510000	2	3	3	2	O08600
O08749	O08749	Dihydrolipoyl dehydrogenase, mitochondrial	Dld	sp|O08749|DLDH_MOUSE Dihydrolipoyl dehydrogenase, mitochondrial OS=Mus musculus OX=10090 GN=Dld PE=1 SV=2	20	20	18	20	133530000000	145760000000	137490000000	135500000000	179	192	200	214	O08749
O09165	O09165	Calsequestrin-1	Casq1	sp|O09165|CASQ1_MOUSE Calsequestrin-1 OS=Mus musculus OX=10090 GN=Casq1 PE=1 SV=3	10	11	11	12	69608000000	144480000000	77182000000	99735000000	57	58	53	55	O09165;E9Q489
O09174	O09174	Alpha-methylacyl-CoA racemase	Amacr	sp|O09174|AMACR_MOUSE Alpha-methylacyl-CoA racemase OS=Mus musculus OX=10090 GN=Amacr PE=1 SV=4	1	0	0	0	269650000	0	0	0	1	0	0	0	O09174
O35114	O35114	Lysosome membrane protein 2	Scarb2	sp|O35114|SCRB2_MOUSE Lysosome membrane protein 2 OS=Mus musculus OX=10090 GN=Scarb2 PE=1 SV=3	1	1	1	0	0	0	0	0	2	1	1	0	O35114
O35129	O35129	Prohibitin-2	Phb2	sp|O35129|PHB2_MOUSE Prohibitin-2 OS=Mus musculus OX=10090 GN=Phb2 PE=1 SV=1	12	11	12	11	47501000000	56648000000	52595000000	47132000000	29	37	39	32	O35129;F6QPR1;F6Q8V7
O35379	O35379	Multidrug resistance-associated protein 1	Abcc1	sp|O35379|MRP1_MOUSE Multidrug resistance-associated protein 1 OS=Mus musculus OX=10090 GN=Abcc1 PE=1 SV=1	0	1	0	0	0	0	0	0	0	1	0	0	O35379
O35435	O35435	Dihydroorotate dehydrogenase (quinone), mitochondrial	Dhodh	sp|O35435|PYRD_MOUSE Dihydroorotate dehydrogenase (quinone), mitochondrial OS=Mus musculus OX=10090 GN=Dhodh PE=1 SV=2	1	1	2	1	382770000	367280000	290920000	258060000	0	3	1	1	O35435;E9Q1V3
O35459	O35459	Delta(3,5)-Delta(2,4)-dienoyl-CoA isomerase, mitochondrial	Ech1	sp|O35459|ECH1_MOUSE Delta(3,5)-Delta(2,4)-dienoyl-CoA isomerase, mitochondrial OS=Mus musculus OX=10090 GN=Ech1 PE=1 SV=1	9	7	11	9	8050700000	8576200000	7931000000	9087600000	18	16	21	15	O35459;F7B227
O35566	O35566	CD151 antigen	Cd151	sp|O35566|CD151_MOUSE CD151 antigen OS=Mus musculus OX=10090 GN=Cd151 PE=1 SV=2	0	2	1	1	0	7683300	2972500	2212300	0	2	2	1	O35566;A0A1B0GRG3;A0A1B0GSK8
O35683	O35683	NADH dehydrogenase [ubiquinone] 1 alpha subcomplex subunit 1	Ndufa1	sp|O35683|NDUA1_MOUSE NADH dehydrogenase [ubiquinone] 1 alpha subcomplex subunit 1 OS=Mus musculus OX=10090 GN=Ndufa1 PE=1 SV=1	2	1	2	1	3438700000	2728800000	4424700000	3879800000	7	4	5	4	O35683
O35855	O35855	Branched-chain-amino-acid aminotransferase, mitochondrial	Bcat2	sp|O35855|BCAT2_MOUSE Branched-chain-amino-acid aminotransferase, mitochondrial OS=Mus musculus OX=10090 GN=Bcat2 PE=1 SV=2	5	6	8	7	6864200000	6718700000	7550600000	8040100000	9	8	13	8	O35855;O88374;A0A1B0GX27;A0A1B0GST1;A0A1B0GQY4
O35857	O35857	Mitochondrial import inner membrane translocase subunit TIM44	Timm44	sp|O35857|TIM44_MOUSE Mitochondrial import inner membrane translocase subunit TIM44 OS=Mus musculus OX=10090 GN=Timm44 PE=1 SV=2	8	8	9	9	7331500000	8515900000	8009500000	7362900000	12	9	11	11	O35857
O35943	O35943	Frataxin, mitochondrial	Fxn	sp|O35943|FRDA_MOUSE Frataxin, mitochondrial OS=Mus musculus OX=10090 GN=Fxn PE=1 SV=1	2	2	3	3	2655100000	1899800000	3279100000	2471900000	5	4	3	5	O35943
O54724	O54724	Polymerase I and transcript release factor	Ptrf	sp|O54724|CAVN1_MOUSE Caveolae-associated protein 1 OS=Mus musculus OX=10090 GN=Cavin1 PE=1 SV=1	3	3	3	3	2775800000	2824200000	2445900000	2346700000	6	5	5	5	O54724
O54734	O54734	Dolichyl-diphosphooligosaccharide--protein glycosyltransferase 48 kDa subunit	Ddost	sp|O54734|OST48_MOUSE Dolichyl-diphosphooligosaccharide--protein glycosyltransferase 48 kDa subunit OS=Mus musculus OX=10090 GN=Ddost PE=1 SV=2	3	2	2	0	692950000	566230000	416680000	0	4	2	3	0	O54734
O55143	O55143	Sarcoplasmic/endoplasmic reticulum calcium ATPase 2	Atp2a2	sp|O55143|AT2A2_MOUSE Sarcoplasmic/endoplasmic reticulum calcium ATPase 2 OS=Mus musculus OX=10090 GN=Atp2a2 PE=1 SV=2	2	2	3	2	660750000	352230000	265210000	286270000	2	1	2	2	O55143
O70250	O70250	Phosphoglycerate mutase 2	Pgam2	sp|O70250|PGAM2_MOUSE Phosphoglycerate mutase 2 OS=Mus musculus OX=10090 GN=Pgam2 PE=1 SV=3	2	3	3	4	129610000	199620000	293130000	268640000	1	3	4	5	O70250;Q9DBJ1
S4R1E5	S4R1E5	Glutathione peroxidase	Gpx4	tr|S4R1E5|S4R1E5_MOUSE Glutathione peroxidase OS=Mus musculus OX=10090 GN=Gpx4 PE=1 SV=1	1	1	1	1	833170000	587290000	983290000	676480000	2	1	1	1	S4R1E5;O70325
O70571	O70571	[Pyruvate dehydrogenase (acetyl-transferring)] kinase isozyme 4, mitochondrial	Pdk4	sp|O70571|PDK4_MOUSE [Pyruvate dehydrogenase (acetyl-transferring)] kinase isozyme 4, mitochondrial OS=Mus musculus OX=10090 GN=Pdk4 PE=1 SV=1	3	1	1	3	1185200000	948710000	1256300000	1329600000	4	1	1	3	O70571
O70578	O70578	Voltage-dependent calcium channel gamma-1 subunit	Cacng1	sp|O70578|CCG1_MOUSE Voltage-dependent calcium channel gamma-1 subunit OS=Mus musculus OX=10090 GN=Cacng1 PE=1 SV=1	1	1	1	1	1820300000	1920000000	1795500000	1264100000	1	3	4	3	O70578
O70622	O70622	Reticulon-2	Rtn2	sp|O70622|RTN2_MOUSE Reticulon-2 OS=Mus musculus OX=10090 GN=Rtn2 PE=1 SV=1	3	3	2	3	2217000000	1733100000	2797500000	2859000000	5	3	4	10	O70622
O88441	O88441	Metaxin-2	Mtx2	sp|O88441|MTX2_MOUSE Metaxin-2 OS=Mus musculus OX=10090 GN=Mtx2 PE=1 SV=1	2	1	2	2	10544000000	9183300000	8249600000	8151200000	7	8	8	8	O88441
O88986	O88986	2-amino-3-ketobutyrate coenzyme A ligase, mitochondrial	Gcat	sp|O88986|KBL_MOUSE 2-amino-3-ketobutyrate coenzyme A ligase, mitochondrial OS=Mus musculus OX=10090 GN=Gcat PE=1 SV=2	3	3	3	3	404130000	289090000	383120000	343050000	3	3	2	3	O88986;A0A2R8VHE4;E9PWY6
O88990	O88990	Alpha-actinin-3	Actn3	sp|O88990|ACTN3_MOUSE Alpha-actinin-3 OS=Mus musculus OX=10090 GN=Actn3 PE=2 SV=1	42	39	38	41	407810000000	410800000000	276780000000	350950000000	412	412	344	386	O88990
O89023	O89023	Tripeptidyl-peptidase 1	Tpp1	sp|O89023|TPP1_MOUSE Tripeptidyl-peptidase 1 OS=Mus musculus OX=10090 GN=Tpp1 PE=1 SV=2	2	1	1	1	597460000	521680000	405840000	425730000	1	2	1	1	O89023
O89104	O89104	Synaptophysin-like protein 2	Sypl2	sp|O89104|SYPL2_MOUSE Synaptophysin-like protein 2 OS=Mus musculus OX=10090 GN=Sypl2 PE=1 SV=1	4	4	3	4	2083400000	2118300000	2102400000	2087800000	12	18	18	18	O89104
P00158	P00158	Cytochrome b	Mt-Cyb	sp|P00158|CYB_MOUSE Cytochrome b OS=Mus musculus OX=10090 GN=Mt-Cyb PE=1 SV=1	1	1	1	1	2889200000	2065500000	1563000000	2120300000	1	1	1	1	P00158
P00397	P00397	Cytochrome c oxidase subunit 1	Mtco1	sp|P00397|COX1_MOUSE Cytochrome c oxidase subunit 1 OS=Mus musculus OX=10090 GN=Mtco1 PE=1 SV=2	1	2	3	3	2205700000	2738100000	3367800000	4144800000	1	3	3	6	P00397
P00405	P00405	Cytochrome c oxidase subunit 2	Mtco2	sp|P00405|COX2_MOUSE Cytochrome c oxidase subunit 2 OS=Mus musculus OX=10090 GN=Mtco2 PE=1 SV=1	8	8	8	8	33895000000	30035000000	39546000000	32625000000	33	16	46	25	P00405
P00416	P00416	Cytochrome c oxidase subunit 3	mt-Co3	sp|P00416|COX3_MOUSE Cytochrome c oxidase subunit 3 OS=Mus musculus OX=10090 GN=mt-Co3 PE=1 SV=2	1	1	1	1	45101000	31722000	28885000	26975000	2	1	2	2	P00416
P00848	P00848	ATP synthase subunit a	Mtatp6	sp|P00848|ATP6_MOUSE ATP synthase subunit a OS=Mus musculus OX=10090 GN=Mtatp6 PE=1 SV=1	1	1	1	1	994750000	679030000	1079000000	1157600000	1	1	2	1	P00848
P03888	P03888	NADH-ubiquinone oxidoreductase chain 1	Mtnd1	sp|P03888|NU1M_MOUSE NADH-ubiquinone oxidoreductase chain 1 OS=Mus musculus OX=10090 GN=Mtnd1 PE=1 SV=3	1	3	5	3	2632600000	2381000000	5381500000	3904300000	2	5	8	5	P03888
P03893	P03893	NADH-ubiquinone oxidoreductase chain 2	Mtnd2	sp|P03893|NU2M_MOUSE NADH-ubiquinone oxidoreductase chain 2 OS=Mus musculus OX=10090 GN=Mtnd2 PE=1 SV=2	3	4	3	3	2056400000	868570000	2723500000	2670200000	4	4	6	7	P03893
P03911	P03911	NADH-ubiquinone oxidoreductase chain 4	Mtnd4	sp|P03911|NU4M_MOUSE NADH-ubiquinone oxidoreductase chain 4 OS=Mus musculus OX=10090 GN=Mtnd4 PE=1 SV=1	8	5	7	6	9020400000	6977400000	14636000000	16971000000	65	41	61	55	P03911
P03921	P03921	NADH-ubiquinone oxidoreductase chain 5	Mtnd5	sp|P03921|NU5M_MOUSE NADH-ubiquinone oxidoreductase chain 5 OS=Mus musculus OX=10090 GN=Mtnd5 PE=1 SV=3	10	8	9	10	31027000000	26732000000	31811000000	35007000000	43	26	32	39	P03921
P04247	P04247	Myoglobin	Mb	sp|P04247|MYG_MOUSE Myoglobin OS=Mus musculus OX=10090 GN=Mb PE=1 SV=3	2	1	2	2	773140000	829520000	630020000	864800000	1	2	4	3	P04247;A0A2R8VK58;A0A2R8W6F8
P05202	P05202	Aspartate aminotransferase, mitochondrial	Got2	sp|P05202|AATM_MOUSE Aspartate aminotransferase, mitochondrial OS=Mus musculus OX=10090 GN=Got2 PE=1 SV=1	22	21	26	24	222150000000	245700000000	273390000000	265210000000	100	98	123	113	P05202
P05977	P05977	Myosin light chain 1/3, skeletal muscle isoform	Myl1	sp|P05977|MYL1_MOUSE Myosin light chain 1/3, skeletal muscle isoform OS=Mus musculus OX=10090 GN=Myl1 PE=1 SV=2	4	4	4	3	1494300000	1010200000	849930000	1047600000	4	5	3	2	P05977;E9PWG4;E0CZ30;A0A087WRZ7;A0A0G2JDW2;A2A6Q8;Q9CZ19;P09541;P09542
P07724	P07724	Serum albumin	Alb	sp|P07724|ALBU_MOUSE Albumin OS=Mus musculus OX=10090 GN=Alb PE=1 SV=3	2	2	2	2	478160000	550310000	0	523060000	2	2	2	3	P07724
P08113	P08113	Endoplasmin	Hsp90b1	sp|P08113|ENPL_MOUSE Endoplasmin OS=Mus musculus OX=10090 GN=Hsp90b1 PE=1 SV=2	1	1	1	1	294900000	464480000	383840000	211590000	1	1	1	1	P08113
P08228	P08228	Superoxide dismutase [Cu-Zn]	Sod1	sp|P08228|SODC_MOUSE Superoxide dismutase [Cu-Zn] OS=Mus musculus OX=10090 GN=Sod1 PE=1 SV=2	2	2	3	2	401510000	669810000	658520000	1163200000	1	2	2	3	P08228
P08249	P08249	Malate dehydrogenase, mitochondrial	Mdh2	sp|P08249|MDHM_MOUSE Malate dehydrogenase, mitochondrial OS=Mus musculus OX=10090 GN=Mdh2 PE=1 SV=3	23	20	21	22	470020000000	491210000000	495040000000	450820000000	175	169	199	189	P08249;A0A0G2JF23;A0A0G2JGY4
P09055	P09055	Integrin beta-1	Itgb1	sp|P09055|ITB1_MOUSE Integrin beta-1 OS=Mus musculus OX=10090 GN=Itgb1 PE=1 SV=1	0	1	0	1	0	56226000	0	74518000	0	0	0	1	P09055
P09103	P09103	Protein disulfide-isomerase	P4hb	sp|P09103|PDIA1_MOUSE Protein disulfide-isomerase OS=Mus musculus OX=10090 GN=P4hb PE=1 SV=2	5	3	3	3	1463500000	1391800000	798400000	378660000	7	4	2	2	P09103;E9Q8G8
P09242	P09242	Alkaline phosphatase, tissue-nonspecific isozyme	Alpl	sp|P09242|PPBT_MOUSE Alkaline phosphatase, tissue-nonspecific isozyme OS=Mus musculus OX=10090 GN=Alpl PE=1 SV=2	1	2	2	2	221260000	262230000	96243000	82752000	1	3	1	3	P09242;B1AXF5;E9Q7P8
P09671	P09671	Superoxide dismutase [Mn], mitochondrial	Sod2	sp|P09671|SODM_MOUSE Superoxide dismutase [Mn], mitochondrial OS=Mus musculus OX=10090 GN=Sod2 PE=1 SV=3	9	8	10	9	65000000000	70873000000	71007000000	65361000000	107	113	131	130	P09671;A0A3B2WBF0
Q3THW5	Q3THW5	Histone H2A.V	H2afv	sp|Q3THW5|H2AV_MOUSE Histone H2A.V OS=Mus musculus OX=10090 GN=H2az2 PE=1 SV=3	1	2	2	2	344510000	239370000	173550000	364640000	1	1	2	3	Q3THW5;P0C0S6;Q8R029;G3UWL7
P0DN34	P0DN34			sp|P0DN34|NDUB1_MOUSE NADH dehydrogenase [ubiquinone] 1 beta subcomplex subunit 1 OS=Mus musculus OX=10090 GN=Ndufb1 PE=1 SV=1	2	2	4	3	9693100000	8283200000	8828300000	6832900000	3	3	9	5	P0DN34
P10493	P10493	Nidogen-1	Nid1	sp|P10493|NID1_MOUSE Nidogen-1 OS=Mus musculus OX=10090 GN=Nid1 PE=1 SV=2	1	0	0	0	0	0	0	0	1	0	0	0	P10493
Q8CBB6	Q8CBB6	Histone H2B	Hist1h2br	tr|Q8CBB6|Q8CBB6_MOUSE Histone H2B OS=Mus musculus OX=10090 GN=H2bc24 PE=2 SV=1	3	4	3	4	3484400000	4286600000	2438400000	3209600000	3	6	4	6	Q8CBB6;Q8CGP2;Q8CGP1;Q6ZWY9;Q64525;Q64478;Q64475;P10854;P10853;Q9D2U9;Q8CGP0;Q64524;P70696
P10922	P10922	Histone H1.0	H1f0	sp|P10922|H10_MOUSE Histone H1.0 OS=Mus musculus OX=10090 GN=H1-0 PE=2 SV=4	1	1	1	1	57573000	49082000	22088000	29504000	1	1	1	1	P10922
P11260	P11260	LINE-1 retrotransposable element ORF1 protein		sp|P11260|LORF1_MOUSE LINE-1 retrotransposable element ORF1 protein OS=Mus musculus OX=10090 GN=Lire1 PE=1 SV=2	1	1	1	0	526010000	301760000	260060000	0	2	1	0	0	P11260
P11438	P11438	Lysosome-associated membrane glycoprotein 1	Lamp1	sp|P11438|LAMP1_MOUSE Lysosome-associated membrane glycoprotein 1 OS=Mus musculus OX=10090 GN=Lamp1 PE=1 SV=2	2	2	2	2	1015400000	903430000	869420000	731680000	2	2	4	3	P11438
P12787	P12787	Cytochrome c oxidase subunit 5A, mitochondrial	Cox5a	sp|P12787|COX5A_MOUSE Cytochrome c oxidase subunit 5A, mitochondrial OS=Mus musculus OX=10090 GN=Cox5a PE=1 SV=2	8	9	9	9	82701000000	81879000000	103070000000	101550000000	28	29	35	28	P12787
P13541	P13541	Myosin-3	Myh3	sp|P13541|MYH3_MOUSE Myosin-3 OS=Mus musculus OX=10090 GN=Myh3 PE=2 SV=2	2	1	0	0	0	421230000	0	0	2	2	0	0	P13541
P14094	P14094	Sodium/potassium-transporting ATPase subunit beta-1	Atp1b1	sp|P14094|AT1B1_MOUSE Sodium/potassium-transporting ATPase subunit beta-1 OS=Mus musculus OX=10090 GN=Atp1b1 PE=1 SV=1	4	4	4	4	1654100000	1914300000	1645200000	1344600000	5	5	6	5	P14094;A0A0A6YX05
P14211	P14211	Calreticulin	Calr	sp|P14211|CALR_MOUSE Calreticulin OS=Mus musculus OX=10090 GN=Calr PE=1 SV=1	3	4	2	3	1369800000	1004900000	798360000	1161000000	4	3	2	3	P14211
P14231	P14231	Sodium/potassium-transporting ATPase subunit beta-2	Atp1b2	sp|P14231|AT1B2_MOUSE Sodium/potassium-transporting ATPase subunit beta-2 OS=Mus musculus OX=10090 GN=Atp1b2 PE=1 SV=2	2	2	2	2	959420000	1030700000	725490000	689210000	2	2	3	3	P14231
P15089	P15089	Mast cell carboxypeptidase A	Cpa3	sp|P15089|CBPA3_MOUSE Mast cell carboxypeptidase A OS=Mus musculus OX=10090 GN=Cpa3 PE=2 SV=1	3	2	2	2	1229100000	1414700000	1236400000	0	3	4	2	2	P15089
P16015	P16015	Carbonic anhydrase 3	Ca3	sp|P16015|CAH3_MOUSE Carbonic anhydrase 3 OS=Mus musculus OX=10090 GN=Ca3 PE=1 SV=3	0	2	1	1	0	273780000	279100000	440380000	0	0	1	1	P16015
P16332	P16332	Methylmalonyl-CoA mutase, mitochondrial	Mut	sp|P16332|MUTA_MOUSE Methylmalonyl-CoA mutase, mitochondrial OS=Mus musculus OX=10090 GN=Mmut PE=1 SV=2	9	8	9	9	7471800000	5922900000	6486800000	6292900000	15	9	13	11	P16332
P17182	P17182	Alpha-enolase	Eno1	sp|P17182|ENOA_MOUSE Alpha-enolase OS=Mus musculus OX=10090 GN=Eno1 PE=1 SV=3	1	1	1	1	1162400000	932320000	1314300000	1069200000	1	1	1	1	P17182;Q6PHC1
P17665	P17665	Cytochrome c oxidase subunit 7C, mitochondrial	Cox7c	sp|P17665|COX7C_MOUSE Cytochrome c oxidase subunit 7C, mitochondrial OS=Mus musculus OX=10090 GN=Cox7c PE=1 SV=1	1	1	1	1	971710000	264260000	733120000	621640000	2	2	2	1	P17665
P17751	P17751	Triosephosphate isomerase	Tpi1	sp|P17751|TPIS_MOUSE Triosephosphate isomerase OS=Mus musculus OX=10090 GN=Tpi1 PE=1 SV=5	4	2	2	2	986950000	964860000	989370000	935130000	7	2	2	2	P17751;H7BXC3
P19324	P19324	Serpin H1	Serpinh1	sp|P19324|SERPH_MOUSE Serpin H1 OS=Mus musculus OX=10090 GN=Serpinh1 PE=1 SV=3	2	2	1	1	384140000	507240000	348420000	402750000	3	3	1	1	P19324;A0A140LHK0;A0A140LHR4
Q9D881	Q9D881	Cytochrome c oxidase subunit 5B, mitochondrial	Cox5b	tr|Q9D881|Q9D881_MOUSE Cytochrome c oxidase polypeptide Vb OS=Mus musculus OX=10090 GN=Cox5b-ps PE=1 SV=1	2	2	2	3	2215300000	3372400000	6943500000	4355000000	3	6	6	6	Q9D881;P19536;F7C106;A0A0A6YVR0
P19783	P19783	Cytochrome c oxidase subunit 4 isoform 1, mitochondrial	Cox4i1	sp|P19783|COX41_MOUSE Cytochrome c oxidase subunit 4 isoform 1, mitochondrial OS=Mus musculus OX=10090 GN=Cox4i1 PE=1 SV=2	5	3	6	6	29202000000	30063000000	43821000000	43403000000	36	21	28	29	P19783;M0QWX7
P20029	P20029	78 kDa glucose-regulated protein	Hspa5	sp|P20029|BIP_MOUSE Endoplasmic reticulum chaperone BiP OS=Mus musculus OX=10090 GN=Hspa5 PE=1 SV=3	10	8	7	10	3565800000	3223400000	2001000000	2254400000	9	11	7	15	P20029;D3Z5E2;Q504P4;P17156;Q61696;P16627;P17879;P63017
P20108	P20108	Thioredoxin-dependent peroxide reductase, mitochondrial	Prdx3	sp|P20108|PRDX3_MOUSE Thioredoxin-dependent peroxide reductase, mitochondrial OS=Mus musculus OX=10090 GN=Prdx3 PE=1 SV=1	7	5	7	7	16122000000	19599000000	19338000000	19381000000	31	66	87	56	P20108
P21550	P21550	Beta-enolase	Eno3	sp|P21550|ENOB_MOUSE Beta-enolase OS=Mus musculus OX=10090 GN=Eno3 PE=1 SV=3	5	5	6	5	6742100000	7311100000	6686300000	5653400000	10	8	11	9	P21550;Q5SX59;Q5SX61;Q5SX60;A0A0N4SUI6;B1ARR6;B1ARR7;D3YVD3;D3Z2S4;J3QPZ9;B0QZL1;D3Z6E4;A0A0N4SUX5;P17183
P26041	P26041	Moesin	Msn	sp|P26041|MOES_MOUSE Moesin OS=Mus musculus OX=10090 GN=Msn PE=1 SV=3	1	1	1	0	132110000	228910000	105380000	0	0	2	0	0	P26041
P26443	P26443	Glutamate dehydrogenase 1, mitochondrial	Glud1	sp|P26443|DHE3_MOUSE Glutamate dehydrogenase 1, mitochondrial OS=Mus musculus OX=10090 GN=Glud1 PE=1 SV=1	10	12	14	13	12362000000	9988500000	12753000000	13899000000	12	12	15	20	P26443;F7CFA5
P26883	P26883	Peptidyl-prolyl cis-trans isomerase FKBP1A	Fkbp1a	sp|P26883|FKB1A_MOUSE Peptidyl-prolyl cis-trans isomerase FKBP1A OS=Mus musculus OX=10090 GN=Fkbp1a PE=1 SV=2	1	2	2	2	475880000	284890000	338400000	245280000	1	2	2	1	P26883;F6X9I3
P27661	P27661	Histone H2AX	H2afx	sp|P27661|H2AX_MOUSE Histone H2AX OS=Mus musculus OX=10090 GN=H2ax PE=1 SV=2	0	0	0	0	0	0	0	0	0	0	0	0	P27661
P27773	P27773	Protein disulfide-isomerase A3	Pdia3	sp|P27773|PDIA3_MOUSE Protein disulfide-isomerase A3 OS=Mus musculus OX=10090 GN=Pdia3 PE=1 SV=2	2	0	1	1	437640000	0	219990000	0	3	0	1	1	P27773
P28654	P28654	Decorin	Dcn	sp|P28654|PGS2_MOUSE Decorin OS=Mus musculus OX=10090 GN=Dcn PE=1 SV=1	2	3	0	2	1776200000	1940900000	0	1352100000	2	3	0	1	P28654
P29758	P29758	Ornithine aminotransferase, mitochondrial	Oat	sp|P29758|OAT_MOUSE Ornithine aminotransferase, mitochondrial OS=Mus musculus OX=10090 GN=Oat PE=1 SV=1	11	7	9	12	12684000000	10650000000	10339000000	10076000000	16	11	16	16	P29758
P32848	P32848	Parvalbumin alpha	Pvalb	sp|P32848|PRVA_MOUSE Parvalbumin alpha OS=Mus musculus OX=10090 GN=Pvalb PE=1 SV=3	3	3	3	3	1685000000	1179400000	970850000	1089500000	4	5	3	4	P32848
P34884	P34884	Macrophage migration inhibitory factor	Mif	sp|P34884|MIF_MOUSE Macrophage migration inhibitory factor OS=Mus musculus OX=10090 GN=Mif PE=1 SV=2	0	0	1	0	0	0	704580000	0	0	0	0	0	P34884
P35486	P35486	Pyruvate dehydrogenase E1 component subunit alpha, somatic form, mitochondrial	Pdha1	sp|P35486|ODPA_MOUSE Pyruvate dehydrogenase E1 component subunit alpha, somatic form, mitochondrial OS=Mus musculus OX=10090 GN=Pdha1 PE=1 SV=1	21	21	22	21	77750000000	78183000000	85450000000	78647000000	73	81	94	95	P35486
P35561	P35561	Inward rectifier potassium channel 2	Kcnj2	sp|P35561|KCNJ2_MOUSE Inward rectifier potassium channel 2 OS=Mus musculus OX=10090 GN=Kcnj2 PE=1 SV=1	1	1	1	1	603840000	696520000	519580000	768940000	2	2	3	2	P35561
P35564	P35564	Calnexin	Canx	sp|P35564|CALX_MOUSE Calnexin OS=Mus musculus OX=10090 GN=Canx PE=1 SV=1	1	1	2	0	237380000	360350000	390620000	0	1	1	2	0	P35564
P38060	P38060	Hydroxymethylglutaryl-CoA lyase, mitochondrial	Hmgcl	sp|P38060|HMGCL_MOUSE Hydroxymethylglutaryl-CoA lyase, mitochondrial OS=Mus musculus OX=10090 GN=Hmgcl PE=1 SV=2	3	2	5	6	2251800000	1567100000	2045900000	3117500000	4	2	8	11	P38060
P38647	P38647	Stress-70 protein, mitochondrial	Hspa9	sp|P38647|GRP75_MOUSE Stress-70 protein, mitochondrial OS=Mus musculus OX=10090 GN=Hspa9 PE=1 SV=3	23	22	24	24	37079000000	42382000000	46426000000	40538000000	45	43	45	47	P38647
P42125	P42125	Enoyl-CoA delta isomerase 1, mitochondrial	Eci1	sp|P42125|ECI1_MOUSE Enoyl-CoA delta isomerase 1, mitochondrial OS=Mus musculus OX=10090 GN=Eci1 PE=1 SV=2	6	5	7	6	19435000000	18683000000	23360000000	22376000000	15	16	22	28	P42125;A0A3Q4EC00;A0A452J8A5
P43023	P43023	Cytochrome c oxidase subunit 6A2, mitochondrial	Cox6a2	sp|P43023|CX6A2_MOUSE Cytochrome c oxidase subunit 6A2, mitochondrial OS=Mus musculus OX=10090 GN=Cox6a2 PE=1 SV=2	2	2	2	4	1578000000	1593600000	1386400000	1486200000	4	2	7	11	P43023
P45952	P45952	Medium-chain specific acyl-CoA dehydrogenase, mitochondrial	Acadm	sp|P45952|ACADM_MOUSE Medium-chain specific acyl-CoA dehydrogenase, mitochondrial OS=Mus musculus OX=10090 GN=Acadm PE=1 SV=1	16	17	17	17	87370000000	83699000000	89782000000	85053000000	36	42	53	54	P45952;D6RFD7
P46656	P46656	Adrenodoxin, mitochondrial	Fdx1	sp|P46656|ADX_MOUSE Adrenodoxin, mitochondrial OS=Mus musculus OX=10090 GN=Fdx1 PE=1 SV=1	3	3	2	2	1591600000	1001900000	1201500000	352250000	3	3	4	3	P46656;A0A1L1STP5
P47738	P47738	Aldehyde dehydrogenase, mitochondrial	Aldh2	sp|P47738|ALDH2_MOUSE Aldehyde dehydrogenase, mitochondrial OS=Mus musculus OX=10090 GN=Aldh2 PE=1 SV=1	17	17	18	16	27116000000	26098000000	27129000000	27617000000	34	32	37	37	P47738;A0A0G2JEU1;A0A0G2JF60;A0A0G2JFQ0;D3YYF3;G3UWP3;P24549;O35945;Q9JHW9;Q62148;Q9CZS1
P47754	P47754	F-actin-capping protein subunit alpha-2	Capza2	sp|P47754|CAZA2_MOUSE F-actin-capping protein subunit alpha-2 OS=Mus musculus OX=10090 GN=Capza2 PE=1 SV=3	4	4	4	3	1409200000	1452900000	1303400000	1326800000	4	3	4	3	P47754;A0A0N4SVM0;D6RCW7;Q5RKN9;P47753
P47758	P47758	Signal recognition particle receptor subunit beta	Srprb	sp|P47758|SRPRB_MOUSE Signal recognition particle receptor subunit beta OS=Mus musculus OX=10090 GN=Srprb PE=1 SV=1	1	0	0	1	215130000	0	0	85713000	1	0	0	0	P47758
P47857	P47857	ATP-dependent 6-phosphofructokinase, muscle type	Pfkm	sp|P47857|PFKAM_MOUSE ATP-dependent 6-phosphofructokinase, muscle type OS=Mus musculus OX=10090 GN=Pfkm PE=1 SV=3	3	3	4	2	676450000	832950000	1342200000	622300000	5	4	6	4	P47857;P12382
P47955	P47955	60S acidic ribosomal protein P1	Rplp1	sp|P47955|RLA1_MOUSE 60S acidic ribosomal protein P1 OS=Mus musculus OX=10090 GN=Rplp1 PE=1 SV=1	1	1	1	1	323170000	220200000	134480000	112330000	2	1	1	0	P47955
P47963	P47963	60S ribosomal protein L13	Rpl13	sp|P47963|RL13_MOUSE 60S ribosomal protein L13 OS=Mus musculus OX=10090 GN=Rpl13 PE=1 SV=3	1	1	1	1	88287000	55075000	36933000	43494000	1	1	0	1	P47963
P47968	P47968	Ribose-5-phosphate isomerase	Rpia	sp|P47968|RPIA_MOUSE Ribose-5-phosphate isomerase OS=Mus musculus OX=10090 GN=Rpia PE=1 SV=2	1	0	2	1	0	0	6054800	0	1	0	2	1	P47968
P48771	P48771	Cytochrome c oxidase subunit 7A2, mitochondrial	Cox7a2	sp|P48771|CX7A2_MOUSE Cytochrome c oxidase subunit 7A2, mitochondrial OS=Mus musculus OX=10090 GN=Cox7a2 PE=1 SV=2	3	2	2	2	669570000	103020000	551230000	589500000	9	3	9	9	P48771
P48772	P48772	Cytochrome c oxidase subunit 8B, mitochondrial	Cox8b	sp|P48772|COX8B_MOUSE Cytochrome c oxidase subunit 8B, mitochondrial OS=Mus musculus OX=10090 GN=Cox8b PE=3 SV=1	1	2	1	3	263810000	1097100000	799280000	565920000	1	7	2	6	P48772
P48962	P48962	ADP/ATP translocase 1	Slc25a4	sp|P48962|ADT1_MOUSE ADP/ATP translocase 1 OS=Mus musculus OX=10090 GN=Slc25a4 PE=1 SV=4	19	16	21	21	293300000000	281820000000	386520000000	371490000000	170	193	262	243	P48962
Q3U3J1	Q3U3J1	2-oxoisovalerate dehydrogenase subunit alpha, mitochondrial	Bckdha	tr|Q3U3J1|Q3U3J1_MOUSE 2-oxoisovalerate dehydrogenase subunit alpha OS=Mus musculus OX=10090 GN=Bckdha PE=1 SV=1	1	1	3	1	1574700000	1823400000	1875300000	521380000	5	2	3	2	Q3U3J1;P50136
P50171	P50171	Estradiol 17-beta-dehydrogenase 8	Hsd17b8	sp|P50171|DHB8_MOUSE (3R)-3-hydroxyacyl-CoA dehydrogenase OS=Mus musculus OX=10090 GN=Hsd17b8 PE=1 SV=2	7	8	8	7	2380200000	2842000000	2846800000	2211400000	4	7	9	8	P50171;G3UX44;A0A494BA51;A0A494BAF4
P50285	P50285	Dimethylaniline monooxygenase [N-oxide-forming] 1	Fmo1	sp|P50285|FMO1_MOUSE Dimethylaniline monooxygenase [N-oxide-forming] 1 OS=Mus musculus OX=10090 GN=Fmo1 PE=1 SV=1	1	2	0	2	599840000	1063900000	0	681090000	1	3	0	4	P50285;Q3UNX7
P50427	P50427	Steryl-sulfatase	Sts	sp|P50427|STS_MOUSE Steryl-sulfatase OS=Mus musculus OX=10090 GN=Sts PE=1 SV=1	1	0	0	0	0	0	0	0	1	0	0	0	P50427
P50544	P50544	Very long-chain specific acyl-CoA dehydrogenase, mitochondrial	Acadvl	sp|P50544|ACADV_MOUSE Very long-chain specific acyl-CoA dehydrogenase, mitochondrial OS=Mus musculus OX=10090 GN=Acadvl PE=1 SV=3	29	27	31	32	86921000000	108650000000	107310000000	105650000000	61	61	118	80	P50544;B1AR28
P50608	P50608	Fibromodulin	Fmod	sp|P50608|FMOD_MOUSE Fibromodulin OS=Mus musculus OX=10090 GN=Fmod PE=2 SV=1	0	1	0	0	0	328760000	0	0	0	1	0	0	P50608
P51175	P51175	Protoporphyrinogen oxidase	Ppox	sp|P51175|PPOX_MOUSE Protoporphyrinogen oxidase OS=Mus musculus OX=10090 GN=Ppox PE=1 SV=1	1	1	1	0	617500000	511650000	0	0	2	2	1	0	P51175
P51637	P51637	Caveolin-3	Cav3	sp|P51637|CAV3_MOUSE Caveolin-3 OS=Mus musculus OX=10090 GN=Cav3 PE=1 SV=1	0	0	0	1	0	0	0	211100000	0	0	0	1	P51637
P51881	P51881	ADP/ATP translocase 2	Slc25a5	sp|P51881|ADT2_MOUSE ADP/ATP translocase 2 OS=Mus musculus OX=10090 GN=Slc25a5 PE=1 SV=3	4	6	4	5	11141000000	14100000000	17496000000	16724000000	8	4	7	4	P51881
P51885	P51885	Lumican	Lum	sp|P51885|LUM_MOUSE Lumican OS=Mus musculus OX=10090 GN=Lum PE=1 SV=2	2	3	2	2	4143400000	4530100000	1823500000	2941500000	4	9	2	3	P51885;CON__Q05443
P52196	P52196	Thiosulfate sulfurtransferase	Tst	sp|P52196|THTR_MOUSE Thiosulfate sulfurtransferase OS=Mus musculus OX=10090 GN=Tst PE=1 SV=3	3	2	3	2	0	850620000	550670000	738070000	3	2	3	3	P52196
P52480	P52480	Pyruvate kinase PKM	Pkm	sp|P52480|KPYM_MOUSE Pyruvate kinase PKM OS=Mus musculus OX=10090 GN=Pkm PE=1 SV=4	6	4	6	5	1771900000	1667800000	1461400000	1507100000	7	3	7	5	P52480;A0A1L1SQV8;A0A1L1SU37;A0A1L1SUV0;A0A1L1SSN6;A0A1L1STV8;A0A1L1ST52
P52503	P52503	NADH dehydrogenase [ubiquinone] iron-sulfur protein 6, mitochondrial	Ndufs6	sp|P52503|NDUS6_MOUSE NADH dehydrogenase [ubiquinone] iron-sulfur protein 6, mitochondrial OS=Mus musculus OX=10090 GN=Ndufs6 PE=1 SV=2	8	8	8	8	42974000000	36759000000	41418000000	34009000000	40	29	39	40	P52503;A0A1Y7VM38;A0A1Y7VKP8
P52825	P52825	Carnitine O-palmitoyltransferase 2, mitochondrial	Cpt2	sp|P52825|CPT2_MOUSE Carnitine O-palmitoyltransferase 2, mitochondrial OS=Mus musculus OX=10090 GN=Cpt2 PE=1 SV=2	16	17	17	17	23138000000	25326000000	26950000000	24276000000	31	32	48	45	P52825;A2A8E8;A2A8E9;A2A8E7
P53395	P53395	Lipoamide acyltransferase component of branched-chain alpha-keto acid dehydrogenase complex, mitochondrial	Dbt	sp|P53395|ODB2_MOUSE Lipoamide acyltransferase component of branched-chain alpha-keto acid dehydrogenase complex, mitochondrial OS=Mus musculus OX=10090 GN=Dbt PE=1 SV=2	12	9	10	11	15747000000	12290000000	12563000000	11258000000	23	17	14	24	P53395;A0A0G2JGU0
P53986	P53986	Monocarboxylate transporter 1	Slc16a1	sp|P53986|MOT1_MOUSE Monocarboxylate transporter 1 OS=Mus musculus OX=10090 GN=Slc16a1 PE=1 SV=1	2	2	2	2	404110000	414540000	153560000	286260000	4	1	3	2	P53986
P54071	P54071	Isocitrate dehydrogenase [NADP], mitochondrial	Idh2	sp|P54071|IDHP_MOUSE Isocitrate dehydrogenase [NADP], mitochondrial OS=Mus musculus OX=10090 GN=Idh2 PE=1 SV=3	18	15	17	18	83796000000	85960000000	91156000000	72554000000	65	54	65	63	P54071;D6RIL6;A0A0U1RPR1;A0A0U1RP68
P56135	P56135	ATP synthase subunit f, mitochondrial	Atp5j2	sp|P56135|ATPK_MOUSE ATP synthase subunit f, mitochondrial OS=Mus musculus OX=10090 GN=Atp5mf PE=1 SV=3	2	2	2	3	2654500000	3194200000	4169600000	2590800000	4	3	4	3	P56135;F8WHP8
P56375	P56375	Acylphosphatase-2	Acyp2	sp|P56375|ACYP2_MOUSE Acylphosphatase-2 OS=Mus musculus OX=10090 GN=Acyp2 PE=1 SV=2	1	1	1	1	25033000	40289000	38015000	17487000	1	2	1	1	P56375
P56379	P56379	6.8 kDa mitochondrial proteolipid	Mp68	sp|P56379|ATP68_MOUSE ATP synthase subunit ATP5MJ, mitochondrial OS=Mus musculus OX=10090 GN=Atp5mj PE=1 SV=1	2	2	2	2	1216700000	1702200000	1346700000	2497300000	3	2	3	3	P56379;A0A1Y7VLP0
P56382	P56382	ATP synthase subunit epsilon, mitochondrial	Atp5e	sp|P56382|ATP5E_MOUSE ATP synthase subunit epsilon, mitochondrial OS=Mus musculus OX=10090 GN=Atp5f1e PE=1 SV=2	3	3	3	3	6685300000	5570000000	6081000000	5437900000	5	5	7	8	P56382
P56391	P56391	Cytochrome c oxidase subunit 6B1	Cox6b1	sp|P56391|CX6B1_MOUSE Cytochrome c oxidase subunit 6B1 OS=Mus musculus OX=10090 GN=Cox6b1 PE=1 SV=2	5	4	4	4	37595000000	31648000000	31779000000	28088000000	10	10	8	9	P56391;A0A140LIU3
P56480	P56480	ATP synthase subunit beta, mitochondrial	Atp5b	sp|P56480|ATPB_MOUSE ATP synthase subunit beta, mitochondrial OS=Mus musculus OX=10090 GN=Atp5f1b PE=1 SV=2	29	29	30	31	852400000000	842410000000	960850000000	881750000000	567	611	712	624	P56480
P56501	P56501	Mitochondrial uncoupling protein 3	Ucp3	sp|P56501|UCP3_MOUSE Mitochondrial uncoupling protein 3 OS=Mus musculus OX=10090 GN=Ucp3 PE=1 SV=1	3	3	3	3	1000600000	843720000	805730000	754310000	4	4	4	7	P56501;D3YXM5;D3YZG5;A0A140LHA5;P70406
Q3UN10	Q3UN10	Wolframin	Wfs1	tr|Q3UN10|Q3UN10_MOUSE Wolframin OS=Mus musculus OX=10090 GN=Wfs1 PE=1 SV=1	1	1	2	2	415220000	742790000	503550000	582350000	1	1	2	3	Q3UN10;P56695
P57787	P57787	Monocarboxylate transporter 4	Slc16a3	sp|P57787|MOT4_MOUSE Monocarboxylate transporter 4 OS=Mus musculus OX=10090 GN=Slc16a3 PE=1 SV=1	3	3	2	3	1095800000	1227300000	798560000	1093000000	4	3	1	3	P57787;B1ATM1;B1ATM2
P58064	P58064	28S ribosomal protein S6, mitochondrial	Mrps6	sp|P58064|RT06_MOUSE 28S ribosomal protein S6, mitochondrial OS=Mus musculus OX=10090 GN=Mrps6 PE=1 SV=3	0	0	0	1	0	0	0	283980000	0	0	0	3	P58064
P58771	P58771	Tropomyosin alpha-1 chain	Tpm1	sp|P58771|TPM1_MOUSE Tropomyosin alpha-1 chain OS=Mus musculus OX=10090 GN=Tpm1 PE=1 SV=1	5	5	4	4	28608000000	15886000000	6370800000	8423600000	11	9	6	9	P58771;Q8BP43;Q8BSH3;E9Q452;E9Q454;E9Q450;F8WID5;S4R2U0;E9Q456;G5E8R0;G5E8R1;E9Q455;B7ZNL3;E9Q453;G5E8R2;E9Q448
P59266	P59266	Fat storage-inducing transmembrane protein 2	Fitm2	sp|P59266|FITM2_MOUSE Acyl-coenzyme A diphosphatase FITM2 OS=Mus musculus OX=10090 GN=Fitm2 PE=1 SV=1	1	0	1	1	0	0	0	270390000	2	0	2	2	P59266
P63260	P63260	Actin, cytoplasmic 2	Actg1	sp|P63260|ACTG_MOUSE Actin, cytoplasmic 2 OS=Mus musculus OX=10090 GN=Actg1 PE=1 SV=1	1	1	1	1	525890000	1201800000	692490000	707840000	1	1	1	1	P63260;P60710;E9Q5F4;G3UZ07;E9Q1F2;G3UYG0;E9Q606;B1ATY1;E9Q2D1;F6WX90;F8WGM8;E9Q3M9
P61027	P61027	Ras-related protein Rab-10	Rab10	sp|P61027|RAB10_MOUSE Ras-related protein Rab-10 OS=Mus musculus OX=10090 GN=Rab10 PE=1 SV=1	2	2	2	2	776090000	804450000	604080000	933760000	5	2	4	2	P61027
P61804	P61804	Dolichyl-diphosphooligosaccharide--protein glycosyltransferase subunit DAD1	Dad1	sp|P61804|DAD1_MOUSE Dolichyl-diphosphooligosaccharide--protein glycosyltransferase subunit DAD1 OS=Mus musculus OX=10090 GN=Dad1 PE=1 SV=3	2	1	2	1	140380000	175040000	131100000	0	1	1	2	1	P61804
P62073	P62073	Mitochondrial import inner membrane translocase subunit Tim10	Timm10	sp|P62073|TIM10_MOUSE Mitochondrial import inner membrane translocase subunit Tim10 OS=Mus musculus OX=10090 GN=Timm10 PE=1 SV=1	2	2	2	2	556020000	430730000	354960000	562910000	3	3	5	4	P62073
P62077	P62077	Mitochondrial import inner membrane translocase subunit Tim8 B	Timm8b	sp|P62077|TIM8B_MOUSE Mitochondrial import inner membrane translocase subunit Tim8 B OS=Mus musculus OX=10090 GN=Timm8b PE=1 SV=1	2	2	2	2	1159600000	1255500000	894420000	836640000	4	2	2	2	P62077
P62082	P62082	40S ribosomal protein S7	Rps7	sp|P62082|RS7_MOUSE 40S ribosomal protein S7 OS=Mus musculus OX=10090 GN=Rps7 PE=2 SV=1	2	0	0	0	754370000	0	0	0	1	0	0	0	P62082
P62342	P62342	Selenoprotein T	Selt	sp|P62342|SELT_MOUSE Thioredoxin reductase-like selenoprotein T OS=Mus musculus OX=10090 GN=Selenot PE=1 SV=2	0	0	1	1	0	0	758640000	368120000	0	0	2	1	P62342
P62806	P62806	Histone H4	Hist1h4a	sp|P62806|H4_MOUSE Histone H4 OS=Mus musculus OX=10090 GN=H4c1 PE=1 SV=2	8	6	8	7	30254000000	25192000000	18637000000	20463000000	23	24	15	20	P62806
P62897	P62897	Cytochrome c, somatic	Cycs	sp|P62897|CYC_MOUSE Cytochrome c, somatic OS=Mus musculus OX=10090 GN=Cycs PE=1 SV=2	8	9	9	9	28735000000	28175000000	32664000000	31457000000	34	25	37	37	P62897;CON__P62894;P00015
P63030	P63030	Mitochondrial pyruvate carrier 1	Mpc1	sp|P63030|MPC1_MOUSE Mitochondrial pyruvate carrier 1 OS=Mus musculus OX=10090 GN=Mpc1 PE=1 SV=1	0	0	1	1	0	0	1169000000	767430000	0	0	2	2	P63030;D3Z786
P63038	P63038	60 kDa heat shock protein, mitochondrial	Hspd1	sp|P63038|CH60_MOUSE 60 kDa heat shock protein, mitochondrial OS=Mus musculus OX=10090 GN=Hspd1 PE=1 SV=1	30	28	31	33	118050000000	108750000000	110220000000	116580000000	167	164	200	219	P63038;D3Z2F2;D3Z7J9
Z4YKV1	Z4YKV1	Guanine nucleotide-binding protein G(s) subunit alpha isoforms short	Gnas	tr|Z4YKV1|Z4YKV1_MOUSE Guanine nucleotide-binding protein G(s) subunit alpha isoforms short OS=Mus musculus OX=10090 GN=Gnas PE=1 SV=1	4	5	3	4	2335200000	1957000000	1570300000	2248500000	6	5	6	7	Z4YKV1;P63094;Q6R0H7;A0A571BEI3;A0A571BE25;A0A571BEM2;A0A571BEG2;A2A610;A2AE31;Q8C040;Q8BHK8;A2AE32;Q66L47;P20612;Q9DC51;Q3V3I2;P50149;P18872;B2RSH2;P08752;Q8CGK7
P67778	P67778	Prohibitin	Phb	sp|P67778|PHB_MOUSE Prohibitin OS=Mus musculus OX=10090 GN=Phb PE=1 SV=1	14	14	14	15	54276000000	61400000000	61798000000	55173000000	50	62	83	87	P67778;Q5SQG5
P68033	P68033	Actin, alpha cardiac muscle 1	Actc1	sp|P68033|ACTC_MOUSE Actin, alpha cardiac muscle 1 OS=Mus musculus OX=10090 GN=Actc1 PE=1 SV=1	1	1	1	1	2608500000	2993300000	2625900000	3499700000	2	4	4	2	P68033;P62737;P63268;A0A494B9T3;D3YZY0;D3Z2K3;A0A1D5RM20;A0A0U1RQ96
P68134	P68134	Actin, alpha skeletal muscle	Acta1	sp|P68134|ACTS_MOUSE Actin, alpha skeletal muscle OS=Mus musculus OX=10090 GN=Acta1 PE=1 SV=1	7	6	7	6	41067000000	26650000000	52117000000	59416000000	93	40	97	88	P68134
P70404	P70404	Isocitrate dehydrogenase [NAD] subunit gamma 1, mitochondrial	Idh3g	sp|P70404|IDHG1_MOUSE Isocitrate dehydrogenase [NAD] subunit gamma 1, mitochondrial OS=Mus musculus OX=10090 GN=Idh3g PE=1 SV=1	12	10	11	12	75583000000	77689000000	74501000000	90209000000	42	25	38	36	P70404
Q52KG9	Q52KG9	T-complex protein 1 subunit zeta	Cct6a	tr|Q52KG9|Q52KG9_MOUSE Chaperonin containing Tcp1, subunit 6a (Zeta) OS=Mus musculus OX=10090 GN=Cct6a PE=1 SV=1	1	0	0	0	31258000	0	0	0	1	0	0	0	Q52KG9;P80317
P82348	P82348	Gamma-sarcoglycan	Sgcg	sp|P82348|SGCG_MOUSE Gamma-sarcoglycan OS=Mus musculus OX=10090 GN=Sgcg PE=1 SV=2	2	2	2	2	1385500000	1255900000	1053400000	1112400000	3	5	4	3	P82348
P82349	P82349	Beta-sarcoglycan	Sgcb	sp|P82349|SGCB_MOUSE Beta-sarcoglycan OS=Mus musculus OX=10090 GN=Sgcb PE=1 SV=1	0	1	1	2	0	704900000	766220000	707110000	0	2	2	4	P82349
P82350	P82350	Alpha-sarcoglycan	Sgca	sp|P82350|SGCA_MOUSE Alpha-sarcoglycan OS=Mus musculus OX=10090 GN=Sgca PE=1 SV=1	3	4	4	4	6886100000	7407600000	6083400000	6475800000	7	7	8	6	P82350;Q5SWB4
P85094	P85094	Isochorismatase domain-containing protein 2A, mitochondrial	Isoc2a	sp|P85094|ISC2A_MOUSE Isochorismatase domain-containing protein 2A OS=Mus musculus OX=10090 GN=Isoc2a PE=1 SV=1	6	5	4	5	5904500000	8961000000	8682500000	6726500000	13	13	11	8	P85094
P97287	P97287	Induced myeloid leukemia cell differentiation protein Mcl-1 homolog	Mcl1	sp|P97287|MCL1_MOUSE Induced myeloid leukemia cell differentiation protein Mcl-1 homolog OS=Mus musculus OX=10090 GN=Mcl1 PE=1 SV=3	0	1	0	1	0	0	0	261810000	0	1	0	1	P97287
P97370	P97370	Sodium/potassium-transporting ATPase subunit beta-3	Atp1b3	sp|P97370|AT1B3_MOUSE Sodium/potassium-transporting ATPase subunit beta-3 OS=Mus musculus OX=10090 GN=Atp1b3 PE=1 SV=1	1	1	1	1	128720000	114030000	174190000	189510000	1	1	2	2	P97370
P97450	P97450	ATP synthase-coupling factor 6, mitochondrial	Atp5j	sp|P97450|ATP5J_MOUSE ATP synthase-coupling factor 6, mitochondrial OS=Mus musculus OX=10090 GN=Atp5pf PE=1 SV=1	3	3	4	4	23844000000	19903000000	18550000000	18490000000	3	3	3	4	P97450;E9QAD6
P97807	P97807	Fumarate hydratase, mitochondrial	Fh	sp|P97807|FUMH_MOUSE Fumarate hydratase, mitochondrial OS=Mus musculus OX=10090 GN=Fh PE=1 SV=3	23	20	24	22	97996000000	98233000000	115490000000	114570000000	58	67	98	78	P97807;H3BKG7
P97952	P97952	Sodium channel subunit beta-1	Scn1b	sp|P97952|SCN1B_MOUSE Sodium channel subunit beta-1 OS=Mus musculus OX=10090 GN=Scn1b PE=1 SV=1	3	1	3	2	527730000	313930000	501390000	549010000	4	0	3	3	P97952
P99028	P99028	Cytochrome b-c1 complex subunit 6, mitochondrial	Uqcrh	sp|P99028|QCR6_MOUSE Cytochrome b-c1 complex subunit 6, mitochondrial OS=Mus musculus OX=10090 GN=Uqcrh PE=1 SV=2	4	4	4	5	28847000000	28198000000	25738000000	20109000000	8	10	15	11	P99028
P99029	P99029	Peroxiredoxin-5, mitochondrial	Prdx5	sp|P99029|PRDX5_MOUSE Peroxiredoxin-5, mitochondrial OS=Mus musculus OX=10090 GN=Prdx5 PE=1 SV=2	10	7	9	9	30550000000	34284000000	30188000000	29950000000	25	26	29	24	P99029;G3UZJ4;H3BJQ7;A0A494BAZ4
Q00623	Q00623	Apolipoprotein A-I	Apoa1	sp|Q00623|APOA1_MOUSE Apolipoprotein A-I OS=Mus musculus OX=10090 GN=Apoa1 PE=1 SV=2	2	2	1	1	341390000	328300000	526930000	419150000	1	1	0	1	Q00623
Q01149	Q01149	Collagen alpha-2(I) chain	Col1a2	sp|Q01149|CO1A2_MOUSE Collagen alpha-2(I) chain OS=Mus musculus OX=10090 GN=Col1a2 PE=1 SV=2	3	2	1	3	21027000	11742000	7688900	12223000	3	2	0	3	Q01149
Q01853	Q01853	Transitional endoplasmic reticulum ATPase	Vcp	sp|Q01853|TERA_MOUSE Transitional endoplasmic reticulum ATPase OS=Mus musculus OX=10090 GN=Vcp PE=1 SV=4	2	2	1	0	532550000	344430000	239970000	0	5	2	0	0	Q01853
Q02013	Q02013	Aquaporin-1	Aqp1	sp|Q02013|AQP1_MOUSE Aquaporin-1 OS=Mus musculus OX=10090 GN=Aqp1 PE=1 SV=3	2	2	2	2	1139200000	810880000	600370000	646150000	5	4	4	3	Q02013
Q02788	Q02788	Collagen alpha-2(VI) chain	Col6a2	sp|Q02788|CO6A2_MOUSE Collagen alpha-2(VI) chain OS=Mus musculus OX=10090 GN=Col6a2 PE=1 SV=3	5	6	3	5	4565800000	5803100000	2107700000	3312200000	8	9	3	6	Q02788;D3Z7D5
Q02789	Q02789	Voltage-dependent L-type calcium channel subunit alpha-1S	Cacna1s	sp|Q02789|CAC1S_MOUSE Voltage-dependent L-type calcium channel subunit alpha-1S OS=Mus musculus OX=10090 GN=Cacna1s PE=1 SV=3	14	14	13	15	12041000000	12835000000	13950000000	13130000000	26	20	24	25	Q02789;F7CNJ1;A0A571BEQ4;A0A571BDT1;A0A1W2P6T3;A0A1W2P805;A0A1W2P6Z7;A0A1W2P731;A0A589Q4M7;A0A087WQT9;F8WJL1;A0A087WR02;A0A087WPZ8;A0A087WS40;A0A087WQJ4;A0A286YD72;A0A087WRZ6;A0A087WS67;A0A087WPP1;Q0PCR6;C7TQ59;C7TQ57;A0A2C9F2E5;A0A087WRM3;A0A087WSE7;F7C376;Q01815;Q99246;B1AVA4;Q7TNI3;Q9JIS7;B1AVA5;B1AVA6;A0A571BG56;A0A571BDE8
Q03265	Q03265	ATP synthase subunit alpha, mitochondrial	Atp5a1	sp|Q03265|ATPA_MOUSE ATP synthase subunit alpha, mitochondrial OS=Mus musculus OX=10090 GN=Atp5f1a PE=1 SV=1	31	29	35	31	735920000000	732260000000	789760000000	789810000000	587	545	676	652	Q03265;D3Z6F5;D6RJ16
Q04857	Q04857	Collagen alpha-1(VI) chain	Col6a1	sp|Q04857|CO6A1_MOUSE Collagen alpha-1(VI) chain OS=Mus musculus OX=10090 GN=Col6a1 PE=1 SV=1	7	7	5	6	5253300000	6356100000	2732300000	3365100000	16	14	10	10	Q04857
Q06185	Q06185	ATP synthase subunit e, mitochondrial	Atp5i	sp|Q06185|ATP5I_MOUSE ATP synthase subunit e, mitochondrial OS=Mus musculus OX=10090 GN=Atp5me PE=1 SV=2	5	4	4	4	5811300000	7038000000	5738700000	6574000000	9	11	14	17	Q06185;Q8BTB6
Q07417	Q07417	Short-chain specific acyl-CoA dehydrogenase, mitochondrial	Acads	sp|Q07417|ACADS_MOUSE Short-chain specific acyl-CoA dehydrogenase, mitochondrial OS=Mus musculus OX=10090 GN=Acads PE=1 SV=2	8	8	9	8	28917000000	21887000000	28087000000	25567000000	22	23	26	26	Q07417
Q08857	Q08857	Platelet glycoprotein 4	Cd36	sp|Q08857|CD36_MOUSE Platelet glycoprotein 4 OS=Mus musculus OX=10090 GN=Cd36 PE=1 SV=2	6	6	5	5	5258000000	6470100000	4865200000	4615300000	10	9	7	11	Q08857;A0A0G2JFB7
Q14C51	Q14C51	Pentatricopeptide repeat domain-containing protein 3, mitochondrial	Ptcd3	sp|Q14C51|PTCD3_MOUSE Pentatricopeptide repeat domain-containing protein 3, mitochondrial OS=Mus musculus OX=10090 GN=Ptcd3 PE=1 SV=2	1	0	3	2	0	0	0	902450000	1	0	3	2	Q14C51
Q14CH7	Q14CH7	Alanine--tRNA ligase, mitochondrial	Aars2	sp|Q14CH7|SYAM_MOUSE Alanine--tRNA ligase, mitochondrial OS=Mus musculus OX=10090 GN=Aars2 PE=1 SV=1	1	1	0	1	454680000	429650000	0	443440000	2	0	0	2	Q14CH7
Q2TPA8	Q2TPA8	Hydroxysteroid dehydrogenase-like protein 2	Hsdl2	sp|Q2TPA8|HSDL2_MOUSE Hydroxysteroid dehydrogenase-like protein 2 OS=Mus musculus OX=10090 GN=Hsdl2 PE=1 SV=1	4	5	5	4	5973200000	5258400000	4867700000	5575200000	4	10	9	7	Q2TPA8;B1AX78;B1AX77
Q3TAA8	Q3TAA8	Phosphatidylinositol glycan anchor biosynthesis class U protein	Pigu	tr|Q3TAA8|Q3TAA8_MOUSE Phosphatidylinositol glycan anchor biosynthesis class U protein OS=Mus musculus OX=10090 GN=Pigu PE=1 SV=1	1	0	0	0	184880000	0	0	0	1	0	0	0	Q3TAA8;Q8K358
Q3TBW2	Q3TBW2	39S ribosomal protein L10, mitochondrial	Mrpl10	sp|Q3TBW2|RM10_MOUSE 39S ribosomal protein L10, mitochondrial OS=Mus musculus OX=10090 GN=Mrpl10 PE=1 SV=2	3	3	3	3	3888600000	4097000000	3259700000	3116500000	5	5	7	6	Q3TBW2
Q3TCD4	Q3TCD4	Enoyl-CoA delta isomerase 2, mitochondrial	Eci2	tr|Q3TCD4|Q3TCD4_MOUSE Enoyl-CoA delta isomerase 2 OS=Mus musculus OX=10090 GN=Eci2 PE=1 SV=1	2	2	1	1	0	120380000	141810000	310300000	2	1	1	2	Q3TCD4;Q9WUR2;E9PY42;Q78JN3;E9Q7A8;E9PYC6;E9Q858;E9PYA9;E9PVM6
Q3TL44	Q3TL44	NLR family member X1	Nlrx1	sp|Q3TL44|NLRX1_MOUSE NLR family member X1 OS=Mus musculus OX=10090 GN=Nlrx1 PE=1 SV=1	9	7	12	14	4511400000	5601800000	5159600000	4403300000	21	16	18	21	Q3TL44;A0A1L1SQN7;A0A1L1ST78
Q3TLZ6	Q3TLZ6	Glutamyl-tRNA(Gln) amidotransferase subunit B, mitochondrial	Gatb	tr|Q3TLZ6|Q3TLZ6_MOUSE Glutamyl-tRNA(Gln) amidotransferase subunit B, mitochondrial OS=Mus musculus OX=10090 GN=Gatb PE=1 SV=1	1	2	1	2	327910000	358240000	102350000	384650000	1	2	2	4	Q3TLZ6;Q8BW84;Q99JT1
Q3TMP8	Q3TMP8	Trimeric intracellular cation channel type A	Tmem38a	sp|Q3TMP8|TM38A_MOUSE Trimeric intracellular cation channel type A OS=Mus musculus OX=10090 GN=Tmem38a PE=1 SV=2	3	5	5	5	8471800000	8401400000	11378000000	9529600000	6	9	11	10	Q3TMP8;A0A1D5RMM9;A0A1D5RLJ0
Q3TP92	Q3TP92	CTD nuclear envelope phosphatase 1	Ctdnep1	sp|Q3TP92|CNEP1_MOUSE CTD nuclear envelope phosphatase 1 OS=Mus musculus OX=10090 GN=Ctdnep1 PE=1 SV=2	1	1	0	0	80445000	71284000	0	0	1	0	0	0	Q3TP92
Q3TVI8	Q3TVI8	Pre-B-cell leukemia transcription factor-interacting protein 1	Pbxip1	sp|Q3TVI8|PBIP1_MOUSE Pre-B-cell leukemia transcription factor-interacting protein 1 OS=Mus musculus OX=10090 GN=Pbxip1 PE=1 SV=2	5	5	4	4	2036800000	2932900000	1551400000	2880100000	9	11	11	7	Q3TVI8
Q3U186	Q3U186	Probable arginine--tRNA ligase, mitochondrial	Rars2	sp|Q3U186|SYRM_MOUSE Probable arginine--tRNA ligase, mitochondrial OS=Mus musculus OX=10090 GN=Rars2 PE=1 SV=1	1	0	0	0	0	0	0	0	1	0	0	0	Q3U186
Q3U3G8	Q3U3G8	Serine hydrolase-like protein	Serhl	tr|Q3U3G8|Q3U3G8_MOUSE Serine hydrolase-like protein OS=Mus musculus OX=10090 GN=Serhl PE=1 SV=1	5	3	4	4	1580200000	823420000	1271500000	874390000	6	3	4	5	Q3U3G8;Q9EPB5;F6TMN2;E9Q8E7
Q3UGR5	Q3UGR5	Haloacid dehalogenase-like hydrolase domain-containing protein 2	Hdhd2	sp|Q3UGR5|HDHD2_MOUSE Haloacid dehalogenase-like hydrolase domain-containing protein 2 OS=Mus musculus OX=10090 GN=Hdhd2 PE=1 SV=2	0	1	0	1	0	0	0	0	0	1	0	1	Q3UGR5
Q3UIU2	Q3UIU2	NADH dehydrogenase [ubiquinone] 1 beta subcomplex subunit 6	Ndufb6	sp|Q3UIU2|NDUB6_MOUSE NADH dehydrogenase [ubiquinone] 1 beta subcomplex subunit 6 OS=Mus musculus OX=10090 GN=Ndufb6 PE=1 SV=3	4	3	4	4	6811200000	3045600000	9446200000	3648400000	12	3	10	14	Q3UIU2;A2AP32
Q3UK02	Q3UK02	39S ribosomal protein L9, mitochondrial	Mrpl9	tr|Q3UK02|Q3UK02_MOUSE 39S ribosomal protein L9, mitochondrial OS=Mus musculus OX=10090 GN=Mrpl9 PE=1 SV=1	1	1	1	1	270380000	0	242620000	310800000	0	1	2	2	Q3UK02;Q99N94
Q3ULD5	Q3ULD5	Methylcrotonoyl-CoA carboxylase beta chain, mitochondrial	Mccc2	sp|Q3ULD5|MCCB_MOUSE Methylcrotonoyl-CoA carboxylase beta chain, mitochondrial OS=Mus musculus OX=10090 GN=Mccc2 PE=1 SV=1	9	8	13	11	6172500000	6135800000	5658800000	6000600000	12	14	20	25	Q3ULD5;Q6PD20
Q3UMR5	Q3UMR5	Calcium uniporter protein, mitochondrial	Mcu	sp|Q3UMR5|MCU_MOUSE Calcium uniporter protein, mitochondrial OS=Mus musculus OX=10090 GN=Mcu PE=1 SV=2	1	2	3	3	591900000	1422400000	1162700000	422800000	3	4	6	3	Q3UMR5
Q3UN88	Q3UN88	Mast cell protease 4	Mcpt4	tr|Q3UN88|Q3UN88_MOUSE Mast cell protease 4 OS=Mus musculus OX=10090 GN=Mcpt4 PE=1 SV=1	2	5	5	2	867500000	2870900000	1396100000	2013000000	1	5	6	2	Q3UN88;P21812;P11034
Q3UP87	Q3UP87	Neutrophil elastase	Elane	sp|Q3UP87|ELNE_MOUSE Neutrophil elastase OS=Mus musculus OX=10090 GN=Elane PE=1 SV=1	1	1	0	0	14253000	27588000	0	0	0	1	0	0	Q3UP87
Q3URE1	Q3URE1	Acyl-CoA synthetase family member 3, mitochondrial	Acsf3	sp|Q3URE1|ACSF3_MOUSE Malonate--CoA ligase ACSF3, mitochondrial OS=Mus musculus OX=10090 GN=Acsf3 PE=1 SV=2	1	2	3	2	883260000	843140000	786640000	1363100000	3	3	5	3	Q3URE1;A0A1D5RMC8
Q3URS9	Q3URS9	Coiled-coil domain-containing protein 51	Ccdc51	sp|Q3URS9|MITOK_MOUSE Mitochondrial potassium channel OS=Mus musculus OX=10090 GN=Ccdc51 PE=1 SV=1	1	0	1	1	9774200	0	9242900	13562000	0	0	2	0	Q3URS9
Q3USX5	Q3USX5	Interleukin-1 receptor-associated kinase 4	Irak4	tr|Q3USX5|Q3USX5_MOUSE Interleukin-1 receptor-associated kinase 4 OS=Mus musculus OX=10090 GN=Irak4 PE=1 SV=1	1	1	1	1	1167900000	1190600000	986380000	1190300000	2	1	1	2	Q3USX5;Q8R4K2
Q3V132	Q3V132	ADP/ATP translocase 4	Slc25a31	sp|Q3V132|ADT4_MOUSE ADP/ATP translocase 4 OS=Mus musculus OX=10090 GN=Slc25a31 PE=1 SV=1	1	0	1	1	0	0	0	416110000	1	0	1	3	Q3V132
Q499X9	Q499X9	Methionine--tRNA ligase, mitochondrial	Mars2	sp|Q499X9|SYMM_MOUSE Methionine--tRNA ligase, mitochondrial OS=Mus musculus OX=10090 GN=Mars2 PE=1 SV=2	2	1	1	2	444510000	375100000	342820000	700090000	2	2	2	4	Q499X9
Q4VAE3	Q4VAE3	Transmembrane protein 65	Tmem65	sp|Q4VAE3|TMM65_MOUSE Transmembrane protein 65 OS=Mus musculus OX=10090 GN=Tmem65 PE=1 SV=1	1	2	2	1	384040000	372900000	479820000	0	2	2	2	1	Q4VAE3
Q4VBD2	Q4VBD2	Transmembrane anterior posterior transformation protein 1	Tapt1	sp|Q4VBD2|TAPT1_MOUSE Transmembrane anterior posterior transformation protein 1 OS=Mus musculus OX=10090 GN=Tapt1 PE=1 SV=2	2	1	1	2	77879000	22772000	43253000	64174000	3	0	1	3	Q4VBD2
Q505D7	Q505D7	Optic atrophy 3 protein homolog	Opa3	sp|Q505D7|OPA3_MOUSE Optic atrophy 3 protein homolog OS=Mus musculus OX=10090 GN=Opa3 PE=1 SV=1	1	1	2	2	815810000	665100000	552100000	773090000	1	1	3	3	Q505D7;A0A0U1RPB1
Q5D073	Q5D073	Peroxisomal membrane protein 2	Pxmp2	tr|Q5D073|Q5D073_MOUSE Peroxisomal membrane protein 2 OS=Mus musculus OX=10090 GN=Pxmp2 PE=1 SV=1	2	1	2	3	1002600000	1669400000	1812400000	2029600000	2	5	3	5	Q5D073;D6REH1;P42925
Q5DU37	Q5DU37	Zinc finger FYVE domain-containing protein 26	Zfyve26	sp|Q5DU37|ZFY26_MOUSE Zinc finger FYVE domain-containing protein 26 OS=Mus musculus OX=10090 GN=Zfyve26 PE=1 SV=2	1	2	1	1	1259600000	1271400000	933440000	825990000	3	3	2	2	Q5DU37
Q5EBG6	Q5EBG6	Heat shock protein beta-6	Hspb6	sp|Q5EBG6|HSPB6_MOUSE Heat shock protein beta-6 OS=Mus musculus OX=10090 GN=Hspb6 PE=1 SV=1	1	1	1	1	34833000	34100000	23928000	24068000	2	2	3	2	Q5EBG6
Q5F285	Q5F285	Transmembrane protein 256	Tmem256	sp|Q5F285|TM256_MOUSE Transmembrane protein 256 OS=Mus musculus OX=10090 GN=Tmem256 PE=1 SV=1	0	0	1	0	0	0	389890000	0	0	0	1	0	Q5F285
Q5M8N4	Q5M8N4	Epimerase family protein SDR39U1	Sdr39u1	sp|Q5M8N4|D39U1_MOUSE Epimerase family protein SDR39U1 OS=Mus musculus OX=10090 GN=Sdr39u1 PE=1 SV=2	2	3	3	2	2087200000	2598600000	2937800000	4578900000	14	15	21	16	Q5M8N4;A0A2I3BPM4;A0A2I3BRL7;A0A2I3BQD5;A0A2I3BQS7
Q5NCE8	Q5NCE8	Magnesium transporter MRS2 homolog, mitochondrial	Mrs2	sp|Q5NCE8|MRS2_MOUSE Magnesium transporter MRS2 homolog, mitochondrial OS=Mus musculus OX=10090 GN=Mrs2 PE=2 SV=2	1	1	1	1	391040000	721860000	422120000	787670000	4	2	2	4	Q5NCE8
Q5SSK3	Q5SSK3	Transcription elongation factor, mitochondrial	Tefm	sp|Q5SSK3|TEFM_MOUSE Transcription elongation factor, mitochondrial OS=Mus musculus OX=10090 GN=Tefm PE=1 SV=1	3	3	2	3	712560000	734140000	694510000	560310000	3	3	3	3	Q5SSK3;B7ZCA9
Q5SUD5	Q5SUD5	Protein SCO1 homolog, mitochondrial	Sco1	tr|Q5SUD5|Q5SUD5_MOUSE Protein SCO1 homolog, mitochondrial OS=Mus musculus OX=10090 GN=Sco1 PE=1 SV=1	0	0	1	1	0	0	223490000	295860000	0	0	1	0	Q5SUD5;Q5SUC9
Q5SX39	Q5SX39	Myosin-4	Myh4	sp|Q5SX39|MYH4_MOUSE Myosin-4 OS=Mus musculus OX=10090 GN=Myh4 PE=1 SV=1	10	9	8	8	2898700000	2473100000	1693700000	1686800000	20	14	16	15	Q5SX39;Q1WNQ6
Q5SX40	Q5SX40	Myosin-1	Myh1	sp|Q5SX40|MYH1_MOUSE Myosin-1 OS=Mus musculus OX=10090 GN=Myh1 PE=1 SV=1	3	3	2	3	294140000	300600000	136860000	121470000	3	4	3	2	Q5SX40
Q5SX46	Q5SX46		Slc25a11	tr|Q5SX46|Q5SX46_MOUSE Mitochondrial 2-oxoglutarate/malate carrier protein (Fragment) OS=Mus musculus OX=10090 GN=Slc25a11 PE=1 SV=1	1	0	0	2	0	0	0	0	1	0	0	3	Q5SX46;Q5SX48
Q5U458	Q5U458	DnaJ homolog subfamily C member 11	Dnajc11	sp|Q5U458|DJC11_MOUSE DnaJ homolog subfamily C member 11 OS=Mus musculus OX=10090 GN=Dnajc11 PE=1 SV=2	3	3	2	3	1923400000	1577600000	1382000000	1557100000	6	5	3	5	Q5U458;E9Q8B3
Q5U680	Q5U680	S-adenosylmethionine mitochondrial carrier protein	Slc25a26	sp|Q5U680|SAMC_MOUSE S-adenosylmethionine mitochondrial carrier protein OS=Mus musculus OX=10090 GN=Slc25a26 PE=1 SV=2	1	1	1	1	525760000	617960000	421220000	552990000	1	2	2	1	Q5U680
Q60597	Q60597	2-oxoglutarate dehydrogenase, mitochondrial	Ogdh	sp|Q60597|ODO1_MOUSE 2-oxoglutarate dehydrogenase, mitochondrial OS=Mus musculus OX=10090 GN=Ogdh PE=1 SV=3	38	37	43	40	352220000000	358400000000	323300000000	320280000000	152	132	160	165	Q60597;Z4YJV4;B2RXT3;E9Q7L0;Q5SVY1;Q5SVY0
Q8CCN6	Q8CCN6	Caseinolytic peptidase B protein homolog	Clpb	tr|Q8CCN6|Q8CCN6_MOUSE Caseinolytic peptidase B protein homolog OS=Mus musculus OX=10090 GN=Clpb PE=1 SV=1	2	2	2	1	564370000	334960000	490680000	470920000	2	4	2	1	Q8CCN6;Q60649;E9PY58
Q60675	Q60675	Laminin subunit alpha-2	Lama2	sp|Q60675|LAMA2_MOUSE Laminin subunit alpha-2 OS=Mus musculus OX=10090 GN=Lama2 PE=1 SV=2	16	14	10	15	5689800000	5694400000	1930700000	3171000000	18	18	7	13	Q60675;A0A087WRP2;A0A1W2P7N3
Q60714	Q60714	Long-chain fatty acid transport protein 1	Slc27a1	sp|Q60714|S27A1_MOUSE Long-chain fatty acid transport protein 1 OS=Mus musculus OX=10090 GN=Slc27a1 PE=1 SV=1	1	1	2	2	25480000	19069000	18444000	15230000	2	1	2	2	Q60714;Q91VE0
Q60766	Q60766	Immunity-related GTPase family M protein 1	Irgm1	sp|Q60766|IRGM1_MOUSE Immunity-related GTPase family M protein 1 OS=Mus musculus OX=10090 GN=Irgm1 PE=1 SV=1	1	3	2	2	650280000	1307800000	822440000	619540000	0	6	1	3	Q60766
Q60931	Q60931	Voltage-dependent anion-selective channel protein 3	Vdac3	sp|Q60931|VDAC3_MOUSE Voltage-dependent anion-selective channel protein 3 OS=Mus musculus OX=10090 GN=Vdac3 PE=1 SV=1	10	11	10	10	132740000000	125070000000	138240000000	143720000000	41	37	42	42	Q60931;J3QMG3
Q60932	Q60932	Voltage-dependent anion-selective channel protein 1	Vdac1	sp|Q60932|VDAC1_MOUSE Voltage-dependent anion-selective channel protein 1 OS=Mus musculus OX=10090 GN=Vdac1 PE=1 SV=3	5	5	5	5	240920000000	263930000000	234620000000	240980000000	117	107	103	105	Q60932
Q60935	Q60935	GPI-linked NAD(P)(+)--arginine ADP-ribosyltransferase 1	Art1	sp|Q60935|NAR1_MOUSE GPI-linked NAD(P)(+)--arginine ADP-ribosyltransferase 1 OS=Mus musculus OX=10090 GN=Art1 PE=1 SV=1	0	2	2	1	0	90597000	0	108510000	0	3	3	1	Q60935
Q60936	Q60936	Atypical kinase ADCK3, mitochondrial	Adck3	sp|Q60936|COQ8A_MOUSE Atypical kinase COQ8A, mitochondrial OS=Mus musculus OX=10090 GN=Coq8a PE=1 SV=2	14	15	14	14	20736000000	23863000000	25830000000	27720000000	55	72	87	81	Q60936;F7B1B6;A0A0A6YXD9;E0CYD3;E0CYT4;E0CYG7;E0CZ05;E0CXT4;E0CXR6;E0CYC1;E0CXR1;E0CXI5
Q61102	Q61102	ATP-binding cassette sub-family B member 7, mitochondrial	Abcb7	sp|Q61102|ABCB7_MOUSE Iron-sulfur clusters transporter ABCB7, mitochondrial OS=Mus musculus OX=10090 GN=Abcb7 PE=1 SV=3	9	10	11	11	7577200000	7657500000	6799200000	8549000000	17	16	18	25	Q61102
Q61292	Q61292	Laminin subunit beta-2	Lamb2	sp|Q61292|LAMB2_MOUSE Laminin subunit beta-2 OS=Mus musculus OX=10090 GN=Lamb2 PE=1 SV=2	2	2	3	2	241400000	436710000	225530000	194190000	2	3	1	3	Q61292
Q61425	Q61425	Hydroxyacyl-coenzyme A dehydrogenase, mitochondrial	Hadh	sp|Q61425|HCDH_MOUSE Hydroxyacyl-coenzyme A dehydrogenase, mitochondrial OS=Mus musculus OX=10090 GN=Hadh PE=1 SV=2	8	8	9	10	53760000000	46787000000	45925000000	47071000000	39	40	64	67	Q61425
Q61733	Q61733	28S ribosomal protein S31, mitochondrial	Mrps31	sp|Q61733|RT31_MOUSE 28S ribosomal protein S31, mitochondrial OS=Mus musculus OX=10090 GN=Mrps31 PE=1 SV=1	4	4	4	4	1015800000	1364300000	1252900000	1331200000	4	4	8	6	Q61733
Q61941	Q61941	NAD(P) transhydrogenase, mitochondrial	Nnt	sp|Q61941|NNTM_MOUSE NAD(P) transhydrogenase, mitochondrial OS=Mus musculus OX=10090 GN=Nnt PE=1 SV=2	24	21	27	25	59842000000	53943000000	54473000000	51237000000	62	44	66	53	Q61941;Q8C9V5;Q8BGK0;E9Q8F4
Q62000	Q62000	Mimecan	Ogn	sp|Q62000|MIME_MOUSE Mimecan OS=Mus musculus OX=10090 GN=Ogn PE=1 SV=1	3	4	3	3	6103900000	9227900000	2432000000	5037400000	6	7	5	6	Q62000
Q62165	Q62165	Dystroglycan	Dag1	sp|Q62165|DAG1_MOUSE Dystroglycan 1 OS=Mus musculus OX=10090 GN=Dag1 PE=1 SV=4	4	4	4	3	1689300000	1863100000	2354200000	1799900000	4	2	3	2	Q62165
Q62425	Q62425	Cytochrome c oxidase subunit NDUFA4	Ndufa4	sp|Q62425|NDUA4_MOUSE Cytochrome c oxidase subunit NDUFA4 OS=Mus musculus OX=10090 GN=Ndufa4 PE=1 SV=2	7	4	7	7	32083000000	30637000000	30140000000	32264000000	7	8	14	13	Q62425;A0A0N4SVQ1
Q63918	Q63918	Serum deprivation-response protein	Sdpr	sp|Q63918|CAVN2_MOUSE Caveolae-associated protein 2 OS=Mus musculus OX=10090 GN=Cavin2 PE=1 SV=3	0	2	0	1	0	181110000	0	107640000	0	3	0	0	Q63918
Q64133	Q64133	Amine oxidase [flavin-containing] A	Maoa	sp|Q64133|AOFA_MOUSE Amine oxidase [flavin-containing] A OS=Mus musculus OX=10090 GN=Maoa PE=1 SV=3	2	1	2	2	2059100000	1593000000	679170000	1343400000	6	7	4	6	Q64133
Q9JI95	Q9JI95	10 kDa heat shock protein, mitochondrial	Cpn10-rs1	tr|Q9JI95|Q9JI95_MOUSE CPN10-like protein OS=Mus musculus OX=10090 GN=Hspe1-rs1 PE=3 SV=1	2	2	2	2	32400000000	34120000000	34673000000	30345000000	12	8	6	10	Q9JI95;Q64433
Q64523	Q64523	Histone H2A type 2-C	Hist2h2ac	sp|Q64523|H2A2C_MOUSE Histone H2A type 2-C OS=Mus musculus OX=10090 GN=H2ac20 PE=1 SV=3	0	0	0	0	0	0	0	0	0	0	0	0	Q64523;Q6GSS7
Q69ZQ1	Q69ZQ1	Uncharacterized family 31 glucosidase KIAA1161	Kiaa1161	sp|Q69ZQ1|MYORG_MOUSE Myogenesis-regulating glycosidase OS=Mus musculus OX=10090 GN=Myorg PE=1 SV=2	2	2	2	1	105630000	199160000	115770000	107530000	1	2	1	0	Q69ZQ1
Q6GQT9	Q6GQT9	Nodal modulator 1	Nomo1	sp|Q6GQT9|NOMO1_MOUSE Nodal modulator 1 OS=Mus musculus OX=10090 GN=Nomo1 PE=1 SV=1	0	1	1	1	0	152150000	163910000	150870000	0	1	2	2	Q6GQT9
Q6NVE9	Q6NVE9	Protein phosphatase PTC7 homolog	Pptc7	sp|Q6NVE9|PPTC7_MOUSE Protein phosphatase PTC7 homolog OS=Mus musculus OX=10090 GN=Pptc7 PE=1 SV=1	1	3	3	3	1447300000	1496300000	957260000	837940000	3	4	5	4	Q6NVE9
Q6P3A8	Q6P3A8	2-oxoisovalerate dehydrogenase subunit beta, mitochondrial	Bckdhb	sp|Q6P3A8|ODBB_MOUSE 2-oxoisovalerate dehydrogenase subunit beta, mitochondrial OS=Mus musculus OX=10090 GN=Bckdhb PE=1 SV=2	3	3	5	2	2564300000	2198000000	2322100000	2261600000	5	4	6	4	Q6P3A8
Q6P5E4	Q6P5E4	UDP-glucose:glycoprotein glucosyltransferase 1	Uggt1	sp|Q6P5E4|UGGG1_MOUSE UDP-glucose:glycoprotein glucosyltransferase 1 OS=Mus musculus OX=10090 GN=Uggt1 PE=1 SV=4	7	5	6	6	961990000	1679800000	814670000	1015100000	4	8	5	7	Q6P5E4;G3UZU8;G3UYG7
Q6P8J7	Q6P8J7	Creatine kinase S-type, mitochondrial	Ckmt2	sp|Q6P8J7|KCRS_MOUSE Creatine kinase S-type, mitochondrial OS=Mus musculus OX=10090 GN=Ckmt2 PE=1 SV=1	19	20	18	21	166890000000	192350000000	170360000000	198100000000	221	262	306	353	Q6P8J7;P30275
Q6P8N8	Q6P8N8	ATP-dependent Clp protease ATP-binding subunit clpX-like, mitochondrial	Clpx	tr|Q6P8N8|Q6P8N8_MOUSE ATP-dependent Clp protease ATP-binding subunit clpX-like, mitochondrial OS=Mus musculus OX=10090 GN=Clpx PE=1 SV=1	2	1	2	2	264510000	201520000	157890000	197850000	2	1	3	2	Q6P8N8;Q9JHS4
Q6PA06	Q6PA06	Atlastin-2	Atl2	sp|Q6PA06|ATLA2_MOUSE Atlastin-2 OS=Mus musculus OX=10090 GN=Atl2 PE=1 SV=1	1	0	0	1	337700000	0	0	0	0	0	0	1	Q6PA06;E9QND8
Q6PB66	Q6PB66	Leucine-rich PPR motif-containing protein, mitochondrial	Lrpprc	sp|Q6PB66|LPPRC_MOUSE Leucine-rich PPR motif-containing protein, mitochondrial OS=Mus musculus OX=10090 GN=Lrpprc PE=1 SV=2	19	24	26	28	15818000000	15687000000	16605000000	15259000000	26	35	39	32	Q6PB66;F6V2A3
Q6PF96	Q6PF96	Electron transfer flavoprotein-ubiquinone oxidoreductase, mitochondrial	Etfdh	tr|Q6PF96|Q6PF96_MOUSE Electron transfer flavoprotein-ubiquinone oxidoreductase OS=Mus musculus OX=10090 GN=Etfdh PE=1 SV=1	13	11	13	13	25253000000	24287000000	23233000000	21952000000	27	20	31	39	Q6PF96;Q921G7
Q6XPS7	Q6XPS7		Tha1	tr|Q6XPS7|Q6XPS7_MOUSE L-threonine aldolase OS=Mus musculus OX=10090 GN=Tha1 PE=1 SV=1	0	1	1	1	0	419330000	425310000	389590000	0	1	1	1	Q6XPS7
Q6ZQ73	Q6ZQ73	Cullin-associated NEDD8-dissociated protein 2	Cand2	sp|Q6ZQ73|CAND2_MOUSE Cullin-associated NEDD8-dissociated protein 2 OS=Mus musculus OX=10090 GN=Cand2 PE=1 SV=2	0	0	0	1	0	0	0	33060000	0	0	0	3	Q6ZQ73
Q78IK2	Q78IK2	Up-regulated during skeletal muscle growth protein 5	Usmg5	sp|Q78IK2|ATPMK_MOUSE ATP synthase membrane subunit K, mitochondrial OS=Mus musculus OX=10090 GN=Atp5mk PE=1 SV=1	4	4	4	5	19030000000	19680000000	20723000000	19096000000	9	7	10	10	Q78IK2
Q78IK4	Q78IK4	MICOS complex subunit Mic27	Apool	sp|Q78IK4|MIC27_MOUSE MICOS complex subunit Mic27 OS=Mus musculus OX=10090 GN=Apool PE=1 SV=1	3	3	5	3	1249500000	1666700000	1702900000	1811700000	5	5	9	5	Q78IK4;B1AV14
Q792Z0	Q792Z0		Prss3	tr|Q792Z0|Q792Z0_MOUSE Protease, serine 3 OS=Mus musculus OX=10090 GN=Prss3 PE=1 SV=1	1	1	1	1	11351000000	10321000000	9365200000	10514000000	1	1	2	2	Q792Z0
Q792Z1	Q792Z1		Try10	tr|Q792Z1|Q792Z1_MOUSE Trypsin 10 OS=Mus musculus OX=10090 GN=Try10 PE=1 SV=1	1	0	1	1	499920000	0	261600000	244400000	4	0	1	1	Q792Z1
Q7M729	Q7M729	Sodium channel subunit beta-4	Scn4b	sp|Q7M729|SCN4B_MOUSE Sodium channel subunit beta-4 OS=Mus musculus OX=10090 GN=Scn4b PE=1 SV=1	3	3	3	3	1735200000	1451300000	1299500000	1126700000	2	2	2	3	Q7M729
Q7TMG8	Q7TMG8	Protein NipSnap homolog 2	Gbas	tr|Q7TMG8|Q7TMG8_MOUSE Glioblastoma amplified sequence OS=Mus musculus OX=10090 GN=Nipsnap2 PE=1 SV=1	13	12	13	11	44943000000	40489000000	40645000000	42557000000	43	35	36	56	Q7TMG8;O55126;A0A0G2JEV1
Q7TNG8	Q7TNG8	Probable D-lactate dehydrogenase, mitochondrial	Ldhd	sp|Q7TNG8|LDHD_MOUSE Probable D-lactate dehydrogenase, mitochondrial OS=Mus musculus OX=10090 GN=Ldhd PE=1 SV=1	0	2	2	4	0	1080800000	1050600000	795740000	0	1	4	4	Q7TNG8
Q7TNS2	Q7TNS2	MICOS complex subunit Mic10	Minos1	sp|Q7TNS2|MIC10_MOUSE MICOS complex subunit Mic10 OS=Mus musculus OX=10090 GN=Micos10 PE=1 SV=1	0	0	0	1	0	0	0	331010000	0	0	0	2	Q7TNS2
Q7TQ48	Q7TQ48	Sarcalumenin	Srl	sp|Q7TQ48|SRCA_MOUSE Sarcalumenin OS=Mus musculus OX=10090 GN=Srl PE=1 SV=2	18	18	19	18	102380000000	88710000000	67374000000	89625000000	110	112	77	105	Q7TQ48
Q7TSQ8	Q7TSQ8	Pyruvate dehydrogenase phosphatase regulatory subunit, mitochondrial	Pdpr	sp|Q7TSQ8|PDPR_MOUSE Pyruvate dehydrogenase phosphatase regulatory subunit, mitochondrial OS=Mus musculus OX=10090 GN=Pdpr PE=1 SV=1	13	12	13	15	14919000000	14942000000	16081000000	12739000000	24	19	27	23	Q7TSQ8;D6RD07;D3Z443
Q80SZ7	Q80SZ7	Guanine nucleotide-binding protein G(I)/G(S)/G(O) subunit gamma-5	Gng5	sp|Q80SZ7|GBG5_MOUSE Guanine nucleotide-binding protein G(I)/G(S)/G(O) subunit gamma-5 OS=Mus musculus OX=10090 GN=Gng5 PE=1 SV=2	2	2	2	1	31802000	43593000	31671000	27942000	1	2	1	1	Q80SZ7;A0A3B2WD42
Q80T41	Q80T41	Gamma-aminobutyric acid type B receptor subunit 2	Gabbr2	sp|Q80T41|GABR2_MOUSE Gamma-aminobutyric acid type B receptor subunit 2 OS=Mus musculus OX=10090 GN=Gabbr2 PE=1 SV=2	0	0	1	1	0	0	789170000	797650000	0	0	1	0	Q80T41
Q80X68	Q80X68	Citrate synthase	Csl	tr|Q80X68|Q80X68_MOUSE Citrate synthase OS=Mus musculus OX=10090 GN=Csl PE=1 SV=1	0	1	1	1	0	192480000	0	300370000	0	0	1	2	Q80X68
Q80X85	Q80X85	28S ribosomal protein S7, mitochondrial	Mrps7	sp|Q80X85|RT07_MOUSE 28S ribosomal protein S7, mitochondrial OS=Mus musculus OX=10090 GN=Mrps7 PE=1 SV=1	3	1	2	2	64787000	190120000	91889000	52475000	4	2	3	2	Q80X85
Q80XN0	Q80XN0	D-beta-hydroxybutyrate dehydrogenase, mitochondrial	Bdh1	sp|Q80XN0|BDH_MOUSE D-beta-hydroxybutyrate dehydrogenase, mitochondrial OS=Mus musculus OX=10090 GN=Bdh1 PE=1 SV=2	1	1	6	2	1112900000	1731200000	1724600000	1464000000	1	1	6	3	Q80XN0;D3Z2Y8
Q80YD1	Q80YD1	ATP-dependent RNA helicase SUPV3L1, mitochondrial	Supv3l1	sp|Q80YD1|SUV3_MOUSE ATP-dependent RNA helicase SUPV3L1, mitochondrial OS=Mus musculus OX=10090 GN=Supv3l1 PE=1 SV=1	1	1	1	1	257990000	354220000	446580000	380170000	1	1	2	1	Q80YD1
Q80ZS3	Q80ZS3	28S ribosomal protein S26, mitochondrial	Mrps26	sp|Q80ZS3|RT26_MOUSE 28S ribosomal protein S26, mitochondrial OS=Mus musculus OX=10090 GN=Mrps26 PE=1 SV=1	1	2	2	1	0	587610000	583780000	695400000	1	2	3	1	Q80ZS3
Q8BFP9	Q8BFP9	[Pyruvate dehydrogenase (acetyl-transferring)] kinase isozyme 1, mitochondrial	Pdk1	sp|Q8BFP9|PDK1_MOUSE [Pyruvate dehydrogenase (acetyl-transferring)] kinase isozyme 1, mitochondrial OS=Mus musculus OX=10090 GN=Pdk1 PE=1 SV=2	1	1	1	2	801520000	531700000	1027600000	856810000	4	2	1	3	Q8BFP9
Q8BFR5	Q8BFR5	Elongation factor Tu, mitochondrial	Tufm	sp|Q8BFR5|EFTU_MOUSE Elongation factor Tu, mitochondrial OS=Mus musculus OX=10090 GN=Tufm PE=1 SV=1	15	12	14	15	48937000000	48809000000	47295000000	44715000000	35	33	41	39	Q8BFR5;A0A0U1RNQ6;A0A0U1RPC4
Q8BFZ3	Q8BFZ3	Beta-actin-like protein 2	Actbl2	sp|Q8BFZ3|ACTBL_MOUSE Beta-actin-like protein 2 OS=Mus musculus OX=10090 GN=Actbl2 PE=1 SV=1	1	1	1	1	33208000000	17059000000	18090000000	23316000000	7	3	4	5	Q8BFZ3
Q8BGC4	Q8BGC4	Zinc-binding alcohol dehydrogenase domain-containing protein 2	Zadh2	sp|Q8BGC4|PTGR3_MOUSE Prostaglandin reductase-3 OS=Mus musculus OX=10090 GN=Zadh2 PE=1 SV=1	2	1	3	3	2064800000	2610800000	2533000000	1965400000	3	2	6	5	Q8BGC4;A0A494BB38
Q8BGH2	Q8BGH2	Sorting and assembly machinery component 50 homolog	Samm50	sp|Q8BGH2|SAM50_MOUSE Sorting and assembly machinery component 50 homolog OS=Mus musculus OX=10090 GN=Samm50 PE=1 SV=1	13	11	14	14	22706000000	20795000000	21720000000	20568000000	26	24	30	18	Q8BGH2
Q8BGT5	Q8BGT5	Alanine aminotransferase 2	Gpt2	sp|Q8BGT5|ALAT2_MOUSE Alanine aminotransferase 2 OS=Mus musculus OX=10090 GN=Gpt2 PE=1 SV=1	3	2	4	4	2259700000	1557300000	1369500000	1690600000	4	2	4	3	Q8BGT5;D6RFQ8
Q8BGU0	Q8BGU0		Cyp4f39	tr|Q8BGU0|Q8BGU0_MOUSE Cytochrome P450, family 4, subfamily f, polypeptide 39 OS=Mus musculus OX=10090 GN=Cyp4f39 PE=1 SV=1	2	3	2	2	132070000	217070000	72286000	473920000	1	3	0	4	Q8BGU0;A0A494BAE0;Q99N17;G3UW78;Q3V1F1
Q8BGX2	Q8BGX2	Uncharacterized protein C19orf52 homolog		sp|Q8BGX2|TIM29_MOUSE Mitochondrial import inner membrane translocase subunit Tim29 OS=Mus musculus OX=10090 GN=Timm29 PE=1 SV=1	0	1	1	0	0	0	0	0	0	1	1	0	Q8BGX2
Q8BGY7	Q8BGY7	Protein FAM210A	Fam210a	sp|Q8BGY7|F210A_MOUSE Protein FAM210A OS=Mus musculus OX=10090 GN=Fam210a PE=1 SV=1	2	2	2	2	1998300000	3122700000	1315300000	3619500000	5	5	4	3	Q8BGY7
Q8BH59	Q8BH59	Calcium-binding mitochondrial carrier protein Aralar1	Slc25a12	sp|Q8BH59|CMC1_MOUSE Calcium-binding mitochondrial carrier protein Aralar1 OS=Mus musculus OX=10090 GN=Slc25a12 PE=1 SV=1	31	25	34	31	171890000000	197870000000	181410000000	196380000000	182	216	231	221	Q8BH59;V9GXX9
Q8BH64	Q8BH64	EH domain-containing protein 2	Ehd2	sp|Q8BH64|EHD2_MOUSE EH domain-containing protein 2 OS=Mus musculus OX=10090 GN=Ehd2 PE=1 SV=1	2	2	3	4	1111800000	1464900000	672070000	1414600000	2	3	2	2	Q8BH64
Q8BH82	Q8BH82	N-acyl-phosphatidylethanolamine-hydrolyzing phospholipase D	Napepld	sp|Q8BH82|NAPEP_MOUSE N-acyl-phosphatidylethanolamine-hydrolyzing phospholipase D OS=Mus musculus OX=10090 GN=Napepld PE=1 SV=1	0	0	0	1	0	0	0	0	0	0	0	1	Q8BH82
Q8BH95	Q8BH95	Enoyl-CoA hydratase, mitochondrial	Echs1	sp|Q8BH95|ECHM_MOUSE Enoyl-CoA hydratase, mitochondrial OS=Mus musculus OX=10090 GN=Echs1 PE=1 SV=1	10	11	12	10	16829000000	19157000000	21159000000	22522000000	25	15	20	20	Q8BH95
Q8BHC4	Q8BHC4	Dephospho-CoA kinase domain-containing protein	Dcakd	sp|Q8BHC4|DCAKD_MOUSE Dephospho-CoA kinase domain-containing protein OS=Mus musculus OX=10090 GN=Dcakd PE=1 SV=1	1	2	2	1	0	14921000	28248000	11738000	1	1	3	2	Q8BHC4
Q8BHE8	Q8BHE8	Uncharacterized protein C2orf47 homolog, mitochondrial		sp|Q8BHE8|MAIP1_MOUSE m-AAA protease-interacting protein 1, mitochondrial OS=Mus musculus OX=10090 GN=Maip1 PE=1 SV=1	1	1	1	1	292910000	586910000	282150000	221060000	2	1	1	1	Q8BHE8
Q8BIG7	Q8BIG7	Catechol O-methyltransferase domain-containing protein 1	Comtd1	sp|Q8BIG7|CMTD1_MOUSE Catechol O-methyltransferase domain-containing protein 1 OS=Mus musculus OX=10090 GN=Comtd1 PE=1 SV=1	2	3	3	3	2060700000	2759900000	2673500000	3156000000	2	4	4	5	Q8BIG7;H3BJ37
Q8BIJ6	Q8BIJ6	Isoleucine--tRNA ligase, mitochondrial	Iars2	sp|Q8BIJ6|SYIM_MOUSE Isoleucine--tRNA ligase, mitochondrial OS=Mus musculus OX=10090 GN=Iars2 PE=1 SV=1	10	8	11	13	19732000000	23192000000	19098000000	17894000000	23	22	30	19	Q8BIJ6;E9PWN2;E9PWN3
Q8BJ03	Q8BJ03	Cytochrome c oxidase assembly protein COX15 homolog	Cox15	sp|Q8BJ03|COX15_MOUSE Cytochrome c oxidase assembly protein COX15 homolog OS=Mus musculus OX=10090 GN=Cox15 PE=1 SV=1	1	0	1	0	1022400000	0	632060000	0	2	0	1	0	Q8BJ03
Q8BJS4	Q8BJS4	SUN domain-containing protein 2	Sun2	sp|Q8BJS4|SUN2_MOUSE SUN domain-containing protein 2 OS=Mus musculus OX=10090 GN=Sun2 PE=1 SV=3	0	2	1	1	0	2412200	0	4150900	0	1	3	2	Q8BJS4
Q8BK30	Q8BK30	NADH dehydrogenase [ubiquinone] flavoprotein 3, mitochondrial	Ndufv3	sp|Q8BK30|NDUV3_MOUSE NADH dehydrogenase [ubiquinone] flavoprotein 3, mitochondrial OS=Mus musculus OX=10090 GN=Ndufv3 PE=1 SV=1	2	2	2	2	6784100000	9163800000	7870500000	9415600000	14	13	18	15	Q8BK30;Q3U422
Q8BKY8	Q8BKY8	Transcription termination factor 2, mitochondrial	Mterf2	sp|Q8BKY8|MTEF2_MOUSE Transcription termination factor 2, mitochondrial OS=Mus musculus OX=10090 GN=Mterf2 PE=1 SV=1	1	2	1	1	353460000	707140000	244650000	506960000	2	4	2	4	Q8BKY8
Q8BKZ9	Q8BKZ9	Pyruvate dehydrogenase protein X component, mitochondrial	Pdhx	sp|Q8BKZ9|ODPX_MOUSE Pyruvate dehydrogenase protein X component, mitochondrial OS=Mus musculus OX=10090 GN=Pdhx PE=1 SV=1	6	8	10	8	5869100000	6030400000	6488700000	5859500000	23	34	31	33	Q8BKZ9;A2AWH8;A2AWH7
Q8BL03	Q8BL03	Mitochondrial basic amino acids transporter	Slc25a29	sp|Q8BL03|MCATL_MOUSE Mitochondrial basic amino acids transporter OS=Mus musculus OX=10090 GN=Slc25a29 PE=1 SV=1	2	2	1	2	376920000	863130000	0	327890000	1	3	1	3	Q8BL03
Q8BLF0	Q8BLF0		Zfp317	tr|Q8BLF0|Q8BLF0_MOUSE Zinc finger protein 317 OS=Mus musculus OX=10090 GN=Zfp317 PE=2 SV=1	0	0	1	0	0	0	0	0	0	0	1	0	Q8BLF0;Q8C0Q5
Q8BMD8	Q8BMD8	Calcium-binding mitochondrial carrier protein SCaMC-1	Slc25a24	sp|Q8BMD8|SCMC1_MOUSE Calcium-binding mitochondrial carrier protein SCaMC-1 OS=Mus musculus OX=10090 GN=Slc25a24 PE=1 SV=1	1	1	0	0	0	0	0	0	1	1	0	0	Q8BMD8
Q8BMF3	Q8BMF3	NADP-dependent malic enzyme, mitochondrial	Me3	sp|Q8BMF3|MAON_MOUSE NADP-dependent malic enzyme, mitochondrial OS=Mus musculus OX=10090 GN=Me3 PE=1 SV=2	7	11	12	11	13577000000	14111000000	10607000000	12572000000	15	13	22	25	Q8BMF3;Q99KE1
Q8BMF4	Q8BMF4	Dihydrolipoyllysine-residue acetyltransferase component of pyruvate dehydrogenase complex, mitochondrial	Dlat	sp|Q8BMF4|ODP2_MOUSE Dihydrolipoyllysine-residue acetyltransferase component of pyruvate dehydrogenase complex, mitochondrial OS=Mus musculus OX=10090 GN=Dlat PE=1 SV=2	14	14	15	16	74949000000	78039000000	74376000000	75576000000	45	38	47	44	Q8BMF4
Q8BMS1	Q8BMS1	Trifunctional enzyme subunit alpha, mitochondrial	Hadha	sp|Q8BMS1|ECHA_MOUSE Trifunctional enzyme subunit alpha, mitochondrial OS=Mus musculus OX=10090 GN=Hadha PE=1 SV=1	30	31	32	33	328400000000	341750000000	341590000000	329780000000	171	194	210	220	Q8BMS1
Q8BMS4	Q8BMS4	Ubiquinone biosynthesis O-methyltransferase, mitochondrial	Coq3	sp|Q8BMS4|COQ3_MOUSE Ubiquinone biosynthesis O-methyltransferase, mitochondrial OS=Mus musculus OX=10090 GN=Coq3 PE=1 SV=1	2	2	2	3	1262700000	1250200000	1193800000	1212600000	3	4	4	5	Q8BMS4
Q8BP40	Q8BP40	Lysophosphatidic acid phosphatase type 6	Acp6	sp|Q8BP40|PPA6_MOUSE Lysophosphatidic acid phosphatase type 6 OS=Mus musculus OX=10090 GN=Acp6 PE=1 SV=1	3	3	3	2	1398200000	1227300000	1602500000	1885300000	6	3	9	5	Q8BP40
Q8BPE4	Q8BPE4	Transmembrane protein 177	Tmem177	sp|Q8BPE4|TM177_MOUSE Transmembrane protein 177 OS=Mus musculus OX=10090 GN=Tmem177 PE=1 SV=1	1	1	1	2	739980000	0	609960000	613460000	1	1	1	2	Q8BPE4
Q8BU31	Q8BU31	Ras-related protein Rap-2c	Rap2c	sp|Q8BU31|RAP2C_MOUSE Ras-related protein Rap-2c OS=Mus musculus OX=10090 GN=Rap2c PE=1 SV=1	1	1	0	0	138080000	185420000	0	0	1	0	0	0	Q8BU31
Q8BU88	Q8BU88	39S ribosomal protein L22, mitochondrial	Mrpl22	sp|Q8BU88|RM22_MOUSE 39S ribosomal protein L22, mitochondrial OS=Mus musculus OX=10090 GN=Mrpl22 PE=1 SV=1	1	1	1	1	0	0	0	0	1	1	1	1	Q8BU88
Q8BUY5	Q8BUY5	Complex I assembly factor TIMMDC1, mitochondrial	Timmdc1	sp|Q8BUY5|TIDC1_MOUSE Complex I assembly factor TIMMDC1, mitochondrial OS=Mus musculus OX=10090 GN=Timmdc1 PE=1 SV=1	3	3	3	3	213540000	300310000	361180000	261130000	2	4	4	5	Q8BUY5
Q8BW75	Q8BW75	Amine oxidase [flavin-containing] B	Maob	sp|Q8BW75|AOFB_MOUSE Amine oxidase [flavin-containing] B OS=Mus musculus OX=10090 GN=Maob PE=1 SV=4	7	7	7	7	10886000000	11116000000	10260000000	9573000000	23	19	20	22	Q8BW75;E9Q3X6;E9PVL9
Q8BWF0	Q8BWF0	Succinate-semialdehyde dehydrogenase, mitochondrial	Aldh5a1	sp|Q8BWF0|SSDH_MOUSE Succinate-semialdehyde dehydrogenase, mitochondrial OS=Mus musculus OX=10090 GN=Aldh5a1 PE=1 SV=1	2	4	2	5	697610000	915550000	1046100000	637440000	3	4	2	6	Q8BWF0
Q8BWM0	Q8BWM0	Prostaglandin E synthase 2	Ptges2	sp|Q8BWM0|PGES2_MOUSE Prostaglandin E synthase 2 OS=Mus musculus OX=10090 GN=Ptges2 PE=1 SV=3	7	5	6	6	4388600000	6256000000	5331100000	5051200000	10	8	15	7	Q8BWM0
Q8BWT1	Q8BWT1	3-ketoacyl-CoA thiolase, mitochondrial	Acaa2	sp|Q8BWT1|THIM_MOUSE 3-ketoacyl-CoA thiolase, mitochondrial OS=Mus musculus OX=10090 GN=Acaa2 PE=1 SV=3	20	18	20	20	103420000000	105580000000	114930000000	107530000000	53	57	74	61	Q8BWT1;A0A494B9J2
Q8BXQ2	Q8BXQ2	GPI transamidase component PIG-T	Pigt	sp|Q8BXQ2|PIGT_MOUSE GPI transamidase component PIG-T OS=Mus musculus OX=10090 GN=Pigt PE=1 SV=2	2	0	0	1	117800000	0	0	223890000	3	0	0	1	Q8BXQ2;B7ZC19
Q8BYL4	Q8BYL4	Tyrosine--tRNA ligase, mitochondrial	Yars2	sp|Q8BYL4|SYYM_MOUSE Tyrosine--tRNA ligase, mitochondrial OS=Mus musculus OX=10090 GN=Yars2 PE=1 SV=2	1	1	1	2	351020000	391840000	230530000	721030000	3	0	2	3	Q8BYL4
Q8BZ71	Q8BZ71	SH3 and cysteine-rich domain-containing protein 3	Stac3	sp|Q8BZ71|STAC3_MOUSE SH3 and cysteine-rich domain-containing protein 3 OS=Mus musculus OX=10090 GN=Stac3 PE=1 SV=1	0	0	1	1	0	0	0	12558000	0	0	1	1	Q8BZ71
Q8C129	Q8C129	Leucyl-cystinyl aminopeptidase	Lnpep	sp|Q8C129|LCAP_MOUSE Leucyl-cystinyl aminopeptidase OS=Mus musculus OX=10090 GN=Lnpep PE=1 SV=1	0	0	1	1	0	0	187460000	251400000	0	0	1	3	Q8C129
Q8C3X2	Q8C3X2	Coiled-coil domain-containing protein 90B, mitochondrial	Ccdc90b	sp|Q8C3X2|CC90B_MOUSE Coiled-coil domain-containing protein 90B, mitochondrial OS=Mus musculus OX=10090 GN=Ccdc90b PE=1 SV=1	1	1	1	1	0	423290000	321720000	370300000	1	4	2	3	Q8C3X2
Q8C3X8	Q8C3X8	Lipase maturation factor 2	Lmf2	sp|Q8C3X8|LMF2_MOUSE Lipase maturation factor 2 OS=Mus musculus OX=10090 GN=Lmf2 PE=1 SV=1	0	1	1	0	0	172650000	99524000	0	0	1	2	0	Q8C3X8
Q8CAK1	Q8CAK1	Putative transferase CAF17 homolog, mitochondrial	Iba57	sp|Q8CAK1|CAF17_MOUSE Putative transferase CAF17 homolog, mitochondrial OS=Mus musculus OX=10090 GN=Iba57 PE=1 SV=1	2	2	2	2	566750000	645250000	627370000	574210000	2	1	2	2	Q8CAK1;B2FDE8
Q8CBY0	Q8CBY0	Glutamyl-tRNA(Gln) amidotransferase subunit C, mitochondrial	Gatc	sp|Q8CBY0|GATC_MOUSE Glutamyl-tRNA(Gln) amidotransferase subunit C, mitochondrial OS=Mus musculus OX=10090 GN=Gatc PE=1 SV=1	1	1	1	0	347680000	256230000	384580000	0	0	1	1	0	Q8CBY0
Q8CC21	Q8CC21	Tetratricopeptide repeat protein 19, mitochondrial	Ttc19	sp|Q8CC21|TTC19_MOUSE Tetratricopeptide repeat protein 19, mitochondrial OS=Mus musculus OX=10090 GN=Ttc19 PE=1 SV=1	2	1	0	1	226060000	266030000	0	313320000	3	2	0	1	Q8CC21;F7BCD5
Q8CC88	Q8CC88	von Willebrand factor A domain-containing protein 8	Vwa8	sp|Q8CC88|VWA8_MOUSE von Willebrand factor A domain-containing protein 8 OS=Mus musculus OX=10090 GN=Vwa8 PE=1 SV=2	12	10	9	9	3668300000	3968900000	3634500000	4387300000	23	14	17	15	Q8CC88
Q8CCM6	Q8CCM6	Mitochondrial import inner membrane translocase subunit Tim21	Timm21	sp|Q8CCM6|TIM21_MOUSE Mitochondrial import inner membrane translocase subunit Tim21 OS=Mus musculus OX=10090 GN=Timm21 PE=1 SV=2	2	2	0	2	622110000	773090000	0	1039600000	2	3	0	3	Q8CCM6
Q8CG76	Q8CG76	Aflatoxin B1 aldehyde reductase member 2	Akr7a2	sp|Q8CG76|ARK72_MOUSE Aflatoxin B1 aldehyde reductase member 2 OS=Mus musculus OX=10090 GN=Akr7a2 PE=1 SV=3	3	4	5	4	184260000	292510000	504590000	425980000	2	4	6	5	Q8CG76
Q8CGK3	Q8CGK3	Lon protease homolog, mitochondrial	Lonp1	sp|Q8CGK3|LONM_MOUSE Lon protease homolog, mitochondrial OS=Mus musculus OX=10090 GN=Lonp1 PE=1 SV=2	13	12	17	17	16158000000	16799000000	15861000000	17810000000	25	27	34	38	Q8CGK3;A0A3B2W834
Q8CHK3	Q8CHK3	Lysophospholipid acyltransferase 7	Mboat7	sp|Q8CHK3|MBOA7_MOUSE Lysophospholipid acyltransferase 7 OS=Mus musculus OX=10090 GN=Mboat7 PE=1 SV=1	0	1	0	0	0	250050000	0	0	0	4	0	0	Q8CHK3
Q8CHS7	Q8CHS7	Dehydrogenase/reductase SDR family member 7C	Dhrs7c	sp|Q8CHS7|DRS7C_MOUSE Dehydrogenase/reductase SDR family member 7C OS=Mus musculus OX=10090 GN=Dhrs7c PE=1 SV=3	6	6	5	6	6300600000	6418600000	5386300000	5770500000	9	16	8	10	Q8CHS7
Q8CHT0	Q8CHT0	Delta-1-pyrroline-5-carboxylate dehydrogenase, mitochondrial	Aldh4a1	sp|Q8CHT0|AL4A1_MOUSE Delta-1-pyrroline-5-carboxylate dehydrogenase, mitochondrial OS=Mus musculus OX=10090 GN=Aldh4a1 PE=1 SV=3	8	10	11	9	18251000000	19347000000	19612000000	20407000000	29	24	43	33	Q8CHT0
Q8CI78	Q8CI78	Required for meiotic nuclear division protein 1 homolog	Rmnd1	sp|Q8CI78|RMND1_MOUSE Required for meiotic nuclear division protein 1 homolog OS=Mus musculus OX=10090 GN=Rmnd1 PE=1 SV=1	1	1	1	1	44415000	77913000	177830000	546870000	2	1	1	3	Q8CI78
Q8JZN5	Q8JZN5	Acyl-CoA dehydrogenase family member 9, mitochondrial	Acad9	sp|Q8JZN5|ACAD9_MOUSE Complex I assembly factor ACAD9, mitochondrial OS=Mus musculus OX=10090 GN=Acad9 PE=1 SV=2	15	13	16	19	13137000000	11711000000	11948000000	12397000000	20	19	22	28	Q8JZN5;A0A0G2JF25;A0A0G2JDY4
Q8JZQ2	Q8JZQ2	AFG3-like protein 2	Afg3l2	sp|Q8JZQ2|AFG32_MOUSE AFG3-like protein 2 OS=Mus musculus OX=10090 GN=Afg3l2 PE=1 SV=1	7	5	7	7	1844000000	1755700000	1384400000	1524600000	7	5	8	7	Q8JZQ2;Q920A7
Q8JZU0	Q8JZU0	Nucleoside diphosphate-linked moiety X motif 13	Nudt13	sp|Q8JZU0|NUD13_MOUSE NAD(P)H pyrophosphatase NUDT13, mitochondrial OS=Mus musculus OX=10090 GN=Nudt13 PE=1 SV=2	1	0	0	1	210500000	0	0	253520000	2	0	0	2	Q8JZU0
V9GWT5	V9GWT5	Mitochondrial ribonuclease P protein 3	1110008L16Rik	tr|V9GWT5|V9GWT5_MOUSE Mitochondrial ribonuclease P catalytic subunit OS=Mus musculus OX=10090 GN=Prorp PE=1 SV=1	1	1	1	1	204490000	235780000	212130000	526390000	1	1	0	1	V9GWT5;V9GXF2;V9GXP4;Q8JZY4
Q8K0D5	Q8K0D5	Elongation factor G, mitochondrial	Gfm1	sp|Q8K0D5|EFGM_MOUSE Elongation factor G, mitochondrial OS=Mus musculus OX=10090 GN=Gfm1 PE=1 SV=1	6	7	6	7	4882700000	4515000000	4485500000	4212200000	7	13	11	16	Q8K0D5
Q8K0Z7	Q8K0Z7	Translational activator of cytochrome c oxidase 1	Taco1	sp|Q8K0Z7|TACO1_MOUSE Translational activator of cytochrome c oxidase 1 OS=Mus musculus OX=10090 GN=Taco1 PE=1 SV=1	6	5	5	5	7638700000	8574700000	7432300000	8444800000	7	7	6	8	Q8K0Z7
Q8K1R3	Q8K1R3	Polyribonucleotide nucleotidyltransferase 1, mitochondrial	Pnpt1	sp|Q8K1R3|PNPT1_MOUSE Polyribonucleotide nucleotidyltransferase 1, mitochondrial OS=Mus musculus OX=10090 GN=Pnpt1 PE=1 SV=1	1	1	1	1	114570000	209500000	128870000	0	1	2	2	2	Q8K1R3
Q8K1Z0	Q8K1Z0	Ubiquinone biosynthesis protein COQ9, mitochondrial	Coq9	sp|Q8K1Z0|COQ9_MOUSE Ubiquinone biosynthesis protein COQ9, mitochondrial OS=Mus musculus OX=10090 GN=Coq9 PE=1 SV=1	9	6	8	10	4054200000	5021200000	5156000000	3867200000	25	18	39	27	Q8K1Z0;F6SFF5;A0A1D5RLE9
Q8K215	Q8K215	LYR motif-containing protein 4	Lyrm4	sp|Q8K215|LYRM4_MOUSE LYR motif-containing protein 4 OS=Mus musculus OX=10090 GN=Lyrm4 PE=1 SV=1	0	0	1	1	0	0	541250000	472480000	0	0	1	1	Q8K215
Q8K2B3	Q8K2B3	Succinate dehydrogenase [ubiquinone] flavoprotein subunit, mitochondrial	Sdha	sp|Q8K2B3|SDHA_MOUSE Succinate dehydrogenase [ubiquinone] flavoprotein subunit, mitochondrial OS=Mus musculus OX=10090 GN=Sdha PE=1 SV=1	28	28	30	31	197670000000	201050000000	224140000000	201320000000	196	180	195	197	Q8K2B3;A0A1Y7VJ55
Q8K3J1	Q8K3J1	NADH dehydrogenase [ubiquinone] iron-sulfur protein 8, mitochondrial	Ndufs8	sp|Q8K3J1|NDUS8_MOUSE NADH dehydrogenase [ubiquinone] iron-sulfur protein 8, mitochondrial OS=Mus musculus OX=10090 GN=Ndufs8 PE=1 SV=1	6	4	6	5	22445000000	18356000000	16124000000	21632000000	24	17	22	23	Q8K3J1;A0A494BAW8
Q8K411	Q8K411	Presequence protease, mitochondrial	Pitrm1	sp|Q8K411|PREP_MOUSE Presequence protease, mitochondrial OS=Mus musculus OX=10090 GN=Pitrm1 PE=1 SV=1	3	4	3	4	4680500000	4533800000	3614700000	3838700000	6	7	7	8	Q8K411
Q8K4F5	Q8K4F5	Alpha/beta hydrolase domain-containing protein 11	Abhd11	sp|Q8K4F5|ABHDB_MOUSE Protein ABHD11 OS=Mus musculus OX=10090 GN=Abhd11 PE=1 SV=1	6	5	7	5	5911700000	9204500000	7129700000	7717300000	10	8	13	12	Q8K4F5;D3YYK0;A0A0J9YU40;A0A0J9YVC2;A0A0J9YV94
Q8K4Z3	Q8K4Z3	NAD(P)H-hydrate epimerase	Apoa1bp	sp|Q8K4Z3|NNRE_MOUSE NAD(P)H-hydrate epimerase OS=Mus musculus OX=10090 GN=Naxe PE=1 SV=1	2	2	1	2	1530100000	3215400000	2608700000	2044800000	4	4	1	4	Q8K4Z3
Q8QZS1	Q8QZS1	3-hydroxyisobutyryl-CoA hydrolase, mitochondrial	Hibch	sp|Q8QZS1|HIBCH_MOUSE 3-hydroxyisobutyryl-CoA hydrolase, mitochondrial OS=Mus musculus OX=10090 GN=Hibch PE=1 SV=1	11	11	13	11	16702000000	17894000000	18745000000	19349000000	26	21	25	22	Q8QZS1;E0CX19
Q8QZT1	Q8QZT1	Acetyl-CoA acetyltransferase, mitochondrial	Acat1	sp|Q8QZT1|THIL_MOUSE Acetyl-CoA acetyltransferase, mitochondrial OS=Mus musculus OX=10090 GN=Acat1 PE=1 SV=1	13	14	13	13	51055000000	51086000000	65539000000	53279000000	45	53	67	58	Q8QZT1
Q8R086	Q8R086	Sulfite oxidase, mitochondrial	Suox	sp|Q8R086|SUOX_MOUSE Sulfite oxidase, mitochondrial OS=Mus musculus OX=10090 GN=Suox PE=1 SV=2	3	4	5	5	3398100000	4346400000	3944800000	3493800000	8	8	8	9	Q8R086
Q8R0F8	Q8R0F8	Acylpyruvase FAHD1, mitochondrial	Fahd1	sp|Q8R0F8|FAHD1_MOUSE Acylpyruvase FAHD1, mitochondrial OS=Mus musculus OX=10090 GN=Fahd1 PE=1 SV=2	2	2	2	2	7831200000	5321500000	6000500000	4687200000	4	4	3	5	Q8R0F8
Q8R0Y8	Q8R0Y8	Mitochondrial coenzyme A transporter SLC25A42	Slc25a42	sp|Q8R0Y8|S2542_MOUSE Mitochondrial coenzyme A transporter SLC25A42 OS=Mus musculus OX=10090 GN=Slc25a42 PE=1 SV=1	2	2	2	3	1129100000	1389700000	1171800000	633690000	1	4	4	6	Q8R0Y8
Q8R104	Q8R104	NAD-dependent protein deacetylase sirtuin-3	Sirt3	sp|Q8R104|SIR3_MOUSE NAD-dependent protein deacetylase sirtuin-3 OS=Mus musculus OX=10090 GN=Sirt3 PE=1 SV=2	2	2	2	2	530260000	730690000	499030000	847950000	6	7	2	6	Q8R104;D3YTK6;A0A1B0GRY5
Q8R123	Q8R123	FAD synthase	Flad1	sp|Q8R123|FAD1_MOUSE FAD synthase OS=Mus musculus OX=10090 GN=Flad1 PE=1 SV=1	3	3	2	3	1892100000	1386800000	0	1541100000	5	4	3	6	Q8R123;F8WGX4
Q8R127	Q8R127	Saccharopine dehydrogenase-like oxidoreductase	Sccpdh	sp|Q8R127|SCPDL_MOUSE Saccharopine dehydrogenase-like oxidoreductase OS=Mus musculus OX=10090 GN=Sccpdh PE=1 SV=1	3	2	3	3	252890000	334260000	871130000	683970000	4	2	5	3	Q8R127;J3QNN5;F6S0R8
Q8R164	Q8R164	Valacyclovir hydrolase	Bphl	sp|Q8R164|BPHL_MOUSE Valacyclovir hydrolase OS=Mus musculus OX=10090 GN=Bphl PE=1 SV=1	4	3	4	4	3391800000	4074600000	4849600000	4569600000	7	6	6	8	Q8R164
Q8R1I1	Q8R1I1	Cytochrome b-c1 complex subunit 9	Uqcr10	sp|Q8R1I1|QCR9_MOUSE Cytochrome b-c1 complex subunit 9 OS=Mus musculus OX=10090 GN=Uqcr10 PE=1 SV=1	1	2	2	4	7988700000	6948900000	8078300000	8006700000	4	4	5	6	Q8R1I1
Q8R1S0	Q8R1S0	Ubiquinone biosynthesis monooxygenase COQ6, mitochondrial	Coq6	sp|Q8R1S0|COQ6_MOUSE Ubiquinone biosynthesis monooxygenase COQ6, mitochondrial OS=Mus musculus OX=10090 GN=Coq6 PE=1 SV=3	6	4	7	5	1937400000	1899300000	2192800000	1667200000	9	5	11	10	Q8R1S0;D3YW66;D6RG57;F6ZE40
Q8R2K3	Q8R2K3	Single-stranded DNA-binding protein	Ssbp1	tr|Q8R2K3|Q8R2K3_MOUSE Single-stranded DNA-binding protein OS=Mus musculus OX=10090 GN=Ssbp1 PE=1 SV=1	1	0	1	0	161100000	0	0	0	0	0	1	0	Q8R2K3;Q9CYR0
Q8R2P8	Q8R2P8	Lysine--tRNA ligase	Kars	tr|Q8R2P8|Q8R2P8_MOUSE Lysine--tRNA ligase OS=Mus musculus OX=10090 GN=Kars PE=1 SV=1	1	1	0	1	238650000	109790000	0	191790000	1	0	0	1	Q8R2P8;Q99MN1
Q8R2Q4	Q8R2Q4	Ribosome-releasing factor 2, mitochondrial	Gfm2	sp|Q8R2Q4|RRF2M_MOUSE Ribosome-releasing factor 2, mitochondrial OS=Mus musculus OX=10090 GN=Gfm2 PE=1 SV=2	6	9	5	5	2688900000	3316400000	3015700000	3212400000	9	9	9	10	Q8R2Q4;E9Q7N5;Q8C1C2;E0CY79
Q8R2R6	Q8R2R6	Mitochondrial ribosome-associated GTPase 1	Mtg1	sp|Q8R2R6|MTG1_MOUSE Mitochondrial ribosome-associated GTPase 1 OS=Mus musculus OX=10090 GN=Mtg1 PE=1 SV=2	2	1	1	1	0	0	218710000	0	2	2	1	1	Q8R2R6
Q8R3F5	Q8R3F5	Malonyl-CoA-acyl carrier protein transacylase, mitochondrial	Mcat	sp|Q8R3F5|FABD_MOUSE Malonyl-CoA-acyl carrier protein transacylase, mitochondrial OS=Mus musculus OX=10090 GN=Mcat PE=1 SV=3	2	2	2	2	1222500000	992410000	816050000	812130000	4	4	4	4	Q8R3F5
Q8R3K3	Q8R3K3	Pentatricopeptide repeat-containing protein 2, mitochondrial	Ptcd2	sp|Q8R3K3|PTCD2_MOUSE Pentatricopeptide repeat-containing protein 2, mitochondrial OS=Mus musculus OX=10090 GN=Ptcd2 PE=1 SV=1	1	1	2	0	168920000	0	139500000	0	1	1	2	0	Q8R3K3
Q8R404	Q8R404	Protein QIL1	Qil1	sp|Q8R404|MIC13_MOUSE MICOS complex subunit MIC13 OS=Mus musculus OX=10090 GN=Micos13 PE=1 SV=1	2	2	2	1	998830000	1493400000	2231100000	2082100000	2	4	2	2	Q8R404
Q8R429	Q8R429	Sarcoplasmic/endoplasmic reticulum calcium ATPase 1	Atp2a1	sp|Q8R429|AT2A1_MOUSE Sarcoplasmic/endoplasmic reticulum calcium ATPase 1 OS=Mus musculus OX=10090 GN=Atp2a1 PE=1 SV=1	32	31	37	38	558750000000	551030000000	593840000000	617750000000	463	465	593	577	Q8R429;F6RQN3
Q8R4N0	Q8R4N0	Citrate lyase subunit beta-like protein, mitochondrial	Clybl	sp|Q8R4N0|CLYBL_MOUSE Citramalyl-CoA lyase, mitochondrial OS=Mus musculus OX=10090 GN=Clybl PE=1 SV=2	8	9	9	9	7454000000	7045900000	7450200000	7611200000	17	12	19	25	Q8R4N0
Q8R5L1	Q8R5L1	Complement component 1 Q subcomponent-binding protein, mitochondrial	C1qbp	tr|Q8R5L1|Q8R5L1_MOUSE Complement component 1 Q subcomponent-binding protein, mitochondrial OS=Mus musculus OX=10090 GN=C1qbp PE=1 SV=1	4	5	6	5	25582000000	21631000000	18895000000	17899000000	11	18	14	15	Q8R5L1;O35658
Q8VCT4	Q8VCT4	Carboxylesterase 1D	Ces1d	sp|Q8VCT4|EST1D_MOUSE Carboxylesterase 1D OS=Mus musculus OX=10090 GN=Ces1d PE=1 SV=1	4	4	4	3	2120400000	2033800000	1493000000	2962000000	5	8	7	5	Q8VCT4
Q8VCX5	Q8VCX5	Calcium uptake protein 1, mitochondrial	Micu1	sp|Q8VCX5|MICU1_MOUSE Calcium uptake protein 1, mitochondrial OS=Mus musculus OX=10090 GN=Micu1 PE=1 SV=1	1	0	0	2	564950000	0	0	682790000	1	0	0	2	Q8VCX5;E9Q9E0
Q8VDD5	Q8VDD5	Myosin-9	Myh9	sp|Q8VDD5|MYH9_MOUSE Myosin-9 OS=Mus musculus OX=10090 GN=Myh9 PE=1 SV=4	2	1	0	1	299580000	215250000	0	0	1	1	0	1	Q8VDD5
Q8VDN2	Q8VDN2	Sodium/potassium-transporting ATPase subunit alpha-1	Atp1a1	sp|Q8VDN2|AT1A1_MOUSE Sodium/potassium-transporting ATPase subunit alpha-1 OS=Mus musculus OX=10090 GN=Atp1a1 PE=1 SV=1	3	2	3	2	1692700000	1348600000	1154400000	0	6	2	6	3	Q8VDN2
Q8VE38	Q8VE38	Oxidoreductase NAD-binding domain-containing protein 1	Oxnad1	sp|Q8VE38|OXND1_MOUSE Oxidoreductase NAD-binding domain-containing protein 1 OS=Mus musculus OX=10090 GN=Oxnad1 PE=1 SV=2	3	3	4	4	979120000	1287800000	1400500000	1070400000	4	3	3	3	Q8VE38;F6XLU3;F6SAD4;E9PZL5;E9Q690;E9Q8U8
Q8VE95	Q8VE95	UPF0598 protein C8orf82 homolog		sp|Q8VE95|CH082_MOUSE UPF0598 protein C8orf82 homolog OS=Mus musculus OX=10090 PE=1 SV=1	2	2	3	3	770670000	888420000	805460000	854310000	3	2	3	5	Q8VE95
Q8VHX6	Q8VHX6	Filamin-C	Flnc	sp|Q8VHX6|FLNC_MOUSE Filamin-C OS=Mus musculus OX=10090 GN=Flnc PE=1 SV=3	1	2	2	1	1284000000	1740600000	946520000	1629500000	2	4	3	3	Q8VHX6;F6XC15;B7FAV1;B7FAU9;Q80X90;Q8BTM8
Q8VIB3	Q8VIB3	Type 2 lactosamine alpha-2,3-sialyltransferase	St3gal6	sp|Q8VIB3|SIA10_MOUSE Type 2 lactosamine alpha-2,3-sialyltransferase OS=Mus musculus OX=10090 GN=St3gal6 PE=2 SV=3	0	1	1	1	0	532920000	0	220520000	0	1	1	1	Q8VIB3
Q91V61	Q91V61	Sideroflexin-3	Sfxn3	sp|Q91V61|SFXN3_MOUSE Sideroflexin-3 OS=Mus musculus OX=10090 GN=Sfxn3 PE=1 SV=1	1	1	1	3	568340000	456690000	418640000	454990000	1	2	0	1	Q91V61;Q3U4F0;A0A494BB84
Q91V79	Q91V79	Fat storage-inducing transmembrane protein 1	Fitm1	sp|Q91V79|FITM1_MOUSE Fat storage-inducing transmembrane protein 1 OS=Mus musculus OX=10090 GN=Fitm1 PE=1 SV=1	7	6	6	6	8981100000	10119000000	8096700000	9021400000	15	12	12	19	Q91V79
Q91VD9	Q91VD9	NADH-ubiquinone oxidoreductase 75 kDa subunit, mitochondrial	Ndufs1	sp|Q91VD9|NDUS1_MOUSE NADH-ubiquinone oxidoreductase 75 kDa subunit, mitochondrial OS=Mus musculus OX=10090 GN=Ndufs1 PE=1 SV=2	31	28	33	32	133870000000	120690000000	128990000000	130790000000	87	102	124	109	Q91VD9;A0A087WQR0;A0A087WSU3;A0A087WP77;A0A087WQ77;A0A087WR47
Q91VM9	Q91VM9	Inorganic pyrophosphatase 2, mitochondrial	Ppa2	sp|Q91VM9|IPYR2_MOUSE Inorganic pyrophosphatase 2, mitochondrial OS=Mus musculus OX=10090 GN=Ppa2 PE=1 SV=1	3	3	3	3	1215400000	2778600000	3366400000	1020600000	2	5	6	3	Q91VM9;G8JL76;D3Z636
Q91VT4	Q91VT4	Carbonyl reductase family member 4	Cbr4	sp|Q91VT4|CBR4_MOUSE 3-oxoacyl-[acyl-carrier-protein] reductase OS=Mus musculus OX=10090 GN=Cbr4 PE=1 SV=2	3	2	3	3	527670000	0	639230000	418360000	3	2	5	5	Q91VT4;D3Z6C4
Q91WC3	Q91WC3	Long-chain-fatty-acid--CoA ligase 6	Acsl6	sp|Q91WC3|ACSL6_MOUSE Long-chain-fatty-acid--CoA ligase 6 OS=Mus musculus OX=10090 GN=Acsl6 PE=1 SV=1	5	3	5	4	1088200000	683210000	951530000	1028100000	9	3	6	7	Q91WC3;Q5F2C5;Q5ICG5;Q8R1X1;Q8BYJ0;Q8C028;E9Q7Y2;B1ARG5;B0QZJ6
Q91WD5	Q91WD5	NADH dehydrogenase [ubiquinone] iron-sulfur protein 2, mitochondrial	Ndufs2	sp|Q91WD5|NDUS2_MOUSE NADH dehydrogenase [ubiquinone] iron-sulfur protein 2, mitochondrial OS=Mus musculus OX=10090 GN=Ndufs2 PE=1 SV=1	14	15	17	18	67957000000	62232000000	62816000000	65476000000	89	76	81	96	Q91WD5;D3YXT0;A0A0A6YW30;A0A0A6YXD3
Q91WK1	Q91WK1	SPRY domain-containing protein 4	Spryd4	sp|Q91WK1|SPRY4_MOUSE SPRY domain-containing protein 4 OS=Mus musculus OX=10090 GN=Spryd4 PE=1 SV=1	4	4	5	4	5994200000	4149900000	4800300000	2888900000	4	5	10	5	Q91WK1
Q91WM2	Q91WM2	Cat eye syndrome critical region protein 5 homolog	Cecr5	sp|Q91WM2|HDHD5_MOUSE Haloacid dehalogenase-like hydrolase domain-containing 5 OS=Mus musculus OX=10090 GN=Hdhd5 PE=1 SV=1	4	4	3	3	926120000	1137300000	1099300000	747540000	6	5	4	3	Q91WM2
Q91WS0	Q91WS0	CDGSH iron-sulfur domain-containing protein 1	Cisd1	sp|Q91WS0|CISD1_MOUSE CDGSH iron-sulfur domain-containing protein 1 OS=Mus musculus OX=10090 GN=Cisd1 PE=1 SV=1	3	3	5	4	10708000000	7307900000	11504000000	10284000000	9	6	10	13	Q91WS0
Q91YJ5	Q91YJ5	Translation initiation factor IF-2, mitochondrial	Mtif2	sp|Q91YJ5|IF2M_MOUSE Translation initiation factor IF-2, mitochondrial OS=Mus musculus OX=10090 GN=Mtif2 PE=1 SV=2	0	0	0	1	0	0	0	137650000	0	0	0	2	Q91YJ5
Q91YM4	Q91YM4	Protein TBRG4	Tbrg4	sp|Q91YM4|FAKD4_MOUSE FAST kinase domain-containing protein 4 OS=Mus musculus OX=10090 GN=Tbrg4 PE=1 SV=1	5	4	6	4	1441500000	1906000000	2026600000	2207000000	3	2	2	4	Q91YM4;E9PUT1;Q5SWP1;Q5SWP0
Q91YP0	Q91YP0	L-2-hydroxyglutarate dehydrogenase, mitochondrial	L2hgdh	sp|Q91YP0|L2HDH_MOUSE L-2-hydroxyglutarate dehydrogenase, mitochondrial OS=Mus musculus OX=10090 GN=L2hgdh PE=1 SV=1	9	9	10	9	8429700000	8232600000	7747100000	8560400000	10	10	11	12	Q91YP0
Q91YQ5	Q91YQ5	Dolichyl-diphosphooligosaccharide--protein glycosyltransferase subunit 1	Rpn1	sp|Q91YQ5|RPN1_MOUSE Dolichyl-diphosphooligosaccharide--protein glycosyltransferase subunit 1 OS=Mus musculus OX=10090 GN=Rpn1 PE=1 SV=1	4	4	2	5	3753400000	3398800000	2176200000	3491400000	9	5	4	7	Q91YQ5;A0A0N4SUJ8
Q91Z83	Q91Z83	Myosin-7	Myh7	sp|Q91Z83|MYH7_MOUSE Myosin-7 OS=Mus musculus OX=10090 GN=Myh7 PE=2 SV=1	1	1	1	1	502470000	606150000	353640000	0	2	2	2	1	Q91Z83;Q02566
Q91ZA3	Q91ZA3	Propionyl-CoA carboxylase alpha chain, mitochondrial	Pcca	sp|Q91ZA3|PCCA_MOUSE Propionyl-CoA carboxylase alpha chain, mitochondrial OS=Mus musculus OX=10090 GN=Pcca PE=1 SV=2	13	10	15	13	12091000000	11227000000	12823000000	11313000000	19	14	20	15	Q91ZA3;D3YWM4;H3BK61;H3BL62;H3BKW6;H3BJR0
Q921S7	Q921S7	39S ribosomal protein L37, mitochondrial	Mrpl37	sp|Q921S7|RM37_MOUSE 39S ribosomal protein L37, mitochondrial OS=Mus musculus OX=10090 GN=Mrpl37 PE=1 SV=1	2	1	2	1	202800000	368680000	150960000	0	1	2	2	1	Q921S7
Q922B1	Q922B1	O-acetyl-ADP-ribose deacetylase MACROD1	Macrod1	sp|Q922B1|MACD1_MOUSE ADP-ribose glycohydrolase MACROD1 OS=Mus musculus OX=10090 GN=Macrod1 PE=1 SV=2	4	6	4	4	7116700000	7973600000	7746100000	8402400000	7	9	12	10	Q922B1
Q922E6	Q922E6	FAST kinase domain-containing protein 2	Fastkd2	sp|Q922E6|FAKD2_MOUSE FAST kinase domain-containing protein 2, mitochondrial OS=Mus musculus OX=10090 GN=Fastkd2 PE=2 SV=2	0	1	0	0	0	0	0	0	0	1	0	0	Q922E6
Q922Q1	Q922Q1	Mitochondrial amidoxime reducing component 2	Marc2	sp|Q922Q1|MARC2_MOUSE Mitochondrial amidoxime reducing component 2 OS=Mus musculus OX=10090 GN=Mtarc2 PE=1 SV=1	2	2	1	1	152970000	130290000	130520000	88319000	1	2	1	1	Q922Q1;E0CZH6
Q923X4	Q923X4	Glutaredoxin-2, mitochondrial	Glrx2	sp|Q923X4|GLRX2_MOUSE Glutaredoxin-2, mitochondrial OS=Mus musculus OX=10090 GN=Glrx2 PE=1 SV=1	1	1	1	1	73213000	29333000	28934000	20718000	1	1	1	1	Q923X4
Q924T2	Q924T2	28S ribosomal protein S2, mitochondrial	Mrps2	sp|Q924T2|RT02_MOUSE 28S ribosomal protein S2, mitochondrial OS=Mus musculus OX=10090 GN=Mrps2 PE=1 SV=1	0	1	1	1	0	641400000	826520000	0	0	1	2	1	Q924T2
Q924X2	Q924X2	Carnitine O-palmitoyltransferase 1, muscle isoform	Cpt1b	sp|Q924X2|CPT1B_MOUSE Carnitine O-palmitoyltransferase 1, muscle isoform OS=Mus musculus OX=10090 GN=Cpt1b PE=1 SV=1	19	17	19	21	37645000000	42052000000	40249000000	41712000000	39	42	50	50	Q924X2;F6QXT4;P97742;E9Q393
Q925I1	Q925I1	ATPase family AAA domain-containing protein 3	Atad3	sp|Q925I1|ATAD3_MOUSE ATPase family AAA domain-containing protein 3 OS=Mus musculus OX=10090 GN=Atad3 PE=1 SV=1	4	5	4	4	2062100000	2152900000	1737900000	1891100000	4	3	4	2	Q925I1;H3BKI6;H3BK90
Q99J39	Q99J39	Malonyl-CoA decarboxylase, mitochondrial	Mlycd	sp|Q99J39|DCMC_MOUSE Malonyl-CoA decarboxylase, mitochondrial OS=Mus musculus OX=10090 GN=Mlycd PE=1 SV=1	2	1	3	2	227670000	343900000	254250000	180830000	2	1	3	2	Q99J39
Z4YKT6	Z4YKT6	Dehydrogenase/reductase SDR family member 7B	Dhrs7b	tr|Z4YKT6|Z4YKT6_MOUSE Dehydrogenase/reductase SDR family member 7B OS=Mus musculus OX=10090 GN=Dhrs7b PE=1 SV=1	0	0	1	1	0	0	0	23600000	0	0	1	0	Z4YKT6;Q99J47
Q99J99	Q99J99	3-mercaptopyruvate sulfurtransferase	Mpst	sp|Q99J99|THTM_MOUSE 3-mercaptopyruvate sulfurtransferase OS=Mus musculus OX=10090 GN=Mpst PE=1 SV=4	5	3	5	6	6268400000	7436400000	6637300000	4548100000	9	4	8	6	Q99J99;A0A2R8VHT1;A0A2R8VHE5
Q99JB2	Q99JB2	Stomatin-like protein 2, mitochondrial	Stoml2	sp|Q99JB2|STML2_MOUSE Stomatin-like protein 2, mitochondrial OS=Mus musculus OX=10090 GN=Stoml2 PE=1 SV=1	3	3	3	4	5113800000	6877900000	3602700000	3620600000	4	5	1	3	Q99JB2;A2AG41;A2AG39;F6WI02
Q99JB8	Q99JB8	Protein kinase C and casein kinase II substrate protein 3	Pacsin3	sp|Q99JB8|PACN3_MOUSE Protein kinase C and casein kinase II substrate protein 3 OS=Mus musculus OX=10090 GN=Pacsin3 PE=1 SV=1	2	2	3	2	2695500000	2160100000	2208600000	2270100000	3	1	4	1	Q99JB8;B1AW94;B1AW93;B1AW91;A6PWR1;B1AW95;B1AW92
Q99JR6	Q99JR6	Nicotinamide/nicotinic acid mononucleotide adenylyltransferase 3	Nmnat3	sp|Q99JR6|NMNA3_MOUSE Nicotinamide/nicotinic acid mononucleotide adenylyltransferase 3 OS=Mus musculus OX=10090 GN=Nmnat3 PE=1 SV=1	2	2	5	3	1219400000	1773400000	1161200000	977980000	3	3	5	3	Q99JR6;Q3V3C7;Q3V3F1;A0A087WSM7
Q99JY0	Q99JY0	Trifunctional enzyme subunit beta, mitochondrial	Hadhb	sp|Q99JY0|ECHB_MOUSE Trifunctional enzyme subunit beta, mitochondrial OS=Mus musculus OX=10090 GN=Hadhb PE=1 SV=1	13	13	16	15	50421000000	62375000000	56864000000	64829000000	33	45	46	43	Q99JY0;D3YXU1
Q99KI0	Q99KI0	Aconitate hydratase, mitochondrial	Aco2	sp|Q99KI0|ACON_MOUSE Aconitate hydratase, mitochondrial OS=Mus musculus OX=10090 GN=Aco2 PE=1 SV=1	39	35	43	40	295780000000	310940000000	333510000000	333280000000	160	162	199	153	Q99KI0;A0A2R8VJW0;A0A2R8W744;A0A2R8VHM8
Q99KR7	Q99KR7	Peptidyl-prolyl cis-trans isomerase F, mitochondrial	Ppif	sp|Q99KR7|PPIF_MOUSE Peptidyl-prolyl cis-trans isomerase F, mitochondrial OS=Mus musculus OX=10090 GN=Ppif PE=1 SV=1	4	4	3	4	2340700000	2514000000	2279300000	2622200000	5	5	4	5	Q99KR7
Q99L04	Q99L04	Dehydrogenase/reductase SDR family member 1	Dhrs1	sp|Q99L04|DHRS1_MOUSE Dehydrogenase/reductase SDR family member 1 OS=Mus musculus OX=10090 GN=Dhrs1 PE=1 SV=1	1	1	1	1	166010000	196650000	0	223110000	3	1	1	3	Q99L04
Q99L13	Q99L13	3-hydroxyisobutyrate dehydrogenase, mitochondrial	Hibadh	sp|Q99L13|3HIDH_MOUSE 3-hydroxyisobutyrate dehydrogenase, mitochondrial OS=Mus musculus OX=10090 GN=Hibadh PE=1 SV=1	6	7	7	9	3221000000	3224700000	3962400000	2900200000	9	12	7	10	Q99L13
Q99LB2	Q99LB2	Dehydrogenase/reductase SDR family member 4	Dhrs4	sp|Q99LB2|DHRS4_MOUSE Dehydrogenase/reductase SDR family member 4 OS=Mus musculus OX=10090 GN=Dhrs4 PE=1 SV=3	5	6	5	4	7221800000	6548700000	6833500000	6302400000	10	12	13	10	Q99LB2;A0A2I3BRG8;A0A2I3BPY3;Q9D2U3;A0A2I3BQ25;A0A2I3BRQ8
Q99LC3	Q99LC3	NADH dehydrogenase [ubiquinone] 1 alpha subcomplex subunit 10, mitochondrial	Ndufa10	sp|Q99LC3|NDUAA_MOUSE NADH dehydrogenase [ubiquinone] 1 alpha subcomplex subunit 10, mitochondrial OS=Mus musculus OX=10090 GN=Ndufa10 PE=1 SV=1	19	17	20	20	126680000000	140090000000	127080000000	126260000000	61	57	58	59	Q99LC3;A0A087WR38
Q99LC5	Q99LC5	Electron transfer flavoprotein subunit alpha, mitochondrial	Etfa	sp|Q99LC5|ETFA_MOUSE Electron transfer flavoprotein subunit alpha, mitochondrial OS=Mus musculus OX=10090 GN=Etfa PE=1 SV=2	16	16	16	19	106960000000	121080000000	145350000000	115880000000	131	128	146	157	Q99LC5
Q99LP6	Q99LP6	GrpE protein homolog 1, mitochondrial	Grpel1	sp|Q99LP6|GRPE1_MOUSE GrpE protein homolog 1, mitochondrial OS=Mus musculus OX=10090 GN=Grpel1 PE=1 SV=1	3	3	3	2	1205500000	1079600000	989690000	709780000	4	8	5	5	Q99LP6
Q99LR1	Q99LR1	Monoacylglycerol lipase ABHD12	Abhd12	sp|Q99LR1|ABD12_MOUSE Lysophosphatidylserine lipase ABHD12 OS=Mus musculus OX=10090 GN=Abhd12 PE=1 SV=2	1	1	1	1	88958000	153650000	48176000	103880000	1	2	1	1	Q99LR1
Q99LX0	Q99LX0	Protein deglycase DJ-1	Park7	sp|Q99LX0|PARK7_MOUSE Parkinson disease protein 7 homolog OS=Mus musculus OX=10090 GN=Park7 PE=1 SV=1	1	1	2	1	54729000	103110000	61101000	92230000	3	3	4	2	Q99LX0;A2A817;A2A816;A2A815;A2A813
Q99LY9	Q99LY9	NADH dehydrogenase [ubiquinone] iron-sulfur protein 5	Ndufs5	sp|Q99LY9|NDUS5_MOUSE NADH dehydrogenase [ubiquinone] iron-sulfur protein 5 OS=Mus musculus OX=10090 GN=Ndufs5 PE=1 SV=3	8	8	10	9	23132000000	16099000000	16370000000	15440000000	12	15	17	17	Q99LY9;B1ARW4
Q99M07	Q99M07	Cytochrome c oxidase assembly factor 5	Coa5	sp|Q99M07|COA5_MOUSE Cytochrome c oxidase assembly factor 5 OS=Mus musculus OX=10090 GN=Coa5 PE=1 SV=1	1	1	1	1	13810000	18037000	16934000	17863000	3	1	3	1	Q99M07
Q99M87	Q99M87	DnaJ homolog subfamily A member 3, mitochondrial	Dnaja3	sp|Q99M87|DNJA3_MOUSE DnaJ homolog subfamily A member 3, mitochondrial OS=Mus musculus OX=10090 GN=Dnaja3 PE=1 SV=1	3	2	3	1	1011000000	1708600000	1678300000	1048600000	3	3	5	1	Q99M87
Q99MN9	Q99MN9	Propionyl-CoA carboxylase beta chain, mitochondrial	Pccb	sp|Q99MN9|PCCB_MOUSE Propionyl-CoA carboxylase beta chain, mitochondrial OS=Mus musculus OX=10090 GN=Pccb PE=1 SV=2	13	14	16	15	12746000000	16562000000	14165000000	12740000000	35	26	30	39	Q99MN9;E9Q1J7;D3YZC1;A0A087WQV1
Q99MQ4	Q99MQ4	Asporin	Aspn	sp|Q99MQ4|ASPN_MOUSE Asporin OS=Mus musculus OX=10090 GN=Aspn PE=1 SV=1	1	1	1	1	821410000	557690000	0	466510000	2	2	1	2	Q99MQ4
Q99MR8	Q99MR8	Methylcrotonoyl-CoA carboxylase subunit alpha, mitochondrial	Mccc1	sp|Q99MR8|MCCA_MOUSE Methylcrotonoyl-CoA carboxylase subunit alpha, mitochondrial OS=Mus musculus OX=10090 GN=Mccc1 PE=1 SV=2	14	14	14	14	11732000000	13084000000	12153000000	10159000000	21	23	18	19	Q99MR8;A0A0G2JF64;A0A0G2JFQ5
Q99N15	Q99N15	3-hydroxyacyl-CoA dehydrogenase type-2	Hsd17b10	tr|Q99N15|Q99N15_MOUSE 17beta-hydroxysteroid dehydrogenase type 10/short chain L-3-hydroxyacyl-CoA dehydrogenase OS=Mus musculus OX=10090 GN=Hsd17b10 PE=1 SV=1	10	10	11	11	21014000000	23116000000	23950000000	23408000000	39	36	41	33	Q99N15;A2AFQ2;O08756
Q99N87	Q99N87	28S ribosomal protein S5, mitochondrial	Mrps5	sp|Q99N87|RT05_MOUSE 28S ribosomal protein S5, mitochondrial OS=Mus musculus OX=10090 GN=Mrps5 PE=1 SV=1	1	1	2	2	787070000	1122000000	872300000	0	2	1	2	2	Q99N87
Q9D3F3	Q9D3F3	39S ribosomal protein L1, mitochondrial	Mrpl1	tr|Q9D3F3|Q9D3F3_MOUSE 39S ribosomal protein L1, mitochondrial OS=Mus musculus OX=10090 GN=Mrpl1 PE=1 SV=1	0	0	1	1	0	0	661930000	0	0	0	2	1	Q9D3F3;Q99N96
Q99NB1	Q99NB1	Acetyl-coenzyme A synthetase 2-like, mitochondrial	Acss1	sp|Q99NB1|ACS2L_MOUSE Acetyl-coenzyme A synthetase 2-like, mitochondrial OS=Mus musculus OX=10090 GN=Acss1 PE=1 SV=1	5	6	6	6	1594200000	2399600000	2512700000	1883100000	8	8	7	7	Q99NB1
Q99P72	Q99P72	Reticulon-4	Rtn4	sp|Q99P72|RTN4_MOUSE Reticulon-4 OS=Mus musculus OX=10090 GN=Rtn4 PE=1 SV=2	3	4	4	4	2992700000	3201000000	2227200000	2538000000	6	6	10	6	Q99P72
Q9CPP6	Q9CPP6	NADH dehydrogenase [ubiquinone] 1 alpha subcomplex subunit 5	Ndufa5	sp|Q9CPP6|NDUA5_MOUSE NADH dehydrogenase [ubiquinone] 1 alpha subcomplex subunit 5 OS=Mus musculus OX=10090 GN=Ndufa5 PE=1 SV=3	7	6	8	7	25272000000	35467000000	31239000000	30263000000	27	31	54	24	Q9CPP6;D3YTQ8
Q9CPQ1	Q9CPQ1	Cytochrome c oxidase subunit 6C	Cox6c	sp|Q9CPQ1|COX6C_MOUSE Cytochrome c oxidase subunit 6C OS=Mus musculus OX=10090 GN=Cox6c PE=1 SV=3	8	7	8	8	31460000000	39218000000	41949000000	40070000000	19	13	37	33	Q9CPQ1;A0A0G2JDA6
Q9CPQ8	Q9CPQ8	ATP synthase subunit g, mitochondrial	Atp5l	sp|Q9CPQ8|ATP5L_MOUSE ATP synthase subunit g, mitochondrial OS=Mus musculus OX=10090 GN=Atp5mg PE=1 SV=1	2	4	4	4	8072100000	10401000000	10743000000	12310000000	11	5	16	18	Q9CPQ8
Q9CPR5	Q9CPR5	39S ribosomal protein L15, mitochondrial	Mrpl15	sp|Q9CPR5|RM15_MOUSE 39S ribosomal protein L15, mitochondrial OS=Mus musculus OX=10090 GN=Mrpl15 PE=1 SV=1	1	0	0	0	0	0	0	0	1	0	0	0	Q9CPR5
Q9CPU4	Q9CPU4	Microsomal glutathione S-transferase 3	Mgst3	sp|Q9CPU4|MGST3_MOUSE Microsomal glutathione S-transferase 3 OS=Mus musculus OX=10090 GN=Mgst3 PE=1 SV=1	7	9	8	9	9293900000	6668100000	10273000000	15398000000	34	28	36	33	Q9CPU4
Q9CPW9	Q9CPW9	Methionine aminopeptidase 1D, mitochondrial	Metap1d	sp|Q9CPW9|MAP12_MOUSE Methionine aminopeptidase 1D, mitochondrial OS=Mus musculus OX=10090 GN=Metap1d PE=2 SV=1	0	0	0	1	0	0	0	0	0	0	0	2	Q9CPW9
Q9CPX8	Q9CPX8	Cytochrome b-c1 complex subunit 10	Uqcr11	sp|Q9CPX8|QCR10_MOUSE Cytochrome b-c1 complex subunit 10 OS=Mus musculus OX=10090 GN=Uqcr11 PE=1 SV=1	1	1	1	1	2573600000	2275100000	2127700000	3370700000	1	1	1	1	Q9CPX8
Q9CPY7	Q9CPY7	Cytosol aminopeptidase	Lap3	sp|Q9CPY7|AMPL_MOUSE Cytosol aminopeptidase OS=Mus musculus OX=10090 GN=Lap3 PE=1 SV=3	7	7	7	9	2409900000	3417900000	1965000000	2199600000	10	12	11	17	Q9CPY7;A0A0G2JEM7
Q9CQ06	Q9CQ06	39S ribosomal protein L24, mitochondrial	Mrpl24	sp|Q9CQ06|RM24_MOUSE 39S ribosomal protein L24, mitochondrial OS=Mus musculus OX=10090 GN=Mrpl24 PE=1 SV=1	0	0	0	1	0	0	0	0	0	0	0	1	Q9CQ06
Q9CQ40	Q9CQ40	39S ribosomal protein L49, mitochondrial	Mrpl49	sp|Q9CQ40|RM49_MOUSE 39S ribosomal protein L49, mitochondrial OS=Mus musculus OX=10090 GN=Mrpl49 PE=1 SV=1	1	2	1	0	0	214630000	323410000	0	1	2	2	0	Q9CQ40
Q9CQ54	Q9CQ54	NADH dehydrogenase [ubiquinone] 1 subunit C2	Ndufc2	sp|Q9CQ54|NDUC2_MOUSE NADH dehydrogenase [ubiquinone] 1 subunit C2 OS=Mus musculus OX=10090 GN=Ndufc2 PE=1 SV=1	3	4	4	4	5941800000	5396700000	5720800000	7260000000	5	4	6	7	Q9CQ54;A0A0U1RPJ5
Q9CQ62	Q9CQ62	2,4-dienoyl-CoA reductase, mitochondrial	Decr1	sp|Q9CQ62|DECR_MOUSE 2,4-dienoyl-CoA reductase [(3E)-enoyl-CoA-producing], mitochondrial OS=Mus musculus OX=10090 GN=Decr1 PE=1 SV=1	9	9	10	9	22565000000	23336000000	24718000000	22901000000	24	24	22	22	Q9CQ62
Q9CQ69	Q9CQ69	Cytochrome b-c1 complex subunit 8	Uqcrq	sp|Q9CQ69|QCR8_MOUSE Cytochrome b-c1 complex subunit 8 OS=Mus musculus OX=10090 GN=Uqcrq PE=1 SV=3	5	4	5	6	5181100000	4491700000	7145200000	7960400000	10	11	14	13	Q9CQ69
Q9CQ75	Q9CQ75	NADH dehydrogenase [ubiquinone] 1 alpha subcomplex subunit 2	Ndufa2	sp|Q9CQ75|NDUA2_MOUSE NADH dehydrogenase [ubiquinone] 1 alpha subcomplex subunit 2 OS=Mus musculus OX=10090 GN=Ndufa2 PE=1 SV=3	3	2	3	2	3889200000	3001300000	4085600000	4125700000	5	4	5	3	Q9CQ75
Q9CQ92	Q9CQ92	Mitochondrial fission 1 protein	Fis1	sp|Q9CQ92|FIS1_MOUSE Mitochondrial fission 1 protein OS=Mus musculus OX=10090 GN=Fis1 PE=1 SV=1	5	4	5	5	2897000000	2227200000	2401400000	2131200000	20	16	21	19	Q9CQ92;G3X9U9
Q9CQA3	Q9CQA3	Succinate dehydrogenase [ubiquinone] iron-sulfur subunit, mitochondrial	Sdhb	sp|Q9CQA3|SDHB_MOUSE Succinate dehydrogenase [ubiquinone] iron-sulfur subunit, mitochondrial OS=Mus musculus OX=10090 GN=Sdhb PE=1 SV=1	9	9	9	9	42254000000	32701000000	34469000000	38277000000	26	24	34	24	Q9CQA3
Q9CQB4	Q9CQB4	Cytochrome b-c1 complex subunit 7	Uqcrb	tr|Q9CQB4|Q9CQB4_MOUSE Cytochrome b-c1 complex subunit 7 OS=Mus musculus OX=10090 GN=Uqcrb PE=1 SV=1	7	7	8	8	52415000000	37996000000	54876000000	54781000000	30	23	30	27	Q9CQB4;Q9D855
Q9CQC7	Q9CQC7	NADH dehydrogenase [ubiquinone] 1 beta subcomplex subunit 4	Ndufb4	sp|Q9CQC7|NDUB4_MOUSE NADH dehydrogenase [ubiquinone] 1 beta subcomplex subunit 4 OS=Mus musculus OX=10090 GN=Ndufb4 PE=1 SV=3	4	2	3	5	1049700000	782180000	1018200000	1687500000	7	1	5	10	Q9CQC7
Q9CQF0	Q9CQF0	39S ribosomal protein L11, mitochondrial	Mrpl11	sp|Q9CQF0|RM11_MOUSE 39S ribosomal protein L11, mitochondrial OS=Mus musculus OX=10090 GN=Mrpl11 PE=1 SV=1	0	0	2	1	0	0	151230000	61388000	0	0	2	0	Q9CQF0;A0A494B9H5;A0A494B9R3
Q9CQF4	Q9CQF4	Uncharacterized protein C6orf203 homolog		sp|Q9CQF4|MRES1_MOUSE Mitochondrial transcription rescue factor 1 OS=Mus musculus OX=10090 GN=Mtres1 PE=1 SV=1	2	2	1	1	517880000	380070000	626700000	0	3	1	1	1	Q9CQF4
Q9CQJ8	Q9CQJ8	NADH dehydrogenase [ubiquinone] 1 beta subcomplex subunit 9	Ndufb9	sp|Q9CQJ8|NDUB9_MOUSE NADH dehydrogenase [ubiquinone] 1 beta subcomplex subunit 9 OS=Mus musculus OX=10090 GN=Ndufb9 PE=1 SV=3	6	5	6	5	5042400000	5453400000	5003200000	4779100000	11	9	13	12	Q9CQJ8
Q9CQL5	Q9CQL5	39S ribosomal protein L18, mitochondrial	Mrpl18	sp|Q9CQL5|RM18_MOUSE 39S ribosomal protein L18, mitochondrial OS=Mus musculus OX=10090 GN=Mrpl18 PE=1 SV=1	1	1	2	2	252960000	275600000	371720000	319320000	1	1	2	3	Q9CQL5
Q9CQN1	Q9CQN1	Heat shock protein 75 kDa, mitochondrial	Trap1	sp|Q9CQN1|TRAP1_MOUSE Heat shock protein 75 kDa, mitochondrial OS=Mus musculus OX=10090 GN=Trap1 PE=1 SV=1	8	7	8	7	3055900000	2694600000	4246600000	3561400000	9	6	7	8	Q9CQN1
Q9CQN6	Q9CQN6	Transmembrane protein 14C	Tmem14c	sp|Q9CQN6|TM14C_MOUSE Transmembrane protein 14C OS=Mus musculus OX=10090 GN=Tmem14c PE=1 SV=1	0	0	1	1	0	0	338160000	496170000	0	0	0	1	Q9CQN6
Q9CQN7	Q9CQN7	39S ribosomal protein L41, mitochondrial	Mrpl41	sp|Q9CQN7|RM41_MOUSE 39S ribosomal protein L41, mitochondrial OS=Mus musculus OX=10090 GN=Mrpl41 PE=1 SV=1	0	0	1	0	0	0	0	0	0	0	1	0	Q9CQN7
Q9CQQ7	Q9CQQ7	ATP synthase F(0) complex subunit B1, mitochondrial	Atp5f1	sp|Q9CQQ7|AT5F1_MOUSE ATP synthase F(0) complex subunit B1, mitochondrial OS=Mus musculus OX=10090 GN=Atp5pb PE=1 SV=1	15	14	17	16	146590000000	99443000000	143730000000	134860000000	97	109	135	129	Q9CQQ7;A0A0G2JGX3
Q9CQR4	Q9CQR4	Acyl-coenzyme A thioesterase 13	Acot13	sp|Q9CQR4|ACO13_MOUSE Acyl-coenzyme A thioesterase 13 OS=Mus musculus OX=10090 GN=Acot13 PE=1 SV=1	5	4	5	5	2992300000	3716500000	5630400000	4008100000	5	4	10	10	Q9CQR4
Q9CQV1	Q9CQV1	Mitochondrial import inner membrane translocase subunit TIM16	Pam16	sp|Q9CQV1|TIM16_MOUSE Mitochondrial import inner membrane translocase subunit TIM16 OS=Mus musculus OX=10090 GN=Pam16 PE=1 SV=1	1	1	1	1	16961000	0	45394000	48904000	0	1	1	2	Q9CQV1
Q9CQX2	Q9CQX2	Cytochrome b5 type B	Cyb5b	sp|Q9CQX2|CYB5B_MOUSE Cytochrome b5 type B OS=Mus musculus OX=10090 GN=Cyb5b PE=1 SV=1	0	0	1	1	0	0	0	331340000	0	0	1	1	Q9CQX2
Q9CQX8	Q9CQX8	28S ribosomal protein S36, mitochondrial	Mrps36	sp|Q9CQX8|RT36_MOUSE 28S ribosomal protein S36, mitochondrial OS=Mus musculus OX=10090 GN=Mrps36 PE=1 SV=1	2	2	2	2	6622300000	5829400000	7695000000	6606900000	5	5	4	6	Q9CQX8;Q9D6T9
Q9CQY9	Q9CQY9	NADH dehydrogenase [ubiquinone] 1 subunit C1, mitochondrial	Ndufc1	sp|Q9CQY9|NDUC1_MOUSE NADH dehydrogenase [ubiquinone] 1 subunit C1, mitochondrial OS=Mus musculus OX=10090 GN=Ndufc1 PE=1 SV=1	0	1	1	1	0	180610000	293700000	344200000	0	3	0	0	Q9CQY9
Q9CQZ5	Q9CQZ5	NADH dehydrogenase [ubiquinone] 1 alpha subcomplex subunit 6	Ndufa6	sp|Q9CQZ5|NDUA6_MOUSE NADH dehydrogenase [ubiquinone] 1 alpha subcomplex subunit 6 OS=Mus musculus OX=10090 GN=Ndufa6 PE=1 SV=1	6	6	7	7	24462000000	22224000000	29702000000	29838000000	19	14	24	21	Q9CQZ5;A0A2R8W6V1;A0A2R8VI90
Q9CQZ6	Q9CQZ6	NADH dehydrogenase [ubiquinone] 1 beta subcomplex subunit 3	Ndufb3	sp|Q9CQZ6|NDUB3_MOUSE NADH dehydrogenase [ubiquinone] 1 beta subcomplex subunit 3 OS=Mus musculus OX=10090 GN=Ndufb3 PE=1 SV=1	1	1	1	1	3842300000	2908200000	3154600000	6044600000	5	1	5	4	Q9CQZ6
Q9CR13	Q9CR13	UPF0562 protein C7orf55 homolog		sp|Q9CR13|FMC1_MOUSE Protein FMC1 homolog OS=Mus musculus OX=10090 GN=Fmc1 PE=1 SV=1	2	2	2	2	364800000	300060000	342310000	376860000	1	1	1	2	Q9CR13
Q9CR61	Q9CR61	NADH dehydrogenase [ubiquinone] 1 beta subcomplex subunit 7	Ndufb7	sp|Q9CR61|NDUB7_MOUSE NADH dehydrogenase [ubiquinone] 1 beta subcomplex subunit 7 OS=Mus musculus OX=10090 GN=Ndufb7 PE=1 SV=3	7	6	6	6	22845000000	20716000000	24139000000	18851000000	30	31	32	25	Q9CR61
Q9CR62	Q9CR62	Mitochondrial 2-oxoglutarate/malate carrier protein	Slc25a11	sp|Q9CR62|M2OM_MOUSE Mitochondrial 2-oxoglutarate/malate carrier protein OS=Mus musculus OX=10090 GN=Slc25a11 PE=1 SV=3	5	3	5	5	6181600000	7678100000	8685000000	8372800000	9	16	48	33	Q9CR62
Q9CR68	Q9CR68	Cytochrome b-c1 complex subunit Rieske, mitochondrial	Uqcrfs1	sp|Q9CR68|UCRI_MOUSE Cytochrome b-c1 complex subunit Rieske, mitochondrial OS=Mus musculus OX=10090 GN=Uqcrfs1 PE=1 SV=1	14	14	14	14	99701000000	117380000000	120900000000	115320000000	195	173	134	128	Q9CR68
Q9CRB8	Q9CRB8	Mitochondrial fission process protein 1	Mtfp1	sp|Q9CRB8|MTFP1_MOUSE Mitochondrial fission process protein 1 OS=Mus musculus OX=10090 GN=Mtfp1 PE=1 SV=1	2	3	4	3	3242400000	5667900000	4878800000	2526900000	5	8	6	6	Q9CRB8
Q9CRB9	Q9CRB9	MICOS complex subunit Mic19	Chchd3	sp|Q9CRB9|MIC19_MOUSE MICOS complex subunit Mic19 OS=Mus musculus OX=10090 GN=Chchd3 PE=1 SV=1	11	10	10	10	30869000000	31982000000	25889000000	26911000000	30	27	27	30	Q9CRB9;Q9D9P1;D3Z0L4;S4R238;F6QFL0
Q9CTY5	Q9CTY5	Calcium uptake protein 3, mitochondrial	Micu3	sp|Q9CTY5|MICU3_MOUSE Calcium uptake protein 3, mitochondrial OS=Mus musculus OX=10090 GN=Micu3 PE=2 SV=2	0	1	1	2	0	117090000	156180000	91052000	0	1	2	2	Q9CTY5;F6WMX7
Q9CWD8	Q9CWD8	Iron-sulfur protein NUBPL	Nubpl	sp|Q9CWD8|NUBPL_MOUSE Iron-sulfur protein NUBPL OS=Mus musculus OX=10090 GN=Nubpl PE=1 SV=2	0	1	2	2	0	555710000	581310000	460270000	0	1	2	2	Q9CWD8
Q9CXI0	Q9CXI0	2-methoxy-6-polyprenyl-1,4-benzoquinol methylase, mitochondrial	Coq5	sp|Q9CXI0|COQ5_MOUSE 2-methoxy-6-polyprenyl-1,4-benzoquinol methylase, mitochondrial OS=Mus musculus OX=10090 GN=Coq5 PE=1 SV=2	7	8	8	9	7245600000	8845700000	9482000000	7096200000	19	14	15	13	Q9CXI0;F6X4L9
Q9CXJ1	Q9CXJ1	Probable glutamate--tRNA ligase, mitochondrial	Ears2	sp|Q9CXJ1|SYEM_MOUSE Probable glutamate--tRNA ligase, mitochondrial OS=Mus musculus OX=10090 GN=Ears2 PE=1 SV=1	1	1	2	2	623970000	827150000	510600000	548280000	2	2	2	2	Q9CXJ1
Q9CXJ4	Q9CXJ4	ATP-binding cassette sub-family B member 8, mitochondrial	Abcb8	sp|Q9CXJ4|MITOS_MOUSE Mitochondrial potassium channel ATP-binding subunit OS=Mus musculus OX=10090 GN=Abcb8 PE=1 SV=1	2	3	5	3	586350000	699070000	590640000	614120000	3	4	6	4	Q9CXJ4;F6ZFC5
Q9CXT8	Q9CXT8	Mitochondrial-processing peptidase subunit beta	Pmpcb	sp|Q9CXT8|MPPB_MOUSE Mitochondrial-processing peptidase subunit beta OS=Mus musculus OX=10090 GN=Pmpcb PE=1 SV=1	3	4	5	6	917940000	883620000	928880000	1196500000	3	3	4	7	Q9CXT8
Q9CXV1	Q9CXV1	Succinate dehydrogenase [ubiquinone] cytochrome b small subunit, mitochondrial	Sdhd	sp|Q9CXV1|DHSD_MOUSE Succinate dehydrogenase [ubiquinone] cytochrome b small subunit, mitochondrial OS=Mus musculus OX=10090 GN=Sdhd PE=1 SV=2	3	3	2	4	6296900000	5728700000	6397200000	6567200000	4	3	4	7	Q9CXV1
Q9CXW2	Q9CXW2	28S ribosomal protein S22, mitochondrial	Mrps22	sp|Q9CXW2|RT22_MOUSE 28S ribosomal protein S22, mitochondrial OS=Mus musculus OX=10090 GN=Mrps22 PE=1 SV=1	1	2	1	2	607130000	0	0	0	1	2	1	2	Q9CXW2
Q9CY16	Q9CY16	28S ribosomal protein S28, mitochondrial	Mrps28	sp|Q9CY16|RT28_MOUSE 28S ribosomal protein S28, mitochondrial OS=Mus musculus OX=10090 GN=Mrps28 PE=1 SV=1	1	1	0	1	204220000	0	0	206220000	1	1	0	1	Q9CY16
Q9CZ13	Q9CZ13	Cytochrome b-c1 complex subunit 1, mitochondrial	Uqcrc1	sp|Q9CZ13|QCR1_MOUSE Cytochrome b-c1 complex subunit 1, mitochondrial OS=Mus musculus OX=10090 GN=Uqcrc1 PE=1 SV=2	19	19	20	21	109750000000	109340000000	116370000000	120930000000	215	209	218	185	Q9CZ13;A0A0A6YW82;A0A0A6YWX6;A0A0A6YVZ0
Q9CZB0	Q9CZB0	Succinate dehydrogenase cytochrome b560 subunit, mitochondrial	Sdhc	sp|Q9CZB0|C560_MOUSE Succinate dehydrogenase cytochrome b560 subunit, mitochondrial OS=Mus musculus OX=10090 GN=Sdhc PE=1 SV=1	6	5	7	6	4864500000	4960200000	4685400000	5846100000	13	7	12	8	Q9CZB0;F8WGB3;D3Z1A8
Q9CZD5	Q9CZD5	Translation initiation factor IF-3, mitochondrial	Mtif3	sp|Q9CZD5|IF3M_MOUSE Translation initiation factor IF-3, mitochondrial OS=Mus musculus OX=10090 GN=Mtif3 PE=1 SV=1	1	1	2	1	0	0	163580000	137020000	1	1	2	1	Q9CZD5
Q9CZN7	Q9CZN7	Serine hydroxymethyltransferase	Shmt2	sp|Q9CZN7|GLYM_MOUSE Serine hydroxymethyltransferase, mitochondrial OS=Mus musculus OX=10090 GN=Shmt2 PE=1 SV=1	2	2	2	2	216750000	288210000	336350000	232080000	1	1	2	1	Q9CZN7
Q9CZP5	Q9CZP5	Mitochondrial chaperone BCS1	Bcs1l	sp|Q9CZP5|BCS1_MOUSE Mitochondrial chaperone BCS1 OS=Mus musculus OX=10090 GN=Bcs1l PE=1 SV=1	3	4	3	3	2497400000	2312600000	2256200000	2595100000	6	7	6	4	Q9CZP5
Q9CZR8	Q9CZR8	Elongation factor Ts, mitochondrial	Tsfm	sp|Q9CZR8|EFTS_MOUSE Elongation factor Ts, mitochondrial OS=Mus musculus OX=10090 GN=Tsfm PE=1 SV=1	1	1	3	1	1184400000	1848700000	2158300000	1460300000	2	3	3	2	Q9CZR8
Q9CZU6	Q9CZU6	Citrate synthase, mitochondrial	Cs	sp|Q9CZU6|CISY_MOUSE Citrate synthase, mitochondrial OS=Mus musculus OX=10090 GN=Cs PE=1 SV=1	11	10	11	12	30104000000	35175000000	52312000000	51540000000	98	116	120	137	Q9CZU6
Q9D023	Q9D023	Mitochondrial pyruvate carrier 2	Mpc2	sp|Q9D023|MPC2_MOUSE Mitochondrial pyruvate carrier 2 OS=Mus musculus OX=10090 GN=Mpc2 PE=1 SV=1	4	5	5	4	15169000000	9946500000	9185200000	11736000000	11	8	11	8	Q9D023;A0A0A6YY89
Q9D051	Q9D051	Pyruvate dehydrogenase E1 component subunit beta, mitochondrial	Pdhb	sp|Q9D051|ODPB_MOUSE Pyruvate dehydrogenase E1 component subunit beta, mitochondrial OS=Mus musculus OX=10090 GN=Pdhb PE=1 SV=1	13	14	14	14	81409000000	78531000000	75427000000	77871000000	85	71	94	85	Q9D051
Q9D0G0	Q9D0G0	28S ribosomal protein S30, mitochondrial	Mrps30	sp|Q9D0G0|RT30_MOUSE 28S ribosomal protein S30, mitochondrial OS=Mus musculus OX=10090 GN=Mrps30 PE=1 SV=1	4	1	4	4	674680000	1200500000	1567100000	1629600000	8	1	10	5	Q9D0G0
Q9D0K2	Q9D0K2	Succinyl-CoA:3-ketoacid coenzyme A transferase 1, mitochondrial	Oxct1	sp|Q9D0K2|SCOT1_MOUSE Succinyl-CoA:3-ketoacid coenzyme A transferase 1, mitochondrial OS=Mus musculus OX=10090 GN=Oxct1 PE=1 SV=1	11	10	14	15	15566000000	16306000000	17519000000	15962000000	101	86	105	87	Q9D0K2;Q3UJQ9
Q9D0L4	Q9D0L4	Uncharacterized aarF domain-containing protein kinase 1	Adck1	sp|Q9D0L4|ADCK1_MOUSE AarF domain-containing protein kinase 1 OS=Mus musculus OX=10090 GN=Adck1 PE=1 SV=1	2	1	1	1	216270000	200410000	446060000	0	2	0	1	3	Q9D0L4
Q9D0M3	Q9D0M3	Cytochrome c1, heme protein, mitochondrial	Cyc1	sp|Q9D0M3|CY1_MOUSE Cytochrome c1, heme protein, mitochondrial OS=Mus musculus OX=10090 GN=Cyc1 PE=1 SV=1	7	7	7	7	23750000000	34436000000	41699000000	40772000000	25	25	32	37	Q9D0M3;A0A2R8VHK1
Q9D0S9	Q9D0S9	Histidine triad nucleotide-binding protein 2, mitochondrial	Hint2	sp|Q9D0S9|HINT2_MOUSE Adenosine 5-monophosphoramidase HINT2 OS=Mus musculus OX=10090 GN=Hint2 PE=1 SV=1	2	2	1	3	1157300000	1021300000	1179900000	1149600000	3	3	2	7	Q9D0S9
Q9D125	Q9D125	28S ribosomal protein S25, mitochondrial	Mrps25	sp|Q9D125|RT25_MOUSE 28S ribosomal protein S25, mitochondrial OS=Mus musculus OX=10090 GN=Mrps25 PE=1 SV=1	1	1	1	1	500000000	331080000	389440000	517190000	1	1	1	1	Q9D125
Q9D172	Q9D172	ES1 protein homolog, mitochondrial	D10Jhu81e	sp|Q9D172|GAL3A_MOUSE Glutamine amidotransferase-like class 1 domain-containing protein 3, mitochondrial OS=Mus musculus OX=10090 GN=Gatd3 PE=1 SV=1	10	10	10	10	27899000000	34730000000	37115000000	34769000000	25	23	35	30	Q9D172;A0A1W2P7B6;A0A1W2P870
Q9D173	Q9D173	Mitochondrial import receptor subunit TOM7 homolog	Tomm7	sp|Q9D173|TOM7_MOUSE Mitochondrial import receptor subunit TOM7 homolog OS=Mus musculus OX=10090 GN=Tomm7 PE=3 SV=1	1	0	2	2	224190000	0	388450000	167550000	1	0	4	3	Q9D173
Q9D1C3	Q9D1C3	Protein preY, mitochondrial	Pyurf	sp|Q9D1C3|PREY_MOUSE Protein preY, mitochondrial OS=Mus musculus OX=10090 GN=Pyurf PE=1 SV=1	2	1	1	2	1582800000	1076300000	1357800000	1336000000	8	4	2	3	Q9D1C3
Q9D1E8	Q9D1E8	1-acyl-sn-glycerol-3-phosphate acyltransferase epsilon	Agpat5	sp|Q9D1E8|PLCE_MOUSE 1-acyl-sn-glycerol-3-phosphate acyltransferase epsilon OS=Mus musculus OX=10090 GN=Agpat5 PE=1 SV=2	1	0	1	2	0	0	0	275370000	1	0	1	2	Q9D1E8;F8WGD9
Q9D1G3	Q9D1G3	Protein-cysteine N-palmitoyltransferase HHAT-like protein	Hhatl	sp|Q9D1G3|HHATL_MOUSE Protein-cysteine N-palmitoyltransferase HHAT-like protein OS=Mus musculus OX=10090 GN=Hhatl PE=1 SV=2	8	10	11	11	10309000000	11599000000	12315000000	13489000000	22	22	37	39	Q9D1G3;A0A1L1SRJ1;A0A1L1SR86
Q9D1H6	Q9D1H6	NADH dehydrogenase [ubiquinone] 1 alpha subcomplex assembly factor 4	Ndufaf4	sp|Q9D1H6|NDUF4_MOUSE NADH dehydrogenase [ubiquinone] 1 alpha subcomplex assembly factor 4 OS=Mus musculus OX=10090 GN=Ndufaf4 PE=1 SV=1	1	0	0	1	0	0	0	482270000	1	0	0	1	Q9D1H6
Q9D1H8	Q9D1H8	39S ribosomal protein L53, mitochondrial	Mrpl53	sp|Q9D1H8|RM53_MOUSE 39S ribosomal protein L53, mitochondrial OS=Mus musculus OX=10090 GN=Mrpl53 PE=1 SV=1	1	0	0	1	307440000	0	0	0	0	0	0	1	Q9D1H8
Q9D1I5	Q9D1I5	Methylmalonyl-CoA epimerase, mitochondrial	Mcee	sp|Q9D1I5|MCEE_MOUSE Methylmalonyl-CoA epimerase, mitochondrial OS=Mus musculus OX=10090 GN=Mcee PE=1 SV=1	0	0	1	1	0	0	408110000	595650000	0	0	2	1	Q9D1I5
Q9D1I6	Q9D1I6	39S ribosomal protein L14, mitochondrial	Mrpl14	sp|Q9D1I6|RM14_MOUSE 39S ribosomal protein L14, mitochondrial OS=Mus musculus OX=10090 GN=Mrpl14 PE=1 SV=1	1	1	1	1	411940000	400320000	431790000	288030000	1	1	1	1	Q9D1I6
Q9D1N9	Q9D1N9	39S ribosomal protein L21, mitochondrial	Mrpl21	sp|Q9D1N9|RM21_MOUSE 39S ribosomal protein L21, mitochondrial OS=Mus musculus OX=10090 GN=Mrpl21 PE=1 SV=1	1	3	3	2	321460000	331350000	342780000	360470000	1	2	2	1	Q9D1N9
Q9D273	Q9D273	Cob(I)yrinic acid a,c-diamide adenosyltransferase, mitochondrial	Mmab	sp|Q9D273|MMAB_MOUSE Corrinoid adenosyltransferase OS=Mus musculus OX=10090 GN=Mmab PE=1 SV=1	1	1	2	1	659220000	575920000	384700000	0	1	0	2	1	Q9D273;D3Z1G7
Q9D2G2	Q9D2G2	Dihydrolipoyllysine-residue succinyltransferase component of 2-oxoglutarate dehydrogenase complex, mitochondrial	Dlst	sp|Q9D2G2|ODO2_MOUSE Dihydrolipoyllysine-residue succinyltransferase component of 2-oxoglutarate dehydrogenase complex, mitochondrial OS=Mus musculus OX=10090 GN=Dlst PE=1 SV=1	5	6	7	6	6696000000	7306300000	11585000000	6628000000	18	35	60	43	Q9D2G2
Q9D338	Q9D338	39S ribosomal protein L19, mitochondrial	Mrpl19	sp|Q9D338|RM19_MOUSE 39S ribosomal protein L19, mitochondrial OS=Mus musculus OX=10090 GN=Mrpl19 PE=1 SV=1	2	1	1	1	1126500000	784040000	990740000	863360000	3	2	3	2	Q9D338
Q9D3D9	Q9D3D9	ATP synthase subunit delta, mitochondrial	Atp5d	sp|Q9D3D9|ATPD_MOUSE ATP synthase subunit delta, mitochondrial OS=Mus musculus OX=10090 GN=Atp5f1d PE=1 SV=1	4	4	4	4	38844000000	55730000000	59801000000	39651000000	19	18	19	18	Q9D3D9;D3Z7S4
Q9D404	Q9D404	3-oxoacyl-[acyl-carrier-protein] synthase, mitochondrial	Oxsm	sp|Q9D404|OXSM_MOUSE 3-oxoacyl-[acyl-carrier-protein] synthase, mitochondrial OS=Mus musculus OX=10090 GN=Oxsm PE=1 SV=1	1	0	2	1	0	0	257740000	146390000	1	0	2	0	Q9D404
Q9D6J5	Q9D6J5	NADH dehydrogenase [ubiquinone] 1 beta subcomplex subunit 8, mitochondrial	Ndufb8	sp|Q9D6J5|NDUB8_MOUSE NADH dehydrogenase [ubiquinone] 1 beta subcomplex subunit 8, mitochondrial OS=Mus musculus OX=10090 GN=Ndufb8 PE=1 SV=1	3	3	3	3	2917400000	2621800000	2653000000	2625200000	13	10	14	18	Q9D6J5;F6VCY0;Q3V406
Q9D6J6	Q9D6J6	NADH dehydrogenase [ubiquinone] flavoprotein 2, mitochondrial	Ndufv2	sp|Q9D6J6|NDUV2_MOUSE NADH dehydrogenase [ubiquinone] flavoprotein 2, mitochondrial OS=Mus musculus OX=10090 GN=Ndufv2 PE=1 SV=2	5	5	6	5	23360000000	22883000000	17661000000	20190000000	14	11	13	13	Q9D6J6;M0QWP9;D6RGN4
Q9D6K8	Q9D6K8	FUN14 domain-containing protein 2	Fundc2	sp|Q9D6K8|FUND2_MOUSE FUN14 domain-containing protein 2 OS=Mus musculus OX=10090 GN=Fundc2 PE=1 SV=1	2	2	4	4	3126800000	3466300000	3717700000	4204000000	2	3	4	5	Q9D6K8;Q9D9Q3
Q9D6S7	Q9D6S7	Ribosome-recycling factor, mitochondrial	Mrrf	sp|Q9D6S7|RRFM_MOUSE Ribosome-recycling factor, mitochondrial OS=Mus musculus OX=10090 GN=Mrrf PE=1 SV=1	1	1	1	1	372480000	351680000	369360000	235430000	2	1	1	1	Q9D6S7
Q9D6U8	Q9D6U8	Protein FAM162A	Fam162a	sp|Q9D6U8|F162A_MOUSE Protein FAM162A OS=Mus musculus OX=10090 GN=Fam162a PE=1 SV=1	1	4	2	3	0	1258400000	1088200000	793100000	1	7	2	4	Q9D6U8;A0A338P6X2
Q9D6Z0	Q9D6Z0	Alpha-ketoglutarate-dependent dioxygenase alkB homolog 7, mitochondrial	Alkbh7	sp|Q9D6Z0|ALKB7_MOUSE Alpha-ketoglutarate-dependent dioxygenase alkB homolog 7, mitochondrial OS=Mus musculus OX=10090 GN=Alkbh7 PE=1 SV=1	0	0	0	1	0	0	0	59045000	0	0	0	1	Q9D6Z0
Q9D7J4	Q9D7J4	Cytochrome c oxidase protein 20 homolog	Cox20	sp|Q9D7J4|COX20_MOUSE Cytochrome c oxidase assembly protein COX20, mitochondrial OS=Mus musculus OX=10090 GN=Cox20 PE=1 SV=1	2	1	2	2	1020500000	1242100000	1942900000	1949300000	3	2	2	3	Q9D7J4
Q9D7J9	Q9D7J9	Enoyl-CoA hydratase domain-containing protein 3, mitochondrial	Echdc3	sp|Q9D7J9|ECHD3_MOUSE Enoyl-CoA hydratase domain-containing protein 3, mitochondrial OS=Mus musculus OX=10090 GN=Echdc3 PE=1 SV=1	1	1	1	2	1304300000	799520000	809930000	661880000	1	1	1	2	Q9D7J9
Q9D7N3	Q9D7N3	28S ribosomal protein S9, mitochondrial	Mrps9	sp|Q9D7N3|RT09_MOUSE 28S ribosomal protein S9, mitochondrial OS=Mus musculus OX=10090 GN=Mrps9 PE=1 SV=3	0	0	1	2	0	0	50670000	38978000	0	0	1	4	Q9D7N3
Q9D880	Q9D880	Mitochondrial import inner membrane translocase subunit TIM50	Timm50	sp|Q9D880|TIM50_MOUSE Mitochondrial import inner membrane translocase subunit TIM50 OS=Mus musculus OX=10090 GN=Timm50 PE=1 SV=1	2	3	2	3	1228100000	1074500000	921410000	1510300000	3	5	6	6	Q9D880
Q9D8T7	Q9D8T7	SRA stem-loop-interacting RNA-binding protein, mitochondrial	Slirp	sp|Q9D8T7|SLIRP_MOUSE SRA stem-loop-interacting RNA-binding protein, mitochondrial OS=Mus musculus OX=10090 GN=Slirp PE=1 SV=2	2	2	4	4	849900000	257060000	768570000	364270000	2	4	4	3	Q9D8T7;F8WHU8;F7DE82
Q9D8W7	Q9D8W7	OCIA domain-containing protein 2	Ociad2	sp|Q9D8W7|OCAD2_MOUSE OCIA domain-containing protein 2 OS=Mus musculus OX=10090 GN=Ociad2 PE=1 SV=1	2	2	2	2	1161300000	721400000	1330900000	1435500000	8	8	10	14	Q9D8W7;A0A0J9YUI7;A0A0J9YU93;A0A0J9YU56
Q9D8Y1	Q9D8Y1	Transmembrane protein 126A	Tmem126a	sp|Q9D8Y1|T126A_MOUSE Transmembrane protein 126A OS=Mus musculus OX=10090 GN=Tmem126a PE=1 SV=1	2	3	2	3	1017000000	974980000	1949600000	1395800000	4	2	4	4	Q9D8Y1;D6RG44
Q9DA03	Q9DA03	Complex III assembly factor LYRM7	Lyrm7	sp|Q9DA03|LYRM7_MOUSE Complex III assembly factor LYRM7 OS=Mus musculus OX=10090 GN=Lyrm7 PE=3 SV=2	1	1	2	1	828460000	551940000	482950000	704380000	1	1	1	1	Q9DA03
Q9DB15	Q9DB15	39S ribosomal protein L12, mitochondrial	Mrpl12	sp|Q9DB15|RM12_MOUSE 39S ribosomal protein L12, mitochondrial OS=Mus musculus OX=10090 GN=Mrpl12 PE=1 SV=2	1	1	1	1	191230000	428440000	245290000	487820000	6	6	3	2	Q9DB15
Q9DB20	Q9DB20	ATP synthase subunit O, mitochondrial	Atp5o	sp|Q9DB20|ATPO_MOUSE ATP synthase subunit O, mitochondrial OS=Mus musculus OX=10090 GN=Atp5po PE=1 SV=1	9	9	9	9	28694000000	32600000000	48055000000	38360000000	25	25	41	28	Q9DB20;A0A338P7G3;A0A338P776;F7D3P8;F6XVM5
Q9DB60	Q9DB60	Prostamide/prostaglandin F synthase	Fam213b	sp|Q9DB60|PXL2B_MOUSE Prostamide/prostaglandin F synthase OS=Mus musculus OX=10090 GN=Prxl2b PE=1 SV=1	3	3	3	3	2333500000	2299700000	2114800000	2070600000	5	4	6	6	Q9DB60
Q9DB73	Q9DB73	NADH-cytochrome b5 reductase 1	Cyb5r1	sp|Q9DB73|NB5R1_MOUSE NADH-cytochrome b5 reductase 1 OS=Mus musculus OX=10090 GN=Cyb5r1 PE=1 SV=1	9	7	10	10	10573000000	8283000000	8798600000	10131000000	21	14	20	20	Q9DB73;G3UZG6;G3UZ57
Q9DB77	Q9DB77	Cytochrome b-c1 complex subunit 2, mitochondrial	Uqcrc2	sp|Q9DB77|QCR2_MOUSE Cytochrome b-c1 complex subunit 2, mitochondrial OS=Mus musculus OX=10090 GN=Uqcrc2 PE=1 SV=1	21	22	22	23	94821000000	98653000000	107310000000	94053000000	50	58	71	65	Q9DB77;A0A140LI98
Q9DBC0	Q9DBC0	Selenoprotein O	Selo	sp|Q9DBC0|SELO_MOUSE Protein adenylyltransferase SelO, mitochondrial OS=Mus musculus OX=10090 GN=Selenoo PE=1 SV=4	1	1	0	1	208800000	279570000	0	320680000	0	2	0	0	Q9DBC0
Q9DBF1	Q9DBF1	Alpha-aminoadipic semialdehyde dehydrogenase	Aldh7a1	sp|Q9DBF1|AL7A1_MOUSE Alpha-aminoadipic semialdehyde dehydrogenase OS=Mus musculus OX=10090 GN=Aldh7a1 PE=1 SV=4	3	0	1	0	177210000	0	67849000	0	3	0	0	0	Q9DBF1;G3UYR8
Q9DBG1	Q9DBG1	Sterol 26-hydroxylase, mitochondrial	Cyp27a1	sp|Q9DBG1|CP27A_MOUSE Sterol 26-hydroxylase, mitochondrial OS=Mus musculus OX=10090 GN=Cyp27a1 PE=1 SV=1	1	1	1	1	2271400000	2342100000	1769100000	2851000000	2	3	1	1	Q9DBG1
Q9DBL1	Q9DBL1	Short/branched chain specific acyl-CoA dehydrogenase, mitochondrial	Acadsb	sp|Q9DBL1|ACDSB_MOUSE Short/branched chain specific acyl-CoA dehydrogenase, mitochondrial OS=Mus musculus OX=10090 GN=Acadsb PE=1 SV=1	5	5	5	6	10096000000	15754000000	10421000000	14607000000	11	9	13	12	Q9DBL1;E9Q5L3;A0A140LHL4
Q9DC61	Q9DC61	Mitochondrial-processing peptidase subunit alpha	Pmpca	sp|Q9DC61|MPPA_MOUSE Mitochondrial-processing peptidase subunit alpha OS=Mus musculus OX=10090 GN=Pmpca PE=1 SV=1	6	6	8	7	8529700000	7154500000	7981100000	6847800000	23	15	21	25	Q9DC61;A2AIW9
Q9DC70	Q9DC70	NADH dehydrogenase [ubiquinone] iron-sulfur protein 7, mitochondrial	Ndufs7	sp|Q9DC70|NDUS7_MOUSE NADH dehydrogenase [ubiquinone] iron-sulfur protein 7, mitochondrial OS=Mus musculus OX=10090 GN=Ndufs7 PE=1 SV=1	6	6	6	7	8214300000	13411000000	10330000000	10165000000	15	20	19	17	Q9DC70
Q9DCJ5	Q9DCJ5	NADH dehydrogenase [ubiquinone] 1 alpha subcomplex subunit 8	Ndufa8	sp|Q9DCJ5|NDUA8_MOUSE NADH dehydrogenase [ubiquinone] 1 alpha subcomplex subunit 8 OS=Mus musculus OX=10090 GN=Ndufa8 PE=1 SV=3	5	5	5	4	57793000000	56817000000	58784000000	40984000000	10	11	11	11	Q9DCJ5
Q9DCM0	Q9DCM0	Persulfide dioxygenase ETHE1, mitochondrial	Ethe1	sp|Q9DCM0|ETHE1_MOUSE Persulfide dioxygenase ETHE1, mitochondrial OS=Mus musculus OX=10090 GN=Ethe1 PE=1 SV=2	5	4	5	5	8764900000	9320900000	10553000000	10523000000	5	4	6	6	Q9DCM0
Q9DCM2	Q9DCM2	Glutathione S-transferase kappa 1	Gstk1	sp|Q9DCM2|GSTK1_MOUSE Glutathione S-transferase kappa 1 OS=Mus musculus OX=10090 GN=Gstk1 PE=1 SV=3	2	2	2	1	220010000	290430000	383440000	294620000	1	1	2	1	Q9DCM2;A0A0N4SVE5
Q9DCS3	Q9DCS3	Trans-2-enoyl-CoA reductase, mitochondrial	Mecr	sp|Q9DCS3|MECR_MOUSE Enoyl-[acyl-carrier-protein] reductase, mitochondrial OS=Mus musculus OX=10090 GN=Mecr PE=1 SV=2	3	4	5	4	3264400000	1943800000	2285200000	2722100000	6	3	5	6	Q9DCS3;A2A845
Q9DCS9	Q9DCS9	NADH dehydrogenase [ubiquinone] 1 beta subcomplex subunit 10	Ndufb10	sp|Q9DCS9|NDUBA_MOUSE NADH dehydrogenase [ubiquinone] 1 beta subcomplex subunit 10 OS=Mus musculus OX=10090 GN=Ndufb10 PE=1 SV=3	4	3	4	4	49538000000	53856000000	52418000000	45944000000	21	17	24	23	Q9DCS9;D3YUK4
Q9DCT2	Q9DCT2	NADH dehydrogenase [ubiquinone] iron-sulfur protein 3, mitochondrial	Ndufs3	sp|Q9DCT2|NDUS3_MOUSE NADH dehydrogenase [ubiquinone] iron-sulfur protein 3, mitochondrial OS=Mus musculus OX=10090 GN=Ndufs3 PE=1 SV=2	7	7	10	9	37382000000	35352000000	33940000000	37148000000	22	20	25	26	Q9DCT2
Q9DCU6	Q9DCU6	39S ribosomal protein L4, mitochondrial	Mrpl4	sp|Q9DCU6|RM04_MOUSE 39S ribosomal protein L4, mitochondrial OS=Mus musculus OX=10090 GN=Mrpl4 PE=1 SV=1	1	1	1	1	392530000	511880000	400800000	252480000	2	1	1	2	Q9DCU6
Q9DCV4	Q9DCV4	Regulator of microtubule dynamics protein 1	Rmdn1	sp|Q9DCV4|RMD1_MOUSE Regulator of microtubule dynamics protein 1 OS=Mus musculus OX=10090 GN=Rmdn1 PE=1 SV=2	5	4	4	5	2654400000	2843500000	3381200000	2613500000	4	5	4	6	Q9DCV4;A2AGJ2
Q9DCW4	Q9DCW4	Electron transfer flavoprotein subunit beta	Etfb	sp|Q9DCW4|ETFB_MOUSE Electron transfer flavoprotein subunit beta OS=Mus musculus OX=10090 GN=Etfb PE=1 SV=3	17	16	17	17	119580000000	106400000000	107540000000	107950000000	48	47	62	47	Q9DCW4;A0A0U1RNP5;A0A0N4SVE0;A0A0U1RNR3;A0A0N4SWE9;A0A0U1RNK9;A0A0U1RQB4
Q9DCX2	Q9DCX2	ATP synthase subunit d, mitochondrial	Atp5h	sp|Q9DCX2|ATP5H_MOUSE ATP synthase subunit d, mitochondrial OS=Mus musculus OX=10090 GN=Atp5pd PE=1 SV=3	10	11	10	11	148240000000	142940000000	139390000000	138490000000	102	101	104	88	Q9DCX2;B1ASE2
Q9DCZ4	Q9DCZ4	Apolipoprotein O	Apoo	sp|Q9DCZ4|MIC26_MOUSE MICOS complex subunit Mic26 OS=Mus musculus OX=10090 GN=Apoo PE=1 SV=2	5	4	6	6	14127000000	16428000000	13434000000	13786000000	9	7	12	14	Q9DCZ4
Q9EP89	Q9EP89	Serine beta-lactamase-like protein LACTB, mitochondrial	Lactb	sp|Q9EP89|LACTB_MOUSE Serine beta-lactamase-like protein LACTB, mitochondrial OS=Mus musculus OX=10090 GN=Lactb PE=1 SV=1	5	5	3	4	3872700000	2394300000	2392700000	2701500000	9	5	3	8	Q9EP89;A0A1L1SVF9
Q9EQ20	Q9EQ20	Methylmalonate-semialdehyde dehydrogenase [acylating], mitochondrial	Aldh6a1	sp|Q9EQ20|MMSA_MOUSE Methylmalonate-semialdehyde dehydrogenase [acylating], mitochondrial OS=Mus musculus OX=10090 GN=Aldh6a1 PE=1 SV=1	14	13	18	17	18681000000	19067000000	20081000000	21934000000	56	39	63	67	Q9EQ20;A0A1Y7VJ32
Q9EQI8	Q9EQI8	39S ribosomal protein L46, mitochondrial	Mrpl46	sp|Q9EQI8|RM46_MOUSE 39S ribosomal protein L46, mitochondrial OS=Mus musculus OX=10090 GN=Mrpl46 PE=1 SV=1	2	2	2	1	291040000	221530000	224060000	224510000	2	2	2	2	Q9EQI8
Q9ER41	Q9ER41	Torsin-1B	Tor1b	sp|Q9ER41|TOR1B_MOUSE Torsin-1B OS=Mus musculus OX=10090 GN=Tor1b PE=1 SV=2	1	1	1	1	297920000	279270000	169800000	235760000	1	2	2	0	Q9ER41
Q9ERS2	Q9ERS2	NADH dehydrogenase [ubiquinone] 1 alpha subcomplex subunit 13	Ndufa13	sp|Q9ERS2|NDUAD_MOUSE NADH dehydrogenase [ubiquinone] 1 alpha subcomplex subunit 13 OS=Mus musculus OX=10090 GN=Ndufa13 PE=1 SV=3	5	5	5	5	32764000000	28289000000	24424000000	27162000000	16	15	18	15	Q9ERS2
Q9ES83	Q9ES83	Blood vessel epicardial substance	Bves	sp|Q9ES83|POPD1_MOUSE Blood vessel epicardial substance OS=Mus musculus OX=10090 GN=Bves PE=1 SV=1	1	1	0	1	253560000	436400000	0	243500000	2	2	0	2	Q9ES83
Q9ESW4	Q9ESW4	Acylglycerol kinase, mitochondrial	Agk	sp|Q9ESW4|AGK_MOUSE Acylglycerol kinase, mitochondrial OS=Mus musculus OX=10090 GN=Agk PE=1 SV=1	0	2	2	0	0	147080000	138200000	0	0	2	0	0	Q9ESW4
Q9JHI5	Q9JHI5	Isovaleryl-CoA dehydrogenase, mitochondrial	Ivd	sp|Q9JHI5|IVD_MOUSE Isovaleryl-CoA dehydrogenase, mitochondrial OS=Mus musculus OX=10090 GN=Ivd PE=1 SV=1	8	9	9	9	20312000000	23618000000	28296000000	22471000000	13	16	20	12	Q9JHI5
Q9JHW2	Q9JHW2	Omega-amidase NIT2	Nit2	sp|Q9JHW2|NIT2_MOUSE Omega-amidase NIT2 OS=Mus musculus OX=10090 GN=Nit2 PE=1 SV=1	5	5	5	5	2803300000	2968100000	3019400000	2446200000	7	4	5	4	Q9JHW2;A0A338P7A1;A0A338P6G0
Q9JHZ2	Q9JHZ2	Progressive ankylosis protein	Ankh	sp|Q9JHZ2|ANKH_MOUSE Progressive ankylosis protein OS=Mus musculus OX=10090 GN=Ankh PE=2 SV=1	0	1	0	0	0	82480000	0	0	0	2	0	0	Q9JHZ2
Q9JI39	Q9JI39	ATP-binding cassette sub-family B member 10, mitochondrial	Abcb10	sp|Q9JI39|ABCBA_MOUSE ATP-binding cassette sub-family B member 10, mitochondrial OS=Mus musculus OX=10090 GN=Abcb10 PE=1 SV=1	0	1	0	0	0	1100800000	0	0	0	1	0	0	Q9JI39
Q9JI91	Q9JI91	Alpha-actinin-2	Actn2	sp|Q9JI91|ACTN2_MOUSE Alpha-actinin-2 OS=Mus musculus OX=10090 GN=Actn2 PE=1 SV=2	26	23	25	24	67119000000	54787000000	40959000000	59087000000	115	79	73	87	Q9JI91;A0A1Y7VMW4
Q9JIM1	Q9JIM1	Equilibrative nucleoside transporter 1	Slc29a1	sp|Q9JIM1|S29A1_MOUSE Equilibrative nucleoside transporter 1 OS=Mus musculus OX=10090 GN=Slc29a1 PE=1 SV=3	0	0	0	1	0	0	0	0	0	0	0	1	Q9JIM1
Q9JK42	Q9JK42	[Pyruvate dehydrogenase (acetyl-transferring)] kinase isozyme 2, mitochondrial	Pdk2	sp|Q9JK42|PDK2_MOUSE [Pyruvate dehydrogenase (acetyl-transferring)] kinase isozyme 2, mitochondrial OS=Mus musculus OX=10090 GN=Pdk2 PE=1 SV=2	7	9	8	8	11658000000	11389000000	12929000000	10490000000	16	18	16	14	Q9JK42
Q9JK53	Q9JK53	Prolargin	Prelp	sp|Q9JK53|PRELP_MOUSE Prolargin OS=Mus musculus OX=10090 GN=Prelp PE=1 SV=2	2	1	1	1	1409100000	846290000	406570000	700160000	2	2	1	1	Q9JK53
Q9JKF7	Q9JKF7	39S ribosomal protein L39, mitochondrial	Mrpl39	sp|Q9JKF7|RM39_MOUSE 39S ribosomal protein L39, mitochondrial OS=Mus musculus OX=10090 GN=Mrpl39 PE=1 SV=4	1	1	1	1	403190000	0	458790000	129860000	1	1	2	1	Q9JKF7
Q9JKL4	Q9JKL4	NADH dehydrogenase [ubiquinone] 1 alpha subcomplex assembly factor 3	Ndufaf3	sp|Q9JKL4|NDUF3_MOUSE NADH dehydrogenase [ubiquinone] 1 alpha subcomplex assembly factor 3 OS=Mus musculus OX=10090 GN=Ndufaf3 PE=1 SV=1	2	1	1	2	696430000	504780000	685410000	862630000	2	1	5	3	Q9JKL4;A0A0A6YVW1
Q9JKR6	Q9JKR6	Hypoxia up-regulated protein 1	Hyou1	sp|Q9JKR6|HYOU1_MOUSE Hypoxia up-regulated protein 1 OS=Mus musculus OX=10090 GN=Hyou1 PE=1 SV=1	2	0	1	0	299050000	0	0	0	2	0	1	0	Q9JKR6;F6TRP3
Q9JLR1	Q9JLR1	Protein transport protein Sec61 subunit alpha isoform 2	Sec61a2	sp|Q9JLR1|S61A2_MOUSE Protein transport protein Sec61 subunit alpha isoform 2 OS=Mus musculus OX=10090 GN=Sec61a2 PE=2 SV=3	0	1	1	0	0	282450000	170920000	0	0	2	0	0	Q9JLR1
Q9QX60	Q9QX60	Deoxyguanosine kinase, mitochondrial	Dguok	sp|Q9QX60|DGUOK_MOUSE Deoxyguanosine kinase, mitochondrial OS=Mus musculus OX=10090 GN=Dguok PE=1 SV=3	1	1	2	2	798550000	0	605240000	602330000	1	1	2	2	Q9QX60;A0A0U1RPX3;Q504N4
Q9QXS1	Q9QXS1	Plectin	Plec	sp|Q9QXS1|PLEC_MOUSE Plectin OS=Mus musculus OX=10090 GN=Plec PE=1 SV=3	3	3	2	3	1133200000	1518600000	1218100000	1204000000	6	4	2	2	Q9QXS1;A0A0R4J223;E9Q9J6;A0A0R4J221;A0A0R4J218;E9Q3W4
Q9QXX4	Q9QXX4	Calcium-binding mitochondrial carrier protein Aralar2	Slc25a13	sp|Q9QXX4|CMC2_MOUSE Calcium-binding mitochondrial carrier protein Aralar2 OS=Mus musculus OX=10090 GN=Slc25a13 PE=1 SV=1	1	0	1	1	250820000	0	0	199250000	1	0	1	0	Q9QXX4
Q9QYA2	Q9QYA2	Mitochondrial import receptor subunit TOM40 homolog	Tomm40	sp|Q9QYA2|TOM40_MOUSE Mitochondrial import receptor subunit TOM40 homolog OS=Mus musculus OX=10090 GN=Tomm40 PE=1 SV=3	2	2	3	3	937330000	868760000	1358800000	1085600000	1	4	6	2	Q9QYA2
Q9QYR9	Q9QYR9	Acyl-coenzyme A thioesterase 2, mitochondrial	Acot2	sp|Q9QYR9|ACOT2_MOUSE Acyl-coenzyme A thioesterase 2, mitochondrial OS=Mus musculus OX=10090 GN=Acot2 PE=1 SV=2	10	10	11	12	16378000000	18255000000	20375000000	19263000000	28	22	27	31	Q9QYR9;O55137;Q32Q92;Q8BWN8
Q9QZQ8	Q9QZQ8	Core histone macro-H2A.1	H2afy	sp|Q9QZQ8|H2AY_MOUSE Core histone macro-H2A.1 OS=Mus musculus OX=10090 GN=Macroh2a1 PE=1 SV=3	1	1	2	0	0	0	5196400	0	1	1	3	0	Q9QZQ8;Q8CCK0
Q9QZZ6	Q9QZZ6	Dermatopontin	Dpt	sp|Q9QZZ6|DERM_MOUSE Dermatopontin OS=Mus musculus OX=10090 GN=Dpt PE=1 SV=1	1	1	1	1	811080000	1195700000	398720000	499730000	1	3	1	1	Q9QZZ6
Q9R0A0	Q9R0A0	Peroxisomal membrane protein PEX14	Pex14	sp|Q9R0A0|PEX14_MOUSE Peroxisomal membrane protein PEX14 OS=Mus musculus OX=10090 GN=Pex14 PE=1 SV=1	0	1	0	1	0	30988000	0	0	0	1	0	2	Q9R0A0
Q9R0X4	Q9R0X4	Acyl-coenzyme A thioesterase 9, mitochondrial	Acot9	sp|Q9R0X4|ACOT9_MOUSE Acyl-coenzyme A thioesterase 9, mitochondrial OS=Mus musculus OX=10090 GN=Acot9 PE=1 SV=1	7	7	8	8	2521500000	2212300000	3220500000	2228000000	9	9	14	14	Q9R0X4;Q32MW3
Q9R0Y5	Q9R0Y5	Adenylate kinase isoenzyme 1	Ak1	sp|Q9R0Y5|KAD1_MOUSE Adenylate kinase isoenzyme 1 OS=Mus musculus OX=10090 GN=Ak1 PE=1 SV=1	2	1	2	1	685770000	423970000	276090000	329870000	4	2	3	2	Q9R0Y5;Z4YN97;A0A0A6YXW8
Q9R112	Q9R112	Sulfide:quinone oxidoreductase, mitochondrial	Sqrdl	sp|Q9R112|SQOR_MOUSE Sulfide:quinone oxidoreductase, mitochondrial OS=Mus musculus OX=10090 GN=Sqor PE=1 SV=3	6	5	6	6	1344700000	1439100000	1232000000	1463700000	6	7	9	6	Q9R112;F6ZKZ3;H3BLH2
Q9WTP6	Q9WTP6	Adenylate kinase 2, mitochondrial	Ak2	sp|Q9WTP6|KAD2_MOUSE Adenylate kinase 2, mitochondrial OS=Mus musculus OX=10090 GN=Ak2 PE=1 SV=5	1	1	2	2	58588000	418910000	442780000	39909000	0	1	3	2	Q9WTP6;F7BP55
Q9WTP7	Q9WTP7	GTP:AMP phosphotransferase AK3, mitochondrial	Ak3	sp|Q9WTP7|KAD3_MOUSE GTP:AMP phosphotransferase AK3, mitochondrial OS=Mus musculus OX=10090 GN=Ak3 PE=1 SV=3	1	2	2	2	189450000	199860000	253730000	218890000	1	0	2	2	Q9WTP7
Q9WTR5	Q9WTR5	Cadherin-13	Cdh13	sp|Q9WTR5|CAD13_MOUSE Cadherin-13 OS=Mus musculus OX=10090 GN=Cdh13 PE=1 SV=2	1	2	2	2	834040000	1100800000	910650000	664140000	2	3	2	2	Q9WTR5
Q9WUM5	Q9WUM5	Succinyl-CoA ligase [ADP/GDP-forming] subunit alpha, mitochondrial	Suclg1	sp|Q9WUM5|SUCA_MOUSE Succinate--CoA ligase [ADP/GDP-forming] subunit alpha, mitochondrial OS=Mus musculus OX=10090 GN=Suclg1 PE=1 SV=4	9	11	8	13	46913000000	57057000000	77793000000	68181000000	30	34	45	47	Q9WUM5;A0A0N4SVU4
Q9WUR9	Q9WUR9	Adenylate kinase 4, mitochondrial	Ak4	sp|Q9WUR9|KAD4_MOUSE Adenylate kinase 4, mitochondrial OS=Mus musculus OX=10090 GN=Ak4 PE=1 SV=1	1	3	1	1	384660000	571700000	632730000	341390000	0	3	1	0	Q9WUR9;A2ARF6;A2ARF5;F6TEU8
Q9WV98	Q9WV98	Mitochondrial import inner membrane translocase subunit Tim9	Timm9	sp|Q9WV98|TIM9_MOUSE Mitochondrial import inner membrane translocase subunit Tim9 OS=Mus musculus OX=10090 GN=Timm9 PE=1 SV=1	2	2	2	2	1904800000	1366100000	1955600000	1441300000	0	4	2	0	Q9WV98;A0A1Y7VL11;A0A1Y7VIZ6
Q9WVA2	Q9WVA2	Mitochondrial import inner membrane translocase subunit Tim8 A	Timm8a1	sp|Q9WVA2|TIM8A_MOUSE Mitochondrial import inner membrane translocase subunit Tim8 A OS=Mus musculus OX=10090 GN=Timm8a1 PE=1 SV=1	2	2	2	2	1882200000	2020500000	1107700000	2045300000	4	2	1	5	Q9WVA2;Q4FZG7
Q9WVT6	Q9WVT6	Carbonic anhydrase 14	Ca14	sp|Q9WVT6|CAH14_MOUSE Carbonic anhydrase 14 OS=Mus musculus OX=10090 GN=Ca14 PE=1 SV=1	1	1	1	1	349400000	584090000	0	496080000	3	2	1	1	Q9WVT6
Q9Z1E4	Q9Z1E4	Glycogen [starch] synthase, muscle	Gys1	sp|Q9Z1E4|GYS1_MOUSE Glycogen [starch] synthase, muscle OS=Mus musculus OX=10090 GN=Gys1 PE=1 SV=2	15	13	14	12	50254000000	38939000000	27893000000	39151000000	41	27	25	17	Q9Z1E4;A0A1B0GT92;A0A1B0GR90
Q9Z1J3	Q9Z1J3	Cysteine desulfurase, mitochondrial	Nfs1	sp|Q9Z1J3|NFS1_MOUSE Cysteine desulfurase, mitochondrial OS=Mus musculus OX=10090 GN=Nfs1 PE=1 SV=3	5	5	6	5	2051200000	2316600000	2281600000	2066200000	8	10	12	12	Q9Z1J3;F7CZD1;F6TXD3
Q9Z1P6	Q9Z1P6	NADH dehydrogenase [ubiquinone] 1 alpha subcomplex subunit 7	Ndufa7	sp|Q9Z1P6|NDUA7_MOUSE NADH dehydrogenase [ubiquinone] 1 alpha subcomplex subunit 7 OS=Mus musculus OX=10090 GN=Ndufa7 PE=1 SV=3	5	5	5	5	2825500000	3188900000	4255500000	2984400000	9	18	19	12	Q9Z1P6
Q9Z2I0	Q9Z2I0	LETM1 and EF-hand domain-containing protein 1, mitochondrial	Letm1	sp|Q9Z2I0|LETM1_MOUSE Mitochondrial proton/calcium exchanger protein OS=Mus musculus OX=10090 GN=Letm1 PE=1 SV=1	14	11	16	15	9884100000	11455000000	12813000000	8757800000	24	21	27	27	Q9Z2I0;A0A0J9YTQ9
Q9Z2I8	Q9Z2I8	Succinyl-CoA ligase [GDP-forming] subunit beta, mitochondrial	Suclg2	sp|Q9Z2I8|SUCB2_MOUSE Succinate--CoA ligase [GDP-forming] subunit beta, mitochondrial OS=Mus musculus OX=10090 GN=Suclg2 PE=1 SV=3	8	7	10	7	5451900000	6214800000	6230500000	5489200000	7	8	11	8	Q9Z2I8;A0A0N4SWD1
Q9Z2I9	Q9Z2I9	Succinyl-CoA ligase [ADP-forming] subunit beta, mitochondrial	Sucla2	sp|Q9Z2I9|SUCB1_MOUSE Succinate--CoA ligase [ADP-forming] subunit beta, mitochondrial OS=Mus musculus OX=10090 GN=Sucla2 PE=1 SV=2	29	24	28	26	89530000000	92308000000	98315000000	96114000000	97	96	123	110	Q9Z2I9
Q9Z2Z6	Q9Z2Z6	Mitochondrial carnitine/acylcarnitine carrier protein	Slc25a20	sp|Q9Z2Z6|MCAT_MOUSE Mitochondrial carnitine/acylcarnitine carrier protein OS=Mus musculus OX=10090 GN=Slc25a20 PE=1 SV=1	6	7	7	9	14201000000	12078000000	12918000000	13230000000	7	10	9	15	Q9Z2Z6

## Sheet: MAX Filter
		Normalized Intensity with imputed value (by Perseus)
		WT			MAX-Tg
UNIPROT	Gene name	TA WT rep-1	TA WT rep-2	TA WT rep-3	TA rep-1	TA rep-2	TA rep-3	P	FC	logP	Filtering (by P value)	Filtering (by FC value)	Reprodu.	Filtering
Q9CQ69	Uqcrq	19.6473	15.0692	18.6912	28.7035	27.3497	26.8191	0.00283294	9.82148	2.54776	+	+	+	MAX-Tg
P08249	Mdh2	18.712	15.1091	16.3078	28.4214	28.5263	28.0373	0.000407713	11.6187	3.38965	+	+	+	MAX-Tg
E9Q800	Immt	16.8418	19.2945	13.4308	28.9306	28.5799	28.8873	0.00196641	12.2769	2.70633	+	+	+	MAX-Tg
Q9CZ13	Uqcrc1	18.887	20.7899	18.2056	28.7234	28.5248	28.4514	0.000283279	9.27238	3.54779	+	+	+	MAX-Tg
Q9DB77	Uqcrc2	18.4008	18.2315	14.0308	27.5992	27.5362	27.1214	0.00184555	10.5313	2.73387	+	+	+	MAX-Tg
Q64433	Hspe1	19.4277	15.5572	15.399	27.2646	27.0855	27.3236	0.0013849	10.4299	2.85858	+	+	+	MAX-Tg
Q9D051	Pdhb	19.0391	22.268	18.3756	26.8913	28.2108	26.9042	0.00435075	7.4412	2.36144	+	+	+	MAX-Tg
Q99LC5	Etfa	19.7912	18.8391	14.1548	27.3206	27.0115	26.7231	0.00575587	9.42336	2.23989	+	+	+	MAX-Tg
Q8QZT1	Acat1	18.8083	18.6764	13.7038	25.6256	25.3145	25.526	0.0074479	8.42588	2.12797	+	+	+	MAX-Tg
P19536	Cox5b	20.7182	15.0459	13.1058	27.9184	27.4919	27.5095	0.00770356	11.35	2.11331	+	+	+	MAX-Tg
Q99KI0	Aco2	20.1106	14.7457	15.4322	26.8271	26.8817	26.5214	0.00410809	9.9806	2.38636	+	+	+	MAX-Tg
P12787	Cox5a	18.8464	16.7396	15.4762	26.7113	26.6116	26.9295	0.000595074	9.73005	3.22543	+	+	+	MAX-Tg
Q8BMS1	Hadha	20.1151	16.812	14.9207	26.0439	25.6455	25.8777	0.00489016	8.57312	2.31068	+	+	+	MAX-Tg
P05202	Got2	18.1911	16.5872	15.2055	26.9643	26.4678	26.7389	0.000325777	10.0624	3.48708	+	+	+	MAX-Tg
Q91VA7	Idh3b	20.0042	17.8807	14.6661	27.3984	27.0512	27.3689	0.00329977	9.75581	2.48152	+	+	+	MAX-Tg
Q61941	Nnt	18.3131	15.6756	14.73	24.1829	24.3873	23.9507	0.00182501	7.93405	2.73874	+	+	+	MAX-Tg
Q8K2B3	Sdha	19.3537	16.189	13.757	25.4967	25.6993	25.59	0.00483041	9.16212	2.31602	+	+	+	MAX-Tg
P35486	Pdha1	18.0213	16.3773	14.2517	26.1994	25.8613	26.0499	0.000857039	9.82009	3.067	+	+	+	MAX-Tg
Q91VD9	Ndufs1	19.2247	16.1405	15.1766	25.4221	26.2954	25.1958	0.00226002	8.79049	2.64589	+	+	+	MAX-Tg
P20108	Prdx3	19.6174	15.7794	15.6096	26.3167	27.2866	26.7136	0.00187289	9.77021	2.72749	+	+	+	MAX-Tg
P45952	Acadm	19.5216	15.9273	15.7665	24.4836	25.5444	24.6082	0.00355888	7.80691	2.44869	+	+	+	MAX-Tg
Q8BFR5	Tufm	19.0277	16.5875	15.0794	24.9181	24.984	24.702	0.00230178	7.96981	2.63794	+	+	+	MAX-Tg
P38647	Hspa9	19.7857	17.1519	14.0245	25.7899	25.3736	25.6031	0.00673429	8.60148	2.17171	+	+	+	MAX-Tg
Q7TMF3	Ndufa12	18.6914	15.5276	16.3933	25.3321	25.1928	24.3616	0.00122691	8.09138	2.91119	+	+	+	MAX-Tg
P63038	Hspd1	19.403	16.03	15.0314	23.9487	24.5449	24.3357	0.00503065	7.45495	2.29838	+	+	+	MAX-Tg
Q8BWT1	Acaa2	18.547	14.4567	14.7574	24.4337	24.0046	23.9012	0.00348813	8.19283	2.45741	+	+	+	MAX-Tg
Q99NB1	Acss1	18.7309	16.1662	14.7275	21.1891	20.6705	20.8771	0.0207901	4.37071	1.68214	+	+	+	MAX-Tg
Q9CQA3	Sdhb	18.4639	15.696	14.4298	24.2493	24.0669	24.1302	0.00262624	7.95223	2.58067	+	+	+	MAX-Tg
Q6PB66	Lrpprc	20.1396	16.5151	15.2655	25.4207	25.035	25.3273	0.00559873	7.9543	2.25191	+	+	+	MAX-Tg
Q4VAE3	Tmem65	19.1344	16.1601	14.686	23.5898	24.6048	21.7952	0.0124697	6.66982	1.90414	+	+	+	MAX-Tg
Q9CQN1	Trap1	18.17	16.6921	14.5206	24.5845	23.9517	24.4848	0.00186256	7.87945	2.72989	+	+	+	MAX-Tg
O35459	Ech1	19.1146	16.2126	14.3701	22.7773	22.6607	22.3953	0.0120332	6.0453	1.91962	+	+	+	MAX-Tg
Q8CGK3	Lonp1	17.253	17.5506	15.7284	24.7802	24.5389	23.6631	0.000341945	7.48341	3.46604	+	+	+	MAX-Tg
Q61387	Cox7a2l	19.1304	16.0562	13.7026	22.8305	23.2683	19.977	0.038128	5.7289	1.41876	+	+	+	MAX-Tg
O08749	Dld	19.3604	17.2046	14.9404	25.0426	23.0733	24.2663	0.00762266	6.95894	2.11789	+	+	+	MAX-Tg
Q60759	Gcdh	18.852	17.322	12.8997	20.3761	22.2699	20.1384	0.0747173	4.57023	1.12658	-	+	-	-
A0A0U1RQ61	Ptcd3	18.6752	15.0997	16.2557	23.8768	24.1355	23.8815	0.00231924	7.28771	2.63465	+	+	+	MAX-Tg
Q9Z2I0	Letm1	17.2697	16.0162	15.022	24.2615	24.6683	23.7449	0.000320607	8.12225	3.49403	+	+	+	MAX-Tg
Q8BIJ6	Iars2	17.796	15.3039	15.0743	24.7284	24.7575	24.5208	0.000597144	8.61083	3.22392	+	+	+	MAX-Tg
Q9WUM5	Suclg1	17.5952	15.5439	13.6733	24.5016	24.2396	24.2784	0.00153569	8.73573	2.8137	+	+	+	MAX-Tg
Q99M87	Dnaja3	21.5666	16.6371	15.8529	23.454	23.0857	22.9849	0.0452796	5.156	1.3441	+	+	+	MAX-Tg
Q99LP6	Grpel1	19.8956	16.6432	15.3915	23.8263	22.4243	23.8706	0.0130673	6.06362	1.88381	+	+	+	MAX-Tg
Q9EQI8	Mrpl46	19.9119	16.0554	15.4284	24.1612	24.1921	23	0.0102586	6.65255	1.98891	+	+	+	MAX-Tg
Q8BFP9	Pdk1	18.0197	16.2494	13.87	20.2381	21.7103	22.676	0.0169954	5.49512	1.76967	+	+	+	MAX-Tg
P29758	Oat	18.728	15.9426	14.9677	23.1231	22.8357	22.8568	0.00481894	6.39245	2.31705	+	+	+	MAX-Tg
Q9DBL1	Acadsb	18.5039	16.3734	15.8418	20.299	21.2272	20.6243	0.0113072	3.81048	1.94665	+	+	-	-
Q59J78	Ndufaf2	18.7419	15.3497	16.1253	21.018	20.2976	20.5872	0.0204863	3.89533	1.68854	+	+	-	-
Q8K0D5	Gfm1	18.8775	16.2646	13.5	23.4436	23.3733	23.812	0.00929063	7.32891	2.03196	+	+	+	MAX-Tg
P50136	Bckdha	18.3155	16.5813	15.5108	23.0708	22.9308	23.3917	0.00157747	6.3286	2.80204	+	+	+	MAX-Tg
Q9DCT2	Ndufs3	19.5342	15.3429	14.9279	22.7856	22.9915	22.3391	0.0146855	6.10373	1.83311	+	+	+	MAX-Tg
Q9DB15	Mrpl12	18.2672	15.6326	14.354	23.4522	22.4782	22.5853	0.00479262	6.754	2.31943	+	+	+	MAX-Tg
Q9D7P6	Iscu	18.1215	15.7093	15.3715	20.6682	21.6935	21.6531	0.00601462	4.93754	2.22079	+	+	+	MAX-Tg
Q9D1H6	Ndufaf4	18.4584	16.0173	14.9964	22.3114	22.5568	22.2729	0.00464255	5.88968	2.33324	+	+	+	MAX-Tg
Q9JKL4	Ndufaf3	18.8852	15.2059	13.7695	21.503	22.526	22.1535	0.0170445	6.10729	1.76841	+	+	+	MAX-Tg
P26443	Glud1	18.7413	16.8193	16.1404	19.8637	22.2019	20.4715	0.0260961	3.61206	1.58342	+	+	-	-
O35857	Timm44	19.0045	15.3806	14.1618	21.3762	21.1907	20.7981	0.0279583	4.93941	1.55349	+	+	-	-
Q3U2A8	Vars2	18.8342	15.8145	14.2779	21.7391	21.6168	21.0036	0.0192764	5.14435	1.71497	+	+	+	MAX-Tg
D6RCZ6	Parl	18.2901	15.1021	15.0904	20.7044	22.0913	19.9068	0.0187998	4.73998	1.72585	+	+	+	MAX-Tg
P17665	Cox7c	18.6525	18.8347	14.3971	29.1212	29.5057	29.1552	0.00119169	11.9659	2.92384	+	+	+	MAX-Tg
Q9D6R2	Idh3a	17.8184	20.1195	18.1376	26.2971	26.4255	26.1616	0.000464402	7.6029	3.33311	+	+	+	MAX-Tg
Q60597	Ogdh	20.2172	15.7169	14.4976	27.2366	26.718	26.8243	0.0044167	10.1157	2.3549	+	+	+	MAX-Tg
Q99LC3	Ndufa10	19.8638	15.7029	15.8321	26.5445	26.4352	26.6258	0.0023417	9.40227	2.63047	+	+	+	MAX-Tg
Q99JY0	Hadhb	18.8555	16.3125	14.7965	24.8542	25.1939	24.585	0.00235355	8.22288	2.62828	+	+	+	MAX-Tg
Q9CQJ8	Ndufb9	18.6107	15.8571	14.5787	25.5941	25.1489	24.9986	0.00178152	8.89834	2.74921	+	+	+	MAX-Tg
Q61102	Abcb7	17.8951	15.9443	14.9154	22.8532	23.4507	22.9337	0.00157639	6.82757	2.80234	+	+	+	MAX-Tg
D3Z7R0	Bckdk	18.7514	15.6984	14.3854	22.6022	22.1947	22.2893	0.00942809	6.08362	2.02558	+	+	+	MAX-Tg
Q8BH95	Echs1	19.5992	15.9822	14.7727	20.6729	22.2435	22.2827	0.0327358	4.94833	1.48498	+	+	+	MAX-Tg
Q8CC88	Vwa8	18.2536	15.0672	13.8329	20.8936	21.8574	20.9477	0.0151676	5.51502	1.81908	+	+	-	-
Q9CZU6	Cs	18.8231	15.502	14.7736	29.0949	28.7097	28.8186	0.000563256	12.5081	3.24929	+	+	+	MAX-Tg
Q9CQ75	Ndufa2	22.4754	15.3065	14.8575	28.9048	28.5982	28.5259	0.0107821	11.1298	1.96729	+	+	+	MAX-Tg
P19783	Cox4i1	19.2298	16.9715	14.6256	26.2918	26.8857	26.5036	0.0019983	9.61805	2.69934	+	+	+	MAX-Tg
Q9JKF7	Mrpl39	18.315	16.5033	14.7911	25.0803	24.6254	22.7956	0.00347452	7.63064	2.4591	+	+	+	MAX-Tg
Q3UMR5	Mcu	19.3075	15.754	14.2596	23.2547	22.8893	22.682	0.0124869	6.50167	1.90355	+	+	+	MAX-Tg
Q8K1Z0	Coq9	17.6671	20.956	15.401	25.553	25.6398	24.9684	0.0105197	7.37902	1.978	+	+	+	MAX-Tg
Q9CR68	Uqcrfs1	19.7283	15.6998	14.8813	24.0508	23.8123	24.1174	0.00856659	7.22369	2.06719	+	+	+	MAX-Tg
Q8JZQ2	Afg3l2	19.827	16.0192	16.4601	23.52	22.7605	21.9461	0.0145167	5.30678	1.83813	+	+	+	MAX-Tg
Q9CXI0	Coq5	17.9473	16.0764	14.4231	24.9035	24.7425	24.7589	0.00105584	8.65265	2.9764	+	+	+	MAX-Tg
P70404	Idh3g	17.5186	18.6909	16.2066	27.3759	27.1864	27.3137	0.000167071	9.82	3.7771	+	+	+	MAX-Tg
Q61425	Hadh	22.1106	17.4476	13.4605	26.2541	26.1622	24.2826	0.037716	7.89338	1.42347	+	+	+	MAX-Tg
Q9CR62	Slc25a11	16.95	16.5223	14.9269	25.1738	24.3668	24.6193	0.000201541	8.58689	3.69564	+	+	+	MAX-Tg
E0CY79	Gfm2	18.6375	16.0042	16.0687	20.6696	23.412	21.3019	0.0151402	4.891	1.81987	+	+	-	-
P54071	Idh2	19.379	19.6878	13.8188	23.6148	23.2571	23.3395	0.0390212	5.77529	1.4087	+	+	+	MAX-Tg
P52825	Cpt2	18.9761	16.0492	15.3594	24.8462	24.5769	24.7975	0.00202766	7.94532	2.69301	+	+	+	MAX-Tg
Q91WK5	Gcsh	19.2704	16.3943	15.0686	21.0494	23.7167	20.9676	0.0311014	5.00016	1.50722	+	+	+	MAX-Tg
Q9Z1J3	Nfs1	19.6011	16.0536	16.4634	22.0178	21.836	21.4432	0.017894	4.39298	1.74729	+	+	+	MAX-Tg
A2AKU9	Atp5c1	18.2254	18.8312	14.9821	28.6712	28.3683	28.5133	0.000736413	11.1714	3.13288	+	+	+	MAX-Tg
P97807	Fh	20.1304	22.9954	20.6342	25.9002	26.5095	26.6588	0.00502859	5.10284	2.29855	+	+	+	MAX-Tg
Q3UJQ9	Oxct1	17.7712	16.5383	13.6427	25.2206	25.1781	25.2032	0.00166378	9.2166	2.7789	+	+	+	MAX-Tg
G5E902	Slc25a3	20.7219	15.9549	14.73	25.3486	24.5464	25.0167	0.0131324	7.83491	1.88165	+	+	+	MAX-Tg
A0A0G2JF60	Aldh2	19.0822	15.6635	15.0485	22.8929	24.1015	24.3272	0.00573111	7.17581	2.24176	+	+	+	MAX-Tg
Q8R2K3	Ssbp1	18.7861	17.2762	15.6224	22.4971	23.2933	22.4117	0.00450472	5.50576	2.34633	+	+	+	MAX-Tg
F6T2S0	Fech	19.1113	16.4666	14.6927	22.4247	22.6938	21.7841	0.0134115	5.54401	1.87252	+	+	+	MAX-Tg
Q922B1	Macrod1	19.0174	15.6627	14.6869	22.0288	21.8957	21.8734	0.0139928	5.47698	1.85409	+	+	+	MAX-Tg
A0A286YDC5	Mipep	18.0226	15.6227	13.998	23.3877	23.2726	22.937	0.00340364	7.31798	2.46806	+	+	+	MAX-Tg
P53395	Dbt	17.9025	15.8592	14.2431	21.6018	23.0177	21.6574	0.00620934	6.09073	2.20695	+	+	+	MAX-Tg
Q8K3J1	Ndufs8	18.553	16.1304	15.367	20.5142	22.3253	21.5579	0.0119724	4.78233	1.92182	+	+	+	MAX-Tg
Q6P8N8	Clpx	18.6271	16.186	13.6416	21.528	21.2315	20.6955	0.0266515	5.00013	1.57428	+	+	+	MAX-Tg
D3Z6F5	Atp5a1	18.5164	16.2217	14.7657	28.887	28.4567	28.665	0.000378119	12.1683	3.42237	+	+	+	MAX-Tg
D3Z0F3	Tfam	19.9541	17.2569	15.4799	20.864	22.7566	22.128	0.0370531	4.35256	1.43118	+	+	+	MAX-Tg
Q9CQB4	Uqcrb	20.2581	16.5255	15.2258	25.5376	26.5577	25.517	0.00526845	8.53432	2.27832	+	+	+	MAX-Tg
E9PYC6	Eci2	21.0669	15.8431	15.3294	24.6616	24.4935	24.4873	0.0176835	7.13433	1.75243	+	+	+	MAX-Tg
A2AG41	Stoml2	18.5946	15.5838	13.9582	21.4653	20.905	21.4153	0.0189763	5.21633	1.72179	+	+	+	MAX-Tg
Q9CQZ5	Ndufa6	19.1728	15.696	14.1634	26.7118	27.1906	27.0145	0.00203508	10.6282	2.69142	+	+	+	MAX-Tg
Q9Z2I9	Sucla2	18.9231	16.0125	14.3778	24.4218	24.7932	24.4916	0.00366557	8.13106	2.43586	+	+	+	MAX-Tg
O35943	Fxn	19.4234	15.3697	14.4688	24.7224	23.7127	24.0524	0.00755817	7.74192	2.12158	+	+	+	MAX-Tg
Q9CQC7	Ndufb4	19.6076	17.2424	15.1211	19.94	23.2964	23.4512	0.0470394	4.90548	1.32754	+	+	+	MAX-Tg
A2AIW9	Pmpca	17.1323	16.3043	14.4399	20.4811	21.2674	21.2721	0.0038343	5.048	2.41631	+	+	-	-
Q8BGC4	Zadh2	20.1387	16.1998	14.4527	21.9421	21.9661	22.195	0.0387133	5.10399	1.41214	+	+	+	MAX-Tg
Q9D6U8	Fam162a	18.8757	15.2105	14.1118	27.9381	27.0876	27.2949	0.00147485	11.3742	2.83125	+	+	+	MAX-Tg
Q3U422	Ndufv3	18.932	20.8415	15.9559	21.7888	23.2876	22.044	0.0639918	3.79703	1.19388	-	+	+	-
P09671	Sod2	19.5665	17.32	14.581	23.713	23.4998	23.4215	0.0114757	6.38895	1.94022	+	+	+	MAX-Tg
Q91WK1	Spryd4	18.3534	14.6233	14.6055	22.7754	22.0316	22.0821	0.00712753	6.43564	2.14706	+	+	+	MAX-Tg
Q3TBW2	Mrpl10	17.8313	15.0045	16.4786	22.6739	20.0477	21.1688	0.012117	4.85869	1.91661	+	+	-	-
Q8R164	Bphl	18.6417	16.9293	16.5686	23.2214	24.3029	23.3016	0.00102431	6.22879	2.98957	+	+	+	MAX-Tg
Q91YP0	L2hgdh	18.716	15.3421	15.5649	23.6539	23.9143	23.3253	0.00300822	7.09015	2.52169	+	+	+	MAX-Tg
Q9D0M3	Cyc1	19.1375	15.9132	16.3933	24.2261	22.9005	22.568	0.00566055	6.08356	2.24714	+	+	+	MAX-Tg
Q8CHT0	Aldh4a1	17.8174	16.4814	16.4471	24.1342	22.4552	22.9337	0.000743773	6.2591	3.12856	+	+	+	MAX-Tg
Q6NVE9	Pptc7	18.6018	16.4672	13.8891	22.5774	21.7067	22.5086	0.0129054	5.94486	1.88923	+	+	+	MAX-Tg
P97478	Coq7	19.5531	15.2129	14.2569	20.4615	20.5686	21.1352	0.0560162	4.38079	1.25169	-	+	-	-
Q3UV70	Pdp1	19.1522	15.6272	15.4347	22.8203	23.1987	22.759	0.00704098	6.18794	2.15237	+	+	+	MAX-Tg
Q9D6J6	Ndufv2	18.2429	15.6448	14.7312	21.5366	20.5385	20.581	0.0131683	4.67906	1.88047	+	+	-	-
A2APY7	Ndufaf5	18.3277	15.1062	14.2441	22.073	22.1667	21.968	0.00767851	6.17657	2.11472	+	+	+	MAX-Tg
D3YYK0	Abhd11	18.739	16.0198	15.1104	20.4138	24.1572	23.0193	0.0190961	5.90704	1.71905	+	+	+	MAX-Tg
F6ZFT1	Ndufab1	18.6699	16.3444	14.7921	28.0876	28.0009	28.0869	0.000527761	11.4563	3.27756	+	+	+	MAX-Tg
Q99MN9	Pccb	18.9684	15.3537	13.8813	23.2635	23.5355	20.848	0.0202348	6.48117	1.6939	+	+	+	MAX-Tg
E9Q9J5	Ndufb8	18.4696	15.6201	15.5988	21.6775	23.436	22.4977	0.00522403	5.97427	2.28199	+	+	+	MAX-Tg
A2AWH7	Pdhx	18.0164	15.1824	13.5772	21.8836	21.2941	22.2655	0.00941221	6.22245	2.02631	+	+	+	MAX-Tg
Q9CQZ6	Ndufb3	20.0387	14.7806	14.6721	19.9926	20.4374	20.0768	0.107585	3.67179	0.968248	-	+	+	-
Q9JK42	Pdk2	19.2928	15.9967	15.0363	26.8532	26.8688	26.8692	0.00143863	10.0885	2.84205	+	+	+	MAX-Tg
Q9Z1P6	Ndufa7	17.2653	15.7213	15.3149	22.6614	23.25	23.9167	0.000499398	7.17552	3.30155	+	+	+	MAX-Tg
O88696	Clpp	19.3271	15.7409	15.6159	22.6261	21.6506	23.1767	0.0125154	5.58979	1.90256	+	+	+	MAX-Tg
D3Z786	Mpc1	18.5985	16.2088	15.088	27.8782	27.114	27.3425	0.000519742	10.8131	3.28421	+	+	+	MAX-Tg
Q80XN0	Bdh1	17.7643	17.0388	15.5045	21.182	21.9942	19.8852	0.00936246	4.25124	2.02861	+	+	-	-
Q91ZA3	Pcca	18.2138	16.481	15.8868	25.1272	25.0458	24.7986	0.000322889	8.12997	3.49095	+	+	+	MAX-Tg
P48962	Slc25a4	18.5	15.7667	14.3035	27.3411	26.6623	26.3261	0.00111658	10.5865	2.95211	+	+	+	MAX-Tg
Q9D023	Mpc2	19.0499	17.3801	14.7631	25.8797	25.0986	25.5105	0.00265364	8.4319	2.57616	+	+	+	MAX-Tg
Q8BH59	Slc25a12	19.0979	15.1994	14.3587	26.802	27.0266	26.7233	0.00190319	10.632	2.72052	+	+	+	MAX-Tg
O70571	Pdk4	20.4047	16.7469	15.0149	24.6124	24.1541	24.5352	0.0115372	7.04509	1.9379	+	+	+	MAX-Tg
Q8BMF3	Me3	19.1197	16.4712	14.4675	23.2934	23.6247	23.4446	0.00743269	6.76813	2.12885	+	+	+	MAX-Tg
Q9EQ20	Aldh6a1	17.949	15.7014	14.0958	22.5268	22.9003	23.3287	0.00357436	7.00324	2.4468	+	+	+	MAX-Tg
Q9DC70	Ndufs7	20.0711	17.5445	16.0126	23.8322	22.7515	23.8485	0.0106128	5.60132	1.97417	+	+	+	MAX-Tg
Q91VT4	Cbr4	18.1649	17.12	13.0824	24.2654	23.3695	23.7813	0.00810144	7.68296	2.09144	+	+	+	MAX-Tg
Q9D2G2	Dlst	19.4234	17.9976	14.6626	22.741	22.9342	20.0372	0.0549874	4.54293	1.25974	-	+	+	-
P48771	Cox7a2	18.7319	16.4436	16.0151	24.2691	22.3868	22.3759	0.00482758	5.94704	2.31627	+	+	+	MAX-Tg
Q9DCM2	Gstk1	18.7689	14.7885	14.0565	23.0626	22.7261	22.9542	0.00865241	7.04298	2.06286	+	+	+	MAX-Tg
Q7TNG8	Ldhd	17.7046	16.3702	14.5713	23.7425	22.3603	22.9325	0.00237948	6.79637	2.62352	+	+	+	MAX-Tg
E0CX19	Hibch	18.9822	16.8336	14.6212	22.4233	22.2907	22.0656	0.0125232	5.44755	1.90228	+	+	+	MAX-Tg
Q8BMF4	Dlat	17.9663	15.6222	14.8794	22.4258	22.2914	22.6398	0.00254104	6.29633	2.59499	+	+	+	MAX-Tg
P56392	Cox7a1	18.6575	16.0167	14.7966	22.6902	23.0075	22.5687	0.00546078	6.26519	2.26274	+	+	+	MAX-Tg
P59041	Dnajc30	19.348	16.0249	14.9981	20.1979	22.4799	23.0275	0.0313869	5.11138	1.50325	+	+	+	MAX-Tg
Q9D8Y1	Tmem126a	18.1911	16.5094	14.5055	22.6997	23.132	21.2807	0.00770011	5.96882	2.1135	+	+	+	MAX-Tg
Q8R3K3	Ptcd2	18.5681	15.0373	13.5149	22.0254	22.0871	22.3762	0.0126202	6.45616	1.89894	+	+	+	MAX-Tg
Q6P8J7	Ckmt2	18.287	16.8301	13.6523	23.3974	21.3289	22.1799	0.015526	6.04558	1.80894	+	+	+	MAX-Tg
Q64105	Spr	18.8506	15.4129	14.2225	22.0048	20.0671	22.7134	0.027231	5.43305	1.56494	+	+	+	MAX-Tg
A0A3Q4EC00	Eci1	19.5744	16.3163	15.2127	25.5694	26.3446	26.0978	0.00251364	8.96949	2.5997	+	+	+	MAX-Tg
H7BX88	Crat	20.1492	15.0828	15.8928	26.197	25.4976	25.4394	0.00549724	8.66974	2.25986	+	+	+	MAX-Tg
D3Z4C9	Uqcc2	20.4109	15.0292	13.5217	21.9412	21.4643	21.7771	0.0613187	5.40696	1.21241	-	+	+	-
D3YUM1	Ndufv1	18.8564	15.7427	13.5615	23.0965	22.7353	22.8046	0.0114139	6.82524	1.94257	+	+	+	MAX-Tg
Q8BGY7	Fam210a	19.5635	15.7148	15.7238	23.3397	25.7668	25.7051	0.00627253	7.93652	2.20256	+	+	+	MAX-Tg
B1AR28	Acadvl	19.1607	16.339	15.1618	25.884	25.8801	25.6039	0.00170767	8.9022	2.7676	+	+	+	MAX-Tg
Q9DB20	Atp5po	19.381	17.6923	16.4514	30.3084	30.0287	30.067	0.000135041	12.2931	3.86954	+	+	+	MAX-Tg
P56480	Atp5f1b	19.6376	21.2919	18.4479	29.7113	29.9178	29.989	0.000262326	10.0802	3.58116	+	+	+	MAX-Tg
Q78IK2	Atp5md	18.0874	15.8756	16.0422	27.9457	27.2505	27.567	0.000122106	10.9193	3.91326	+	+	+	MAX-Tg
Q9DCX2	Atp5pd	17.4148	16.5451	15.6914	27.051	27.4986	27.1704	3.1875e-05	10.6896	4.49655	+	+	+	MAX-Tg
F7B1B6	Coq8a	18.3632	14.9852	15.189	27.1358	26.9688	27.3062	0.000566274	10.9578	3.24697	+	+	+	MAX-Tg
A0A1W2P7G5	Coq10a	18.6364	16.6453	14.5054	26.3809	25.7948	26.0512	0.00140984	9.47991	2.85083	+	+	+	MAX-Tg
P97450	Atp5pf	18.4705	15.002	16.2556	24.2249	25.3438	24.8983	0.00149806	8.24636	2.82447	+	+	+	MAX-Tg
D3Z7X0	Acad12	18.7282	16.4195	15.4259	24.4124	23.9598	24.3834	0.00171162	7.39398	2.76659	+	+	+	MAX-Tg
Q9CPQ8	Atp5mg	18.9368	16.8257	15.3772	25.9139	24.6864	24.8237	0.0018417	8.09477	2.73478	+	+	+	MAX-Tg
Q9CQQ7	Atp5pb	18.0283	17.9673	15.3575	24.7015	24.3149	24.0814	0.00128345	7.24819	2.89162	+	+	+	MAX-Tg
D6RFQ8	Gpt2	17.3431	15.4413	14.8968	25.8841	25.2403	25.5328	0.000226003	9.65865	3.64589	+	+	+	MAX-Tg
A0A0R3P9C8	Ndufa9	17.5035	16.4071	15.4591	25.6723	24.7941	25.0496	0.000174322	8.71543	3.75865	+	+	+	MAX-Tg
G5E8R3	Pcx	17.9055	16.884	14.2848	23.9272	24.6711	24.0482	0.00204682	7.85735	2.68892	+	+	+	MAX-Tg
A0A0R4J083	Acadl	18.2337	15.9682	14.3171	22.6392	23.142	22.5418	0.00456869	6.60134	2.34021	+	+	+	MAX-Tg
D3YTT4	Acad8	17.939	15.8339	14.2293	24.8287	24.6614	24.5114	0.00129958	8.66649	2.8862	+	+	+	MAX-Tg
P00397	Mtco1	18.231	16.681	15.8798	21.2608	25.6178	20.5587	0.0324636	5.54852	1.4886	+	+	-	-
P03930	Mtatp8	18.0572	16.3174	15.2965	24.5915	24.2322	23.9225	0.000749665	7.69173	3.12513	+	+	+	MAX-Tg
F6R307	Auh	18.5517	15.0649	15.1282	20.8423	23.5882	23.3296	0.0118643	6.33839	1.92576	+	+	+	MAX-Tg
A0A494BA51	H2-Ke6	17.6749	14.674	14.2557	24.1723	22.5792	23.2256	0.00265858	7.79085	2.57535	+	+	+	MAX-Tg
Q9CRA7	Dmac2l	18.4003	16.3531	16.0002	21.5965	21.5912	21.788	0.00322051	4.74069	2.49208	+	+	+	MAX-Tg
P00158	Mt-Cyb	19.3779	13.4424	13.3936	22.8423	21.9715	22.3996	0.0249972	6.99983	1.60211	+	+	+	MAX-Tg
P16332	Mmut	19.9494	15.6018	15.0206	20.5135	18.4991	20.5265	0.152552	2.98911	0.816582	-	+	+	-
Q9D3D9	Atp5f1d	19.0317	14.9139	14.5723	22.4829	22.7231	21.5778	0.01451	6.08864	1.83833	+	+	+	MAX-Tg
A0A0A0MQ70	Slc25a35	18.7827	15.6287	14.8281	20.8921	20.2936	21.1029	0.0241674	4.34972	1.61677	+	+	+	MAX-Tg
P63260	Actg1	17.3365	15.9853	13.4731	26.7268	28.2926	27.0103	0.000672165	11.7449	3.17252	+	+	+	MAX-Tg
Q91VB8	Hba-a1	26.9944	24.7517	24.3561	26.8488	28.096	27.5849	0.075444	2.14247	1.12238	-	+	+	-
P97457	Mylpf	18.7466	17.7978	18.3336	28.7715	28.0496	29.8518	5.69573e-05	10.5983	4.24445	+	+	+	MAX-Tg
Q5SX39	Myh4	20.1273	18.1871	18.6293	27.7337	28.4216	28.4174	0.000127391	9.20971	3.89486	+	+	+	MAX-Tg
Q9D172	Gatd3a	19.0134	19.4501	16.2149	23.5981	25.763	24.7555	0.00554107	6.47945	2.25641	+	+	+	MAX-Tg
G3UW82	Myh2	19.1394	15.1163	14.8865	21.7411	20.7984	21.0822	0.0266391	4.82649	1.57448	+	+	-	-
Q5SX40	Myh1	18.8954	18.9606	16.7222	28.5387	29.1643	29.1665	0.000147764	10.7637	3.83043	+	+	+	MAX-Tg
P05064	Aldoa	25.1958	21.906	20.9224	27.2028	28.2863	28.292	0.0173338	5.2523	1.76111	+	+	+	MAX-Tg
P16015	Ca3	19.5313	15.6234	17.3734	26.0713	28.0811	28.0231	0.00164926	9.88248	2.78271	+	+	+	MAX-Tg
P07310	Ckm	21.918	20.2369	21.3709	27.9347	29.015	29.0096	0.000256987	7.47779	3.59009	+	+	+	MAX-Tg
E9PYJ9	Ldb3	20.7536	15.2297	16.7977	26.2715	26.9216	27.5849	0.00521461	9.33236	2.28278	+	+	+	MAX-Tg
A2A6I8	Tnnt3	20.2263	15.2182	14.6224	27.2412	27.762	27.5394	0.00372088	10.8252	2.42935	+	+	+	MAX-Tg
E9PWG4	Myl1	19.0773	15.7684	15.5586	22.1612	25.5606	24.7756	0.00865214	7.36436	2.06288	+	+	+	MAX-Tg
D3YU50	Mybpc1	17.8886	15.3078	15.015	26.3287	26.3575	26.2062	0.000363488	10.227	3.43951	+	+	+	MAX-Tg
P20801	Tnnc2	18.8854	23.0306	19.3527	24.7698	27.1806	26.5011	0.0185763	5.7276	1.73104	+	+	+	MAX-Tg
Q8CC36	Cdnf	17.6981	15.5238	14.8851	25.1381	24.463	25.1384	0.000544868	8.87747	3.26371	+	+	+	MAX-Tg
O88990	Actn3	21.259	16.3146	13.9171	26.6135	27.2795	26.7469	0.0110286	9.71643	1.95748	+	+	+	MAX-Tg
E9PXC9	Nxpe5	20.0643	15.832	14.4594	25.5769	25.162	25.2166	0.00726155	8.53328	2.13897	+	+	+	MAX-Tg
Q8BSH3	Tpm1	18.7605	15.3331	14.0327	20.3762	23.0264	20.6978	0.0313979	5.3247	1.5031	+	+	-	-
A8DUK4	Hbb-bs	25.4471	23.1352	22.3535	22.0848	23.6238	23.2091	0.551614	-0.672749	0.258365	-	-	+	-
Q9JK37	Myoz1	17.8935	16.3588	14.6069	23.2802	26.492	26.3421	0.00300929	9.08503	2.52154	+	+	+	MAX-Tg
O70250	Pgam2	19.5865	16.3654	13.9457	23.2638	24.6384	24.2608	0.0116371	7.42176	1.93416	+	+	+	MAX-Tg
P52480	Pkm	18.7074	16.173	13.7571	25.3063	25.8078	26.1854	0.00275936	9.55402	2.55919	+	+	+	MAX-Tg
Q8CGP2	Hist1h2bp	18.8934	20.1319	24.9158	27.1142	27.594	28.0065	0.0279161	6.25783	1.55414	+	+	+	MAX-Tg
P62631	Eef1a2	23.777	16.8684	19.6289	24.887	25.4942	25.5946	0.0606049	5.23382	1.21749	-	+	+	-
P21550	Eno3	16.9575	16.9923	14.9553	24.9036	25.5372	26.173	0.000272004	9.23627	3.56542	+	+	+	MAX-Tg
Q9JI91	Actn2	21.7342	16.8565	16.2866	24.0818	24.6423	24.7427	0.023601	6.19649	1.62707	+	+	+	MAX-Tg
P62806	Hist1h4a	26.2364	20.862	26.5265	25.3599	26.0276	26.13	0.523335	1.29748	0.28122	-	+	+	-
A0A1B0GSR9	Ldha	18.4879	16.0001	17.3402	24.5797	25.5955	25.87	0.00059438	8.07235	3.22594	+	+	+	MAX-Tg
Q8R429	Atp2a1	21.0209	14.8485	15.0294	21.385	23.3204	23.1975	0.0557636	5.66806	1.25365	-	+	+	-
Q91Z83	Myh7	17.6451	15.9753	14.305	20.7541	19.6124	19.8445	0.0162049	4.09515	1.79035	+	+	-	-
Q9WUB3	Pygm	18.6276	16.2437	14.5529	23.3549	24.0575	23.4319	0.0040359	7.14002	2.39406	+	+	+	MAX-Tg
A2AQB2	Neb	18.2228	16.2607	12.9594	23.6225	24.8758	24.9526	0.00556166	8.66932	2.2548	+	+	+	MAX-Tg
Q5XKE0	Mybpc2	18.7717	16.4743	14.7111	23.0421	24.7644	24.9898	0.0045698	7.61304	2.3401	+	+	+	MAX-Tg
E9Q8N1	Ttn	18.5756	16.2422	13.8016	23.6698	23.4479	23.6414	0.0058947	7.37986	2.22954	+	+	+	MAX-Tg
#N/A	Hist1h2bc	27.7938	15.6052	15.2411	21.0553	20.9671	20.6768	0.759449	1.35298	0.119502	-	+	-	-
A2A5V3	Sh3bp1	17.972	15.9198	16.94	23.5459	23.5072	24.2636	0.000440979	6.82833	3.35558	+	+	+	MAX-Tg
Q9CZ70	3110001I22Rik	17.1227	16.4219	14.0401	23.1525	22.6088	23.5452	0.00173235	7.24059	2.76136	+	+	+	MAX-Tg
B1AS14	Prxl2b	19.9126	15.733	15.3752	24.8923	21.5845	20.941	0.0453415	5.46562	1.3435	+	+	-	-
D3Z5T8	4930407I10Rik	19.0674	17.3223	15.2196	25.5293	19.8376	25.3407	0.0428241	6.36607	1.36831	+	+	+	MAX-Tg
P31001	Des	18.9648	15.9929	15.7895	22.7387	23.2071	23.594	0.00404206	6.26422	2.3934	+	+	+	MAX-Tg
P11798	Camk2a	18.8023	15.4158	15.7537	24.1153	24.1623	24.6937	0.00217411	7.66648	2.66272	+	+	+	MAX-Tg
Q9R0Y5	Ak1	19.4384	16.479	15.0412	23.2459	24.7272	25.0942	0.00643696	7.36958	2.19132	+	+	+	MAX-Tg
Q9D6F9	Tubb4a	19.7357	16.3633	14.4031	23.6668	23.6371	24.5223	0.0109298	7.10805	1.96139	+	+	+	MAX-Tg
P70296	Pebp1	18.3534	16.571	15.8202	20.6176	23.6923	22.0946	0.0109186	5.21996	1.96183	+	+	+	MAX-Tg
Q14BI5	Myom2	19.4851	15.7604	16.0946	21.2526	24.0488	23.9193	0.0164418	5.96021	1.78405	+	+	+	MAX-Tg
Q9JIF9	Myot	18.8173	17.3426	15.3236	21.7902	23.3707	23.5251	0.00766742	5.73418	2.11535	+	+	+	MAX-Tg
A0A1L1SQA2	Gm9803	19.7918	16.5594	14.5473	20.7936	22.3598	20.941	0.0520647	4.39867	1.28346	-	+	-	-
D3Z316	1700021F05Rik	20.3124	15.0514	15.175	21.8966	22.7981	22.2882	0.0352899	5.48136	1.45235	+	+	+	MAX-Tg
P68134	Acta1	18.3785	21.0084	19.5114	23.9681	25.2319	24.8853	0.00398672	5.06232	2.39938	+	+	+	MAX-Tg
Q9WV35	Apobec2	19.8519	16.5999	15.4616	22.0472	23.174	23.542	0.0156001	5.61661	1.80687	+	+	+	MAX-Tg
Q9D0F9	Pgm1	18.3311	16.9267	13.4086	23.4636	24.3418	24.9452	0.0062494	8.02807	2.20416	+	+	+	MAX-Tg
A0A0G2JGI9	Agl	20.2705	16.5257	15.2368	23.3649	23.3904	23.6523	0.0154804	6.12488	1.81022	+	+	+	MAX-Tg
A0A498WGE8	Synpo2	20.1544	16.1688	15.186	21.3462	21.8212	23.3654	0.0376734	5.00788	1.42396	+	+	+	MAX-Tg
P56375	Acyp2	17.929	17.1172	14.8101	20.9056	23.3417	22.7296	0.00858981	5.70683	2.06602	+	+	+	MAX-Tg
Q3V1D3	Ampd1	20.1949	16.7715	14.3516	22.2402	23.1336	23.5082	0.0279946	5.85468	1.55293	+	+	+	MAX-Tg
Q8BVJ7	Pdlim7	17.7451	17.2664	13.3852	21.9875	22.7505	23.1047	0.0102831	6.48197	1.98788	+	+	+	MAX-Tg
Q3TMP8	Tmem38a	18.196	16.775	14.1876	23.2905	23.5436	24.1385	0.00374444	7.27131	2.42661	+	+	+	MAX-Tg
Q8VHX6	Flnc	19.8627	16.1224	15.0808	21.8846	22.5462	22.8449	0.0217229	5.40326	1.66308	+	+	+	MAX-Tg
K3W4M2	Ryr1	18.788	14.3846	15.1924	21.6661	21.4419	22.241	0.0146137	5.66134	1.83524	+	+	+	MAX-Tg
E0CZ27	H3f3a	19.2679	15.0853	15.6639	20.4004	24.0512	24.084	0.0261203	6.17285	1.58302	+	+	+	MAX-Tg
A2AEX8	Fhl1	18.4236	16.5314	14.4045	20.7299	23.0248	21.9267	0.0152211	5.44063	1.81755	+	+	+	MAX-Tg
Q8CI94	Pygb	19.9993	15.8688	15.0731	22.1976	23.2639	24.832	0.0194825	6.45074	1.71036	+	+	+	MAX-Tg
Q3UPC7	Uncharacterized protein KIAA0825 homolog	20.3874	17.152	15.1844	23.3916	20.6357	19.8597	0.115631	3.72108	0.936924	-	+	NA	-
Q9EPB5	Serhl	19.4122	15.0919	14.1469	22.6559	22.1071	22.6502	0.0185435	6.25409	1.73181	+	+	+	MAX-Tg
A0A1B0GT92	Gys1	18.6145	15.9179	14.7712	19.7788	20.6991	22.4494	0.0303607	4.54119	1.51769	+	+	-	-

## Sheet: LSL-MAX-Tg-Filter
		Normalized Intensity with imputed value (by Perseus)
		WT			LSL-MAX-Tg
UNIPROT	Gene name	TA WT rep-1	TA WT rep-2	TA WT rep-3	TA rep-1	TA rep-2	TA rep-3	P	FC	logP	Filtering (by P value)	Filtering (by FC value)	Reprodu.	Filtering
P56480	Atp5b	19.1911	18.1366	18.3568	30.5666	31.1412	30.8731	4.4536e-06	5.35129	12.2988	5.35129	1	+	Cre-Myf5
Q9DB20	Atp5o	17.7961	17.8401	17.169	30.6003	30.9508	30.8884	6.75393e-07	6.17044	13.2114	6.17044	1	+	Cre-Myf5
Q91VB8	haemaglobin alpha 2	29.9118	29.3616	30.0413	28.2748	29.7302	30.0156	0.496904	0.303727	-0.431353	0.303727	0	+	-
P17665	Cox7c	17.6639	16.1177	17.7729	30.0275	31.4878	30.2545	4.40821e-05	4.35574	13.4051	4.35574	1	+	Cre-Myf5
Q9CQ75	Ndufa2	18.2974	17.7972	18.902	30.3155	30.5088	30.6441	3.37468e-06	5.47177	12.1573	5.47177	1	+	Cre-Myf5
Q9CZU6	Cs	19.7298	18.1149	19.4306	29.5767	29.925	29.8867	3.00126e-05	4.5227	10.7044	4.5227	1	+	Cre-Myf5
E9Q800	Immt	16.9169	17.9744	19.6221	29.2936	29.4779	29.2356	0.000145882	3.836	11.1646	3.836	1	+	Cre-Myf5
Q9CZ13	Uqcrc1	18.3054	18.7318	18.7833	29.2922	30.0824	29.5557	2.38103e-06	5.62324	11.0366	5.62324	1	+	Cre-Myf5
P08249	Mdh2	18.2997	18.2393	17.4956	29.0655	29.7218	29.6615	4.22327e-06	5.37435	11.4714	5.37435	1	+	Cre-Myf5
P97457	Mylpf	18.9515	20.1875	20.3874	27.4851	30.5871	30.1048	0.000850169	3.07049	9.55024	3.07049	1	+	Cre-Myf5
Q8QZT1	Acat1	18.033	18.191	18.7247	28.8971	28.8795	28.9157	9.20132e-07	6.03615	10.5812	6.03615	1	+	Cre-Myf5
D3Z6F5	Atp5a1	17.0478	16.7752	18.3903	28.9509	29.1973	29.4212	2.19867e-05	4.65784	11.7853	4.65784	1	+	Cre-Myf5
Q5SX39	Myh4	17.9763	17.9624	18.9794	28.5372	30.0395	30.2741	6.01578e-05	4.22071	11.3109	4.22071	1	+	Cre-Myf5
Q9D6U8	Fam162a	17.8608	16.5484	18.3537	29.0629	29.0781	29.1279	2.85392e-05	4.54456	11.502	4.54456	1	+	Cre-Myf5
P70404	Idh3g	19.1789	19.3665	17.9904	28.9571	29.5524	29.0235	2.5387e-05	4.59539	10.3324	4.59539	1	+	Cre-Myf5
Q9CQ69	Uqcrq	17.4903	17.8137	19.0105	27.7453	30.5205	27.6958	0.000535172	3.27151	10.549	3.27151	1	+	Cre-Myf5
Q9DB77	Uqcrc2	19.3141	16.7811	18.3031	28.5309	29.6156	28.6967	0.000181733	3.74057	10.815	3.74057	1	+	Cre-Myf5
Q9D051	Pdhb	18.596	18.7975	18.1012	28.216	28.2028	28.7656	3.70602e-06	5.43109	9.89658	5.43109	1	+	Cre-Myf5
Q9DCX2	Atp5h	19.8902	17.7504	17.9175	28.2092	28.7089	28.4238	0.000145272	3.83782	9.92792	3.83782	1	+	Cre-Myf5
A2AKU9	Atp5c1	18.0319	17.972	19.5757	28.6223	28.9476	28.9252	4.28957e-05	4.36759	10.3052	4.36759	1	+	Cre-Myf5
Q9DB54	Fam216a	26.1289	27.6935	29.2428	27.538	25.3089	25.463	0.24049	0.618904	-1.58506	0.618904	0	+	-
P07310	Ckm	16.6787	20.5755	21.782	27.9193	29.3867	29.08	0.00472475	2.32562	9.11664	2.32562	1	+	Cre-Myf5
Q60677	Itgae	28.8284	26.2425	24.5645	21.3232	21.812	25.3959	0.10679	0.971468	-3.70145	0.971468	0	-	-
D3YYK0	Abhd11	17.7532	15.6663	17.1025	26.6737	29.6577	27.8332	0.000460191	3.33706	11.2142	3.33706	1	+	Cre-Myf5
F6ZFT1	Ndufab1	18.0388	17.489	18.6137	28.2935	28.8595	28.2176	1.0861e-05	4.96413	10.4097	4.96413	1	+	Cre-Myf5
Q9D172	D10Jhu81e	20.1382	20.5058	16.1224	22.8126	29.561	27.6415	0.03407	1.46763	7.7496	1.46763	1	+	Cre-Myf5
P12787	Cox5a	17.949	16.4853	20.2194	27.6414	28.1791	28.0596	0.000892741	3.04927	9.74214	3.04927	1	+	Cre-Myf5
P63030	Mpc1	17.2998	17.6554	18.7134	27.8308	28.0268	28.3339	2.24759e-05	4.64828	10.1743	4.64828	1	+	Cre-Myf5
A0A0G2JGQ4	Nub1	19.2405	17.1733	18.7771	27.2533	27.8695	28.7631	0.000234682	3.62952	9.56501	3.62952	1	+	Cre-Myf5
P05064	Aldoa	17.7963	21.7839	20.7201	27.4886	28.9284	28.8771	0.00289239	2.53874	8.33125	2.53874	1	+	Cre-Myf5
P20108	Prdx3	18.4446	17.827	17.0668	26.9288	27.9779	28.0843	5.35192e-05	4.27149	9.88418	4.27149	1	+	Cre-Myf5
Q64433	Hspe1	18.9615	17.5935	19.7277	27.3798	27.9885	28.0426	0.000163781	3.78574	9.04275	3.78574	1	+	Cre-Myf5
P19783	Cox4i1	18.2105	16.8746	19.1644	26.6308	28.7604	28.0467	0.000438154	3.35837	9.72949	3.35837	1	+	Cre-Myf5
Q78IK2	Usmg5	18.5125	15.8631	19.2094	27.198	27.9343	27.7055	0.000727048	3.13844	9.75095	3.13844	1	+	Cre-Myf5
A8DUK4	Hbbt1	25.8963	26.9928	27.5602	24.6179	25.3887	26.7008	0.184966	0.732907	-1.24731	0.732907	0	+	-
Q99LC5	Etfa	19.0319	19.1859	17.307	27.4916	27.8976	27.6413	0.000117027	3.93171	9.16853	3.93171	1	+	Cre-Myf5
E9PYJ9	Ldb3	18.6749	18.1793	18.647	27.2021	28.6705	28.62	4.47836e-05	4.34888	9.66378	4.34888	1	+	Cre-Myf5
Q99KI0	Aco2	18.2459	18.057	19.7141	27.3542	28.2371	27.8693	9.6342e-05	4.01618	9.14786	4.01618	1	+	Cre-Myf5
Q9CQB4	Uqcrb	18.7046	17.8635	20.0601	26.7796	28.338	27.91	0.000371306	3.43027	8.79981	3.43027	1	+	Cre-Myf5
Q8BH59	Slc25a12	20.0096	23.0132	16.8553	27.557	28.4303	27.6731	0.0116269	1.93454	7.92741	1.93454	1	+	Cre-Myf5
Q3UJQ9	Oxct1	17.8377	18.6211	19.31	26.6337	26.6858	27	4.93754e-05	4.30649	8.18356	4.30649	1	+	Cre-Myf5
P05202	Got2	18.4032	18.9751	18.5985	27.483	28.4105	27.9695	7.96031e-06	5.09907	9.29538	5.09907	1	+	Cre-Myf5
Q9D881	Cox5b	18.6117	17.3288	17.8979	27.2905	27.8493	27.8547	1.98284e-05	4.70271	9.71873	4.70271	1	+	Cre-Myf5
P50544	Acadvl	17.7731	18.6767	19.14	26.1377	28.3177	27.3635	0.000305969	3.51432	8.74303	3.51432	1	+	Cre-Myf5
P97807	Fh	18.6812	17.8814	18.682	27.1664	27.3356	27.1837	5.41646e-06	5.26628	8.81371	5.26628	1	+	Cre-Myf5
Q60936	Adck3	18.4057	19.0419	17.1843	26.4725	27.0693	27.1134	0.000118754	3.92535	8.67443	3.92535	1	+	Cre-Myf5
H7BX88	Crat	19.49	19.6619	20.0786	27.322	27.1394	27.5347	3.41965e-06	5.46602	7.5885	5.46602	1	+	Cre-Myf5
A0A1L1STE6	Idh3a	18.543	17.3587	17.6632	27.1811	28.1279	27.3963	2.87851e-05	4.54083	9.71347	4.54083	1	+	Cre-Myf5
Q91VD9	Ndufs1	17.1068	19.1135	17.8049	26.9744	27.4801	27.5427	0.000110387	3.95708	9.32403	3.95708	1	+	Cre-Myf5
Q60597	Ogdh	18.7633	17.3022	18.7968	27.005	27.4991	27.4719	6.34192e-05	4.19778	9.03787	4.19778	1	+	Cre-Myf5
P63260	Actg1	16.7712	19.6121	21.5921	24.72	29.0068	27.6393	0.0144362	1.84055	7.79688	1.84055	1	+	Cre-Myf5
A0A1W2P7G5	Coq10a	19.5233	17.5248	17.9505	27.0875	27.5647	27.7359	0.000138536	3.85844	9.12983	3.85844	1	+	Cre-Myf5
A0A0R4J1B1	Tnnt3	16.9462	16.8234	18.0731	25.9684	28.1939	28.4937	0.000322351	3.49167	10.2711	3.49167	1	+	Cre-Myf5
P97306	Stac	18.0468	19.5221	26.4678	22.7308	21.6556	27.1895	0.463038	0.334384	2.51312	0.334384	1	-	-
E9PWG4	Myl1	17.4981	16.6043	19.7022	21.596	28.8965	28.1486	0.0294282	1.53124	8.27878	1.53124	1	+	Cre-Myf5
P97450	Atp5j	19.0529	17.1414	18.438	25.2836	26.5702	27.5818	0.000689111	3.16171	8.26776	3.16171	1	+	Cre-Myf5
Q8BFR5	Tufm	20.2137	19.1264	18.1722	26.7681	27.9733	27.0253	0.000310948	3.50731	8.08481	3.50731	1	+	Cre-Myf5
Q8BMS1	Hadha	19.124	17.8464	18.5831	26.2351	26.7861	26.8085	4.0796e-05	4.38938	8.09208	4.38938	1	+	Cre-Myf5
O88990	Actn3	17.0629	18.4179	17.9362	26.5311	27.7839	28.4382	0.000140488	3.85236	9.77873	3.85236	1	+	Cre-Myf5
P04247	Mb	17.9699	26.2616	27.0462	20.2764	24.3294	24.694	0.848245	0.0714788	-0.659269	0.0714788	0	+	-
Q8K2B3	Sdha	17.9174	17.4124	18.409	26.5227	27.5632	27.1008	2.53807e-05	4.5955	9.14931	4.5955	1	+	Cre-Myf5
Q9DCM0	Ethe1	19.2329	19.2891	17.2617	21.7698	28.2989	25.4211	0.0305346	1.51521	6.56871	1.51521	1	+	Cre-Myf5
Q8BGY7	Fam210a	17.0967	19.7513	23.2239	27.1506	26.7314	26.7243	0.0183616	1.73609	6.84482	1.73609	1	+	Cre-Myf5
Q9JK42	Pdk2	16.4141	18.5899	18.4101	26.431	27.032	26.7093	0.000242125	3.61596	8.91942	3.61596	1	+	Cre-Myf5
P52480	Pkm	17.4911	17.1558	18.5125	25.9913	28.1295	27.5295	0.000231382	3.63567	9.49697	3.63567	1	+	Cre-Myf5
Q61425	Hadh	23.4636	17.6398	21.657	26.6381	26.2652	26.7762	0.0309618	1.50917	5.6397	1.50917	1	+	Cre-Myf5
Q9Z1P6	Ndufa7	16.9546	16.6071	18.2293	25.9186	26.4607	26.9288	8.90837e-05	4.0502	9.17238	4.0502	1	+	Cre-Myf5
Q8K1Z0	Coq9	19.1928	16.6669	18.4315	22.2122	29.0825	22.1878	0.0569204	1.24473	6.3971	1.24473	1	+	-
Q99LC3	Ndufa10	18.1173	17.34	17.7825	26.616	27.3837	27.0397	8.06893e-06	5.09318	9.2665	5.09318	1	+	Cre-Myf5
Q9Z2I9	Sucla2	16.6829	16.572	19.1759	25.9103	27.3832	26.773	0.000636801	3.196	9.21189	3.196	1	+	Cre-Myf5
Q9CQZ5	Ndufa6	18.5613	16.1211	18.5415	26.2192	27.032	26.608	0.000460609	3.33667	8.87846	3.33667	1	+	Cre-Myf5
P16015	Ca3	16.3052	19.116	20.4689	25.3049	28.1195	27.2023	0.00508696	2.29354	8.24553	2.29354	1	+	Cre-Myf5
Q9JK37	Myoz1	18.6635	19.2247	17.9822	26.227	27.2079	27.5047	9.26808e-05	4.03301	8.35638	4.03301	1	+	Cre-Myf5
P63268	Actg2	19.7384	18.8871	20.1594	23.6547	27.8244	27.442	0.00830694	2.08056	6.71205	2.08056	1	+	Cre-Myf5
Q3U422	Ndufv3	16.6972	17.5178	16.807	24.6636	26.7053	25.9774	0.000174687	3.75774	8.77473	3.75774	1	+	Cre-Myf5
P21550	Eno3	16.5244	18.2889	18.5972	26.1962	26.6583	27.1729	0.000229007	3.64015	8.87227	3.64015	1	+	Cre-Myf5
A2A5V3	Sh3bp1	18.0497	18.5719	19.9911	26.3255	26.3288	26.6098	0.000211536	3.67462	7.55047	3.67462	1	+	Cre-Myf5
A0A3Q4EC00	Eci1	18.5993	18.2161	17.2445	25.634	27.0026	26.2004	0.000128186	3.89216	8.25905	3.89216	1	+	Cre-Myf5
P58771	Tpm1	17.751	17.6737	19.1252	21.0723	28.4918	26.2054	0.0344389	1.46295	7.07319	1.46295	1	+	Cre-Myf5
Q8BGT5	Gpt2	18.0867	17.8959	18.7702	26.6258	26.4175	26.5815	6.99005e-06	5.15552	8.29064	5.15552	1	+	Cre-Myf5
O70571	Pdk4	18.5149	18.8875	20.473	25.533	26.4775	25.5601	0.000628669	3.20158	6.56505	3.20158	1	+	Cre-Myf5
Q8R164	Bphl	17.9199	19.7352	18.6646	24.7623	27.2576	26.1986	0.00122815	2.91075	7.2996	2.91075	1	+	Cre-Myf5
Q9CQC7	Ndufb4	16.9082	17.2956	17.0295	24.6747	27.3184	27.1215	0.000412141	3.38495	9.29376	3.38495	1	+	Cre-Myf5
A0A0R4J094	Fahd2	17.7678	18.0502	18.3568	25.8182	26.6668	26.5952	1.32061e-05	4.87922	8.30182	4.87922	1	+	Cre-Myf5
Q80VC9	Camsap3	18.1616	25.6049	27.1444	25.4574	22.6028	25.7932	0.756409	0.121243	0.980829	0.121243	0	+	-
P35486	Pdha1	20.0679	15.687	18.7456	25.7166	26.8207	26.0772	0.00385909	2.41351	8.03798	2.41351	1	+	Cre-Myf5
A0A571BEN1	Mybpc1	20.1617	18.2548	19.4463	26.2336	26.9395	22.1245	0.0221585	1.65446	5.81159	1.65446	1	+	Cre-Myf5
P20801	Tnnc2	18.197	17.5484	18.3113	21.0718	27.2156	27.2001	0.0255997	1.59177	7.14361	1.59177	1	+	Cre-Myf5
O35459	Ech1	19.8825	18.7788	18.3042	19.85	20.7916	22.9887	0.0997078	1.00127	2.22158	1.00127	1	-	-
O70250	Pgam2	19.5288	18.2456	17.4633	24.4406	28.1603	25.3374	0.00400907	2.39696	7.56687	2.39696	1	+	Cre-Myf5
A0A0R4J275	Ndufa12	16.1418	19.0446	17.7624	25.6946	26.6395	25.8111	0.000706047	3.15117	8.39878	3.15117	1	+	Cre-Myf5
P45952	Acadm	16.9749	20.5842	19.1344	24.8203	25.35	25.6539	0.00406889	2.39052	6.37694	2.39052	1	+	Cre-Myf5
Q4VAE3	Tmem65	17.2545	18.3244	17.0281	22.3191	27.2422	25.928	0.00748279	2.12594	7.62745	2.12594	1	+	Cre-Myf5
A0A0A0MQA5	Tuba4a	18.0964	20.3341	18.4004	25.7083	26.3682	26.9942	0.000729127	3.1372	7.41329	3.1372	1	+	Cre-Myf5
O55143	Atp2a2	18.0321	18.0894	19.2723	21.2515	27.6265	26.9249	0.0297905	1.52592	6.80301	1.52592	1	+	Cre-Myf5
P63038	Hspd1	17.8317	19.8144	18.9621	24.2541	25.8435	25.4143	0.00107089	2.97026	6.30125	2.97026	1	+	Cre-Myf5
D3YTT4	Acad8	18.3976	19.9908	19.0886	25.6088	26.2926	26.5506	0.000205431	3.68733	6.99166	3.68733	1	+	Cre-Myf5
Q99MN9	Pccb	16.8533	16.6528	17.4147	24.4298	26.1641	26.0004	0.000138533	3.85845	8.55784	3.85845	1	+	Cre-Myf5
P38647	Hspa9	18.6567	18.0293	17.6651	25.0081	26.4429	25.6904	0.000114246	3.94216	7.59676	3.94216	1	+	Cre-Myf5
P54071	Idh2	20.3867	16.9595	17.9268	24.252	24.1241	24.4551	0.00464675	2.33285	5.85273	2.33285	1	+	Cre-Myf5
Q9CQA3	Sdhb	19.2704	17.32	18.038	25.6226	26.3056	25.521	0.000254285	3.59468	7.60695	3.59468	1	+	Cre-Myf5
Q9D404	Oxsm	19.2188	18.962	18.8343	25.7303	25.9192	25.8494	6.89991e-07	6.16116	6.8279	6.16116	1	+	Cre-Myf5
Q91ZA3	Pcca	19.0398	18.9712	18.0027	25.1409	26.3278	25.8403	0.000122085	3.91334	7.0984	3.91334	1	+	Cre-Myf5
A0A668KL51	Idh3b	18.9816	18.0882	18.0183	25.0545	26.768	25.867	0.000208263	3.68139	7.53376	3.68139	1	+	Cre-Myf5
Q14C51	Ptcd3	18.0215	18.3797	17.6022	25.6905	25.9556	25.5119	7.5543e-06	5.12181	7.71822	5.12181	1	+	Cre-Myf5
F6T2S0	Fech	18.4839	17.9188	19.8534	25.7842	25.4685	25.9334	0.000293687	3.53212	6.97661	3.53212	1	+	Cre-Myf5
P52825	Cpt2	16.8158	18.566	18.1749	25.0971	24.8011	25.3413	0.000197657	3.70409	7.22758	3.70409	1	+	Cre-Myf5
Q9DC70	Ndufs7	17.0792	17.0283	18.2048	25.536	26.0028	26.1291	3.74552e-05	4.42649	8.45184	4.42649	1	+	Cre-Myf5
Q9R0Y5	Ak1	19.2337	18.4025	20.4914	23.3119	27.062	26.6385	0.00913604	2.03924	6.29493	2.03924	1	+	Cre-Myf5
Q8BWT1	Acaa2	17.9827	18.8782	20.6013	23.4671	25.3034	24.0241	0.00558038	2.25334	5.11078	2.25334	1	+	Cre-Myf5
Q91WK5	Gcsh	19.1495	17.018	19.376	25.4255	25.9429	25.3504	0.000801564	3.09606	7.05841	3.09606	1	+	Cre-Myf5
Q8BMF3	Me3	17.9265	17.4532	20.3873	25.389	27.1254	24.949	0.00302385	2.51944	7.23214	2.51944	1	+	Cre-Myf5
D3Z7X0	Acad12	16.9745	17.5684	20.453	25.4286	25.2422	25.1615	0.00297787	2.52609	6.94545	2.52609	1	+	Cre-Myf5
Q6PB66	Lrpprc	18.8898	20.2966	17.3303	25.391	25.4784	25.1219	0.00167491	2.77601	6.49155	2.77601	1	+	Cre-Myf5
Q9JKF7	Mrpl39	17.6963	18.031	17.7793	24.992	24.87	25.327	1.81625e-06	5.74082	7.2275	5.74082	1	+	Cre-Myf5
Q9D023	Mpc2	17.7501	16.8124	19.2171	25.2419	25.9595	25.9835	0.000459885	3.33735	7.80179	3.33735	1	+	Cre-Myf5
A0A1B0GSR9	Ldha	18.5359	19.2356	18.3583	25.0726	25.9193	26.9474	0.000274246	3.56186	7.26983	3.56186	1	+	Cre-Myf5
Q91VT4	Cbr4	18.2237	17.0747	17.7637	25.8041	25.1656	25.8295	3.78867e-05	4.42151	7.91242	4.42151	1	+	Cre-Myf5
Q9CR62	Slc25a11	18.1873	17.7264	18.8212	25.2225	25.9015	25.624	3.96221e-05	4.40206	7.33766	4.40206	1	+	Cre-Myf5
Q9Z2I0	Letm1	18.6451	16.6564	18.4327	24.7882	25.3098	25.6977	0.000422666	3.374	7.35387	3.374	1	+	Cre-Myf5
Q9CXI0	Coq5	18.6451	17.5799	17.3208	24.7354	25.5871	25.2805	0.00010221	3.99051	7.35239	3.99051	1	+	Cre-Myf5
Q8CBB6	Hist1h2br	23.7553	24.0132	25.6483	21.0874	25.9595	24.7279	0.746194	0.127148	-0.547361	0.127148	0	+	-
Q9CQJ8	Ndufb9	17.4043	17.5588	19.4174	25.0075	24.6611	25.416	0.000538697	3.26866	6.90135	3.26866	1	+	Cre-Myf5
Q91WK1	Spryd4	18.0151	18.4745	16.9495	22.8424	22.4206	27.1179	0.0157404	1.80298	6.31395	1.80298	1	+	Cre-Myf5
P00397	Mtco1	18.3634	17.7905	18.2862	21.4544	23.1971	23.8657	0.00318013	2.49756	4.69239	2.49756	1	-	-
Q5SX40	Myh1	18.454	17.9214	18.7308	23.8833	26.6246	26.0541	0.00118414	2.9266	7.15195	2.9266	1	+	Cre-Myf5
Q9CX98	Cyp2u1	16.7717	17.5521	19.0709	21.4918	27.6475	22.5032	0.0396116	1.40218	6.08258	1.40218	1	-	-
Q8CGK3	Lonp1	17.2933	17.9783	19.4384	25.0776	25.1071	25.2736	0.00040464	3.39293	6.91612	3.39293	1	+	Cre-Myf5
P03930	Mtatp8	18.3451	16.6039	18.7939	24.7736	25.4449	25.6758	0.000511337	3.29129	7.38381	3.29129	1	+	Cre-Myf5
G5E8R3	Pcx	22.5467	17.2571	19.3024	24.6231	24.7689	24.8387	0.0307622	1.51198	5.04149	1.51198	1	+	Cre-Myf5
O35943	Fxn	17.9414	16.9634	19.7691	25.2927	25.7941	25.1688	0.00104018	2.98289	7.19392	2.98289	1	+	Cre-Myf5
G5E902	Slc25a3	19.4709	19.4643	17.8362	24.6797	24.0191	25.4874	0.00109223	2.96169	5.80493	2.96169	1	+	Cre-Myf5
P85094	Isoc2a	17.5385	18.7611	18.3972	24.713	25.8432	21.1914	0.0171293	1.76626	5.68359	1.76626	1	+	Cre-Myf5
Q9CQN1	Trap1	18.1793	17.6355	17.9035	24.3425	24.9925	24.5777	1.06916e-05	4.97096	6.73143	4.97096	1	+	Cre-Myf5
P62631	Eef1a2	19.2681	17.5542	18.7046	23.8198	26.2422	25.9977	0.00174649	2.75784	6.84429	2.75784	1	+	Cre-Myf5
Q9CQQ7	Atp5f1	19.1132	18.0339	18.0364	23.615	24.1674	25.2444	0.000575295	3.24011	5.94776	3.24011	1	+	Cre-Myf5
A0A1B0GSX6	Pdlim3	18.8989	18.1199	17.5826	23.7248	26.3195	25.8034	0.00129554	2.88755	7.08211	2.88755	1	+	Cre-Myf5
A6PWX5	Uqcc1	20.2622	20.1795	19.9226	20.819	26.1081	26.1379	0.0751258	1.12421	4.23357	1.12421	1	+	-
Q99M87	Dnaja3	19.1434	18.7896	16.3455	24.2796	25.5298	25.183	0.00194389	2.71133	6.90463	2.71133	1	+	Cre-Myf5
A2AJP9	Pdp1	17.8657	18.0114	18.2746	24.4063	25.9901	25.2291	0.000110895	3.95509	7.15795	3.95509	1	+	Cre-Myf5
Q99JY0	Hadhb	15.3109	18.079	19.9257	24.0872	23.6189	24.3878	0.00999971	2.00001	6.25941	2.00001	1	+	Cre-Myf5
Q9JI91	Actn2	24.5623	21.5959	17.5346	24.0505	24.192	25.1144	0.19361	0.713072	3.22138	0.713072	1	+	-
Q9CZ70	3110001I22Rik	18.1048	18.5973	18.1631	23.8147	26.4629	23.6401	0.00236967	2.62531	6.35083	2.62531	1	+	Cre-Myf5
Q8K411	Pitrm1	17.4406	18.0855	18.2241	23.8516	25.1818	24.5946	0.000128573	3.89085	6.62592	3.89085	1	+	Cre-Myf5
Q8CC36	Cdnf	18.8434	18.8136	18.5392	26.1628	24.2424	21.2847	0.022126	1.6551	5.16453	1.6551	1	+	Cre-Myf5
A2ASS6	Ttn	16.5631	17.9374	18.4381	23.6491	25.9643	25.985	0.00139154	2.85651	7.55324	2.85651	1	+	Cre-Myf5
Q9WUB3	Pygm	18.3125	17.4997	18.6841	22.9868	26.6249	25.3029	0.00369617	2.43225	6.80609	2.43225	1	+	Cre-Myf5
Q5XKE0	Mybpc2	19.34	19.922	18.0827	23.605	26.1819	25.7122	0.00324272	2.48909	6.05149	2.48909	1	+	Cre-Myf5
Q78J03	Msrb2	26.3172	18.7059	16.8734	20.9095	21.6837	23.4209	0.669543	0.174221	1.37256	0.174221	1	-	-
Q8R429	Atp2a1	17.9973	17.4985	17.0412	21.8472	25.8231	26.3662	0.00782176	2.1067	7.16652	2.1067	1	+	Cre-Myf5
P50171	H2-Ke6	20.6062	17.4383	17.7373	24.4444	25.2486	20.3967	0.0578249	1.23789	4.7693	1.23789	1	+	-
E9PX70	Col12a1	18.0493	17.7936	18.9461	24.6683	25.4453	21.7751	0.00821141	2.08558	5.6999	2.08558	1	+	Cre-Myf5
Q8BZN4	Nuak2	19.7823	18.2009	19.7763	20.9066	25.9014	21.5306	0.100422	0.998172	3.52634	0.998172	1	-	-
P29758	Oat	17.1542	18.2844	16.8818	22.3638	25.5133	24.5406	0.00283512	2.54743	6.6991	2.54743	1	+	Cre-Myf5
P09671	Sod2	19.6309	18.338	16.9304	24.3622	25.2923	24.8633	0.00136997	2.86329	6.5395	2.86329	1	+	Cre-Myf5
Q9CR68	Uqcrfs1	17.3208	19.8929	19.57	23.2156	25.4233	24.5861	0.00607918	2.21615	5.48041	2.21615	1	+	Cre-Myf5
A0A0R3P9C8	Ndufa9	18.7423	18.7944	18.884	23.8499	23.5535	24.9911	0.000267886	3.57205	5.32459	3.57205	1	+	Cre-Myf5
Q7TSQ8	Pdpr	16.9222	17.7695	19.9588	24.3475	24.9155	24.3404	0.00239891	2.61999	6.31765	2.61999	1	+	Cre-Myf5
Q9WUM5	Suclg1	18.5661	17.3799	19.5305	24.2399	24.233	24.0816	0.000801263	3.09623	5.69265	3.09623	1	+	Cre-Myf5
Q80Y14	Glrx5	19.1024	17.5484	18.9172	22.2347	26.0226	22.3673	0.0197551	1.70432	5.01883	1.70432	1	-	-
Q8R2K3	Ssbp1	18.9716	18.0239	18.0827	23.3924	24.4692	24.8733	0.000396235	3.40205	5.88555	3.40205	1	+	Cre-Myf5
Q9EQI8	Mrpl46	18.297	17.0583	20.2192	24.11	24.8419	24.6658	0.00313259	2.5041	6.01438	2.5041	1	+	Cre-Myf5
P48962	Slc25a4	19.3324	19.8712	19.2064	23.2513	26.0988	23.9229	0.00496263	2.30429	4.95432	2.30429	1	+	Cre-Myf5
Q99N15	Hsd17b10	17.8376	18.4622	19.1469	24.6257	21.8634	24.7258	0.00652664	2.18531	5.2561	2.18531	1	+	Cre-Myf5
Q9D338	Mrpl19	18.8097	18.3052	19.1229	24.2122	22.1088	24.2278	0.00302432	2.51937	4.77034	2.51937	1	+	Cre-Myf5
O08749	Dld	17.6402	16.8193	18.5605	24.3271	24.8611	24.5342	0.000195484	3.70889	6.90081	3.70889	1	+	Cre-Myf5
A0A571BD03	Prr33	17.8914	19.9877	19.2469	22.7161	25.7782	25.7551	0.00861311	2.06484	5.70779	2.06484	1	+	Cre-Myf5
Q9R0X4	Acot9	17.5268	15.9373	17.8134	23.4281	25.3264	24.7708	0.000794305	3.10001	7.41595	3.10001	1	+	Cre-Myf5
P35700	Prdx1	19.8158	16.5098	17.8528	22.9725	25.9119	24.9734	0.00712147	2.14743	6.55978	2.14743	1	+	Cre-Myf5
Q59J78	Ndufaf2	18.4426	19.401	17.7455	23.3392	24.9353	23.8118	0.00122867	2.91056	5.49903	2.91056	1	+	Cre-Myf5
Q3UMR5	Mcu	17.1253	17.0169	19.7605	23.4487	25.3268	24.127	0.00383119	2.41667	6.33328	2.41667	1	+	Cre-Myf5
Q9CRA2	Pdlim5	18.4157	17.8747	19.0484	20.4825	26.3046	24.1428	0.0399656	1.39831	5.19701	1.39831	1	+	Cre-Myf5
P70296	Pebp1	15.8726	18.7282	18.843	23.8924	25.0317	24.8542	0.00280073	2.55273	6.77817	2.55273	1	+	Cre-Myf5
Q6P3A8	Bckdhb	18.4372	18.7069	17.7778	20.826	25.0823	21.6687	0.0338182	1.47085	4.21835	1.47085	1	-	-
B1AS14	Fam213b	18.7515	16.8228	19.9075	25.5099	23.5927	22.6618	0.0115727	1.93657	5.42755	1.93657	1	+	Cre-Myf5
E9PYC6	Eci2	18.057	17.4451	16.7254	24.8661	24.3061	24.6114	6.68605e-05	4.17483	7.18535	4.17483	1	+	Cre-Myf5
P03903	Mtnd4l	17.8155	17.4716	18.7116	21.6121	22.9087	25.4061	0.0106103	1.97427	5.3094	1.97427	1	-	-
Q8K3J1	Ndufs8	15.8954	16.6625	18.1643	20.9701	25.6752	25.2802	0.012749	1.89452	7.06775	1.89452	1	+	Cre-Myf5
Q9D2G2	Dlst	16.6144	18.0348	18.5162	20.475	22.2285	23.1346	0.0119872	1.92128	4.22421	1.92128	1	+	Cre-Myf5
D6RCZ6	Parl	16.3401	18.5224	18.4765	24.1413	24.9239	24.3955	0.000891124	3.05006	6.70717	3.05006	1	+	Cre-Myf5
Q9JKL4	Ndufaf3	19.4825	17.0343	18.6337	23.6435	24.7047	23.3336	0.00266087	2.57498	5.51043	2.57498	1	+	Cre-Myf5
Q8BIJ6	Iars2	19.5048	17.4344	16.8225	23.631	24.9365	23.9896	0.00223983	2.64978	6.26515	2.64978	1	+	Cre-Myf5
Q9EQ20	Aldh6a1	16.9199	16.777	18.2514	23.0773	20.8235	24.4806	0.00926926	2.03295	5.47772	2.03295	1	+	Cre-Myf5
Q6P8J7	Ckmt2	17.8875	16.1734	20.1695	22.0164	24.8306	21.0347	0.0486171	1.31321	4.55043	1.31321	1	-	-
Q61941	Nnt	17.5814	18.0001	18.5479	23.3013	23.4136	23.606	5.15361e-05	4.28789	5.39716	4.28789	1	+	Cre-Myf5
A0A2R8VJW0	A0A2R8VJW0	17.9065	17.5865	18.2254	21.1607	25.3635	23.7357	0.0111921	1.95109	5.51383	1.95109	1	+	Cre-Myf5
P09411	Pgk1	18.0917	17.616	19.3684	23.8974	25.098	25.2589	0.000701062	3.15424	6.39275	3.15424	1	+	Cre-Myf5
P68372	Tubb4b	17.324	18.3188	18.7047	22.2786	25.2797	25.3393	0.00477882	2.32068	6.18338	2.32068	1	+	Cre-Myf5
P00416	mt-Co3	18.9888	19.5654	18.5462	20.6551	25.9923	24.9256	0.0436265	1.36025	4.82419	1.36025	1	+	Cre-Myf5
D3Z7P3	Gls	17.258	17.6546	20.2547	24.1768	23.4578	24.3423	0.00459941	2.3373	5.60319	2.3373	1	+	Cre-Myf5
Q9CPQ8	Atp5l	17.059	20.078	17.3645	23.3744	24.9071	24.0851	0.00487972	2.31161	5.95501	2.31161	1	+	Cre-Myf5
Q9CQE2	Tmem223	17.5192	16.8025	18.0265	24.5263	22.9618	22.0541	0.00205296	2.68762	5.73134	2.68762	1	-	-
Q9D0F9	Pgm1	18.1023	19.1269	20.1086	23.4099	25.1293	24.9968	0.00251697	2.59912	5.3994	2.59912	1	+	Cre-Myf5
Q9DCT2	Ndufs3	17.9057	18.7128	17.5056	23.8643	23.6919	23.637	9.52514e-05	4.02113	5.6897	4.02113	1	+	Cre-Myf5
Q9D6J6	Ndufv2	18.2653	17.5565	18.2066	21.3534	24.1421	24.3902	0.00613947	2.21187	5.28573	2.21187	1	+	Cre-Myf5
P47738	Aldh2	18.0326	20.3249	17.3994	23.2776	23.8266	23.0667	0.00634377	2.19765	4.80465	2.19765	1	+	Cre-Myf5
Q99LP6	Grpel1	17.2894	19.6873	17.1692	23.3996	24.1509	23.6528	0.00258921	2.58683	5.68584	2.58683	1	+	Cre-Myf5
Q8JZQ2	Afg3l2	17.7845	21.0055	18.6319	24.9431	22.1251	24.6921	0.0222927	1.65184	4.77946	1.65184	1	+	Cre-Myf5
Q62234	Myom1	16.645	18.6714	20.2571	22.0272	25.1425	25.1719	0.0193606	1.71308	5.58939	1.71308	1	+	Cre-Myf5
K3W4M2	Ryr1	19.9219	16.1853	18.7224	21.1669	25.569	25.0299	0.0332653	1.47801	5.64539	1.47801	1	+	Cre-Myf5
Q8VCR8	Mylk2	19.4391	18.5612	17.838	21.7832	24.9593	25.2708	0.0110866	1.9552	5.39166	1.9552	1	+	Cre-Myf5
Z4YKM2	Cisd3	18.0618	19.2571	18.1407	23.7614	22.5384	23.8527	0.00102963	2.98732	4.89764	2.98732	1	+	Cre-Myf5
Q8K0D5	Gfm1	17.7273	17.4377	16.1953	23.9226	23.4426	23.5234	0.000189744	3.72183	6.50943	3.72183	1	+	Cre-Myf5
P52503	Ndufs6	16.7498	18.0301	18.3338	22.9128	25.0912	24.2422	0.00133163	2.87562	6.3775	2.87562	1	+	Cre-Myf5
A0A498WGE8	Synpo2	17.9196	18.0425	17.2235	23.2206	24.3137	24.9935	0.000362525	3.44066	6.44741	3.44066	1	+	Cre-Myf5
E9PZS8	Cox7a2l	19.0776	18.7702	18.9808	22.871	21.7716	23.6154	0.00217576	2.66239	3.80979	2.66239	1	-	-
A0A3Q4EHJ0	A0A3Q4EHJ0	17.2395	16.5591	21.0548	22.7798	25.6665	24.5948	0.0206127	1.68587	6.0626	1.68587	1	+	Cre-Myf5
P68033	Actc1	18.0174	19.2519	17.5146	22.219	24.6079	25.4215	0.00593895	2.22629	5.82147	2.22629	1	+	Cre-Myf5
A2AI91	Phka1	18.5731	17.1233	19.1445	21.0187	25.3119	24.5846	0.0212304	1.67304	5.35811	1.67304	1	+	Cre-Myf5
A2AQR0	Gpd2	17.3233	18.4801	18.9545	21.0489	25.4037	24.1667	0.0187409	1.72721	5.2871	1.72721	1	+	Cre-Myf5
Q922B1	Macrod1	18.6792	16.6274	19.6503	21.127	23.1372	24.8375	0.0277413	1.55687	4.71498	1.55687	1	-	-
P31001	Des	16.4383	16.5469	19.6065	20.1379	23.3245	24.5701	0.0374779	1.42623	5.14692	1.42623	1	+	Cre-Myf5
A0A571BF46	Neb	19.254	19.172	18.7367	21.9746	24.8983	24.826	0.00768269	2.11449	4.84541	2.11449	1	+	Cre-Myf5
Q9Z2I8	Suclg2	19.3888	17.6186	17.9577	24.3454	23.1153	23.4536	0.00125209	2.90236	5.31637	2.90236	1	+	Cre-Myf5
Q9Z1J3	Nfs1	16.8211	17.5766	19.6878	20.9754	25.0744	23.8351	0.0239391	1.62089	5.26642	1.62089	1	+	Cre-Myf5
Q6PD20	Mccc2	16.2354	18.5142	20.0227	21.2342	24.7289	23.8311	0.0300799	1.52172	5.00731	1.52172	1	+	Cre-Myf5
A0A0R4J083	Acadl	15.4587	17.8183	19.0815	20.4013	20.4126	22.3461	0.0442611	1.35398	3.60052	1.35398	1	+	Cre-Myf5
Q14BI5	Myom2	17.7639	18.8239	18.1337	22.0719	24.7213	24.9543	0.00434053	2.36246	5.67531	2.36246	1	+	Cre-Myf5
Q9CQZ6	Ndufb3	18.7768	16.4808	18.9001	22.3366	21.3051	24.7054	0.0207923	1.6821	4.72983	1.6821	1	+	Cre-Myf5
Q8K0Z7	Taco1	18.2264	18.9744	19.593	22.9142	24.3546	22.5942	0.00289034	2.53905	4.35643	2.53905	1	+	Cre-Myf5
Q8BGA9	Oxa1l	18.6285	16.506	19.25	23.6984	22.3706	21.8905	0.0102963	1.98732	4.52498	1.98732	1	-	-
Q7TMG8	Gbas	19.0802	18.6352	16.7437	21.3293	23.4586	22.9201	0.0100296	1.99872	4.41628	1.99872	1	+	Cre-Myf5
Q91XH5	Spr	17.201	19.2454	18.9756	21.6997	24.4709	25.2965	0.0133096	1.87584	5.3484	1.87584	1	+	Cre-Myf5
Q9R112	Sqrdl	19.8033	17.1659	20.3955	23.9214	23.7194	23.3351	0.0107922	1.96689	4.5371	1.96689	1	+	Cre-Myf5
Q3V1D3	Ampd1	16.5805	18.6166	18.4081	22.2186	23.0306	25.4711	0.0082325	2.08447	5.70501	2.08447	1	+	Cre-Myf5
Q91YP0	L2hgdh	20.6114	19.3329	18.9135	23.027	23.787	24.0663	0.00257369	2.58944	4.00751	2.58944	1	+	Cre-Myf5
Q9CQF4	Mtres1	18.3715	17.9574	18.4546	21.269	23.7307	23.9459	0.00564887	2.24804	4.72068	2.24804	1	+	Cre-Myf5
P53395	Dbt	17.9669	17.7556	17.8949	22.4487	20.9594	22.6996	0.00159485	2.79728	4.16342	2.79728	1	+	Cre-Myf5
A0A0G2JGY0	Qdpr	18.4112	19.0279	16.7151	22.3041	24.7067	24.0803	0.00481106	2.31776	5.64565	2.31776	1	+	Cre-Myf5
F6R307	Auh	18.2828	18.4818	17.6947	21.8941	21.797	24.6667	0.00880106	2.05547	4.63284	2.05547	1	-	-
A0A286YDC5	Mipep	16.924	16.6006	18.785	20.7942	24.551	21.2773	0.0248458	1.60475	4.77097	1.60475	1	-	-
F6Y6V5	Ndufb5	16.7599	16.0134	18.9213	20.4423	24.9724	20.9889	0.042778	1.36878	4.90299	1.36878	1	-	-
D3YUM1	Ndufv1	17.6485	18.5354	19.4969	23.2137	21.5128	23.5881	0.00718053	2.14384	4.21124	2.14384	1	+	Cre-Myf5
Q9DBF1	Aldh7a1	17.7497	14.1636	17.9594	23.58	22.2064	23.695	0.00778079	2.10898	6.53623	2.10898	1	+	Cre-Myf5
Q61102	Abcb7	17.5985	17.407	18.7757	22.7213	22.1691	23.7608	0.00143696	2.84255	4.95664	2.84255	1	+	Cre-Myf5
Q9DB15	Mrpl12	19.5625	16.3738	18.3818	22.2908	22.393	22.9757	0.00960986	2.01728	4.44715	2.01728	1	-	-
Q9D6J5	Ndufb8	19.9777	18.1076	18.9116	20.5098	24.2949	23.4378	0.0416548	1.38033	3.74856	1.38033	1	+	Cre-Myf5
Q9JIF9	Myot	21.0827	17.4473	17.645	23.048	24.1854	23.6645	0.016053	1.79444	4.90762	1.79444	1	+	Cre-Myf5
A0A0U1RNL7	Bckdk	17.7053	16.1013	18.3467	21.7646	21.4337	23.0536	0.00481126	2.31774	4.69952	2.31774	1	+	Cre-Myf5
Q8BVJ7	Pdlim7	18.4952	17.983	19.0948	21.4472	24.5385	24.634	0.0101774	1.99236	5.01557	1.99236	1	+	Cre-Myf5
P62806	Hist1h4a	18.154	18.8884	23.8284	21.7995	23.9577	21.4508	0.338874	0.469962	2.11241	0.469962	1	-	-
Q8BGC4	Zadh2	18.8374	16.6778	19.4762	21.3007	23.4875	24.3221	0.0189916	1.72144	4.70629	1.72144	1	-	-
A2AP32	Ndufb6	19.0891	17.4395	19.1739	23.8465	23.5993	23.032	0.00130948	2.8829	4.92513	2.8829	1	+	Cre-Myf5
Q9WV35	Apobec2	15.7078	16.848	18.6964	21.3075	22.3037	24.1348	0.0102167	1.99069	5.4979	1.99069	1	-	-
F8VPN4	Agl	19.8147	16.8308	17.8582	20.9655	24.9614	23.4925	0.0270629	1.56763	4.97187	1.56763	1	+	Cre-Myf5
D3Z0K8	Txnrd2	18.0893	17.6572	18.4071	22.4506	25.5605	21.9077	0.0105296	1.97759	5.25509	1.97759	1	-	-
O88554	Parp2	18.1663	16.9653	19.8715	25.1994	21.0776	21.9122	0.0440235	1.35632	4.39535	1.35632	1	-	-
Q91V16	Lyrm5	19.033	17.2899	18.4431	22.4161	23.7227	24.0127	0.00194158	2.71184	5.12851	2.71184	1	+	Cre-Myf5
Q9D0M3	Cyc1	17.3758	17.5021	16.2381	22.2843	23.6901	22.595	0.000577701	3.2383	5.81785	3.2383	1	+	Cre-Myf5
Q3U3J1	Bckdha	16.6626	18.4775	19.0375	21.3871	21.0573	23.1287	0.0168764	1.77272	3.79851	1.77272	1	+	Cre-Myf5
Q9CRA7	Atp5s	17.7696	17.7527	18.6123	21.819	24.2461	21.9412	0.00528673	2.27681	4.62392	2.27681	1	-	-
Q99NB1	Acss1	17.8712	17.0438	18.6316	20.9526	23.4455	22.3717	0.00672613	2.17223	4.40776	2.17223	1	+	Cre-Myf5
E0CX19	Hibch	18.447	17.0033	19.646	21.3328	22.7102	20.5773	0.0323559	1.49005	3.17465	1.49005	1	-	-
Q8BH95	Echs1	16.6436	18.5441	18.878	21.9275	21.4046	21.7061	0.00681146	2.16676	3.6575	2.16676	1	+	Cre-Myf5
P56375	Acyp2	17.7152	18.554	17.8613	22.0629	23.1804	24.7909	0.00312523	2.50512	5.30124	2.50512	1	-	-
F8WIS9	Camk2a	19.0147	19.3095	20.1495	24.2209	22.2901	24.3947	0.00537434	2.26968	4.144	2.26968	1	+	Cre-Myf5
Q80X85	Mrps7	18.4671	19.4955	18.5532	22.3228	24.5619	22.2265	0.00721889	2.14153	4.19851	2.14153	1	+	Cre-Myf5
Q9R062	Gyg1	17.2249	19.2916	17.9601	21.0192	21.4074	24.1854	0.0256086	1.59161	4.04518	1.59161	1	-	-
Q5SWP1	Tbrg4	17.3407	18.0053	19.4082	21.7291	24.3114	22.7606	0.00837867	2.07682	4.68231	2.07682	1	+	Cre-Myf5
P16332	Mut	17.9026	16.2756	19.5042	20.9862	21.2353	23.3406	0.0294965	1.53023	3.95991	1.53023	1	-	-
P59041	Dnajc30	17.8082	17.968	17.5978	19.999	22.9267	24.0486	0.0201065	1.69666	4.53345	1.69666	1	-	-
A2A6J8	Tnni2	18.2159	18.3711	19.0575	21.7475	25.2297	21.83	0.0202807	1.69292	4.38761	1.69292	1	-	-
A2AQ17	Ndufaf1	17.5345	18.3967	18.8063	21.5575	23.8351	20.5164	0.0238132	1.62318	3.72382	1.62318	1	-	-
P47757	Capzb	16.9154	18.7176	17.6373	20.5846	21.779	24.6696	0.0255108	1.59328	4.58765	1.59328	1	-	-
Q9D1H6	Ndufaf4	19.678	18.3688	16.9229	22.551	23.8115	20.5754	0.0317991	1.49758	3.98937	1.49758	1	+	Cre-Myf5
Q5F247	Smtnl2	18.6591	17.4121	19.1271	21.2078	24.2778	23.992	0.0125667	1.90078	4.75973	1.90078	1	+	Cre-Myf5
Q9DBL1	Acadsb	15.8895	17.8846	18.8147	21.3331	22.184	22.1654	0.00858375	2.06632	4.36456	2.06632	1	+	Cre-Myf5
P62696	Crybb2	18.706	18.6387	18.2053	21.5304	21.3843	25.076	0.0270972	1.56708	4.1469	1.56708	1	-	-
Q9Z1E4	Gys1	17.7106	17.6041	19.0691	21.3787	24.4917	23.4216	0.00842905	2.07422	4.96941	2.07422	1	+	Cre-Myf5
P07724	Alb	16.5711	19.9912	18.3096	22.0532	25.0514	21.0008	0.0478405	1.3202	4.41117	1.3202	1	-	-
P51885	Lum	17.1851	17.9944	18.526	21.3373	22.4918	24.3352	0.00727776	2.138	4.81958	2.138	1	-	-
Q3U3G8	Serhl	17.576	17.1276	19.227	21.1845	23.1811	22.657	0.00754018	2.12262	4.36398	2.12262	1	+	Cre-Myf5
Q6NVE9	Pptc7	18.3273	18.7245	17.587	21.9963	21.8432	23.2137	0.00163537	2.78638	4.13816	2.78638	1	+	Cre-Myf5
Q9ET78	Jph2	18.3928	18.5507	18.936	21.2246	24.1038	23.3793	0.00827079	2.08245	4.27602	2.08245	1	+	Cre-Myf5
A0A1L1SS58	Rexo2	20.178	18.8628	17.479	21.6923	22.5321	22.9457	0.014634	1.83464	3.55008	1.83464	1	-	-
Q3UHB1	Nt5dc3	18.4226	17.6452	18.2707	21.0216	22.2402	23.5927	0.0058831	2.23039	4.172	2.23039	1	-	-
Q9D880	Timm50	16.8233	20.0216	19.5829	20.9958	23.2955	23.7464	0.0422032	1.37465	3.86996	1.37465	1	-	-
O35857	Timm44	19.7223	18.8453	18.7676	21.9321	21.8067	22.4375	0.00123558	2.90813	2.94701	2.90813	1	+	Cre-Myf5
Q9D7P6	Iscu	17.1183	16.5803	19.1819	21.9036	22.4063	21.729	0.00585029	2.23282	4.38611	2.23282	1	+	Cre-Myf5
Q9CPW2	Fdx1l	18.8375	19.0672	18.3819	20.7563	23.2888	20.9673	0.0253617	1.59582	2.90864	1.59582	1	-	-
A0A0G2JGW2	Tars2	17.8929	18.9062	20.2374	20.0228	24.7143	21.6925	0.110404	0.957015	3.13108	0.957015	1	-	-
E9Q7N5	Gfm2	17.9434	19.397	15.8518	21.4798	22.6699	21.977	0.0165003	1.78251	4.31151	1.78251	1	-	-
Q6P8N8	Clpx	16.4896	18.7946	18.8895	20.849	21.9298	22.7471	0.0168207	1.77416	3.78407	1.77416	1	-	-
P26443	Glud1	18.2348	17.8649	16.1908	21.468	23.4177	21.2048	0.00806312	2.0935	4.60005	2.0935	1	-	-
A0A140LIF0	Coq7	16.847	18.2586	19.6721	22.4609	22.5672	22.3905	0.00671418	2.17301	4.21361	2.17301	1	+	Cre-Myf5
D3Z0F3	Tfam	17.7913	19.6832	18.1084	22.0149	21.6454	21.3585	0.00691591	2.16015	3.1453	2.16015	1	+	Cre-Myf5
Q8CC88	Vwa8	18.7345	19.1638	18.189	21.6681	22.4408	20.8304	0.00559788	2.25198	2.95061	2.25198	1	+	Cre-Myf5
F8WIT2	Anxa6	17.1541	19.9073	18.107	21.1738	24.4442	21.6136	0.0368396	1.43369	4.0211	1.43369	1	-	-
A0A0G2JFQ5	Mccc1	17.6691	19.1691	17.1439	22.7756	22.4154	22.3494	0.00189507	2.72238	4.51943	2.72238	1	+	Cre-Myf5
Q8R3K3	Ptcd2	17.2852	18.189	18.38	22.2557	21.4307	20.4021	0.0057527	2.24013	3.41144	2.24013	1	-	-
F6QAU7	Mrpl45	18.055	15.5788	20.0552	21.3071	23.2988	20.4305	0.0709414	1.1491	3.7825	1.1491	1	-	-
A0A0A6YX73	Prkar2a	19.0437	16.6312	17.1756	20.689	23.6107	22.6115	0.0141335	1.84975	4.68687	1.84975	1	+	Cre-Myf5
A2AIW9	Pmpca	19.8289	18.8033	19.5567	23.1041	23.5371	22.1097	0.00252189	2.59827	3.52068	2.59827	1	-	-
Q8VHX6	Flnc	20.1865	17.8081	19.2149	21.9558	22.2756	22.1669	0.0117275	1.93079	3.06298	1.93079	1	+	Cre-Myf5
D3Z6B9	Aldh1l2	18.063	18.9643	18.2025	21.1638	21.0406	22.3979	0.00375639	2.42523	3.12416	2.42523	1	-	-
Q7TNG8	Ldhd	19.0289	19.7354	19.9197	21.1681	22.2691	22.0573	0.00632664	2.19883	2.27018	2.19883	1	-	-
Q9DBG1	Cyp27a1	18.4786	16.6411	18.3792	22.5252	22.4048	23.7415	0.00232133	2.63426	5.05755	2.63426	1	-	-
Q8R5J9	Arl6ip5	18.7796	19.9539	17.3392	21.7817	21.9438	24.0644	0.0207796	1.68236	3.90575	1.68236	1	-	-
Q8BTU6	Eif4a2	19.1301	19.5764	18.977	21.0008	21.621	24.0317	0.0336968	1.47241	2.99001	1.47241	1	-	-
P08113	Hsp90b1	17.0125	17.1115	21.7278	22.1476	22.677	21.1342	0.106071	0.974402	3.36898	0.974402	1	-	-
A0A087WRE7	Adhfe1	16.0937	19.1904	17.878	22.1011	22.0611	22.8635	0.00779113	2.1084	4.62123	2.1084	1	-	-
Q9DCM2	Gstk1	17.3891	16.5658	17.4321	21.1329	22.2755	21.4635	0.000522983	3.28151	4.49496	3.28151	1	-	-
D3Z4C9	Uqcc2	17.7624	17.9104	18.8279	21.1241	21.8822	21.9813	0.00123875	2.90702	3.49566	2.90702	1	-	-
Q8BK72	Mrps27	17.5358	17.8818	18.9576	22.2054	22.5311	20.436	0.00988275	2.00512	3.59912	2.00512	1	-	-
P11499	Hsp90ab1	17.8879	19.5854	17.9809	21.5561	22.1035	23.7481	0.00973429	2.0117	3.98448	2.0117	1	-	-
A2APY7	Ndufaf5	18.1727	18.5297	18.5451	21.7565	22.2447	22.0338	4.26539e-05	4.37004	3.59584	4.37004	1	+	Cre-Myf5
M0QWM4	Supv3l1	16.9317	17.1067	18.1803	20.8268	21.6702	20.8071	0.00156847	2.80452	3.69513	2.80452	1	-	-
A0A0A6YW67	Gm8797	15.9957	19.6728	17.4307	21.579	21.7697	23.5696	0.0207714	1.68253	4.6064	1.68253	1	-	-
A0A1L1SQA2	Pam16	16.2148	16.196	18.6564	21.3957	21.7305	21.7058	0.00509788	2.29261	4.58825	2.29261	1	-	-
P03899	Mtnd3	16.764	16.9212	17.7127	22.7108	20.4672	23.3604	0.00546943	2.26206	5.04682	2.26206	1	-	-
P28650	Adssl1	17.2123	18.5745	15.8687	21.5398	22.5957	23.3296	0.00493521	2.30669	5.26984	2.30669	1	-	-
A2AIL4	Ndufaf6	16.8097	17.071	18.8793	21.6907	22.3838	21.5904	0.00349813	2.45616	4.30164	2.45616	1	-	-
P16858	Gapdh	17.2086	16.5259	20.1542	20.0315	21.2064	22.6935	0.0687341	1.16283	3.34754	1.16283	1	-	-
Q2TPA8	Hsdl2	16.9712	15.8034	18.2726	21.0915	21.4455	21.1892	0.00422605	2.37407	4.22637	2.37407	1	-	-
Q9QXS1	Plec	17.6467	18.6147	18.856	21.3736	21.5929	22.07	0.00144362	2.84055	3.30636	2.84055	1	+	Cre-Myf5
F6ZE40	Coq6	16.449	18.6678	19.763	21.9475	24.1113	22.1731	0.0202561	1.69345	4.45068	1.69345	1	-	-
A0A0A6YWC8	Vim	17.4399	17.9966	18.6606	21.8813	21.422	20.1194	0.00806144	2.09359	3.1085	2.09359	1	-	-
G3UW85	Erh	18.7753	18.3407	16.6918	22.22	21.6798	22.3417	0.00340225	2.46823	4.14455	2.46823	1	-	-
Q924X2	Cpt1b	19.556	17.6889	18.9849	22.0957	22.3739	20.4983	0.0223114	1.65147	2.91274	1.65147	1	-	-

## Sheet: Overall
											LFQ intensity						Average intensity (DBP labeled peptides)						Average intensity (DBP labeled peptides)
									Mitoplast					MAX-Tg						LSL-MAX-Tg
UniProt	Gene name	MouseGeneID	MitoCarta3.0_sublocal	MitoCarta3.0_MitoPathway	MitoFates	MitoFates prediction	Subcellular localization	Function	# of ID (Mitoplast)	Reprodu.	Mitoplast_1	Mitoplast_3	Mitoplast_4	# of ID (MAX)	Reprodu.	MAX_Filtering	TA rep-1	TA rep-2	TA rep-3	# of ID (Cre-Myf5)	Reprodu.	Cre-Myf5_Filtering	TA_Cre-1	TA_Cre-2	TA_Cre-3
Q9CQC7	Ndufb4	100042503	MIM	OXPHOS > Complex I > CI subunits | OXPHOS > OXPHOS subunits	0.003	No mitochondrial presequence	Mitochondrion inner membrane {ECO:0000250|UniProtKB:O95168}; Single-pass membrane protein {ECO:0000255}; Matrix side {ECO:0000250|UniProtKB:O95168}.	Accessory subunit of the mitochondrial membrane respiratory chain NADH dehydrogenase (Complex I), that is believed not to be involved in catalysis. Complex I functions in the transfer of electrons from NADH to the respiratory chain. The immediate electron acceptor for the enzyme is believed to be ubiquinone. {ECO:0000250|UniProtKB:O95168}.	3	+	29.9673	29.9234	30.6522	2	+	MAX-Tg	0	23.2964	23.4512	3	+	Cre-Myf5	24.6747	27.3184	27.1215
P62806	Hist1h4a	100041230		0	NA	0	Nucleus {ECO:0000250}. Chromosome {ECO:0000250}.	Core component of nucleosome. Nucleosomes wrap and compact DNA into chromatin, limiting DNA accessibility to the cellular machineries which require DNA as a template. Histones thereby play a central role in transcription regulation, DNA repair, DNA replication and chromosomal stability. DNA accessibility is regulated via a complex set of post-translational modifications of histones, also called h…	3	+	34.8164	34.1175	34.2523	0	-	N/A	0	0	0	1	-	N/A	0	23.9577	0
Q8CBB6	Hist1h2br	665596		0	NA	0	Nucleus {ECO:0000256|RuleBase:RU000451}.	NA	3	+	31.6983	31.1833	31.5797	0	-	N/A	0	0	0	2	+	N/A	0	25.9595	24.7279
P85094	Isoc2a	664994	Matrix	0	0.074	0	Cytoplasm {ECO:0000256|ARBA:ARBA00004496}. Nucleus {ECO:0000256|ARBA:ARBA00004123}.	0	3	+	32.4592	33.0155	32.6472	0	-	N/A	0	0	0	2	+	Cre-Myf5	24.713	25.8432	0
Q5M8N4	Sdr39u1	654795	unknown	0	0.009	No mitochondrial presequence	0	Putative NADP-dependent oxidoreductase. {ECO:0000250}.	3	+	30.9589	31.4521	32.0924	0	-	N/A	0	0	0	0	-	N/A	0	0	0
Q99LY9	Ndufs5	595136	MIM	OXPHOS > Complex I > CI subunits | OXPHOS > OXPHOS subunits	0.027	No mitochondrial presequence	Mitochondrion inner membrane {ECO:0000250|UniProtKB:O43920}; Peripheral membrane protein {ECO:0000250|UniProtKB:O43920}. Mitochondrion intermembrane space {ECO:0000250|UniProtKB:O43920}.	Accessory subunit of the mitochondrial membrane respiratory chain NADH dehydrogenase (Complex I), that is believed not to be involved in catalysis. Complex I functions in the transfer of electrons from NADH to the respiratory chain. The immediate electron acceptor for the enzyme is believed to be ubiquinone. {ECO:0000250|UniProtKB:O43920}.	3	+	34.4292	33.9303	33.846	0	-	N/A	0	0	0	0	-	N/A	0	0	0
Q792Z1	Try10	436522			0	0	NA	0	3	+	28.8971	27.9628	27.8647	0	-	N/A	0	0	0	0	-	N/A	0	0	0
Q9D8W7	Ociad2	433904	unknown	Signaling	0.001	No mitochondrial presequence	Endosome {ECO:0000305}.	0	3	+	30.1131	30.3098	30.4189	0	-	N/A	0	0	0	0	-	N/A	0	0	0
Q7TNS2	Minos1	433771	MIM	Mitochondrial dynamics and surveillance > Cristae formation > MICOS complex	0.003	No mitochondrial presequence	Mitochondrion inner membrane {ECO:0000250|UniProtKB:Q5TGZ0}; Single-pass membrane protein {ECO:0000250|UniProtKB:Q5TGZ0}. Note=The C-terminus is located in the intermembrane space, while the location of the N-terminus has not been determined yet. As some programs predict the presence of 2 closely apposed membrane domains, it has been proposed that the protein may cross the membrane twice and that…	Component of the MICOS complex, a large protein complex of the mitochondrial inner membrane that plays crucial roles in the maintenance of crista junctions, inner membrane architecture, and formation of contact sites to the outer membrane. {ECO:0000250|UniProtKB:Q5TGZ0}.	1	-	0	0	28.3023	0	-	N/A	0	0	0	0	-	N/A	0	0	0
P52503	Ndufs6	407785	MIM	OXPHOS > Complex I > CI subunits | OXPHOS > OXPHOS subunits	0.894	Possessing mitochondrial presequence	Mitochondrion inner membrane {ECO:0000256|ARBA:ARBA00004443}; Peripheral membrane protein {ECO:0000256|ARBA:ARBA00004443}; Matrix side {ECO:0000256|ARBA:ARBA00004443}.	Accessory subunit of the mitochondrial membrane respiratory chain NADH dehydrogenase (Complex I), that is believed not to be involved in catalysis. Complex I functions in the transfer of electrons from NADH to the respiratory chain. The immediate electron acceptor for the enzyme is believed to be ubiquinone. {ECO:0000250|UniProtKB:O75380}.	3	+	35.3227	35.2695	34.9852	0	-	N/A	0	0	0	2	+	Cre-Myf5	0	25.0912	24.2422
Q505D7	Opa3	403187	MOM	0	0.124	No mitochondrial presequence	Mitochondrion {ECO:0000250}.	May play some role in mitochondrial processes. {ECO:0000250}.	3	+	29.6037	29.0404	29.5261	0	-	N/A	0	0	0	0	-	N/A	0	0	0
Q7M729	Scn4b	399548			0.002	No mitochondrial presequence	Cell membrane {ECO:0000250}; Single-pass type I membrane protein {ECO:0000250}.	Modulates channel gating kinetics. Causes negative shifts in the voltage dependence of activation of certain alpha sodium channels, but does not affect the voltage dependence of inactivation. Modulates the susceptibility of the sodium channel to inhibition by toxic peptides from spider, scorpion, wasp and sea anemone venom (By similarity). {ECO:0000250}.	3	+	30.6925	30.2753	30.0695	0	-	N/A	0	0	0	0	-	N/A	0	0	0
Q8CBY0	Gatc	384281	Matrix	Mitochondrial central dogma > Translation > mt-tRNA synthetases	0.545	Possessing mitochondrial presequence	Mitochondrion {ECO:0000255|HAMAP-Rule:MF_03149}.	Allows the formation of correctly charged Gln-tRNA(Gln) through the transamidation of misacylated Glu-tRNA(Gln) in the mitochondria. The reaction takes place in the presence of glutamine and ATP through an activated gamma-phospho-Glu-tRNA(Gln). {ECO:0000255|HAMAP-Rule:MF_03149}.	2	+	28.3732	28.5187	0	0	-	N/A	0	0	0	0	-	N/A	0	0	0
Q8R2K3	Ssbp1	381760	Matrix	Mitochondrial central dogma > mtDNA maintenance > mtDNA replication | Mitochondrial central dogma > mtDNA maintenance > mtDNA nucleoid	0.967	Possessing mitochondrial presequence	Mitochondrion {ECO:0000269|PubMed:31298765}. Mitochondrion matrix, mitochondrion nucleoid {ECO:0000269|PubMed:31298765}.	Binds preferentially and cooperatively to pyrimidine rich single-stranded DNA (ss-DNA). In vitro, required to maintain the copy number of mitochondrial DNA (mtDNA) and plays a crucial role during mtDNA replication by stimulating the activity of the replisome components POLG and TWNK at the replication fork. Promotes the activity of the gamma complex polymerase POLG, largely by organizing the temp…	1	-	27.2634	0	0	3	+	MAX-Tg	22.4971	23.2933	22.4117	3	+	Cre-Myf5	23.3924	24.4692	24.8733
E9PXC9	Nxpe5	381680			NA	0	NA	0	0	-	0	0	0	3	+	MAX-Tg	25.5769	25.162	25.2166	0	-	N/A	0	0	0
A2AJP9	Pdp1	381511	MIM	Metabolism > Carbohydrate metabolism > Pyruvate metabolism	0.995	Possessing mitochondrial presequence	Mitochondrion matrix {ECO:0000250}.	Catalyzes the dephosphorylation and concomitant reactivation of the alpha subunit of the E1 component of the pyruvate dehydrogenase complex. {ECO:0000250}.	3	+	31.4148	31.0437	31.0266	3	+	MAX-Tg	22.8203	23.1987	22.759	3	+	Cre-Myf5	24.4063	25.9901	25.2291
Q8BIJ6	Iars2	381314	Matrix	Mitochondrial central dogma > Translation > mt-tRNA synthetases	0.922	Possessing mitochondrial presequence	Mitochondrion matrix {ECO:0000250}.	0	3	+	34.1998	34.1527	34.0588	3	+	MAX-Tg	24.7284	24.7575	24.5208	3	+	Cre-Myf5	23.631	24.9365	23.9896
E9Q4B5	Ccdc58	381045	IMS	0	0.002	No mitochondrial presequence	0	0	3	+	27.4961	28.3645	27.9972	0	-	N/A	0	0	0	0	-	N/A	0	0	0
Q8K215	Lyrm4	380840	Matrix	Metabolism > Metals and cofactors > Fe-S cluster biosynthesis	0.843	Possessing mitochondrial presequence	Mitochondrion {ECO:0000250}. Nucleus {ECO:0000250}.	Required for nuclear and mitochondrial iron-sulfur protein biosynthesis. {ECO:0000250}.	2	+	0	29.0117	28.8157	0	-	N/A	0	0	0	0	-	N/A	0	0	0
Q5NCE8	Mrs2	380836	MIM	Small molecule transport | Signaling	0.146	No mitochondrial presequence	Mitochondrion inner membrane {ECO:0000250|UniProtKB:Q9HD23}; Multi-pass membrane protein {ECO:0000250|UniProtKB:Q9HD23}.	Magnesium transporter that mediates the influx of magnesium into the mitochondrial matrix. Required for normal expression of the mitochondrial respiratory complex I subunits. {ECO:0000250|UniProtKB:Q9HD23}.	3	+	28.5427	28.6531	29.553	0	-	N/A	0	0	0	0	-	N/A	0	0	0
Q9D8T7	Slirp	380773	Matrix	Mitochondrial central dogma > mtRNA metabolism > mtRNA stability and decay | Mitochondrial central dogma > Translation	0.99	Possessing mitochondrial presequence	Mitochondrion {ECO:0000250}. Nucleus {ECO:0000250}. Note=Predominantly mitochondrial. Some fraction is nuclear. In the nucleus, it is recruited to nuclear receptor target promoters (By similarity). {ECO:0000250}.	RNA-binding protein that acts as a nuclear receptor corepressor. Probably acts by binding the SRA RNA, and repressing the SRA-mediated nuclear receptor coactivation. Binds the STR7 loop of SRA RNA. Also able to repress glucocorticoid (GR), androgen (AR), thyroid (TR) and VDR-mediated transactivation (By similarity). {ECO:0000250}.	3	+	29.6627	29.5176	28.4404	0	-	N/A	0	0	0	0	-	N/A	0	0	0
Q9D1N9	Mrpl21	353242	Matrix	Mitochondrial central dogma > Translation > Mitochondrial ribosome	0.312	No mitochondrial presequence	Mitochondrion {ECO:0000250|UniProtKB:Q7Z2W9}.	0	3	+	28.2601	28.3527	28.4253	0	-	N/A	0	0	0	0	-	N/A	0	0	0
Q80YD1	Supv3l1	338359	Matrix	Mitochondrial central dogma > mtRNA metabolism > mtRNA granules | Mitochondrial central dogma > mtRNA metabolism > mtRNA stability and decay	0.506	Possessing mitochondrial presequence	Nucleus {ECO:0000250|UniProtKB:Q8IYB8}. Mitochondrion matrix {ECO:0000250|UniProtKB:Q8IYB8}. Mitochondrion matrix, mitochondrion nucleoid {ECO:0000250|UniProtKB:Q8IYB8}.	Major helicase player in mitochondrial RNA metabolism. Component of the mitochondrial degradosome (mtEXO) complex, that degrades 3' overhang double-stranded RNA with a 3'-to-5' directionality in an ATP-dependent manner. Involved in the degradation of non-coding mitochondrial transcripts (MT-ncRNA) and tRNA-like molecules (By similarity). ATPase and ATP-dependent multisubstrate helicase, able to u…	3	+	27.9427	28.7343	28.5021	0	-	N/A	0	0	0	1	-	N/A	0	0	20.8071
D3Z7X0	Acad12	338350	Matrix	Metabolism > Lipid metabolism > Fatty acid oxidation	NA	0	0	0	3	+	32.576	32.2713	32.1795	3	+	MAX-Tg	24.4124	23.9598	24.3834	3	+	Cre-Myf5	25.4286	25.2422	25.1615
Q69ZQ1	Kiaa1161	329828			0.005	No mitochondrial presequence	Nucleus membrane {ECO:0000269|PubMed:17062158, ECO:0000269|PubMed:19706595}; Single-pass type II membrane protein {ECO:0000269|PubMed:19706595}. Endoplasmic reticulum membrane {ECO:0000269|PubMed:19706595}; Single-pass type II membrane protein {ECO:0000269|PubMed:19706595}. Note=Only a minor fraction is present in the peripheral endoplasmic reticulum (PubMed:19706595). {ECO:0000269|PubMed:1970659…	Putative glycosidase. Promotes myogenesis by activating AKT signaling through the maturation and secretion of IGF2 (PubMed:19706595). {ECO:0000269|PubMed:19706595}.	3	+	26.6544	26.7867	26.6802	0	-	N/A	0	0	0	0	-	N/A	0	0	0
B7ZMP1	Xpnpep3	321003	Matrix	Protein import, sorting and homeostasis > Protein import and sorting > Preprotein cleavage | Protein import, sorting and homeostasis > Protein homeostasis > Proteases	0.876	Possessing mitochondrial presequence	Mitochondrion {ECO:0000250|UniProtKB:Q9NQH7}. Cytoplasm {ECO:0000250|UniProtKB:Q9NQH7}. Note=Mainly mitochondrial. Translocates to the cytoplasm following TNFRSF1B activation. {ECO:0000250|UniProtKB:Q9NQH7}.	Catalyzes the removal of a penultimate prolyl residue from the N-termini of peptides, such as Leu-Pro-Ala. Also shows low activity towards peptides with Ala or Ser at the P1 position. Promotes TNFRSF1B-mediated phosphorylation of MAPK8/JNK1 and MAPK9/JNK2, suggesting a function as an adapter protein for TNFRSF1B; the effect is independent of XPNPEP3 peptidase activity. May inhibit apoptotic cell …	2	+	27.091	0	27.1232	0	-	N/A	0	0	0	0	-	N/A	0	0	0
Q8BGU0	Cyp4f39	320997			0.138	0	0	0	3	+	26.9767	26.1072	28.8201	0	-	N/A	0	0	0	0	-	N/A	0	0	0
Q8R2Q4	Gfm2	320806	Matrix	Mitochondrial central dogma > Translation > Translation factors	0.038	No mitochondrial presequence	Mitochondrion {ECO:0000255|HAMAP-Rule:MF_03059}.	Mitochondrial GTPase that mediates the disassembly of ribosomes from messenger RNA at the termination of mitochondrial protein biosynthesis. Acts in collaboration with MRRF. GTP hydrolysis follows the ribosome disassembly and probably occurs on the ribosome large subunit. Not involved in the GTP-dependent ribosomal translocation step during translation elongation. {ECO:0000255|HAMAP-Rule:MF_03059…	3	+	31.3244	31.4898	31.581	1	-	N/A	0	23.412	0	1	-	N/A	21.4798	0	0
Q6NVE9	Pptc7	320717	Matrix	Signaling	0.612	Possessing mitochondrial presequence	Mitochondrion matrix {ECO:0000250|UniProtKB:Q8NI37}.	Protein phosphatase which positively regulates biosynthesis of the ubiquinone, coenzyme Q (By similarity). Dephosphorylates the ubiquinone biosynthesis protein COQ7 which is likely to lead to its activation (By similarity). {ECO:0000250|UniProtKB:Q8NI37}.	3	+	30.4307	29.8343	29.6423	3	+	MAX-Tg	22.5774	21.7067	22.5086	2	+	Cre-Myf5	21.9963	0	23.2137
Q6P5E4	Uggt1	320011			0	No mitochondrial presequence	Endoplasmic reticulum lumen {ECO:0000250|UniProtKB:Q9NYU2, ECO:0000255|PROSITE-ProRule:PRU10138}. Endoplasmic reticulum-Golgi intermediate compartment {ECO:0000255|PROSITE-ProRule:PRU10138}.	Recognizes glycoproteins with minor folding defects. Reglucosylates single N-glycans near the misfolded part of the protein, thus providing quality control for protein folding in the endoplasmic reticulum. Reglucosylated proteins are recognized by calreticulin for recycling to the endoplasmic reticulum and refolding or degradation (By similarity). {ECO:0000250}.	3	+	29.8414	29.6016	29.919	0	-	N/A	0	0	0	0	-	N/A	0	0	0
Q8R123	Flad1	319945	Matrix	Metabolism > Vitamin metabolism > Vitamin B2 metabolism	0.249	No mitochondrial presequence	Cytoplasm {ECO:0000250}.	Catalyzes the adenylation of flavin mononucleotide (FMN) to form flavin adenine dinucleotide (FAD) coenzyme. {ECO:0000250}.	2	+	30.8173	0	30.5213	0	-	N/A	0	0	0	0	-	N/A	0	0	0
Q7TSQ8	Pdpr	319518	Matrix	Metabolism > Carbohydrate metabolism > Pyruvate metabolism	0.93	Possessing mitochondrial presequence	Mitochondrion matrix {ECO:0000250}.	Decreases the sensitivity of PDP1 to magnesium ions, and this inhibition is reversed by the polyamine spermine. {ECO:0000250}.	3	+	33.7964	33.9046	33.5685	0	-	N/A	0	0	0	3	+	Cre-Myf5	24.3475	24.9155	24.3404
Q8CGP2	Hist1h2bp	319188			NA	0	Nucleus. Chromosome.	Core component of nucleosome. Nucleosomes wrap and compact DNA into chromatin, limiting DNA accessibility to the cellular machineries which require DNA as a template. Histones thereby play a central role in transcription regulation, DNA repair, DNA replication and chromosomal stability. DNA accessibility is regulated via a complex set of post-translational modifications of histones, also called h…	0	-	0	0	0	3	+	MAX-Tg	27.1142	27.594	28.0065	0	-	N/A	0	0	0
Q6P8N8	Clpx	270166	Matrix	Protein import, sorting and homeostasis > Protein homeostasis > Proteases	0.411	Possessing mitochondrial presequence	Mitochondrion {ECO:0000269|PubMed:22710082}. Mitochondrion matrix, mitochondrion nucleoid {ECO:0000250}.	ATP-dependent specificity component of the Clp protease complex. Hydrolyzes ATP. Targets specific substrates for degradation by the Clp complex. Can perform chaperone functions in the absence of CLPP. Enhances the DNA-binding activity of TFAM and is required for maintaining a normal mitochondrial nucleoid structure (PubMed:10347188). ATP-dependent unfoldase that stimulates the incorporation of th…	3	+	27.9787	27.2343	27.5598	2	+	MAX-Tg	21.528	0	20.6955	1	-	N/A	0	0	22.7471
Q3TL44	Nlrx1	270151	Matrix	Signaling > Immune response	0.313	No mitochondrial presequence	Mitochondrion outer membrane {ECO:0000250}.	Participates in antiviral signaling. {ECO:0000250}.	3	+	32.0709	32.2646	32.0359	0	-	N/A	0	0	0	0	-	N/A	0	0	0
P47963	Rpl13	270106			0.328	No mitochondrial presequence	0	0	3	+	26.3957	25.1384	25.3743	0	-	N/A	0	0	0	0	-	N/A	0	0	0
A0A0A0MQ68	Gcdh	270076	Matrix	Metabolism > Amino acid metabolism > Lysine metabolism	0.998	Possessing mitochondrial presequence	Mitochondrion matrix.	Catalyzes the oxidative decarboxylation of glutaryl-CoA to crotonyl-CoA and CO(2) in the degradative pathway of L-lysine, L-hydroxylysine, and L-tryptophan metabolism. It uses electron transfer flavoprotein as its electron acceptor.	3	+	30.7422	30.9032	30.3454	1	-	N/A	0	22.2699	0	0	-	N/A	0	0	0
P54071	Idh2	269951	Matrix	Metabolism > Carbohydrate metabolism > TCA cycle	0.993	Possessing mitochondrial presequence	Mitochondrion {ECO:0000269|PubMed:8867815}.	Plays a role in intermediary metabolism and energy production. It may tightly associate or interact with the pyruvate dehydrogenase complex.	3	+	36.2862	36.4076	36.0783	3	+	MAX-Tg	23.6148	23.2571	23.3395	3	+	Cre-Myf5	24.252	24.1241	24.4551
Q01853	Vcp	269523			0	No mitochondrial presequence	Cytoplasm, cytosol {ECO:0000250|UniProtKB:P55072}. Endoplasmic reticulum {ECO:0000250|UniProtKB:P55072}. Nucleus {ECO:0000250|UniProtKB:P55072}. Cytoplasm, Stress granule {ECO:0000250|UniProtKB:P55072}. Note=Recruited to the cytoplasmic surface of the endoplasmic reticulum via interaction with AMFR/gp78. Following DNA double-strand breaks, recruited to the sites of damage. Recruited to stalled re…	Necessary for the fragmentation of Golgi stacks during mitosis and for their reassembly after mitosis. Involved in the formation of the transitional endoplasmic reticulum (tER). The transfer of membranes from the endoplasmic reticulum to the Golgi apparatus occurs via 50-70 nm transition vesicles which derive from part-rough, part-smooth transitional elements of the endoplasmic reticulum (tER). V…	2	+	28.9883	27.8383	0	0	-	N/A	0	0	0	0	-	N/A	0	0	0
Q8BH64	Ehd2	259300			0.854	Possessing mitochondrial presequence	Cell membrane {ECO:0000269|PubMed:14676205}; Peripheral membrane protein {ECO:0000269|PubMed:14676205}; Cytoplasmic side {ECO:0000269|PubMed:14676205}. Membrane, caveola {ECO:0000269|PubMed:24508342}; Peripheral membrane protein {ECO:0000269|PubMed:24508342}; Cytoplasmic side {ECO:0000269|PubMed:24508342}. Endosome membrane {ECO:0000250|UniProtKB:Q4V8H8}; Peripheral membrane protein {ECO:0000250|…	ATP- and membrane-binding protein that controls membrane reorganization/tubulation upon ATP hydrolysis (PubMed:24508342). Plays a role in membrane trafficking between the plasma membrane and endosomes. Important for the internalization of GLUT4 (PubMed:14676205). Required for fusion of myoblasts to skeletal muscle myotubes. Required for normal translocation of FER1L5 to the plasma membrane (PubMe…	3	+	30.0503	29.324	30.3977	0	-	N/A	0	0	0	0	-	N/A	0	0	0
Q3URE1	Acsf3	257633	Matrix	Metabolism > Lipid metabolism > Type II fatty acid synthesis	0.908	Possessing mitochondrial presequence	Mitochondrion {ECO:0000250|UniProtKB:Q4G176}.	Catalyzes the initial reaction in intramitochondrial fatty acid synthesis, by activating malonate and methylmalonate, but not acetate, into their respective CoA thioester. May have some preference toward very-long-chain substrates. {ECO:0000250|UniProtKB:Q4G176}.	3	+	29.7183	29.5511	30.3442	0	-	N/A	0	0	0	0	-	N/A	0	0	0
E9Q1L7	Dnajc28	246738	unknown	0	0.302	No mitochondrial presequence	0	May have a role in protein folding or as a chaperone.	2	+	27.1591	0	26.2413	0	-	N/A	0	0	0	0	-	N/A	0	0	0
Q8K4Z3	Apoa1bp	246703	Matrix	Metabolism > Metals and cofactors > NAD biosynthesis and metabolism	0.464	Possessing mitochondrial presequence	Mitochondrion {ECO:0000255|HAMAP-Rule:MF_03159}. Secreted {ECO:0000255|HAMAP-Rule:MF_03159, ECO:0000269|PubMed:18202122, ECO:0000269|PubMed:18614015}. Note=In sperm, secretion gradually increases during capacitation.	Catalyzes the epimerization of the S- and R-forms of NAD(P)HX, a damaged form of NAD(P)H that is a result of enzymatic or heat-dependent hydration. This is a prerequisite for the S-specific NAD(P)H-hydrate dehydratase to allow the repair of both epimers of NAD(P)HX. Accelerates cholesterol efflux from endothelial cells to high-density lipoprotein (HDL) and thereby regulates angiogenesis (By simil…	3	+	30.511	31.2807	30.9293	0	-	N/A	0	0	0	0	-	N/A	0	0	0
Q99J99	Mpst	246221	MIM	Metabolism > Detoxification > Xenobiotic metabolism | Metabolism > Sulfur metabolism	0.035	No mitochondrial presequence	Cytoplasm {ECO:0000250|UniProtKB:P97532}. Mitochondrion {ECO:0000269|PubMed:18855522}. Cell junction, synapse, synaptosome {ECO:0000269|PubMed:18855522}.	Transfer of a sulfur ion to cyanide or to other thiol compounds. Also has weak rhodanese activity. Detoxifies cyanide and is required for thiosulfate biosynthesis. Acts as an antioxidant. In combination with cysteine aminotransferase (CAT), contributes to the catabolism of cysteine and is an important producer of hydrogen sulfide in the brain, retina and vascular endothelial cells. Hydrogen sulfi…	3	+	32.5455	32.6279	32.0826	0	-	N/A	0	0	0	0	-	N/A	0	0	0
Q5EBG6	Hspb6	243912			0.006	No mitochondrial presequence	Cytoplasm {ECO:0000256|ARBA:ARBA00004496}. Nucleus {ECO:0000256|ARBA:ARBA00004123}.	Small heat shock protein which functions as a molecular chaperone probably maintaining denatured proteins in a folding-competent state. Seems to have versatile functions in various biological processes. Plays a role in regulating muscle function such as smooth muscle vasorelaxation and cardiac myocyte contractility. May regulate myocardial angiogenesis implicating KDR. Overexpression mediates car…	3	+	25.054	24.5122	24.5206	0	-	N/A	0	0	0	0	-	N/A	0	0	0
Q80T41	Gabbr2	242425			0	No mitochondrial presequence	Cell membrane {ECO:0000256|ARBA:ARBA00004651}; Multi-pass membrane protein {ECO:0000256|ARBA:ARBA00004651}. Membrane {ECO:0000256|ARBA:ARBA00004141}; Multi-pass membrane protein {ECO:0000256|ARBA:ARBA00004141}.	Component of a heterodimeric G-protein coupled receptor for GABA, formed by GABBR1 and GABBR2 (PubMed:10075644). Within the heterodimeric GABA receptor, only GABBR1 seems to bind agonists, while GABBR2 mediates coupling to G proteins (By similarity). Ligand binding causes a conformation change that triggers signaling via guanine nucleotide-binding proteins (G proteins) and modulates the activity …	2	+	0	29.5558	29.5712	0	-	N/A	0	0	0	0	-	N/A	0	0	0
Q8C129	Lnpep	240028			0.006	No mitochondrial presequence	Cell membrane {ECO:0000250}; Single-pass type II membrane protein {ECO:0000250}. Endomembrane system {ECO:0000250}; Single-pass type II membrane protein {ECO:0000250}. Note=Localized mainly in intracellular vesicles together with GLUT4. Relocalizes to the plasma membrane in response to insulin. The dileucine internalization motif and/or the interaction with tankyrases may be involved in intracell…	Release of an N-terminal amino acid, cleave before cysteine, leucine as well as other amino acids. Degrades peptide hormones such as oxytocin, vasopressin and angiotensin III, and plays a role in maintaining homeostasis during pregnancy. May be involved in the inactivation of neuronal peptides in the brain. Cleaves Met-enkephalin and dynorphin. Binds angiotensin IV and may be the angiotensin IV r…	2	+	0	27.482	27.9054	0	-	N/A	0	0	0	0	-	N/A	0	0	0
Q8BFZ3	Actbl2	238880			0	No mitochondrial presequence	Cytoplasm, cytoskeleton {ECO:0000250}.	Actins are highly conserved proteins that are involved in various types of cell motility and are ubiquitously expressed in all eukaryotic cells. {ECO:0000250}.	3	+	34.9508	34.0745	34.4406	0	-	N/A	0	0	0	0	-	N/A	0	0	0
Q8BZ71	Stac3	237611			0.001	No mitochondrial presequence	Cytoplasm {ECO:0000269|PubMed:28112192, ECO:0000269|PubMed:29467163}. Cell membrane, sarcolemma {ECO:0000269|PubMed:23818578, ECO:0000269|PubMed:28112192, ECO:0000269|PubMed:29363593, ECO:0000269|PubMed:29467163, ECO:0000305|PubMed:25548159}; Peripheral membrane protein {ECO:0000269|PubMed:29363593, ECO:0000269|PubMed:29467163, ECO:0000305|PubMed:25548159}; Cytoplasmic side {ECO:0000269|PubMed:29…	Required for normal excitation-contraction coupling in skeletal muscle and for normal muscle contraction in response to membrane depolarization (PubMed:23818578, PubMed:27621462, PubMed:29467163). Required for normal Ca(2+) release from the sarcplasmic reticulum, which ultimately leads to muscle contraction (PubMed:23818578). Probably functions via its effects on muscle calcium channels. Increase…	1	-	0	0	23.5821	0	-	N/A	0	0	0	0	-	N/A	0	0	0
Q8BMF4	Dlat	235339	Matrix	Metabolism > Carbohydrate metabolism > Pyruvate metabolism	0.996	Possessing mitochondrial presequence	Mitochondrion matrix.	The pyruvate dehydrogenase complex catalyzes the overall conversion of pyruvate to acetyl-CoA and CO(2), and thereby links the glycolytic pathway to the tricarboxylic cycle. {ECO:0000250}.	3	+	36.1252	36.1141	36.1372	3	+	MAX-Tg	22.4258	22.2914	22.6398	0	-	N/A	0	0	0
Q91VT4	Cbr4	234309	Matrix	Metabolism > Lipid metabolism > Type II fatty acid synthesis	0.075	No mitochondrial presequence	Mitochondrion matrix {ECO:0000250|UniProtKB:Q8N4T8}.	Component of the heterotetramer complex KAR (3-ketoacyl-[acyl carrier protein] reductase or 3-ketoacyl-[ACP] reductase) that forms part of the mitochondrial fatty acid synthase (mtFAS). Beta-subunit of the KAR heterotetramer complex, responsible for the 3-ketoacyl-ACP reductase activity of the mtFAS, reduces 3-oxoacyl-[ACP] to (3R)-hydroxyacyl-[ACP] in a NADPH-dependent manner with no chain lengt…	3	+	28.9751	29.2518	28.6402	3	+	MAX-Tg	24.2654	23.3695	23.7813	3	+	Cre-Myf5	25.8041	25.1656	25.8295
Q8BFR5	Tufm	233870	Matrix	Mitochondrial central dogma > Translation > Translation factors	0.996	Possessing mitochondrial presequence	Mitochondrion {ECO:0000250|UniProtKB:P49411}.	Promotes the GTP-dependent binding of aminoacyl-tRNA to the A-site of ribosomes during protein biosynthesis. Plays also a role in the regulation of autophagy and innate immunity. Recruits ATG5-ATG12 and NLRX1 at mitochondria and serves as a checkpoint of the RIG-I/DDX58-MAVS pathway. In turn, inhibits RLR-mediated type I interferon while promoting autophagy. {ECO:0000250|UniProtKB:P49411}.	3	+	35.5102	35.461	35.38	3	+	MAX-Tg	24.9181	24.984	24.702	3	+	Cre-Myf5	26.7681	27.9733	27.0253
Q5XKE0	Mybpc2	233199			0.002	No mitochondrial presequence	0	Thick filament-associated protein located in the crossbridge region of vertebrate striated muscle a bands. In vitro it binds MHC, F-actin and native thin filaments, and modifies the activity of actin-activated myosin ATPase. It may modulate muscle contraction or may play a more structural role (By similarity). {ECO:0000250}.	0	-	0	0	0	3	+	MAX-Tg	23.0421	24.7644	24.9898	3	+	Cre-Myf5	23.605	26.1819	25.7122
E9Q179	Grsf1	231413	Matrix	Mitochondrial central dogma > mtRNA metabolism > mtRNA granules | Mitochondrial central dogma > mtRNA metabolism > Polycistronic mtRNA processing | Mitochondrial central dogma > mtRNA metabolism > mtRNA stability and decay | Mitochondrial central dogma > Translation > Mitochondrial ribosome assembly	0.012	No mitochondrial presequence	Mitochondrion matrix {ECO:0000250|UniProtKB:Q12849}. Note=Localizes to mitochondrial RNA granules found in close proximity to the mitochondrial nucleoids. {ECO:0000250|UniProtKB:Q12849}.	Regulator of post-transcriptional mitochondrial gene expression, required for assembly of the mitochondrial ribosome and for recruitment of mRNA and lncRNA. Binds RNAs containing the 14 base G-rich element. Preferentially binds RNAs transcribed from three contiguous genes on the light strand of mtDNA, the ND6 mRNA, and the long non-coding RNAs for MT-CYB and MT-ND5, each of which contains multipl…	3	+	29.2508	29.9951	30.909	0	-	N/A	0	0	0	0	-	N/A	0	0	0
Q4VBD2	Tapt1	231225			0	No mitochondrial presequence	Cytoplasm, cytoskeleton, microtubule organizing center, centrosome {ECO:0000250|UniProtKB:Q6NXT6}. Cytoplasm, cytoskeleton, cilium basal body {ECO:0000250|UniProtKB:Q6NXT6}. Membrane {ECO:0000250|UniProtKB:Q6NXT6}; Multi-pass membrane protein {ECO:0000250|UniProtKB:Q6NXT6}.	Plays a role in primary cilia formation (By similarity). May act as a downstream effector of HOXC8 possibly by transducing or transmitting extracellular information required for axial skeletal patterning during development (By similarity). May be involved in cartilage and bone development (By similarity). May play a role in the differentiation of cranial neural crest cells (By similarity). {ECO:0…	3	+	26.2147	25.3663	25.9355	0	-	N/A	0	0	0	0	-	N/A	0	0	0
Q99JY0	Hadhb	231086	MIM	Metabolism > Carbohydrate metabolism > Ketone metabolism | Metabolism > Lipid metabolism > Fatty acid oxidation | Metabolism > Amino acid metabolism > Lysine metabolism	0.91	Possessing mitochondrial presequence	Mitochondrion {ECO:0000250|UniProtKB:P55084}. Mitochondrion inner membrane {ECO:0000250|UniProtKB:P55084}. Mitochondrion outer membrane {ECO:0000250|UniProtKB:P55084}. Endoplasmic reticulum {ECO:0000250|UniProtKB:P55084}. Note=Protein stability and association with membranes require HADHA. {ECO:0000250|UniProtKB:P55084}.	Mitochondrial trifunctional enzyme catalyzes the last three of the four reactions of the mitochondrial beta-oxidation pathway. The mitochondrial beta-oxidation pathway is the major energy-producing process in tissues and is performed through four consecutive reactions breaking down fatty acids into acetyl-CoA. Among the enzymes involved in this pathway, the trifunctional enzyme exhibits specifici…	3	+	35.5533	35.7268	35.9159	3	+	MAX-Tg	24.8542	25.1939	24.585	3	+	Cre-Myf5	24.0872	23.6189	24.3878
Q5U458	Dnajc11	230935	MOM	Protein import, sorting and homeostasis > Protein import and sorting | Mitochondrial dynamics and surveillance > Intramitochondrial membrane interactions	0	No mitochondrial presequence	Mitochondrion {ECO:0000250|UniProtKB:Q9NVH1, ECO:0000269|PubMed:25111180}. Mitochondrion outer membrane {ECO:0000250|UniProtKB:Q9NVH1}; Peripheral membrane protein {ECO:0000250|UniProtKB:Q9NVH1}.	Required for mitochondrial inner membrane organization. Seems to function through its association with the MICOS complex and the mitochondrial outer membrane sorting assembly machinery (SAM) complex. {ECO:0000269|PubMed:25111180, ECO:0000305}.	3	+	30.841	30.3641	30.5362	0	-	N/A	0	0	0	0	-	N/A	0	0	0
A2AKW0	Slc25a51	230125	MIM	Metabolism > Metals and cofactors > NAD biosynthesis and metabolism | Small molecule transport > SLC25A family	0.001	No mitochondrial presequence	Membrane {ECO:0000256|ARBA:ARBA00004141}; Multi-pass membrane protein {ECO:0000256|ARBA:ARBA00004141}.	Mitochondrial membrane carrier protein that mediates the import of NAD(+) into mitochondria. Mitochondrial NAD(+) is required for glycolysis and mitochondrial respiration. Compared to SLC25A52, SLC25A51-mediated transport is essential for the import of NAD(+) in mitochondria. {ECO:0000250|UniProtKB:Q9H1U9}.	3	+	28.2947	28.9287	28.1239	0	-	N/A	0	0	0	0	-	N/A	0	0	0
Q3UIU2	Ndufb6	230075	MIM	OXPHOS > Complex I > CI subunits | OXPHOS > OXPHOS subunits	0.042	No mitochondrial presequence	Mitochondrion inner membrane {ECO:0000256|ARBA:ARBA00004298}; Single-pass membrane protein {ECO:0000256|ARBA:ARBA00004298}; Matrix side {ECO:0000256|ARBA:ARBA00004298}.	Accessory subunit of the mitochondrial membrane respiratory chain NADH dehydrogenase (Complex I), that is believed not to be involved in catalysis. Complex I functions in the transfer of electrons from NADH to the respiratory chain. The immediate electron acceptor for the enzyme is believed to be ubiquinone. {ECO:0000250|UniProtKB:O95139}.	3	+	32.6653	33.1371	31.7646	0	-	N/A	0	0	0	3	+	Cre-Myf5	23.8465	23.5993	23.032
Q8BMS4	Coq3	230027	MIM	Metabolism > Metals and cofactors > Coenzyme Q metabolism	0.698	Possessing mitochondrial presequence	Mitochondrion inner membrane {ECO:0000255|HAMAP-Rule:MF_03190}; Peripheral membrane protein {ECO:0000255|HAMAP-Rule:MF_03190}; Matrix side {ECO:0000255|HAMAP-Rule:MF_03190}.	O-methyltransferase that catalyzes the 2 O-methylation steps in the ubiquinone biosynthetic pathway. {ECO:0000255|HAMAP-Rule:MF_03190}.	3	+	30.2339	30.1529	30.1755	0	-	N/A	0	0	0	0	-	N/A	0	0	0
Q3V1D3	Ampd1	229665			0.039	No mitochondrial presequence	0	AMP deaminase plays a critical role in energy metabolism.	0	-	0	0	0	3	+	MAX-Tg	22.2402	23.1336	23.5082	3	+	Cre-Myf5	22.2186	23.0306	25.4711
Q3TVI8	Pbxip1	229534			0	No mitochondrial presequence	Cytoplasm, cytoskeleton {ECO:0000250|UniProtKB:Q96AQ6}. Nucleus {ECO:0000250|UniProtKB:Q96AQ6}. Note=Shuttles between the nucleus and the cytosol. Mainly localized in the cytoplasm, associated with microtubules. Detected in small amounts in the nucleus. {ECO:0000250|UniProtKB:Q96AQ6}.	Regulator of pre-B-cell leukemia transcription factors (BPXs) function. Inhibits the binding of PBX1-HOX complex to DNA and blocks the transcriptional activity of E2A-PBX1. Tethers estrogen receptor-alpha (ESR1) to microtubules and allows them to influence estrogen receptors-alpha signaling (By similarity). {ECO:0000250}.	3	+	30.9237	30.5309	31.4235	0	-	N/A	0	0	0	0	-	N/A	0	0	0
Q8JZN5	Acad9	229211	MIM	OXPHOS > Complex I > CI assembly factors | OXPHOS > OXPHOS assembly factors	0.991	Possessing mitochondrial presequence	Mitochondrion inner membrane {ECO:0000250|UniProtKB:Q9H845}; Peripheral membrane protein {ECO:0000250|UniProtKB:Q9H845}; Matrix side {ECO:0000250|UniProtKB:Q9H845}. Note=Essentially associated with membranes. {ECO:0000250|UniProtKB:Q9H845}.	As part of the MCIA complex, primarily participates in the assembly of the mitochondrial complex I and therefore plays a role in oxidative phosphorylation. This moonlighting protein has also a dehydrogenase activity toward a broad range of substrates with greater specificity for long-chain unsaturated acyl-CoAs. However, in vivo, it does not seem to play a primary role in fatty acid oxidation. In…	3	+	33.6129	33.4761	33.5293	0	-	N/A	0	0	0	0	-	N/A	0	0	0
P59266	Fitm2	228859			0.534	Possessing mitochondrial presequence	Endoplasmic reticulum membrane {ECO:0000269|PubMed:18160536, ECO:0000269|PubMed:22106267}; Multi-pass membrane protein {ECO:0000255|HAMAP-Rule:MF_03230}.	Fatty acyl-coenzyme A (CoA) diphosphatase that hydrolyzes fatty acyl-CoA to yield acyl-4'-phosphopantetheine and adenosine 3',5'-bisphosphate (By similarity). Preferentially hydrolyzes unsaturated long-chain acyl-CoA substrates such as oleoyl-CoA/(9Z)-octadecenoyl-CoA and arachidonoyl-CoA/(5Z,8Z,11Z,14Z)-eicosatetraenoyl-CoA in the endoplasmic reticulum (ER) lumen (By similarity). This catalytic …	1	-	0	0	28.0105	0	-	N/A	0	0	0	0	-	N/A	0	0	0
Q3TAA8	Pigu	228812			0.002	No mitochondrial presequence	Endoplasmic reticulum membrane {ECO:0000256|ARBA:ARBA00004477}; Multi-pass membrane protein {ECO:0000256|ARBA:ARBA00004477}. Membrane {ECO:0000256|ARBA:ARBA00004141}; Multi-pass membrane protein {ECO:0000256|ARBA:ARBA00004141}.	Component of the GPI transamidase complex. May be involved in the recognition of either the GPI attachment signal or the lipid portion of GPI. {ECO:0000256|ARBA:ARBA00024903}.	1	-	27.462	0	0	0	-	N/A	0	0	0	0	-	N/A	0	0	0
Q8VCR8	Mylk2	228785			0	No mitochondrial presequence	Cytoplasm {ECO:0000250}. Note=Colocalizes with phosphorylated myosin light chain (RLCP) at filaments of the myofibrils. {ECO:0000250}.	Implicated in the level of global muscle contraction and cardiac function. Phosphorylates a specific serine in the N-terminus of a myosin light chain (By similarity). {ECO:0000250}.	0	-	0	0	0	0	-	N/A	0	0	0	2	+	Cre-Myf5	0	24.9593	25.2708
Q8BFP9	Pdk1	228026	Matrix	Metabolism > Carbohydrate metabolism > Pyruvate metabolism	0.999	Possessing mitochondrial presequence	Mitochondrion matrix {ECO:0000250}.	Kinase that plays a key role in regulation of glucose and fatty acid metabolism and homeostasis via phosphorylation of the pyruvate dehydrogenase subunits PDHA1 and PDHA2. This inhibits pyruvate dehydrogenase activity, and thereby regulates metabolite flux through the tricarboxylic acid cycle, down-regulates aerobic respiration and inhibits the formation of acetyl-coenzyme A from pyruvate. Plays …	3	+	29.5782	29.9366	29.6744	3	+	MAX-Tg	20.2381	21.7103	22.676	0	-	N/A	0	0	0
A2AUC9	Klhl41	228003			0.002	No mitochondrial presequence	Cytoplasm {ECO:0000269|PubMed:18178185, ECO:0000269|PubMed:22562206}. Cytoplasm, cytoskeleton {ECO:0000269|PubMed:18178185}. Cell projection, pseudopodium {ECO:0000250|UniProtKB:Q9ER30}. Cell projection, ruffle {ECO:0000250|UniProtKB:Q9ER30}. Cytoplasm, myofibril, sarcomere, M line {ECO:0000269|PubMed:22562206}. Sarcoplasmic reticulum membrane {ECO:0000269|PubMed:24268659}. Endoplasmic reticulum …	Involved in skeletal muscle development and differentiation. Regulates proliferation and differentiation of myoblasts and plays a role in myofibril assembly by promoting lateral fusion of adjacent thin fibrils into mature, wide myofibrils. Required for pseudopod elongation in transformed cells. {ECO:0000269|PubMed:18178185, ECO:0000269|PubMed:21368295, ECO:0000269|PubMed:22562206}.	3	+	30.5456	30.393	30.3023	0	-	N/A	0	0	0	0	-	N/A	0	0	0
P68372	Tubb4b	227613			0	No mitochondrial presequence	Cytoplasm, cytoskeleton.	Tubulin is the major constituent of microtubules. It binds two moles of GTP, one at an exchangeable site on the beta chain and one at a non-exchangeable site on the alpha chain.	0	-	0	0	0	0	-	N/A	0	0	0	2	+	Cre-Myf5	0	25.2797	25.3393
Q8CC36	Cdnf	227526			0.003	No mitochondrial presequence	Secreted {ECO:0000269|PubMed:17611540}.	Trophic factor for dopamine neurons. Prevents the 6-hydroxydopamine (6-OHDA)-induced degeneration of dopaminergic neurons. When administered after 6-OHDA-lesioning, restores the dopaminergic function and prevents the degeneration of dopaminergic neurons in substantia nigra (By similarity). {ECO:0000250}.	0	-	0	0	0	3	+	MAX-Tg	25.1381	24.463	25.1384	2	+	Cre-Myf5	26.1628	24.2424	0
Q91VD9	Ndufs1	227197	MIM	OXPHOS > Complex I > CI subunits | Metabolism > Metals and cofactors > Fe-S-containing proteins | OXPHOS > OXPHOS subunits	0.994	Possessing mitochondrial presequence	Mitochondrion inner membrane {ECO:0000250|UniProtKB:P15690}; Peripheral membrane protein {ECO:0000250|UniProtKB:P15690}; Matrix side {ECO:0000250|UniProtKB:P15690}.	Core subunit of the mitochondrial membrane respiratory chain NADH dehydrogenase (Complex I) which catalyzes electron transfer from NADH through the respiratory chain, using ubiquinone as an electron acceptor (PubMed:27799543, PubMed:32072193). Essential for catalysing the entry and efficient transfer of electrons within complex I (PubMed:27799543). Plays a key role in the assembly and stability o…	3	+	36.962	36.9085	36.9285	3	+	MAX-Tg	25.4221	26.2954	25.1958	3	+	Cre-Myf5	26.9744	27.4801	27.5427
Q8QZS1	Hibch	227095	Matrix	Metabolism > Amino acid metabolism > Branched-chain amino acid metabolism	0.911	Possessing mitochondrial presequence	Mitochondrion {ECO:0000250}.	Hydrolyzes 3-hydroxyisobutyryl-CoA (HIBYL-CoA), a saline catabolite. Has high activity toward isobutyryl-CoA. Could be an isobutyryl-CoA dehydrogenase that functions in valine catabolism. Also hydrolyzes 3-hydroxypropanoyl-CoA (By similarity). {ECO:0000250}.	3	+	33.9593	34.1258	34.1715	3	+	MAX-Tg	22.4233	22.2907	22.0656	1	-	N/A	0	22.7102	0
Q91WD5	Ndufs2	226646	MIM	OXPHOS > Complex I > CI subunits | Metabolism > Metals and cofactors > Fe-S-containing proteins | OXPHOS > OXPHOS subunits	0.977	Possessing mitochondrial presequence	Mitochondrion inner membrane {ECO:0000250|UniProtKB:Q641Y2}; Peripheral membrane protein {ECO:0000250|UniProtKB:Q641Y2}; Matrix side {ECO:0000250|UniProtKB:Q641Y2}.	Core subunit of the mitochondrial membrane respiratory chain NADH dehydrogenase (Complex I) which catalyzes electron transfer from NADH through the respiratory chain, using ubiquinone as an electron acceptor (PubMed:26437605, PubMed:29887397, PubMed:31297047). Essential for the catalytic activity and assembly of complex I (PubMed:26437605, PubMed:29887397, PubMed:31297047). Redox-sensitive, criti…	3	+	35.9839	35.8704	35.9302	0	-	N/A	0	0	0	0	-	N/A	0	0	0
F8VQJ3	Lamc1	226519			0.012	No mitochondrial presequence	Membrane {ECO:0000256|ARBA:ARBA00004370}. Secreted, extracellular space, extracellular matrix, basement membrane {ECO:0000256|ARBA:ARBA00004302}.	Binding to cells via a high affinity receptor, laminin is thought to mediate the attachment, migration and organization of cells into tissues during embryonic development by interacting with other extracellular matrix components.	3	+	31.0447	29.1408	29.9033	0	-	N/A	0	0	0	0	-	N/A	0	0	0
Q8BJ03	Cox15	226139	MIM	OXPHOS > Complex IV > CIV assembly factors | Metabolism > Metals and cofactors > Heme synthesis and processing | OXPHOS > OXPHOS assembly factors	0.869	Possessing mitochondrial presequence	Mitochondrion membrane {ECO:0000250}; Multi-pass membrane protein {ECO:0000250}.	May be involved in the biosynthesis of heme A. {ECO:0000250}.	2	+	29.9293	29.2355	0	0	-	N/A	0	0	0	0	-	N/A	0	0	0
Q8K3J1	Ndufs8	225887	MIM	OXPHOS > Complex I > CI subunits | Metabolism > Metals and cofactors > Fe-S-containing proteins | OXPHOS > OXPHOS subunits	0.999	Possessing mitochondrial presequence	Mitochondrion inner membrane {ECO:0000250|UniProtKB:P42028}; Peripheral membrane protein {ECO:0000250|UniProtKB:P42028}; Matrix side {ECO:0000250|UniProtKB:P42028}.	Core subunit of the mitochondrial membrane respiratory chain NADH dehydrogenase (Complex I) which catalyzes electron transfer from NADH through the respiratory chain, using ubiquinone as an electron acceptor (By similarity). Essential for the catalytic activity and assembly of complex I (By similarity). {ECO:0000250|UniProtKB:O00217}.	3	+	34.3857	33.9085	34.3324	2	+	MAX-Tg	0	22.3253	21.5579	2	+	Cre-Myf5	0	25.6752	25.2802
Q8BGC4	Zadh2	225791	unknown	Metabolism > Lipid metabolism > Eicosanoid metabolism	0.206	No mitochondrial presequence	Peroxisome {ECO:0000269|PubMed:19091015}.	Functions as 15-oxo-prostaglandin 13-reductase and acts on 15-keto-PGE1, 15-keto-PGE2, 15-keto-PGE1-alpha and 15-keto-PGE2-alpha with highest efficiency towards 15-keto-PGE2-alpha. Overexpression represses transcriptional activity of PPARG and inhibits adipocyte differentiation. {ECO:0000269|PubMed:23821743}.	3	+	30.9434	31.2382	30.8722	3	+	MAX-Tg	21.9421	21.9661	22.195	1	-	N/A	0	0	24.3221
Q8R404	Qil1	224904	MIM	Mitochondrial dynamics and surveillance > Cristae formation > MICOS complex	NA	0	Mitochondrion inner membrane {ECO:0000250|UniProtKB:Q5XKP0}; Single-pass membrane protein {ECO:0000255}. Note=Enriched at crista junctions. {ECO:0000250|UniProtKB:Q5XKP0}.	Component of the MICOS complex, a large protein complex of the mitochondrial inner membrane that plays crucial roles in the maintenance of crista junctions, inner membrane architecture, and formation of contact sites to the outer membrane. Constituent of mature MICOS complex, it is required for the formation of cristae junction (CJ) and maintenance of cristae morphology. Required for the incorpor…	3	+	29.8957	31.0551	30.9554	0	-	N/A	0	0	0	0	-	N/A	0	0	0
Q14CH7	Aars2	224805	Matrix	Mitochondrial central dogma > Translation > mt-tRNA synthetases	1	Possessing mitochondrial presequence	Mitochondrion.	Catalyzes the attachment of alanine to tRNA(Ala) in a two-step reaction: alanine is first activated by ATP to form Ala-AMP and then transferred to the acceptor end of tRNA(Ala). Also edits incorrectly charged tRNA(Ala) via its editing domain. {ECO:0000255|HAMAP-Rule:MF_03133}.	2	+	28.7603	0	28.7242	0	-	N/A	0	0	0	0	-	N/A	0	0	0
E9QAH1	Golgb1	224139			0.006	No mitochondrial presequence	0	0	3	+	32.4366	32.1826	31.9913	0	-	N/A	0	0	0	0	-	N/A	0	0	0
Q9DBC0	Selo	223776	Matrix	Metabolism > Detoxification > Selenoproteins	0.007	No mitochondrial presequence	Mitochondrion {ECO:0000250|UniProtKB:Q9BVL4}.	Catalyzes the transfer of adenosine 5'-monophosphate (AMP) to Ser, Thr and Tyr residues of target proteins (AMPylation). May be a redox-active mitochondrial selenoprotein which interacts with a redox target protein. {ECO:0000250|UniProtKB:Q9BVL4}.	2	+	27.6375	0	28.2566	0	-	N/A	0	0	0	0	-	N/A	0	0	0
Q8R3F5	Mcat	223722	Matrix	Metabolism > Lipid metabolism > Type II fatty acid synthesis	0.981	Possessing mitochondrial presequence	Mitochondrion {ECO:0000250|UniProtKB:Q8IVS2}.	Catalyzes the transfer of a malonyl moiety from malonyl-CoA to the free thiol group of the phosphopantetheine arm of the mitochondrial ACP protein (NDUFAB1). This suggests the existence of the biosynthesis of fatty acids in mitochondria. {ECO:0000250|UniProtKB:Q8IVS2}.	3	+	30.1872	29.6041	29.5971	0	-	N/A	0	0	0	0	-	N/A	0	0	0
Q8BJS4	Sun2	223697			0.021	No mitochondrial presequence	Nucleus inner membrane {ECO:0000269|PubMed:19933576}; Single-pass type II membrane protein {ECO:0000250|UniProtKB:Q9UH99}. Nucleus envelope {ECO:0000269|PubMed:17132086, ECO:0000269|PubMed:19843581, ECO:0000269|PubMed:19874786, ECO:0000269|PubMed:19933576}. Endosome membrane {ECO:0000250|UniProtKB:Q9UH99}; Single-pass type II membrane protein {ECO:0000250|UniProtKB:Q9UH99}. Note=Colocalizes with …	As a component of the LINC (LInker of Nucleoskeleton and Cytoskeleton) complex, involved in the connection between the nuclear lamina and the cytoskeleton. The nucleocytoplasmic interactions established by the LINC complex play an important role in the transmission of mechanical forces across the nuclear envelope and in nuclear movement and positioning. Specifically, SYNE2 and SUN2 assemble in ar…	1	-	0	0	21.985	0	-	N/A	0	0	0	0	-	N/A	0	0	0
Q8VE95	C8orf82 homolog	223665	Matrix	0	NA	0	NA	NA	3	+	29.5215	29.5852	29.6702	0	-	N/A	0	0	0	0	-	N/A	0	0	0
Q8CC88	Vwa8	219189	Matrix	0	0.968	Possessing mitochondrial presequence	Mitochondrion inner membrane {ECO:0000250|UniProtKB:Q9NVA1}. Cytoplasmic vesicle {ECO:0000305}. Note=Cytoplasmic vesicular structures. {ECO:0000305}.	Exhibits ATPase activity in vitro. {ECO:0000269|PubMed:28414126}.	3	+	31.7725	31.7591	32.0307	1	-	N/A	20.8936	0	0	2	+	Cre-Myf5	0	22.4408	20.8304
Q8VE38	Oxnad1	218885	Matrix	0	0.401	Possessing mitochondrial presequence	0	0	3	+	29.8669	30.3833	29.9955	0	-	N/A	0	0	0	0	-	N/A	0	0	0
Q8R1S0	Coq6	217707	MIM	Metabolism > Metals and cofactors > Coenzyme Q metabolism	0.981	Possessing mitochondrial presequence	Mitochondrion inner membrane {ECO:0000255|HAMAP-Rule:MF_03193}; Peripheral membrane protein {ECO:0000255|HAMAP-Rule:MF_03193}; Matrix side {ECO:0000255|HAMAP-Rule:MF_03193}. Golgi apparatus {ECO:0000255|HAMAP-Rule:MF_03193, ECO:0000269|PubMed:21540551}. Cell projection {ECO:0000255|HAMAP-Rule:MF_03193}. Note=Localizes to cell processes and Golgi apparatus in podocytes. {ECO:0000255|HAMAP-Rule:MF_…	FAD-dependent monooxygenase required for the C5-ring hydroxylation during ubiquinone biosynthesis. Catalyzes the hydroxylation of 3-polyprenyl-4-hydroxybenzoic acid to 3-polyprenyl-4,5-dihydroxybenzoic acid. The electrons required for the hydroxylation reaction may be funneled indirectly from NADPH via a ferredoxin/ferredoxin reductase system to COQ6. {ECO:0000255|HAMAP-Rule:MF_03193}.	3	+	30.8515	31.0301	30.6348	0	-	N/A	0	0	0	1	-	N/A	0	0	22.1731
Q91YP0	L2hgdh	217666	MIM	Metabolism > Carbohydrate metabolism > TCA-associated	0.111	No mitochondrial presequence	Mitochondrion {ECO:0000250}.	0	3	+	32.9728	32.851	32.995	3	+	MAX-Tg	23.6539	23.9143	23.3253	3	+	Cre-Myf5	23.027	23.787	24.0663
E9Q933	Tmem11	216821	MIM	Mitochondrial dynamics and surveillance	0.152	No mitochondrial presequence	Mitochondrion inner membrane {ECO:0000250|UniProtKB:P17152}; Multi-pass membrane protein {ECO:0000250|UniProtKB:P17152}.	Plays a role in mitochondrial morphogenesis. {ECO:0000256|ARBA:ARBA00002812}.	3	+	28.8298	28.4559	28.2446	0	-	N/A	0	0	0	0	-	N/A	0	0	0
Q8CAK1	Iba57	216792	Matrix	Metabolism > Metals and cofactors > Fe-S cluster biosynthesis	0.981	Possessing mitochondrial presequence	Mitochondrion {ECO:0000250}.	Involved in the maturation of mitochondrial 4Fe-4S proteins functioning late in the iron-sulfur cluster assembly pathway. {ECO:0000250}.	3	+	29.0781	29.2247	29.097	0	-	N/A	0	0	0	0	-	N/A	0	0	0
Q91WC3	Acsl6	216739	MOM	Metabolism > Lipid metabolism > Fatty acid oxidation	0.435	Possessing mitochondrial presequence	Endoplasmic reticulum membrane {ECO:0000256|ARBA:ARBA00004643}; Single-pass type III membrane protein {ECO:0000256|ARBA:ARBA00004643}. Membrane {ECO:0000256|ARBA:ARBA00004183}; Single-pass type III membrane protein {ECO:0000256|ARBA:ARBA00004183}. Mitochondrion outer membrane {ECO:0000256|ARBA:ARBA00025703}; Single-pass type III membrane protein {ECO:0000256|ARBA:ARBA00025703}.	Catalyzes the conversion of long-chain fatty acids to their active form acyl-CoA for both synthesis of cellular lipids, and degradation via beta-oxidation (By similarity). Plays an important role in fatty acid metabolism in brain and the acyl-CoAs produced may be utilized exclusively for the synthesis of the brain lipid (By similarity). {ECO:0000250, ECO:0000250|UniProtKB:P33124}.	3	+	30.0193	29.8257	29.9373	0	-	N/A	0	0	0	0	-	N/A	0	0	0
Q8VCX5	Micu1	216001	MIM	Signaling > Calcium homeostasis > Calcium cycle | Signaling > Calcium homeostasis > EF hand proteins | Small molecule transport > Calcium uniporter	0.845	Possessing mitochondrial presequence	Mitochondrion inner membrane {ECO:0000250|UniProtKB:Q9BPX6}; Single-pass membrane protein {ECO:0000255}. Mitochondrion intermembrane space {ECO:0000250|UniProtKB:Q9BPX6}. Note=The topology is subject to debate. {ECO:0000250|UniProtKB:Q9BPX6}.	Key regulator of mitochondrial calcium uniporter (MCU) that senses calcium level via its EF-hand domains (PubMed:24560927). MICU1 and MICU2 form a disulfide-linked heterodimer that stimulates and inhibits MCU activity, depending on the concentration of calcium (PubMed:24560927). MICU1 acts both as an activator or inhibitor of mitochondrial calcium uptake (By similarity). Acts as a gatekeeper of M…	2	+	29.0735	0	29.3469	0	-	N/A	0	0	0	0	-	N/A	0	0	0
Q3UMR5	Mcu	215999	MIM	Signaling > Calcium homeostasis > Calcium cycle | Small molecule transport > Calcium uniporter	0.107	No mitochondrial presequence	Mitochondrion inner membrane {ECO:0000269|PubMed:23900286, ECO:0000305|PubMed:26057074}; Multi-pass membrane protein {ECO:0000269|PubMed:23900286}.	Mitochondrial inner membrane calcium uniporter that mediates calcium uptake into mitochondria (PubMed:21685886, PubMed:23900286, PubMed:24212091). Constitutes the pore-forming and calcium-conducting subunit of the uniporter complex (uniplex) (By similarity). Activity is regulated by MICU1 and MICU2 (By similarity). At low Ca(2+) levels MCU activity is down-regulated by MICU1 and MICU2; at higher …	3	+	29.1408	30.1148	28.6554	3	+	MAX-Tg	23.2547	22.8893	22.682	3	+	Cre-Myf5	23.4487	25.3268	24.127
Q91WM2	Cecr5	214932	Matrix	0	0.951	Possessing mitochondrial presequence	NA	NA	3	+	29.7866	30.0339	29.4776	0	-	N/A	0	0	0	0	-	N/A	0	0	0
Q8BL03	Slc25a29	214663	MIM	Metabolism > Amino acid metabolism > Lysine metabolism | Small molecule transport > SLC25A family	0.004	No mitochondrial presequence	Mitochondrion inner membrane {ECO:0000269|PubMed:12882971, ECO:0000269|PubMed:19287344}; Multi-pass membrane protein {ECO:0000269|PubMed:12882971, ECO:0000269|PubMed:19287344}.	Transports arginine, lysine, homoarginine, methylarginine and, to a much lesser extent, ornithine and histidine. Does not transport carnitine nor acylcarnitines. Functions by both counter-exchange and uniport mechanisms (By similarity). Can restore ornithine transport in cells lacking the primary mitochondrial ornithine transporter SLC25A15 (PubMed:19287344). {ECO:0000250|UniProtKB:Q8N8R3, ECO:00…	2	+	28.4897	0	28.2886	0	-	N/A	0	0	0	0	-	N/A	0	0	0
Q8BWF0	Aldh5a1	214579	Matrix	Metabolism > Amino acid metabolism > GABA metabolism	0.975	Possessing mitochondrial presequence	Mitochondrion {ECO:0000250}.	Catalyzes one step in the degradation of the inhibitory neurotransmitter gamma-aminobutyric acid (GABA). {ECO:0000250}.	3	+	29.3778	29.9624	29.2477	0	-	N/A	0	0	0	0	-	N/A	0	0	0
Q499X9	Mars2	212679	Matrix	Mitochondrial central dogma > Translation > mt-tRNA synthetases	0.99	Possessing mitochondrial presequence	Mitochondrion matrix {ECO:0000250}.	0	3	+	28.7276	28.3529	29.383	0	-	N/A	0	0	0	0	-	N/A	0	0	0
Q8CHT0	Aldh4a1	212647	Matrix	Metabolism > Amino acid metabolism > Proline metabolism | Metabolism > Amino acid metabolism > Glyoxylate metabolism	0.996	Possessing mitochondrial presequence	Mitochondrion matrix {ECO:0000250}.	Irreversible conversion of delta-1-pyrroline-5-carboxylate (P5C), derived either from proline or ornithine, to glutamate. This is a necessary step in the pathway interconnecting the urea and tricarboxylic acid cycles. The preferred substrate is glutamic gamma-semialdehyde, other substrates include succinic, glutaric and adipic semialdehydes (By similarity). {ECO:0000250}.	3	+	34.0873	34.191	34.2483	3	+	MAX-Tg	24.1342	22.4553	22.9337	0	-	N/A	0	0	0
Q8R2R6	Mtg1	212508	Matrix	Mitochondrial central dogma > Translation > Mitochondrial ribosome assembly	0.273	No mitochondrial presequence	Mitochondrion inner membrane {ECO:0000250|UniProtKB:Q9BT17}; Peripheral membrane protein {ECO:0000250|UniProtKB:Q9BT17}; Matrix side {ECO:0000250|UniProtKB:Q9BT17}.	Plays a role in the regulation of the mitochondrial ribosome assembly and of translational activity (By similarity). Displays mitochondrial GTPase activity (By similarity). {ECO:0000250|UniProtKB:Q9BT17}.	1	-	0	27.7044	0	0	-	N/A	0	0	0	0	-	N/A	0	0	0
Q5DU37	Zfyve26	211978			0.002	No mitochondrial presequence	Midbody {ECO:0000256|ARBA:ARBA00004214}.	Phosphatidylinositol 3-phosphate-binding protein required for the abcission step in cytokinesis: recruited to the midbody during cytokinesis and acts as a regulator of abcission. May also be required for efficient homologous recombination DNA double-strand break repair (By similarity). {ECO:0000250}.	3	+	30.2303	29.798	29.6215	0	-	N/A	0	0	0	0	-	N/A	0	0	0
Q6GQT9	Nomo1	211548			0	No mitochondrial presequence	Endoplasmic reticulum membrane {ECO:0000250|UniProtKB:Q15155}; Single-pass membrane protein {ECO:0000305}.	Component of a ribosome-associated endoplasmic reticulum (ER) translocon complex involved in multi-pass membrane protein transport into the ER membrane and biogenesis (By similarity). May antagonize Nodal signaling and subsequent organization of axial structures during mesodermal patterning, via its interaction with NCLN/Nicalin (By similarity). {ECO:0000250|UniProtKB:Q15155, ECO:0000250|UniProtK…	2	+	0	27.2883	27.1687	0	-	N/A	0	0	0	0	-	N/A	0	0	0
Q8R086	Suox	211389	IMS	Metabolism > Metals and cofactors > Molybdenum cofactor synthesis and proteins | Metabolism > Sulfur metabolism	0.91	Possessing mitochondrial presequence	Mitochondrion intermembrane space.	0	3	+	31.6621	31.8773	31.7021	0	-	N/A	0	0	0	0	-	N/A	0	0	0
A0A1W2P7G5	Coq10a	210582	MIM	Metabolism > Metals and cofactors > Coenzyme Q metabolism	0.774	Possessing mitochondrial presequence	0	Required for the function of coenzyme Q in the respiratory chain. May serve as a chaperone or may be involved in the transport of Q6 from its site of synthesis to the catalytic sites of the respiratory complexes. {ECO:0000256|ARBA:ARBA00024947}.	3	+	32.3551	32.4898	32.2121	3	+	MAX-Tg	26.3809	25.7948	26.0512	3	+	Cre-Myf5	27.0875	27.5647	27.7359
E9PWW2	Tor1aip1	208263			0.001	No mitochondrial presequence	Nucleus inner membrane {ECO:0000250}; Single-pass membrane protein {ECO:0000250}.	Required for nuclear membrane integrity. Induces TOR1A and TOR1B ATPase activity and is required for their location on the nuclear membrane. Binds to A- and B-type lamins. Possible role in membrane attachment and assembly of the nuclear lamina. {ECO:0000269|PubMed:20457914}.	3	+	26.4476	25.8249	25.5401	0	-	N/A	0	0	0	0	-	N/A	0	0	0
Q9QYR9	Acot2	171210	Matrix	Metabolism > Lipid metabolism	0.099	No mitochondrial presequence	Mitochondrion matrix {ECO:0000269|PubMed:25114170}.	Catalyzes the hydrolysis of acyl-CoAs into free fatty acids and coenzyme A (CoASH), regulating their respective intracellular levels (PubMed:25114170). Displays higher activity toward long chain acyl CoAs (C14-C20) (PubMed:25114170). The enzyme is involved in enhancing the hepatic fatty acid oxidation in mitochondria (PubMed:25114170). {ECO:0000269|PubMed:25114170}.	3	+	33.931	34.2461	34.1651	0	-	N/A	0	0	0	0	-	N/A	0	0	0
A0A0R4J0S3	Rtn4ip1	170728	Matrix	0	0.762	Possessing mitochondrial presequence	Mitochondrion {ECO:0000269|PubMed:12067236}. Mitochondrion outer membrane {ECO:0000250|UniProtKB:Q8WWV3}. Note=Colocalizes with the endoplasmic reticulum HSPA5 at spots corresponding to contacts with mitochondria. {ECO:0000250|UniProtKB:Q8WWV3}.	Plays a role in the regulation of retinal ganglion cell (RGC) neurite outgrowth, and hence in the development of the inner retina and optic nerve (PubMed:26593267). Appears to be a potent inhibitor of regeneration following spinal cord injury (PubMed:12067236). {ECO:0000269|PubMed:12067236, ECO:0000269|PubMed:26593267}.	3	+	32.0558	32.7936	32.086	0	-	N/A	0	0	0	0	-	N/A	0	0	0
Q91Z83	Myh7	140781			0	No mitochondrial presequence	Cytoplasm, myofibril {ECO:0000250|UniProtKB:P02564}. Cytoplasm, myofibril, sarcomere {ECO:0000250|UniProtKB:P02564}. Note=Thick filaments of the myofibrils. {ECO:0000250|UniProtKB:P02564}.	Myosins are actin-based motor molecules with ATPase activity essential for muscle contraction. Forms regular bipolar thick filaments that, together with actin thin filaments, constitute the fundamental contractile unit of skeletal and cardiac muscle. {ECO:0000250|UniProtKB:P12883}.	2	+	28.9045	28.3977	0	1	-	N/A	0	0	19.8445	0	-	N/A	0	0	0
P58064	Mrps6	121022	Matrix	Mitochondrial central dogma > Translation > Mitochondrial ribosome	0.129	No mitochondrial presequence	Mitochondrion {ECO:0000250|UniProtKB:P82932}.	0	1	-	0	0	28.0812	0	-	N/A	0	0	0	0	-	N/A	0	0	0
Q924T2	Mrps2	118451	Matrix	Mitochondrial central dogma > Translation > Mitochondrial ribosome	0.922	Possessing mitochondrial presequence	Mitochondrion {ECO:0000250|UniProtKB:Q9Y399}.	Required for mitoribosome formation and stability, and mitochondrial translation. {ECO:0000250|UniProtKB:Q9Y399}.	1	-	0	29.6225	0	0	-	N/A	0	0	0	0	-	N/A	0	0	0
Q9JK53	Prelp	116847			0.002	No mitochondrial presequence	Secreted, extracellular space, extracellular matrix.	May anchor basement membranes to the underlying connective tissue. {ECO:0000250}.	3	+	30.3921	28.5989	29.3831	0	-	N/A	0	0	0	0	-	N/A	0	0	0
G3X8T7	Scn4a	110880			0.001	No mitochondrial presequence	Cell membrane {ECO:0000269|PubMed:11834499}; Multi-pass membrane protein {ECO:0000250|UniProtKB:P35499}.	Mediates the voltage-dependent sodium ion permeability of excitable membranes. Assuming opened or closed conformations in response to the voltage difference across the membrane, the protein forms a sodium-selective channel through which Na(+) ions may pass in accordance with their electrochemical gradient. {ECO:0000256|RuleBase:RU361132}.	3	+	29.8982	29.7483	29.2096	0	-	N/A	0	0	0	0	-	N/A	0	0	0
Q99LC5	Etfa	110842	Matrix	Metabolism > Lipid metabolism > Fatty acid oxidation | Metabolism > Amino acid metabolism > Branched-chain amino acid metabolism | Metabolism > Amino acid metabolism > Lysine metabolism | Metabolism > Amino acid metabolism > Glycine metabolism | Metabolism > Vitamin metabolism > Choline and betaine metabolism | Metabolism > Electron carriers > Q-linked reactions, other	0.997	Possessing mitochondrial presequence	Cytoplasm, cytoskeleton {ECO:0000250|UniProtKB:P63261}.	Heterodimeric electron transfer flavoprotein that accepts electrons from several mitochondrial dehydrogenases, including acyl-CoA dehydrogenases, glutaryl-CoA and sarcosine dehydrogenase. It transfers the electrons to the main mitochondrial respiratory chain via ETF-ubiquinone oxidoreductase (ETF dehydrogenase). Required for normal mitochondrial fatty acid oxidation and normal amino acid metaboli…	3	+	36.6383	37.0807	36.7538	3	+	MAX-Tg	27.3206	27.0115	26.7231	3	+	Cre-Myf5	27.4916	27.8976	27.6413
Q9DCW4	Etfb	110826	Matrix	Metabolism > Lipid metabolism > Fatty acid oxidation | Metabolism > Amino acid metabolism > Branched-chain amino acid metabolism | Metabolism > Amino acid metabolism > Lysine metabolism | Metabolism > Amino acid metabolism > Glycine metabolism | Metabolism > Vitamin metabolism > Choline and betaine metabolism | Metabolism > Electron carriers > Q-linked reactions, other	0.083	No mitochondrial presequence	Mitochondrion matrix {ECO:0000250|UniProtKB:P38117}.	Heterodimeric electron transfer flavoprotein that accepts electrons from several mitochondrial dehydrogenases, including acyl-CoA dehydrogenases, glutaryl-CoA and sarcosine dehydrogenase. It transfers the electrons to the main mitochondrial respiratory chain via ETF-ubiquinone oxidoreductase (By similarity). Required for normal mitochondrial fatty acid oxidation and normal amino acid metabolism (…	3	+	36.7992	36.6461	36.6516	0	-	N/A	0	0	0	0	-	N/A	0	0	0
Q91ZA3	Pcca	110821	Matrix	Metabolism > Carbohydrate metabolism > Propanoate metabolism | Metabolism > Lipid metabolism > Fatty acid oxidation | Metabolism > Vitamin metabolism > Biotin utilizing proteins	0.996	Possessing mitochondrial presequence	Mitochondrion matrix {ECO:0000250|UniProtKB:P05165}.	This is one of the 2 subunits of the biotin-dependent propionyl-CoA carboxylase (PCC), a mitochondrial enzyme involved in the catabolism of odd chain fatty acids, branched-chain amino acids isoleucine, threonine, methionine, and valine and other metabolites. Propionyl-CoA carboxylase catalyzes the carboxylation of propionyl-CoA/propanoyl-CoA to D-methylmalonyl-CoA/(S)-methylmalonyl-CoA (By simila…	3	+	33.4932	33.578	33.3973	3	+	MAX-Tg	25.1272	25.0458	24.7986	3	+	Cre-Myf5	25.1409	26.3278	25.8403
Q9DBF1	Aldh7a1	110695	Matrix	Metabolism > Amino acid metabolism > Lysine metabolism | Metabolism > Amino acid metabolism > Glycine metabolism | Metabolism > Vitamin metabolism > Choline and betaine metabolism | Metabolism > Vitamin metabolism > Folate and 1-C metabolism | Metabolism > Detoxification > ROS and glutathione metabolism	0.82	Possessing mitochondrial presequence	Cytoplasm, cytosol {ECO:0000250|UniProtKB:P49419}. Nucleus {ECO:0000250|UniProtKB:P49419}.; [Isoform 1]: Mitochondrion {ECO:0000250|UniProtKB:P49419}.	Multifunctional enzyme mediating important protective effects. Metabolizes betaine aldehyde to betaine, an important cellular osmolyte and methyl donor. Protects cells from oxidative stress by metabolizing a number of lipid peroxidation-derived aldehydes. Involved in lysine catabolism (By similarity). {ECO:0000250}.	2	+	27.4009	26.0158	0	0	-	N/A	0	0	0	3	+	Cre-Myf5	23.58	22.2064	23.695
Q8QZT1	Acat1	110446	Matrix	Metabolism > Carbohydrate metabolism > Ketone metabolism | Metabolism > Lipid metabolism > Fatty acid oxidation | Metabolism > Amino acid metabolism > Branched-chain amino acid metabolism | Metabolism > Amino acid metabolism > Lysine metabolism	0.996	Possessing mitochondrial presequence	Mitochondrion {ECO:0000250|UniProtKB:P24752}.	This is one of the enzymes that catalyzes the last step of the mitochondrial beta-oxidation pathway, an aerobic process breaking down fatty acids into acetyl-CoA. Using free coenzyme A/CoA, catalyzes the thiolytic cleavage of medium- to long-chain 3-oxoacyl-CoAs into acetyl-CoA and a fatty acyl-CoA shortened by two carbon atoms. The activity of the enzyme is reversible and it can also catalyze th…	3	+	35.5713	35.9316	35.6328	3	+	MAX-Tg	25.6256	25.3145	25.526	3	+	Cre-Myf5	28.8971	28.8795	28.9157
P56391	Cox6b1	110323	MIM	OXPHOS > Complex IV > CIV subunits | OXPHOS > OXPHOS subunits	0.003	No mitochondrial presequence	Mitochondrion inner membrane {ECO:0000250|UniProtKB:P00429}; Peripheral membrane protein {ECO:0000250|UniProtKB:P00429}; Intermembrane side {ECO:0000250|UniProtKB:P00429}.	Component of the cytochrome c oxidase, the last enzyme in the mitochondrial electron transport chain which drives oxidative phosphorylation. The respiratory chain contains 3 multisubunit complexes succinate dehydrogenase (complex II, CII), ubiquinol-cytochrome c oxidoreductase (cytochrome b-c1 complex, complex III, CIII) and cytochrome c oxidase (complex IV, CIV), that cooperate to transfer elect…	3	+	35.1298	34.8874	34.7092	0	-	N/A	0	0	0	0	-	N/A	0	0	0
A0A1B0GT40	Msra	110265	Matrix	Metabolism > Detoxification > ROS and glutathione metabolism | Metabolism > Sulfur metabolism	0.697	Possessing mitochondrial presequence	[Isoform 1]: Mitochondrion.; [Isoform 2]: Cytoplasm. Nucleus. Membrane; Lipid-anchor.	Has an important function as a repair enzyme for proteins that have been inactivated by oxidation. Catalyzes the reversible oxidation-reduction of methionine sulfoxide in proteins to methionine. {ECO:0000269|PubMed:30529269}.	1	-	0	0	27.8433	0	-	N/A	0	0	0	0	-	N/A	0	0	0
Q8CG76	Akr7a2	110198	Matrix	Metabolism > Amino acid metabolism > GABA metabolism | Metabolism > Detoxification > Xenobiotic metabolism	0.999	Possessing mitochondrial presequence	Golgi apparatus {ECO:0000250}. Cytoplasm {ECO:0000250}.	Catalyzes the NADPH-dependent reduction of succinic semialdehyde to gamma-hydroxybutyrate. May have an important role in producing the neuromodulator gamma-hydroxybutyrate (GHB). Has broad substrate specificity. Can reduce the dialdehyde protein-binding form of aflatoxin B1 (AFB1) to the non-binding AFB1 dialcohol. May be involved in protection of liver against the toxic and carcinogenic effects …	3	+	27.4572	28.9105	28.6662	0	-	N/A	0	0	0	0	-	N/A	0	0	0
Q8CI94	Pygb	110078			0.015	No mitochondrial presequence	0	Glycogen phosphorylase that regulates glycogen mobilization. Phosphorylase is an important allosteric enzyme in carbohydrate metabolism. Enzymes from different sources differ in their regulatory mechanisms and in their natural substrates. However, all known phosphorylases share catalytic and structural properties. {ECO:0000250|UniProtKB:P11216}.	0	-	0	0	0	3	+	MAX-Tg	22.1976	23.2639	24.832	0	-	N/A	0	0	0
Q8BW75	Maob	109731	MOM	Metabolism > Amino acid metabolism > Catechol metabolism | Metabolism > Detoxification > Xenobiotic metabolism	0.012	No mitochondrial presequence	Mitochondrion outer membrane {ECO:0000250}; Single-pass type IV membrane protein {ECO:0000250}; Cytoplasmic side {ECO:0000250}.	Catalyzes the oxidative deamination of biogenic and xenobiotic amines and has important functions in the metabolism of neuroactive and vasoactive amines in the central nervous system and peripheral tissues. MAOB preferentially degrades benzylamine and phenylethylamine (By similarity). {ECO:0000250}.	3	+	33.3418	33.2563	33.1563	0	-	N/A	0	0	0	0	-	N/A	0	0	0
A1BN54	Actn1	109711			0.001	No mitochondrial presequence	Cytoplasm, cytoskeleton {ECO:0000269|PubMed:23100251}. Cytoplasm, myofibril, sarcomere, Z line {ECO:0000269|PubMed:11114196}. Cell membrane {ECO:0000250|UniProtKB:Q9Z1P2}. Cell junction {ECO:0000250|UniProtKB:Q9Z1P2}. Cell projection, ruffle {ECO:0000269|PubMed:17298598}. Note=Colocalizes with MYOZ2 and PPP3CA at the Z-line of heart and skeletal muscle (PubMed:11114196). Colocalizes with PSD in m…	F-actin cross-linking protein which is thought to anchor actin to a variety of intracellular structures. This is a bundling protein (By similarity). {ECO:0000250}.	1	-	0	0	28.8595	0	-	N/A	0	0	0	0	-	N/A	0	0	0
Q8BMF3	Me3	109264	Matrix	Metabolism > Carbohydrate metabolism > TCA-associated	0.275	No mitochondrial presequence	Mitochondrion matrix {ECO:0000250}.	0	3	+	33.6604	33.3043	33.5495	3	+	MAX-Tg	23.2934	23.6247	23.4446	3	+	Cre-Myf5	25.389	27.1254	24.949
Q8R127	Sccpdh	109232			0.003	No mitochondrial presequence	0	0	3	+	27.9139	29.6983	29.3494	0	-	N/A	0	0	0	0	-	N/A	0	0	0
Q925I1	Atad3	108888	MIM	Mitochondrial central dogma > mtDNA maintenance > mtDNA nucleoid | Mitochondrial dynamics and surveillance > Organelle contact sites | Mitochondrial dynamics and surveillance > Intramitochondrial membrane interactions	NA	0	Mitochondrion inner membrane {ECO:0000250}; Single-pass membrane protein {ECO:0000250}. Mitochondrion matrix, mitochondrion nucleoid {ECO:0000250}. Note=In the mitochondrial inner membrane, enriched in sites with the potential to form contacts with the outer membrane. The N-terminal domain interacts with the inner surface of the mitochondrial outer membrane and the C-terminal domain localizes in …	Essential for mitochondrial network organization, mitochondrial metabolism and cell growth at organism and cellular level. May play an important role in mitochondrial protein synthesis. May also participate in mitochondrial DNA replication. May bind to mitochondrial DNA D-loops and contribute to nucleoid stability. Required for enhanced channeling of cholesterol for hormone-dependent steroidogene…	3	+	30.9415	30.6947	30.8166	0	-	N/A	0	0	0	0	-	N/A	0	0	0
Q8BGT5	Gpt2	108682	Matrix	Metabolism > Amino acid metabolism > Glutamate metabolism	0.94	Possessing mitochondrial presequence	0	Catalyzes the reversible transamination between alanine and 2-oxoglutarate to form pyruvate and glutamate. {ECO:0000250}.	3	+	31.0735	30.351	30.6549	3	+	MAX-Tg	25.8841	25.2403	25.5328	3	+	Cre-Myf5	26.6258	26.4175	26.5815
Q8BGY7	Fam210a	108654	MIM	0	0.527	Possessing mitochondrial presequence	Membrane {ECO:0000255}; Single-pass membrane protein {ECO:0000255}. Mitochondrion {ECO:0000269|PubMed:29618611}. Cytoplasm {ECO:0000269|PubMed:29618611}.	May play a role in the structure and strength of both muscle and bone. {ECO:0000269|PubMed:29618611}.	3	+	30.8961	30.2927	31.7531	3	+	MAX-Tg	23.3397	25.7668	25.7051	3	+	Cre-Myf5	27.1506	26.7314	26.7243
Q9CZN7	Shmt2	108037	Matrix	Metabolism > Amino acid metabolism > Serine metabolism | Metabolism > Amino acid metabolism > Glycine metabolism | Metabolism > Vitamin metabolism > Folate and 1-C metabolism	0.996	Possessing mitochondrial presequence	Mitochondrion {ECO:0000250|UniProtKB:P34897}. Mitochondrion matrix, mitochondrion nucleoid {ECO:0000250|UniProtKB:P34897}. Mitochondrion inner membrane {ECO:0000250|UniProtKB:P34897}. Cytoplasm {ECO:0000250|UniProtKB:P34897}. Nucleus {ECO:0000250|UniProtKB:P34897}. Note=Mainly localizes in the mitochondrion. Also found in the cytoplasm and nucleus as part of the BRISC complex. {ECO:0000250|UniPro…	Catalyzes the cleavage of serine to glycine accompanied with the production of 5,10-methylenetetrahydrofolate, an essential intermediate for purine biosynthesis (By similarity). Serine provides the major source of folate one-carbon in cells by catalyzing the transfer of one carbon from serine to tetrahydrofolate (By similarity). Contributes to the de novo mitochondrial thymidylate biosynthesis pa…	3	+	27.6915	28.3254	27.79	0	-	N/A	0	0	0	0	-	N/A	0	0	0
Q3TBW2	Mrpl10	107732	Matrix	Mitochondrial central dogma > Translation > Mitochondrial ribosome	0.965	Possessing mitochondrial presequence	Mitochondrion {ECO:0000250|UniProtKB:Q7Z7H8}.	0	3	+	31.8566	31.6021	31.5373	1	-	N/A	22.6739	0	0	0	-	N/A	0	0	0
Q922B1	Macrod1	107227	Matrix	Signaling	0.961	Possessing mitochondrial presequence	Nucleus {ECO:0000250|UniProtKB:Q9BQ69}. Note=Recruited to DNA lesions, probably via mono-APD-ribosylated proteins. {ECO:0000250|UniProtKB:Q9BQ69}.	Removes ADP-ribose from asparatate and glutamate residues in proteins bearing a single ADP-ribose moiety. Inactive towards proteins bearing poly-ADP-ribose. Deacetylates O-acetyl-ADP ribose, a signaling molecule generated by the deacetylation of acetylated lysine residues in histones and other proteins. Plays a role in estrogen signaling. Binds to androgen receptor (AR) and amplifies the transact…	3	+	32.7286	32.8508	32.9682	3	+	MAX-Tg	22.0288	21.8957	21.8734	1	-	N/A	0	0	24.8375
G3UWE1	Tecr	106529			0.001	No mitochondrial presequence	Membrane {ECO:0000256|ARBA:ARBA00004141}; Multi-pass membrane protein {ECO:0000256|ARBA:ARBA00004141}.	Involved in both the production of very long-chain fatty acids for sphingolipid synthesis and the degradation of the sphingosine moiety in sphingolipids through the sphingosine 1-phosphate metabolic pathway (By similarity). Catalyzes the last of the four reactions of the long-chain fatty acids elongation cycle (By similarity). This endoplasmic reticulum-bound enzymatic process, allows the additio…	3	+	32.8339	32.5057	32.6406	0	-	N/A	0	0	0	0	-	N/A	0	0	0
Q7TQ48	Srl	106393			0	No mitochondrial presequence	Sarcoplasmic reticulum lumen {ECO:0000250|UniProtKB:P13666}. Sarcoplasmic reticulum membrane {ECO:0000250|UniProtKB:P13666}; Peripheral membrane protein {ECO:0000250|UniProtKB:P13666}. Note=May associate with the sarcoplasmic reticulum membrane, via a calcium-dependent mechanism. {ECO:0000250|UniProtKB:P13666}.	May be involved in the regulation of calcium transport.	3	+	36.5751	35.9715	36.3832	0	-	N/A	0	0	0	0	-	N/A	0	0	0
Q8C3X8	Lmf2	105847			0.252	No mitochondrial presequence	Endoplasmic reticulum membrane {ECO:0000250}; Multi-pass membrane protein {ECO:0000250}.	Involved in the maturation of specific proteins in the endoplasmic reticulum. May be required for maturation and transport of active lipoprotein lipase (LPL) through the secretory pathway (By similarity). {ECO:0000250}.	1	-	0	26.5685	0	0	-	N/A	0	0	0	0	-	N/A	0	0	0
Q99KR7	Ppif	105675	Matrix	Signaling > Calcium homeostasis > Mitochondrial permeability transition pore	0.982	Possessing mitochondrial presequence	Mitochondrion matrix {ECO:0000250|UniProtKB:P29117}.	PPIase that catalyzes the cis-trans isomerization of proline imidic peptide bonds in oligopeptides and may therefore assist protein folding (By similarity). Involved in regulation of the mitochondrial permeability transition pore (mPTP) (PubMed:15800626, PubMed:15800627, PubMed:16103352, PubMed:18684715, PubMed:31489369). It is proposed that its association with the mPTP is masking a binding site…	3	+	31.1243	31.0859	31.2881	0	-	N/A	0	0	0	0	-	N/A	0	0	0
Q9EQ20	Aldh6a1	104776	MIM	Metabolism > Amino acid metabolism > Branched-chain amino acid metabolism	0.675	Possessing mitochondrial presequence	Mitochondrion {ECO:0000250}.	Plays a role in valine and pyrimidine metabolism. Binds fatty acyl-CoA (By similarity). {ECO:0000250}.	3	+	34.1209	34.2251	34.3524	3	+	MAX-Tg	22.5268	22.9003	23.3287	3	+	Cre-Myf5	23.0773	20.8235	24.4806
Q8VCT4	Ces1d	104158			0.005	0	Endoplasmic reticulum lumen {ECO:0000269|PubMed:15220344}. Cytoplasm, cytosol {ECO:0000269|PubMed:15220344}. Lipid droplet {ECO:0000269|PubMed:15220344}. Microsome {ECO:0000250|UniProtKB:P16303}.	Major lipase in white adipose tissue. Involved in the metabolism of xenobiotics and of natural substrates. Hydrolyzes triacylglycerols and monoacylglycerols, with a preference for monoacylglycerols. The susceptibility of the substrate increases with decreasing acyl chain length of the fatty acid moiety. Catalyzes the synthesis of fatty acid ethyl esters (PubMed:15220344). Hydrolyzes retinyl ester…	3	+	30.9817	30.4756	31.4639	0	-	N/A	0	0	0	0	-	N/A	0	0	0
Q9DBG1	Cyp27a1	104086	MIM	Metabolism > Lipid metabolism > Cholesterol, bile acid, steroid synthesis | Metabolism > Metals and cofactors > Heme-containing proteins	0.997	Possessing mitochondrial presequence	Mitochondrion inner membrane {ECO:0000250|UniProtKB:P17178}; Peripheral membrane protein {ECO:0000250|UniProtKB:P17178}. Note=Post-translationally targeted to mitochondria. All three of the receptor proteins in the TOM complex, TOMM70, TOMM20 and TOMM22 are required for the translocation across the mitochondrial outer membrane. After translocation into the matrix, associates with the inner membra…	Cytochrome P450 monooxygenase that catalyzes regio- and stereospecific hydroxylation of cholesterol and its derivatives. Hydroxylates (with R stereochemistry) the terminal methyl group of cholesterol side-chain in a three step reaction to yield at first a C26 alcohol, then a C26 aldehyde and finally a C26 acid. Regulates cholesterol homeostasis by catalyzing the conversion of excess cholesterol t…	3	+	31.0809	30.7204	31.4088	0	-	N/A	0	0	0	1	-	N/A	0	0	23.7415
Q91YQ5	Rpn1	103963			0	No mitochondrial presequence	Endoplasmic reticulum {ECO:0000250|UniProtKB:E2RQ08, ECO:0000250|UniProtKB:Q9GMB0}. Endoplasmic reticulum membrane; Single-pass type I membrane protein {ECO:0000305}. Melanosome {ECO:0000250|UniProtKB:P04843}.	Subunit of the oligosaccharyl transferase (OST) complex that catalyzes the initial transfer of a defined glycan (Glc(3)Man(9)GlcNAc(2) in eukaryotes) from the lipid carrier dolichol-pyrophosphate to an asparagine residue within an Asn-X-Ser/Thr consensus motif in nascent polypeptide chains, the first step in protein N-glycosylation. N-glycosylation occurs cotranslationally and the complex associa…	3	+	31.8056	31.0192	31.7012	0	-	N/A	0	0	0	0	-	N/A	0	0	0
D3YU17	Ncln	103425			0.006	No mitochondrial presequence	Endoplasmic reticulum membrane {ECO:0000250|UniProtKB:Q969V3}; Single-pass membrane protein {ECO:0000250|UniProtKB:Q969V3}.	May antagonize Nodal signaling and subsequent organization of axial structures during mesodermal patterning. {ECO:0000256|PIRNR:PIRNR011018}.	3	+	28.6526	28.0071	29.5589	0	-	N/A	0	0	0	0	-	N/A	0	0	0
A0A0A6YXI4	Tcta	102791			0	No mitochondrial presequence	Membrane {ECO:0000305}; Multi-pass membrane protein {ECO:0000305}.	May be required for cellular fusion during osteoclastogenesis. {ECO:0000256|ARBA:ARBA00003045, ECO:0000256|PIRNR:PIRNR009935}.	3	+	23.001	23.1648	24.5643	0	-	N/A	0	0	0	0	-	N/A	0	0	0
Q80ZS3	Mrps26	99045	Matrix	Mitochondrial central dogma > Translation > Mitochondrial ribosome	0.999	Possessing mitochondrial presequence	Mitochondrion {ECO:0000250|UniProtKB:Q3SZ86}.	0	2	+	0	29.1208	29.3733	0	-	N/A	0	0	0	0	-	N/A	0	0	0
Q8BMS1	Hadha	97212	MIM	Metabolism > Lipid metabolism > Fatty acid oxidation | Metabolism > Lipid metabolism > Cardiolipin synthesis | Metabolism > Amino acid metabolism > Branched-chain amino acid metabolism	0.996	Possessing mitochondrial presequence	Mitochondrion {ECO:0000250|UniProtKB:P40939}. Mitochondrion inner membrane {ECO:0000250|UniProtKB:P40939}. Note=Protein stability and association with mitochondrion inner membrane do not require HADHB. {ECO:0000250|UniProtKB:P40939}.	Mitochondrial trifunctional enzyme catalyzes the last three of the four reactions of the mitochondrial beta-oxidation pathway. The mitochondrial beta-oxidation pathway is the major energy-producing process in tissues and is performed through four consecutive reactions breaking down fatty acids into acetyl-CoA. Among the enzymes involved in this pathway, the trifunctional enzyme exhibits specifici…	3	+	38.2567	38.3135	38.2627	3	+	MAX-Tg	26.0439	25.6455	25.8777	3	+	Cre-Myf5	26.2351	26.7861	26.8085
Q8BWM0	Ptges2	96979	MIM	Metabolism > Lipid metabolism > Eicosanoid metabolism	0.575	Possessing mitochondrial presequence	Golgi apparatus membrane {ECO:0000250|UniProtKB:Q9H7Z7}; Single-pass membrane protein {ECO:0000250|UniProtKB:Q9H7Z7}. Nucleus {ECO:0000269|PubMed:12050152}. Note=According to PubMed:12050152, some fraction may be nuclear. {ECO:0000269|PubMed:12050152}.; [Prostaglandin E synthase 2 truncated form]: Cytoplasm {ECO:0000250|UniProtKB:Q9H7Z7}. Note=Synthesized as a Golgi membrane-bound protein, which …	Isomerase that catalyzes the conversion of PGH2 into the more stable prostaglandin E2 (PGE2) (in vitro). The biological function and the GSH-dependent property of PTGES2 is still under debate (By similarity). In vivo, PTGES2 could form a complex with GSH and heme and would not participate in PGE2 synthesis but would catalyze the degradation of prostaglandin E2 H2 (PGH2) to 12(S)-hydroxy-5(Z),8(E)…	3	+	32.0311	32.3118	32.234	0	-	N/A	0	0	0	0	-	N/A	0	0	0
Q91V61	Sfxn3	94280	MIM	Metabolism > Amino acid metabolism > Serine metabolism | Metabolism > Vitamin metabolism > Folate and 1-C metabolism | Small molecule transport > Sideroflexins	0.006	No mitochondrial presequence	Mitochondrion membrane {ECO:0000250|UniProtKB:Q9BWM7}; Multi-pass membrane protein {ECO:0000255}.	Mitochondrial serine transporter that mediates transport of serine into mitochondria, an important step of the one-carbon metabolism pathway. Mitochondrial serine is converted to glycine and formate, which then exits to the cytosol where it is used to generate the charged folates that serve as one-carbon donors. {ECO:0000250|UniProtKB:Q9BWM7}.	3	+	29.0822	28.6411	28.7613	0	-	N/A	0	0	0	0	-	N/A	0	0	0
Q9D3F3	Mrpl1	94061	Matrix	Mitochondrial central dogma > Translation > Mitochondrial ribosome	0.93	Possessing mitochondrial presequence	Mitochondrion {ECO:0000250}.	0	1	-	0	29.3021	0	0	-	N/A	0	0	0	0	-	N/A	0	0	0
Q8BH95	Echs1	93747	Matrix	Metabolism > Lipid metabolism > Fatty acid oxidation | Metabolism > Amino acid metabolism > Branched-chain amino acid metabolism | Metabolism > Amino acid metabolism > Lysine metabolism	0.996	Possessing mitochondrial presequence	Mitochondrion matrix {ECO:0000250|UniProtKB:P14604}.	Converts unsaturated trans-2-enoyl-CoA species ((2E)-enoyl-CoA) to the corresponding (3S)-3-hydroxyacyl-CoA species through addition of a water molecule to the double bond. Catalyzes the hydration of medium- and short-chained fatty enoyl-CoA thioesters from 4 carbons long (C4) up to C16 (By similarity). Has high substrate specificity for crotonyl-CoA ((2E)-butenoyl-CoA) and moderate specificity f…	3	+	33.9702	34.3006	34.3906	2	+	MAX-Tg	0	22.2435	22.2827	2	+	Cre-Myf5	21.9275	0	21.7061
Q8R2P8	Kars	85305	Matrix	Mitochondrial central dogma > Translation > mt-tRNA synthetases	0	No mitochondrial presequence	Cytoplasm, cytosol {ECO:0000250|UniProtKB:Q15046}. Cytoplasm {ECO:0000250|UniProtKB:Q15046}. Nucleus {ECO:0000250|UniProtKB:Q15046}. Cell membrane {ECO:0000250|UniProtKB:Q15046}; Peripheral membrane protein {ECO:0000250|UniProtKB:Q15046}. Secreted {ECO:0000250|UniProtKB:Q15046}. Note=Secretion is induced by TNF-alpha. Cytosolic in quiescent mast cells. Translocates into the nucleus in response to…	Catalyzes the specific attachment of an amino acid to its cognate tRNA in a 2 step reaction: the amino acid (AA) is first activated by ATP to form AA-AMP and then transferred to the acceptor end of the tRNA. When secreted, acts as a signaling molecule that induces immune response through the activation of monocyte/macrophages. Catalyzes the synthesis of the signaling molecule diadenosine tetrapho…	2	+	27.8303	0	27.515	0	-	N/A	0	0	0	0	-	N/A	0	0	0
Q99M87	Dnaja3	83945	Matrix	Protein import, sorting and homeostasis > Protein homeostasis > Chaperones	0.333	No mitochondrial presequence	Mitochondrion matrix {ECO:0000250}. Cytoplasm, cytosol {ECO:0000269|PubMed:19038220}. Cell junction, synapse, postsynaptic cell membrane {ECO:0000269|PubMed:19038220}; Peripheral membrane protein {ECO:0000269|PubMed:19038220}. Note=Recruited to the postsynaptic cell membrane of the neuromuscular junction through interaction with MUSK.	Modulates apoptotic signal transduction or effector structures within the mitochondrial matrix. Affect cytochrome C release from the mitochondria and caspase 3 activation, but not caspase 8 activation. Isoform 1 increases apoptosis triggered by both TNF and the DNA-damaging agent mytomycin C; in sharp contrast, isoform 2 suppresses apoptosis. Can modulate IFN-gamma-mediated transcriptional activi…	3	+	29.9131	30.6444	29.9658	3	+	MAX-Tg	23.454	23.0857	22.9849	3	+	Cre-Myf5	24.2796	25.5298	25.183
Q9EP89	Lactb	80907	IMS	Protein import, sorting and homeostasis > Protein homeostasis > Proteases | Metabolism > Lipid metabolism > Phospholipid metabolism	0.375	No mitochondrial presequence	Mitochondrion {ECO:0000256|ARBA:ARBA00004173}.	Mitochondrial serine protease that acts as a regulator of mitochondrial lipid metabolism (By similarity). Acts by decreasing protein levels of PISD, a mitochondrial enzyme that converts phosphatidylserine (PtdSer) to phosphatidylethanolamine (PtdEtn), thereby affecting mitochondrial lipid metabolism (By similarity). It is unclear whether it acts directly by mediating proteolysis of PISD or by med…	3	+	31.8507	31.156	31.3311	0	-	N/A	0	0	0	0	-	N/A	0	0	0
P57787	Slc16a3	80879			0.001	No mitochondrial presequence	Membrane {ECO:0000256|ARBA:ARBA00004141}; Multi-pass membrane protein {ECO:0000256|ARBA:ARBA00004141}.	Proton-linked monocarboxylate transporter. Catalyzes the rapid transport across the plasma membrane of many monocarboxylates such as lactate, pyruvate, branched-chain oxo acids derived from leucine, valine and isoleucine, and the ketone bodies acetoacetate, beta-hydroxybutyrate and acetate (By similarity). {ECO:0000250}.	3	+	30.0293	29.5728	30.0256	0	-	N/A	0	0	0	0	-	N/A	0	0	0
Q99JB8	Pacsin3	80708			0.002	No mitochondrial presequence	Cytoplasm {ECO:0000269|PubMed:11082044}. Cell membrane {ECO:0000269|PubMed:11082044}; Peripheral membrane protein {ECO:0000269|PubMed:11082044}; Cytoplasmic side {ECO:0000269|PubMed:11082044}. Note=Detected at the inner aspect of the plasma membrane in myotubes.	Plays a role in endocytosis and regulates internalization of plasma membrane proteins. Overexpression impairs internalization of SLC2A1/GLUT1 and TRPV4 and increases the levels of SLC2A1/GLUT1 and TRPV4 at the cell membrane. Inhibits the TRPV4 calcium channel activity. {ECO:0000269|PubMed:11082044, ECO:0000269|PubMed:16627472, ECO:0000269|PubMed:17320047, ECO:0000269|PubMed:18174177}.	3	+	31.3279	31.0405	31.0801	0	-	N/A	0	0	0	0	-	N/A	0	0	0
A0A0M3HEP3	Lias	79464	Matrix	Metabolism > Lipid metabolism > Lipoate insertion | Metabolism > Metals and cofactors > Fe-S-containing proteins	0.902	Possessing mitochondrial presequence	Mitochondrion {ECO:0000255|HAMAP-Rule:MF_03123, ECO:0000269|PubMed:11389890}.	Catalyzes the radical-mediated insertion of two sulfur atoms into the C-6 and C-8 positions of the octanoyl moiety bound to the lipoyl domains of lipoate-dependent enzymes, thereby converting the octanoylated domains into lipoylated derivatives. {ECO:0000256|HAMAP-Rule:MF_03123}.	1	-	0	26.1914	0	0	-	N/A	0	0	0	0	-	N/A	0	0	0
Q8BXQ2	Pigt	78928			0	No mitochondrial presequence	Endoplasmic reticulum membrane; Single-pass type I membrane protein.	Component of the GPI transamidase complex. Essential for transfer of GPI to proteins, particularly for formation of carbonyl intermediates (By similarity). {ECO:0000250}.	2	+	26.8118	0	27.7382	0	-	N/A	0	0	0	0	-	N/A	0	0	0
Q9D2G2	Dlst	78920	Matrix	Metabolism > Carbohydrate metabolism > TCA cycle | Metabolism > Amino acid metabolism > Lysine metabolism	0.999	Possessing mitochondrial presequence	Mitochondrion matrix {ECO:0000250|UniProtKB:P36957}. Nucleus {ECO:0000250|UniProtKB:P36957}. Note=Mainly localizes in the mitochondrion. A small fraction localizes to the nucleus, where the 2-oxoglutarate dehydrogenase complex is required for histone succinylation. {ECO:0000250|UniProtKB:P36957}.	Dihydrolipoamide succinyltransferase (E2) component of the 2-oxoglutarate dehydrogenase complex (By similarity). The 2-oxoglutarate dehydrogenase complex catalyzes the overall conversion of 2-oxoglutarate to succinyl-CoA and CO(2) (By similarity). The 2-oxoglutarate dehydrogenase complex is mainly active in the mitochondrion. A fraction of the 2-oxoglutarate dehydrogenase complex also localizes i…	3	+	32.6407	33.4315	32.6259	2	+	N/A	22.741	22.9342	0	2	+	Cre-Myf5	0	22.2285	23.1346
Q8BH59	Slc25a12	78830	MIM	Metabolism > Carbohydrate metabolism > Malate-aspartate shuttle | Metabolism > Amino acid metabolism > Glutamate metabolism | Signaling > Calcium homeostasis > EF hand proteins | Small molecule transport > SLC25A family	0.002	No mitochondrial presequence	Mitochondrion inner membrane {ECO:0000250|UniProtKB:O75746}; Multi-pass membrane protein {ECO:0000250|UniProtKB:O75746}.	Mitochondrial and calcium-binding carrier that catalyzes the calcium-dependent exchange of cytoplasmic glutamate with mitochondrial aspartate across the mitochondrial inner membrane. May have a function in the urea cycle. {ECO:0000250|UniProtKB:O75746}.	3	+	37.3227	37.4005	37.5149	3	+	MAX-Tg	26.802	27.0266	26.7233	3	+	Cre-Myf5	27.557	28.4303	27.6731
Q9CTY5	Micu3	78506	MIM	Signaling > Calcium homeostasis > Calcium cycle | Signaling > Calcium homeostasis > EF hand proteins | Small molecule transport > Calcium uniporter	0.741	Possessing mitochondrial presequence	Mitochondrion {ECO:0000305}. Membrane {ECO:0000305}; Single-pass membrane protein {ECO:0000305}.	May play a role in mitochondrial calcium uptake. {ECO:0000250}.	2	+	0	27.2186	26.4402	0	-	N/A	0	0	0	0	-	N/A	0	0	0
Q8BK30	Ndufv3	78330	MIM	OXPHOS > Complex I > CI subunits | OXPHOS > OXPHOS subunits	0.937	Possessing mitochondrial presequence	Mitochondrion inner membrane {ECO:0000250|UniProtKB:P56181}; Peripheral membrane protein {ECO:0000250|UniProtKB:P56181}; Matrix side {ECO:0000250|UniProtKB:P56181}.	Accessory subunit of the mitochondrial membrane respiratory chain NADH dehydrogenase (Complex I), that is believed not to be involved in catalysis. Complex I functions in the transfer of electrons from NADH to the respiratory chain. The immediate electron acceptor for the enzyme is believed to be ubiquinone. May be the terminally assembled subunit of Complex I. {ECO:0000250|UniProtKB:P56181}.	3	+	32.6595	32.8738	33.1324	3	+	N/A	21.7888	23.2876	22.044	3	+	Cre-Myf5	24.6636	26.7053	25.9774
Q3ULD5	Mccc2	78038	Matrix	Metabolism > Amino acid metabolism > Branched-chain amino acid metabolism	0.932	Possessing mitochondrial presequence	Mitochondrion matrix {ECO:0000250}.	Carboxyltransferase subunit of the 3-methylcrotonyl-CoA carboxylase, an enzyme that catalyzes the conversion of 3-methylcrotonyl-CoA to 3-methylglutaconyl-CoA, a critical step for leucine and isovaleric acid catabolism. {ECO:0000250}.	3	+	32.5232	32.3978	32.4825	0	-	N/A	0	0	0	2	+	Cre-Myf5	0	24.7289	23.8311
Q99N87	Mrps5	77721	Matrix	Mitochondrial central dogma > Translation > Mitochondrial ribosome	0.123	No mitochondrial presequence	Mitochondrion {ECO:0000250|UniProtKB:P82675}.	0	2	+	29.5519	29.7002	0	0	-	N/A	0	0	0	0	-	N/A	0	0	0
Q9D273	Mmab	77697	Matrix	Metabolism > Vitamin metabolism > Vitamin B12 metabolism	0.928	Possessing mitochondrial presequence	Mitochondrion {ECO:0000250|UniProtKB:Q96EY8}.	Adenosyltransferase involved in intracellular vitamin B12 metabolism. Generates adenosylcobalamin (AdoCbl) and directly delivers the cofactor to MUT in a transfer that is stimulated by ATP-binding to MMAB and gated by MMAA. {ECO:0000250|UniProtKB:Q96EY8}.	2	+	29.2962	28.5192	0	0	-	N/A	0	0	0	0	-	N/A	0	0	0
Q3THW5	H2afv	77605			0.014	No mitochondrial presequence	Nucleus {ECO:0000250}. Chromosome {ECO:0000250}.	Variant histone H2A which replaces conventional H2A in a subset of nucleosomes. Nucleosomes wrap and compact DNA into chromatin, limiting DNA accessibility to the cellular machineries which require DNA as a template. Histones thereby play a central role in transcription regulation, DNA repair, DNA replication and chromosomal stability. DNA accessibility is regulated via a complex set of post-tran…	3	+	28.36	27.3708	28.4419	0	-	N/A	0	0	0	0	-	N/A	0	0	0
F8VPN4	Agl	77559			0.016	No mitochondrial presequence	Cytoplasm {ECO:0000256|ARBA:ARBA00004496}.	Multifunctional enzyme acting as 1,4-alpha-D-glucan:1,4-alpha-D-glucan 4-alpha-D-glycosyltransferase and amylo-1,6-glucosidase in glycogen degradation. {ECO:0000256|ARBA:ARBA00003530}.	0	-	0	0	0	3	+	MAX-Tg	23.3649	23.3904	23.6523	2	+	Cre-Myf5	0	24.9614	23.4925
A2AIL4	Ndufaf6	76947	MIM	OXPHOS > Complex I > CI assembly factors | OXPHOS > OXPHOS assembly factors	0.225	No mitochondrial presequence	Mitochondrion inner membrane {ECO:0000269|PubMed:18614015}. Note=Peripherally localized on the matrix face of the mitochondrial inner membrane. {ECO:0000250}.	Involved in the assembly of mitochondrial NADH:ubiquinone oxidoreductase complex (complex I) at early stages. May play a role in the biogenesis of complex I subunit MT-ND1. {ECO:0000250|UniProtKB:Q330K2}.	3	+	28.3536	28.9839	28.3383	0	-	N/A	0	0	0	1	-	N/A	0	0	21.5904
Q8BUY5	Timmdc1	76916	MIM	OXPHOS > Complex I > CI assembly factors | OXPHOS > OXPHOS assembly factors	0.018	No mitochondrial presequence	Mitochondrion membrane {ECO:0000250}; Multi-pass membrane protein {ECO:0000250}.	Chaperone protein involved in the assembly of the mitochondrial NADH:ubiquinone oxidoreductase complex (complex I). Participates in constructing the membrane arm of complex I (By similarity). {ECO:0000250}.	3	+	27.6699	28.4281	27.9602	0	-	N/A	0	0	0	0	-	N/A	0	0	0
Q9CWD8	Nubpl	76826	Matrix	OXPHOS > Complex I > CI assembly factors | Metabolism > Metals and cofactors > Fe-S cluster biosynthesis | Metabolism > Metals and cofactors > Fe-S-containing proteins | OXPHOS > OXPHOS assembly factors	0.91	Possessing mitochondrial presequence	Mitochondrion {ECO:0000250}.	Required for the assembly of the mitochondrial membrane respiratory chain NADH dehydrogenase (Complex I). May deliver of one or more Fe-S clusters to complex I subunits (By similarity). {ECO:0000250}.	2	+	0	29.1147	28.7779	0	-	N/A	0	0	0	0	-	N/A	0	0	0
Q91YJ5	Mtif2	76784	Matrix	Mitochondrial central dogma > Translation > Translation factors	0.685	Possessing mitochondrial presequence	Mitochondrion {ECO:0000250}.	One of the essential components for the initiation of protein synthesis. Protects formylmethionyl-tRNA from spontaneous hydrolysis and promotes its binding to the 30S ribosomal subunits. Also involved in the hydrolysis of GTP during the formation of the 70S ribosomal complex (By similarity). {ECO:0000250}.	1	-	0	0	27.0364	0	-	N/A	0	0	0	0	-	N/A	0	0	0
E9Q9K5	Trdn	76757			0	No mitochondrial presequence	Sarcoplasmic reticulum membrane {ECO:0000269|PubMed:11707337}; Single-pass type II membrane protein {ECO:0000250|UniProtKB:Q28820}.	Contributes to the regulation of lumenal Ca2+ release via the sarcoplasmic reticulum calcium release channels RYR1 and RYR2, a key step in triggering skeletal and heart muscle contraction. Required for normal organization of the triad junction, where T-tubules and the sarcoplasmic reticulum terminal cisternae are in close contact. Required for normal skeletal muscle strength (PubMed:19843516). Pl…	3	+	26.6388	26.8362	26.7291	0	-	N/A	0	0	0	0	-	N/A	0	0	0
Q6P8J7	Ckmt2	76722	MIM	Metabolism > Nucleotide metabolism > Creatine metabolism	0.996	Possessing mitochondrial presequence	Mitochondrion inner membrane {ECO:0000250}; Peripheral membrane protein {ECO:0000250}; Intermembrane side {ECO:0000250}.	Reversibly catalyzes the transfer of phosphate between ATP and various phosphogens (e.g. creatine phosphate). Creatine kinase isoenzymes play a central role in energy transduction in tissues with large, fluctuating energy demands, such as skeletal muscle, heart, brain and spermatozoa (By similarity). {ECO:0000250}.	3	+	37.2801	37.3098	37.5274	3	+	MAX-Tg	23.3974	21.3289	22.1799	1	-	N/A	0	24.8306	0
E9Q800	Immt	76614	MIM	Mitochondrial dynamics and surveillance > Cristae formation > MICOS complex	0.679	Possessing mitochondrial presequence	Mitochondrion inner membrane {ECO:0000256|ARBA:ARBA00004434, ECO:0000256|RuleBase:RU363000}; Single-pass membrane protein {ECO:0000256|ARBA:ARBA00004434, ECO:0000256|RuleBase:RU363000}.	Component of the MICOS complex, a large protein complex of the mitochondrial inner membrane that plays crucial roles in the maintenance of crista junctions, inner membrane architecture, and formation of contact sites to the outer membrane. {ECO:0000256|RuleBase:RU363000}.	3	+	36.0574	36.1697	36.1772	3	+	MAX-Tg	28.9306	28.5799	28.8873	3	+	Cre-Myf5	29.2936	29.4779	29.2356
Q9CZD5	Mtif3	76366	Matrix	Mitochondrial central dogma > Translation > Translation factors	0.904	Possessing mitochondrial presequence	Mitochondrion {ECO:0000305}.	IF-3 binds to the 28S ribosomal subunit and shifts the equilibrum between 55S ribosomes and their 39S and 28S subunits in favor of the free subunits, thus enhancing the availability of 28S subunits on which protein synthesis initiation begins. {ECO:0000250}.	2	+	0	27.2854	27.0298	0	-	N/A	0	0	0	0	-	N/A	0	0	0
Q9DCM2	Gstk1	76263	Matrix	Metabolism > Detoxification > Xenobiotic metabolism	0.013	No mitochondrial presequence	Mitochondrion {ECO:0000269|PubMed:12720545}.	0	3	+	27.713	28.5144	28.1343	3	+	MAX-Tg	23.0626	22.7261	22.9542	1	-	N/A	0	0	21.4635
Q99LR1	Abhd12	76192			0.014	No mitochondrial presequence	Endoplasmic reticulum membrane {ECO:0000269|PubMed:30237167}; Single-pass membrane protein {ECO:0000255}. Mitochondrion {ECO:0000269|PubMed:20657592}.	Lysophosphatidylserine (LPS) lipase that mediates the hydrolysis of lysophosphatidylserine, a class of signaling lipids that regulates immunological and neurological processes (PubMed:23297193, PubMed:25580854, PubMed:30420694). Represents a major lysophosphatidylserine lipase in the brain, thereby playing a key role in the central nervous system (PubMed:23297193). Also able to hydrolyze oxidized…	3	+	26.4066	25.5218	26.6303	0	-	N/A	0	0	0	0	-	N/A	0	0	0
Q99M07	Coa5	76178	IMS	OXPHOS > Complex IV > CIV assembly factors | OXPHOS > OXPHOS assembly factors	0.001	No mitochondrial presequence	Involved in an early step of the mitochondrial complex IV assembly process. {ECO:0000250}.	Involved in an early step of the mitochondrial complex IV assembly process. {ECO:0000250}.	3	+	23.7192	24.0134	24.0905	0	-	N/A	0	0	0	0	-	N/A	0	0	0
P56375	Acyp2	75572			0.001	No mitochondrial presequence	NA	0	3	+	24.5773	25.1801	24.0598	2	+	MAX-Tg	0	23.3417	22.7296	1	-	N/A	0	0	24.7909
Q9DA03	Lyrm7	75530	Matrix	OXPHOS > Complex III > CIII assembly factors | OXPHOS > OXPHOS assembly factors	0.495	Possessing mitochondrial presequence	Mitochondrion matrix {ECO:0000256|ARBA:ARBA00004305}.	Assembly factor required for Rieske Fe-S protein UQCRFS1 incorporation into the cytochrome b-c1 (CIII) complex. Functions as a chaperone, binding to this subunit within the mitochondrial matrix and stabilizing it prior to its translocation and insertion into the late CIII dimeric intermediate within the mitochondrial inner membrane (By similarity). {ECO:0000250}.	3	+	29.6259	28.8473	29.3918	0	-	N/A	0	0	0	0	-	N/A	0	0	0
Q9DC70	Ndufs7	75406	MIM	OXPHOS > Complex I > CI subunits | Metabolism > Metals and cofactors > Fe-S-containing proteins | OXPHOS > OXPHOS subunits	0.869	Possessing mitochondrial presequence	Mitochondrion inner membrane {ECO:0000250|UniProtKB:P42026}; Peripheral membrane protein {ECO:0000250|UniProtKB:P42026}; Matrix side {ECO:0000250|UniProtKB:P42026}.	Core subunit of the mitochondrial membrane respiratory chain NADH dehydrogenase (Complex I) which catalyzes electron transfer from NADH through the respiratory chain, using ubiquinone as an electron acceptor. Essential for the catalytic activity of complex I. {ECO:0000250|UniProtKB:O75251}.	3	+	32.9355	33.2661	33.2429	3	+	MAX-Tg	23.8322	22.7515	23.8485	3	+	Cre-Myf5	25.536	26.0028	26.1291
Q4VAE3	Tmem65	74868	MIM	0	0.964	Possessing mitochondrial presequence	Cell membrane {ECO:0000269|PubMed:26403541}; Multi-pass membrane protein {ECO:0000255}. Mitochondrion inner membrane {ECO:0000250|UniProtKB:Q6PI78}; Multi-pass membrane protein {ECO:0000255}. Note=Localizes at the intercalated disk in ventricular tissue and cardiomyocytes. {ECO:0000269|PubMed:26403541}.	May play an important role in cardiac development and function. May regulate cardiac conduction and the function of the gap junction protein GJA1. May contribute to the stability and proper localization of GJA1 to cardiac intercalated disk thereby regulating gap junction communication (PubMed:26403541). Regulates mitochondrial respiration and mitochondrial DNA copy number maintenance (By similari…	2	+	28.5167	28.8379	0	3	+	MAX-Tg	23.5898	24.6048	21.7952	2	+	Cre-Myf5	0	27.2422	25.928
Q91VM9	Ppa2	74776	Matrix	Mitochondrial central dogma > mtDNA maintenance | Mitochondrial central dogma > mtRNA metabolism | Mitochondrial central dogma > Translation | Metabolism > Nucleotide metabolism	0.996	Possessing mitochondrial presequence	Mitochondrion {ECO:0000250|UniProtKB:Q9H2U2}.	Hydrolyzes inorganic pyrophosphate. This activity is essential for correct regulation of mitochondrial membrane potential, and mitochondrial organization and function. {ECO:0000250|UniProtKB:Q9H2U2}.	3	+	30.1788	31.6486	29.9268	0	-	N/A	0	0	0	0	-	N/A	0	0	0
Q9D1G3	Hhatl	74770			0.007	No mitochondrial presequence	Endoplasmic reticulum membrane {ECO:0000269|PubMed:18081866}; Multi-pass membrane protein {ECO:0000269|PubMed:18081866}.	Negatively regulates N-terminal palmitoylation of SHH by HHAT/SKN. {ECO:0000269|PubMed:18081866}.	3	+	33.2632	33.5197	33.6511	0	-	N/A	0	0	0	0	-	N/A	0	0	0
Q9CXJ4	Abcb8	74610	MIM	Small molecule transport > ABC transporters	0.96	Possessing mitochondrial presequence	Mitochondrion inner membrane {ECO:0000250|UniProtKB:Q9NUT2}; Multi-pass membrane protein {ECO:0000255|PROSITE-ProRule:PRU00441}.	ATP-binding subunit of the mitochondrial potassium channel located in the mitochondrial inner membrane (By similarity). Together with CCDC51/MITOK, forms a protein complex localized in the mitochondria that mediates ATP-dependent potassium currents across the inner membrane (that is, mitoK(ATP) channel) (By similarity). Plays a role in mitochondrial iron transport (PubMed:22375032). Required for …	3	+	29.1272	29.1377	29.1939	0	-	N/A	0	0	0	0	-	N/A	0	0	0
Q8BKY8	Mterf2	74238	Matrix	Mitochondrial central dogma > mtDNA maintenance > mtDNA nucleoid	0.98	Possessing mitochondrial presequence	Mitochondrion matrix, mitochondrion nucleoid {ECO:0000269|PubMed:19366608}.	Binds mitochondrial DNA and plays a role in the regulation of transcription of mitochondrial mRNA and rRNA species. {ECO:0000250|UniProtKB:Q49AM1}.	3	+	28.397	27.8661	28.9173	0	-	N/A	0	0	0	0	-	N/A	0	0	0
Q3TMP8	Tmem38a	74166			0	No mitochondrial presequence	Sarcoplasmic reticulum membrane {ECO:0000250|UniProtKB:A5A6S6}; Multi-pass membrane protein {ECO:0000250|UniProtKB:A5A6S6}. Nucleus membrane {ECO:0000250|UniProtKB:A5A6S6}.	Monovalent cation channel required for maintenance of rapid intracellular calcium release. May act as a potassium counter-ion channel that functions in synchronization with calcium release from intracellular stores. {ECO:0000269|PubMed:17611541}.	3	+	32.98	33.4055	33.1498	3	+	MAX-Tg	23.2905	23.5436	24.1385	0	-	N/A	0	0	0
H7BX01	Opa1	74143	MIM	Mitochondrial dynamics and surveillance > Fusion | Mitochondrial dynamics and surveillance > Cristae formation	0.509	Possessing mitochondrial presequence	Mitochondrion inner membrane {ECO:0000269|PubMed:16839884, ECO:0000269|PubMed:21081504, ECO:0000269|PubMed:28746876}; Single-pass membrane protein {ECO:0000255}. Mitochondrion {ECO:0000269|PubMed:11847212}. Mitochondrion membrane {ECO:0000250|UniProtKB:O60313}. Note=Detected at contact sites between endoplasmic reticulum and mitochondrion membranes. {ECO:0000250|UniProtKB:O60313}.	Dynamin-related GTPase that is essential for normal mitochondrial morphology by regulating the equilibrium between mitochondrial fusion and mitochondrial fission (PubMed:11847212, PubMed:24616225, PubMed:26785494, PubMed:28746876). Coexpression of isoform 1 with shorter alternative products is required for optimal activity in promoting mitochondrial fusion (By similarity). Binds lipid membranes e…	3	+	32.7939	32.8219	32.9733	0	-	N/A	0	0	0	0	-	N/A	0	0	0
Q8CGK3	Lonp1	74142	Matrix	Protein import, sorting and homeostasis > Protein homeostasis > Proteases	0.984	Possessing mitochondrial presequence	Mitochondrion matrix {ECO:0000255|HAMAP-Rule:MF_03120, ECO:0000269|PubMed:12657466}.	ATP-dependent serine protease that mediates the selective degradation of misfolded, unassembled or oxidatively damaged polypeptides as well as certain short-lived regulatory proteins in the mitochondrial matrix. May also have a chaperone function in the assembly of inner membrane protein complexes. Participates in the regulation of mitochondrial gene expression and in the maintenance of the integ…	3	+	33.9115	33.8848	34.052	3	+	MAX-Tg	24.7802	24.5389	23.6631	3	+	Cre-Myf5	25.0776	25.1071	25.2736
Q99JR6	Nmnat3	74080	Matrix	Metabolism > Metals and cofactors > NAD biosynthesis and metabolism	0.06	No mitochondrial presequence	Mitochondrion {ECO:0000269|PubMed:16914673}.	Catalyzes the formation of NAD(+) from nicotinamide mononucleotide (NMN) and ATP. Can also use the deamidated form; nicotinic acid mononucleotide (NaMN) as substrate with the same efficiency. Can use triazofurin monophosphate (TrMP) as substrate. Can also use GTP and ITP as nucleotide donors. Also catalyzes the reverse reaction, i.e. the pyrophosphorolytic cleavage of NAD(+). For the pyrophosphor…	3	+	30.1835	30.113	29.8652	0	-	N/A	0	0	0	0	-	N/A	0	0	0
Q9D1I5	Mcee	73724	Matrix	Metabolism > Carbohydrate metabolism > Propanoate metabolism | Metabolism > Lipid metabolism > Fatty acid oxidation	0.985	Possessing mitochondrial presequence	Mitochondrion {ECO:0000305}.	Methylmalonyl-CoA epimerase involved in propionyl-CoA metabolism. {ECO:0000250|UniProtKB:Q96PE7}.	2	+	0	28.6044	29.1499	0	-	N/A	0	0	0	0	-	N/A	0	0	0
Q3V132	Slc25a31	73333	MIM	Metabolism > Nucleotide metabolism > Nucleotide import | Signaling > Calcium homeostasis > Mitochondrial permeability transition pore | Small molecule transport > SLC25A family	0.006	No mitochondrial presequence	Membrane {ECO:0000256|ARBA:ARBA00004141, ECO:0000256|RuleBase:RU368008}; Multi-pass membrane protein {ECO:0000256|ARBA:ARBA00004141, ECO:0000256|RuleBase:RU368008}.	ADP:ATP antiporter that mediates import of ADP into the mitochondrial matrix for ATP synthesis, and export of ATP out to fuel the cell (By similarity). Cycles between the cytoplasmic-open state (c-state) and the matrix-open state (m-state): operates by the alternating access mechanism with a single substrate-binding site intermittently exposed to either the cytosolic (c-state) or matrix (m-state)…	1	-	0	0	28.6324	0	-	N/A	0	0	0	0	-	N/A	0	0	0
Q8R0Y8	Slc25a42	73095	MIM	Metabolism > Metals and cofactors > Coenzyme A metabolism | Small molecule transport > SLC25A family	0.007	No mitochondrial presequence	Mitochondrion inner membrane; Multi-pass membrane protein.	Mitochondrial carrier mediating the transport of coenzyme A (CoA) in mitochondria in exchange for intramitochondrial (deoxy)adenine nucleotides and adenosine 3',5'-diphosphate. {ECO:0000250}.	3	+	30.0725	30.1261	29.2392	0	-	N/A	0	0	0	0	-	N/A	0	0	0
Q9CXT8	Pmpcb	73078	Matrix	Protein import, sorting and homeostasis > Protein import and sorting > Preprotein cleavage | Protein import, sorting and homeostasis > Protein homeostasis > Proteases	0.996	Possessing mitochondrial presequence	Mitochondrion matrix {ECO:0000250|UniProtKB:O75439}.	Catalytic subunit of the essential mitochondrial processing protease (MPP), which cleaves the mitochondrial sequence off newly imported precursors proteins (By similarity). Preferentially, cleaves after an arginine at position P2 (By similarity). Required for PINK1 turnover by coupling PINK1 mitochondrial import and cleavage, which results in subsequent PINK1 proteolysis (By similarity). {ECO:000…	3	+	29.7738	29.7909	30.1562	0	-	N/A	0	0	0	0	-	N/A	0	0	0
Q9D6J6	Ndufv2	72900	MIM	OXPHOS > Complex I > CI subunits | Metabolism > Metals and cofactors > Fe-S-containing proteins | OXPHOS > OXPHOS subunits	0.996	Possessing mitochondrial presequence	Mitochondrion inner membrane {ECO:0000250|UniProtKB:P04394}; Peripheral membrane protein {ECO:0000250|UniProtKB:P04394}; Matrix side {ECO:0000250|UniProtKB:P04394}.	Core subunit of the mitochondrial membrane respiratory chain NADH dehydrogenase (Complex I) which catalyzes electron transfer from NADH through the respiratory chain, using ubiquinone as an electron acceptor. {ECO:0000250|UniProtKB:P04394}.	3	+	34.4433	34.0398	34.2329	1	-	N/A	21.5366	0	0	2	+	Cre-Myf5	0	24.1421	24.3902
Q8CC21	Ttc19	72795	MIM	OXPHOS > Complex III > CIII assembly factors | OXPHOS > OXPHOS assembly factors	0.996	Possessing mitochondrial presequence	Mitochondrion inner membrane {ECO:0000269|PubMed:21278747}.	Required for the preservation of the structural and functional integrity of mitochondrial respiratory complex III by allowing the physiological turnover of the Rieske protein UQCRFS1 (PubMed:21278747, PubMed:28673544). Involved in the clearance of UQCRFS1 N-terminal fragments, which are produced upon incorporation into the complex III and whose presence is detrimental for its catalytic activity (…	2	+	27.7521	0	28.2231	0	-	N/A	0	0	0	0	-	N/A	0	0	0
Q2TPA8	Hsdl2	72479	Matrix	0	0.293	No mitochondrial presequence	Peroxisome {ECO:0000250}.	Has apparently no steroid dehydrogenase activity. {ECO:0000250}.	3	+	32.4759	32.1806	32.3764	0	-	N/A	0	0	0	1	-	N/A	0	0	21.1892
Q6PB66	Lrpprc	72416	Matrix	Mitochondrial central dogma > mtRNA metabolism > mtRNA stability and decay | Mitochondrial central dogma > Translation	0.999	Possessing mitochondrial presequence	Mitochondrion {ECO:0000250}. Nucleus {ECO:0000269|PubMed:12071956}. Nucleus, nucleoplasm {ECO:0000250}. Nucleus inner membrane {ECO:0000250}. Nucleus outer membrane {ECO:0000250}.	May play a role in RNA metabolism in both nuclei and mitochondria. In the nucleus binds to HNRPA1-associated poly(A) mRNAs and is part of nmRNP complexes at late stages of mRNA maturation which are possibly associated with nuclear mRNA export. May bind mature mRNA in the nucleus outer membrane. In mitochondria binds to poly(A) mRNA. Plays a role in translation or stability of mitochondrially enco…	3	+	33.8808	33.9509	33.8289	3	+	MAX-Tg	25.4207	25.035	25.3273	3	+	Cre-Myf5	25.391	25.4784	25.1219
Q9D0F9	Pgm1	72157			0.059	No mitochondrial presequence	Cytoplasm {ECO:0000250}.	This enzyme participates in both the breakdown and synthesis of glucose. {ECO:0000250}.	0	-	0	0	0	3	+	MAX-Tg	23.4636	24.3418	24.9452	3	+	Cre-Myf5	23.4099	25.1293	24.9968
Q9D0L4	Adck1	72113	unknown	0	0.04	No mitochondrial presequence	Secreted {ECO:0000305}.	Appears to be essential for maintaining mitochondrial cristae formation and mitochondrial function by acting via YME1L1 in a kinase-independent manner to regulate essential mitochondrial structural proteins OPA1 and IMMT (By similarity). The action of this enzyme is not yet clear. It is not known if it has protein kinase activity and what type of substrate it would phosphorylate (Ser, Thr or Tyr)…	2	+	27.6883	28.7327	0	0	-	N/A	0	0	0	0	-	N/A	0	0	0
Q8BU31	Rap2c	72065			0.001	No mitochondrial presequence	Cytoplasm {ECO:0000250}. Recycling endosome membrane {ECO:0000269|PubMed:19061864}; Lipid-anchor {ECO:0000269|PubMed:19061864}; Cytoplasmic side {ECO:0000269|PubMed:19061864}.	Small GTP-binding protein which cycles between a GDP-bound inactive and a GTP-bound active form. May play a role in cytoskeletal rearrangements and regulate cell spreading through activation of the effector TNIK. May play a role in SRE-mediated gene transcription. {ECO:0000269|PubMed:19061864}.	1	-	27.0409	0	0	0	-	N/A	0	0	0	0	-	N/A	0	0	0
Q99MR8	Mccc1	72039	Matrix	Metabolism > Amino acid metabolism > Branched-chain amino acid metabolism | Metabolism > Vitamin metabolism > Biotin utilizing proteins	0.979	Possessing mitochondrial presequence	Mitochondrion matrix {ECO:0000250}.	Biotin-attachment subunit of the 3-methylcrotonyl-CoA carboxylase, an enzyme that catalyzes the conversion of 3-methylcrotonyl-CoA to 3-methylglutaconyl-CoA, a critical step for leucine and isovaleric acid catabolism. {ECO:0000250}.	3	+	33.4497	33.5006	33.242	0	-	N/A	0	0	0	2	+	Cre-Myf5	22.7756	0	22.3494
H3BJ77	Fundc1	72018	MOM	Mitochondrial dynamics and surveillance > Mitophagy | Mitochondrial dynamics and surveillance > Autophagy	0	No mitochondrial presequence	Mitochondrion outer membrane {ECO:0000250}; Multi-pass membrane protein {ECO:0000250}.	Acts as an activator of hypoxia-induced mitophagy, an important mechanism for mitochondrial quality control. {ECO:0000250}.	3	+	30.3002	30.2225	30.2676	0	-	N/A	0	0	0	0	-	N/A	0	0	0
Q9DB73	Cyb5r1	72017			0.002	No mitochondrial presequence	Membrane {ECO:0000305}; Single-pass membrane protein {ECO:0000305}.	NADH-cytochrome b5 reductases are involved in desaturation and elongation of fatty acids, cholesterol biosynthesis, drug metabolism, and, in erythrocyte, methemoglobin reduction. {ECO:0000250}.	3	+	33.2997	33.0346	33.2381	0	-	N/A	0	0	0	0	-	N/A	0	0	0
M0QW57	Jsrp1	71912			0.001	No mitochondrial presequence	0	Involved in skeletal muscle excitation/contraction coupling (EC), probably acting as a regulator of the voltage-sensitive calcium channel CACNA1S (By similarity). EC is a physiological process whereby an electrical signal (depolarization of the plasma membrane) is converted into a chemical signal, a calcium gradient, by the opening of ryanodine receptor calcium release channels. May regulate CACN…	3	+	30.7941	31.2317	30.989	0	-	N/A	0	0	0	0	-	N/A	0	0	0
Q80XN0	Bdh1	71911	MIM	Metabolism > Carbohydrate metabolism > Ketone metabolism	0.991	Possessing mitochondrial presequence	Mitochondrion inner membrane {ECO:0000250|UniProtKB:Q02337}. Mitochondrion matrix {ECO:0000250|UniProtKB:Q02337}.	0	3	+	30.0517	30.6836	30.4473	1	-	N/A	0	21.9942	0	0	-	N/A	0	0	0
Q80X68	Csl	71832	Matrix	0	NA	0	Mitochondrion matrix {ECO:0000256|ARBA:ARBA00004305}.	Plays a role in the regulatory network through which muscle cells coordinate their structural and functional states during growth, adaptation, and repair. {ECO:0000269|PubMed:11381084}.	1	-	0	0	28.1622	0	-	N/A	0	0	0	0	-	N/A	0	0	0
E9Q7H6	Tars2	71807	Matrix	Mitochondrial central dogma > Translation > mt-tRNA synthetases	0.287	No mitochondrial presequence	Mitochondrion matrix {ECO:0000250}.	Catalyzes the attachment of threonine to tRNA(Thr) in a two-step reaction: threonine is first activated by ATP to form Thr-AMP and then transferred to the acceptor end of tRNA(Thr). Also edits incorrectly charged tRNA(Thr) via its editing domain. {ECO:0000250|UniProtKB:Q9BW92}.	3	+	27.5304	27.1857	27.6184	0	-	N/A	0	0	0	1	-	N/A	0	24.7143	0
Q6XPS7	Tha1	71776	Matrix	0	NA	0	0	0	2	+	0	28.6639	28.5374	0	-	N/A	0	0	0	0	-	N/A	0	0	0
Q8K1R3	Pnpt1	71701	Matrix|IMS	Mitochondrial central dogma > mtRNA metabolism > mtRNA stability and decay	0.222	No mitochondrial presequence	Cytoplasm {ECO:0000250|UniProtKB:Q8TCS8}. Mitochondrion matrix {ECO:0000250|UniProtKB:Q8TCS8}. Mitochondrion intermembrane space {ECO:0000269|PubMed:16966381}; Peripheral membrane protein {ECO:0000269|PubMed:16966381}.	RNA-binding protein implicated in numerous RNA metabolic processes. Catalyzes the phosphorolysis of single-stranded polyribonucleotides processively in the 3'-to-5' direction. Mitochondrial intermembrane factor with RNA-processing exoribonulease activity. Component of the mitochondrial degradosome (mtEXO) complex, that degrades 3' overhang double-stranded RNA with a 3'-to-5' directionality in an …	2	+	26.7717	26.9413	0	0	-	N/A	0	0	0	0	-	N/A	0	0	0
G3X937	Slc41a3	71699			0.004	No mitochondrial presequence	Cell membrane {ECO:0000305}; Multi-pass membrane protein {ECO:0000305}.	0	3	+	28.1786	27.4492	27.0499	0	-	N/A	0	0	0	0	-	N/A	0	0	0
Q9DCX2	Atp5pd	71679	MIM	OXPHOS > Complex V > CV subunits | OXPHOS > OXPHOS subunits	0.076	No mitochondrial presequence	Mitochondrion. Mitochondrion inner membrane.	Mitochondrial membrane ATP synthase (F(1)F(0) ATP synthase or Complex V) produces ATP from ADP in the presence of a proton gradient across the membrane which is generated by electron transport complexes of the respiratory chain. F-type ATPases consist of two structural domains, F(1) - containing the extramembraneous catalytic core, and F(0) - containing the membrane proton channel, linked togethe…	3	+	37.1091	37.0203	37.011	3	+	MAX-Tg	27.051	27.4986	27.1704	3	+	Cre-Myf5	28.2092	28.7089	28.4238
A3KFM7	Chd6	71389			0.002	No mitochondrial presequence	Nucleus, nucleoplasm {ECO:0000250|UniProtKB:Q8TD26}. Note=Enriched at sites of mRNA synthesis. {ECO:0000250|UniProtKB:Q8TD26}.	DNA-dependent ATPase that plays a role in chromatin remodeling. Regulates transcription by disrupting nucleosomes in a largely non-sliding manner which strongly increases the accessibility of chromatin. Activates transcription of specific genes in response to oxidative stress through interaction with NFE2L2. {ECO:0000250|UniProtKB:Q8TD26}.	3	+	32.0449	32.3625	30.7903	0	-	N/A	0	0	0	0	-	N/A	0	0	0
Q9D404	Oxsm	71147	Matrix	Metabolism > Lipid metabolism > Type II fatty acid synthesis	0.94	Possessing mitochondrial presequence	Mitochondrion {ECO:0000250}.	May play a role in the biosynthesis of lipoic acid as well as longer chain fatty acids required for optimal mitochondrial function. {ECO:0000250}.	2	+	0	27.9413	27.1252	0	-	N/A	0	0	0	3	+	Cre-Myf5	25.7303	25.9192	25.8494
Q9D023	Mpc2	70456	MIM	Metabolism > Carbohydrate metabolism > Gluconeogenesis | Metabolism > Carbohydrate metabolism > Pyruvate metabolism | Metabolism > Carbohydrate metabolism > TCA-associated | Small molecule transport	0.295	No mitochondrial presequence	Mitochondrion inner membrane {ECO:0000269|PubMed:22628554}; Multi-pass membrane protein {ECO:0000269|PubMed:22628554}.	Mediates the uptake of pyruvate into mitochondria. {ECO:0000269|PubMed:22628554}.	3	+	33.8204	33.0967	33.4502	3	+	MAX-Tg	25.8797	25.0986	25.5105	3	+	Cre-Myf5	25.2419	25.9595	25.9835
A0A0R4J272	Tmem70	70397	MIM	OXPHOS > Complex I > CI assembly factors | OXPHOS > Complex V > CV assembly factors | OXPHOS > OXPHOS assembly factors	0.031	No mitochondrial presequence	Mitochondrion inner membrane {ECO:0000250|UniProtKB:Q9BUB7}; Multi-pass membrane protein {ECO:0000250|UniProtKB:Q9BUB7}. Note=Mostly located within the inner cristae membrane. {ECO:0000250|UniProtKB:Q9BUB7}.	Scaffold protein that participates in the c-ring assembly of mitochondrial ATP synthase (F(1)F(0) ATP synthase or complex V) by facilitating the membrane insertion and oligomer formation of the subunit c/ATP5MC1 through its interaction (By similarity). Therefore, participates in the early stage of mitochondrial ATP synthase biogenesis and also protects subunit c/ATP5MC1 against intramitochondrial…	3	+	23.1543	23.0029	21.8728	0	-	N/A	0	0	0	0	-	N/A	0	0	0
P56379	Mp68	70257	MIM	OXPHOS > Complex V > CV subunits | OXPHOS > OXPHOS subunits	NA	0	Mitochondrion membrane {ECO:0000250|UniProtKB:P56378}; Single-pass membrane protein {ECO:0000255}.	Mitochondrial membrane ATP synthase (F(1)F(0) ATP synthase or Complex V) produces ATP from ADP in the presence of a proton gradient across the membrane which is generated by electron transport complexes of the respiratory chain. F-type ATPases consist of two structural domains, F(1) - containing the extramembraneous catalytic core and F(0) - containing the membrane proton channel, linked together…	3	+	30.1803	30.3268	31.2177	0	-	N/A	0	0	0	0	-	N/A	0	0	0
Q8K0Z7	Taco1	70207	Matrix	Mitochondrial central dogma > Translation > Translation factors | OXPHOS > Complex IV > CIV assembly factors | OXPHOS > OXPHOS assembly factors	0.955	Possessing mitochondrial presequence	Mitochondrion {ECO:0000250}.	Acts as a translational activator of mitochondrially-encoded cytochrome c oxidase 1. {ECO:0000250}.	3	+	32.8307	32.7912	32.9754	0	-	N/A	0	0	0	3	+	Cre-Myf5	22.9142	24.3546	22.5942
Q9D6U8	Fam162a	70186	MIM	0	0.533	Possessing mitochondrial presequence	Membrane {ECO:0000256|ARBA:ARBA00004167}; Single-pass membrane protein {ECO:0000256|ARBA:ARBA00004167}.	Proposed to be involved in regulation of apoptosis; the exact mechanism may differ between cell types/tissues (PubMed:15082785). May be involved in hypoxia-induced cell death of transformed cells implicating cytochrome C release and caspase activation (such as CASP9) and inducing mitochondrial permeability transition (PubMed:15082785). May be involved in hypoxia-induced cell death of neuronal cel…	2	+	0	30.0193	29.5629	3	+	MAX-Tg	27.9381	27.0876	27.2949	3	+	Cre-Myf5	29.0629	29.0781	29.1279
Q8BYL4	Yars2	70120	Matrix	Mitochondrial central dogma > Translation > mt-tRNA synthetases	0.721	Possessing mitochondrial presequence	Mitochondrion matrix {ECO:0000250|UniProtKB:Q9Y2Z4}.	Catalyzes the attachment of tyrosine to tRNA(Tyr) in a two-step reaction: tyrosine is first activated by ATP to form Tyr-AMP and then transferred to the acceptor end of tRNA(Tyr). {ECO:0000250|UniProtKB:Q9Y2Z4}.	3	+	28.387	27.7804	29.4255	0	-	N/A	0	0	0	0	-	N/A	0	0	0
Q14C51	Ptcd3	69956	Matrix	Mitochondrial central dogma > Translation > Mitochondrial ribosome | Mitochondrial central dogma > Translation > Mitochondrial ribosome assembly	0.999	Possessing mitochondrial presequence	Mitochondrion {ECO:0000256|ARBA:ARBA00004173}.	Mitochondrial RNA-binding protein that has a role in mitochondrial translation. {ECO:0000250}.	1	-	0	0	29.7493	3	+	MAX-Tg	23.8768	24.1355	23.8815	3	+	Cre-Myf5	25.6905	25.9556	25.5119
Q9ESW4	Agk	69923	MIM	Protein import, sorting and homeostasis > Protein import and sorting > TIM22 carrier pathway | Metabolism > Lipid metabolism > Phospholipid metabolism	0.393	Possessing mitochondrial presequence	Mitochondrion inner membrane {ECO:0000250|UniProtKB:Q53H12}; Peripheral membrane protein {ECO:0000250|UniProtKB:Q53H12}. Mitochondrion intermembrane space {ECO:0000250|UniProtKB:Q53H12}. Note=Localizes in the mitochondrion intermembrane space, where it associates with the inner membrane. It is unclear whether the N-terminal hydrophobic region forms a transmembrane region or associates with the me…	Lipid kinase that can phosphorylate both monoacylglycerol and diacylglycerol to form lysophosphatidic acid (LPA) and phosphatidic acid (PA), respectively (PubMed:15252046). Phosphorylates ceramide but not sphingosine (PubMed:15252046). Phosphorylates 1,2-dioleoylglycerol more rapidly than 2,3-dioleoylglycerol (PubMed:18004883). Independently of its lipid kinase activity, acts as a component of th…	1	-	0	27.0422	0	0	-	N/A	0	0	0	0	-	N/A	0	0	0
G5E814	Ndufa11	69875	MIM	OXPHOS > Complex I > CI subunits | OXPHOS > OXPHOS subunits	0.043	No mitochondrial presequence	Mitochondrion inner membrane {ECO:0000250|UniProtKB:Q86Y39}; Multi-pass membrane protein {ECO:0000255}; Matrix side {ECO:0000250|UniProtKB:Q86Y39}.	Accessory subunit of the mitochondrial membrane respiratory chain NADH dehydrogenase (Complex I), that is believed not to be involved in catalysis. Complex I functions in the transfer of electrons from NADH to the respiratory chain. The immediate electron acceptor for the enzyme is believed to be ubiquinone. {ECO:0000256|ARBA:ARBA00003195}.	3	+	33.2213	32.9427	33.1741	0	-	N/A	0	0	0	0	-	N/A	0	0	0
Q8R4N0	Clybl	69634	Matrix	Metabolism > Carbohydrate metabolism > Itaconate metabolism	0.998	Possessing mitochondrial presequence	Mitochondrion {ECO:0000269|PubMed:18614015}.	Mitochondrial citramalyl-CoA lyase indirectly involved in the vitamin B12 metabolism (PubMed:29056341). Converts citramalyl-CoA into acetyl-CoA and pyruvate in the C5-dicarboxylate catabolism pathway (By similarity). The C5-dicarboxylate catabolism pathway is required to detoxify itaconate, a vitamin B12-poisoning metabolite (PubMed:29056341). Also acts as a malate synthase in vitro, converting g…	3	+	32.7954	32.7946	32.8255	0	-	N/A	0	0	0	0	-	N/A	0	0	0
Q8K411	Pitrm1	69617	Matrix	Protein import, sorting and homeostasis > Protein homeostasis > Proteases	0.996	Possessing mitochondrial presequence	Mitochondrion matrix {ECO:0000250|UniProtKB:Q5JRX3}.	Metalloendopeptidase of the mitochondrial matrix that functions in peptide cleavage and degradation rather than in protein processing. Has an ATP-independent activity. Specifically cleaves peptides in the range of 5 to 65 residues. Shows a preference for cleavage after small polar residues and before basic residues, but without any positional preference. Degrades the transit peptides of mitochond…	3	+	32.124	31.7512	31.838	0	-	N/A	0	0	0	3	+	Cre-Myf5	23.8516	25.1818	24.5946
Q8JZQ2	Afg3l2	69597	MIM	Protein import, sorting and homeostasis > Protein homeostasis > Proteases	0.988	Possessing mitochondrial presequence	Mitochondrion inner membrane {ECO:0000269|PubMed:19656850, ECO:0000269|PubMed:24856930}; Multi-pass membrane protein {ECO:0000255}.	ATP-dependent protease which is essential for axonal and neuron development (PubMed:18337413, PubMed:27642048). In neurons, mediates degradation of SMDT1/EMRE before its assembly with the uniporter complex, limiting the availability of SMDT1/EMRE for MCU assembly and promoting efficient assembly of gatekeeper subunits with MCU (By similarity). Required for the maturation of paraplegin (SPG7) afte…	3	+	30.7802	30.3666	30.5058	2	+	MAX-Tg	23.52	22.7605	0	2	+	Cre-Myf5	24.9431	0	24.6921
A0A0M3HEP8	Vkorc1l1	69568			0.115	No mitochondrial presequence	Endoplasmic reticulum membrane {ECO:0000269|PubMed:23928358}; Multi-pass membrane protein {ECO:0000269|PubMed:23928358}.	Involved in vitamin K metabolism. Can reduce inactive vitamin K 2,3-epoxide to active vitamin K (in vitro), and may contribute to vitamin K-mediated protection against oxidative stress. Plays a role in vitamin K-dependent gamma-carboxylation of Glu residues in target proteins. {ECO:0000269|PubMed:23928358}.	2	+	27.3263	26.8948	0	0	-	N/A	0	0	0	0	-	N/A	0	0	0
Q9D7N3	Mrps9	69527	Matrix	Mitochondrial central dogma > mtRNA metabolism > mtRNA granules | Mitochondrial central dogma > Translation > Mitochondrial ribosome	0.138	No mitochondrial presequence	Mitochondrion {ECO:0000250|UniProtKB:P82933}.	0	2	+	0	25.5946	25.2162	0	-	N/A	0	0	0	0	-	N/A	0	0	0
A2APY7	Ndufaf5	69487	MIM	OXPHOS > Complex I > CI assembly factors | OXPHOS > OXPHOS assembly factors	0.984	Possessing mitochondrial presequence	Mitochondrion inner membrane {ECO:0000250|UniProtKB:Q5TEU4}. Note=Peripherally localized on the matrix face of the mitochondrial inner membrane. {ECO:0000250|UniProtKB:Q5TEU4}.	Arginine hydroxylase involved in the assembly of mitochondrial NADH:ubiquinone oxidoreductase complex (complex I, MT-ND1) at early stages. Acts by mediating hydroxylation of 'Arg-111' of NDUFS7. May also have methyltransferase activity. {ECO:0000250|UniProtKB:Q5TEU4}.	3	+	30.9956	29.8051	30.172	3	+	MAX-Tg	22.073	22.1667	21.968	2	+	Cre-Myf5	21.7565	0	22.0338
Q923X4	Glrx2	69367	Matrix	Metabolism > Metals and cofactors > Fe-S-containing proteins | Metabolism > Vitamin metabolism > Vitamin C metabolism | Metabolism > Detoxification > ROS and glutathione metabolism	0.977	Possessing mitochondrial presequence	[Isoform 1]: Mitochondrion.; [Isoform 2]: Nucleus.	Glutathione-dependent oxidoreductase that facilitates the maintenance of mitochondrial redox homeostasis upon induction of apoptosis by oxidative stress. Involved in response to hydrogen peroxide and regulation of apoptosis caused by oxidative stress. Acts as a very efficient catalyst of monothiol reactions because of its high affinity for protein glutathione-mixed disulfides. Can receive electro…	3	+	26.1256	24.7863	24.3044	0	-	N/A	0	0	0	0	-	N/A	0	0	0
P62342	Selt	69227			0.03	No mitochondrial presequence	Endoplasmic reticulum membrane {ECO:0000269|PubMed:23913443}; Single-pass membrane protein {ECO:0000255}.	Selenoprotein with thioredoxin reductase-like oxidoreductase activity (By similarity). Protects dopaminergic neurons against oxidative stress and cell death (PubMed:26866473). Involved in ADCYAP1/PACAP-induced calcium mobilization and neuroendocrine secretion (By similarity). Plays a role in fibroblast anchorage and redox regulation (PubMed:19935881). In gastric smooth muscle, modulates the contr…	2	+	0	29.4988	28.4556	0	-	N/A	0	0	0	0	-	N/A	0	0	0
J3QN06	Carkd	69225	MIM	Metabolism > Metals and cofactors > NAD biosynthesis and metabolism	0.012	No mitochondrial presequence	Mitochondrion {ECO:0000255|HAMAP-Rule:MF_03157, ECO:0000269|PubMed:18614015}.	Catalyzes the dehydration of the S-form of NAD(P)HX at the expense of ATP, which is converted to ADP. Together with NAD(P)HX epimerase, which catalyzes the epimerization of the S- and R-forms, the enzyme allows the repair of both epimers of NAD(P)HX, a damaged form of NAD(P)H that is a result of enzymatic or heat-dependent hydration. {ECO:0000256|HAMAP-Rule:MF_03157}.	3	+	28.0823	28.7782	29.3698	0	-	N/A	0	0	0	0	-	N/A	0	0	0
Q5F285	Tmem256	69186			0.46	Possessing mitochondrial presequence	Membrane {ECO:0000305}; Multi-pass membrane protein {ECO:0000305}.	0	1	-	0	28.5385	0	0	-	N/A	0	0	0	0	-	N/A	0	0	0
Q8BIG7	Comtd1	69156	Membrane	0	0.016	No mitochondrial presequence	Membrane {ECO:0000305}; Single-pass type II membrane protein {ECO:0000305}.	Putative O-methyltransferase. {ECO:0000305}.	3	+	30.9405	31.3161	31.5555	0	-	N/A	0	0	0	0	-	N/A	0	0	0
A0A0R4J1H0	2022-03-05	69104	MOM	Mitochondrial dynamics and surveillance > Mitophagy | Mitochondrial dynamics and surveillance > Autophagy	NA	No mitochondrial presequence	Mitochondrion outer membrane {ECO:0000250|UniProtKB:Q9NX47}; Multi-pass membrane protein {ECO:0000255}. Endoplasmic reticulum membrane {ECO:0000250|UniProtKB:Q9NX47}; Multi-pass membrane protein {ECO:0000255}.	Mitochondrial E3 ubiquitin-protein ligase that plays a crucial role in the control of mitochondrial morphology by acting as a positive regulator of mitochondrial fission. May play a role in the prevention of cell senescence acting as a regulator of mitochondrial quality control. Promotes ubiquitination of FIS1, DNM1L and MFN1. {ECO:0000250|UniProtKB:Q9NX47}.	3	+	29.9348	30.1325	30.306	0	-	N/A	0	0	0	0	-	N/A	0	0	0
Q8R3K3	Ptcd2	68927	Matrix	Mitochondrial central dogma > mtRNA metabolism > mtRNA granules | Mitochondrial central dogma > mtRNA metabolism > Polycistronic mtRNA processing	0.069	No mitochondrial presequence	Mitochondrion {ECO:0000269|PubMed:18729827}.	Involved in mitochondrial RNA maturation and mitochondrial respiratory chain function. {ECO:0000269|PubMed:18729827}.	2	+	27.3318	27.0557	0	3	+	MAX-Tg	22.0254	22.0871	22.3762	1	-	N/A	22.2557	0	0
Q9D0S9	Hint2	68917	Matrix	Metabolism > Lipid metabolism > Cholesterol, bile acid, steroid synthesis	0.965	Possessing mitochondrial presequence	Mitochondrion {ECO:0000250|UniProtKB:Q9BX68}.	Exhibits adenosine 5'-monophosphoramidase activity, hydrolyzing purine nucleotide phosphoramidates with a single phosphate group such as adenosine 5'monophosphoramidate (AMP-NH2) to yield AMP and NH2 (By similarity). Hydrolyzes adenosine 5'-O-p-nitrophenylphosphoramidate (AMP-pNA) (By similarity). May be involved in steroid biosynthesis (By similarity). May play a role in apoptosis (By similarity…	3	+	30.1081	30.136	30.0985	0	-	N/A	0	0	0	0	-	N/A	0	0	0
Q8VHX6	Flnc	68794			0	No mitochondrial presequence	Cytoplasm {ECO:0000250}. Membrane {ECO:0000250}; Peripheral membrane protein {ECO:0000250}. Cytoplasm, cytoskeleton {ECO:0000250}. Cytoplasm, myofibril, sarcomere, Z line {ECO:0000250}. Note=A small amount localizes at membranes. In striated muscle cells, it predominantly localizes in myofibrillar Z lines, while a minor fraction localizes with subsarcolemme (By similarity). Targeting to developin…	Muscle-specific filamin, which plays a central role in sarcomere assembly and organization (By similarity). Critical for normal myogenesis, it probably functions as a large actin-cross-linking protein with structural functions at the Z lines in muscle cells. May be involved in reorganizing the actin cytoskeleton in response to signaling events (PubMed:16914736). {ECO:0000250|UniProtKB:Q14315, ECO…	3	+	30.258	29.8181	30.6018	3	+	MAX-Tg	21.8846	22.5462	22.8449	2	+	Cre-Myf5	0	22.2756	22.1669
Q8K4F5	Abhd11	68758	Matrix	Metabolism > Carbohydrate metabolism > TCA-associated	0.478	Possessing mitochondrial presequence	0	0	3	+	32.4609	32.7312	32.8454	2	+	MAX-Tg	0	24.1572	23.0193	3	+	Cre-Myf5	26.6737	29.6577	27.8332
Q99NB1	Acss1	68738	MIM	Metabolism > Lipid metabolism > Fatty acid oxidation	0.999	Possessing mitochondrial presequence	Mitochondrion matrix {ECO:0000269|PubMed:11150295}.	Catalyzes the synthesis of acetyl-CoA from short-chain fatty acids (PubMed:11150295, PubMed:16790548). Acetate is the preferred substrate (PubMed:11150295, PubMed:16790548). Can also utilize propionate with a much lower affinity (PubMed:11150295). Provides acetyl-CoA that is utilized mainly for oxidation under ketogenic conditions (PubMed:11150295). Involved in thermogenesis under ketogenic condi…	3	+	30.5702	31.2266	30.8105	2	+	MAX-Tg	0	20.6705	20.8771	2	+	Cre-Myf5	0	23.4455	22.3717
Q91V79	Fitm1	68680			0.093	No mitochondrial presequence	Endoplasmic reticulum membrane {ECO:0000255|HAMAP-Rule:MF_03229, ECO:0000269|PubMed:18160536, ECO:0000269|PubMed:22106267}; Multi-pass membrane protein {ECO:0000255|HAMAP-Rule:MF_03229}.	Plays an important role in the formation of lipid droplets (LDs) which are storage organelles at the center of lipid and energy homeostasis (PubMed:18160536, PubMed:22106267) (By similarity). Directly binds to diacylglycerol (DAGs) and triacylglycerol (PubMed:22106267) (By similarity). {ECO:0000255|HAMAP-Rule:MF_03229, ECO:0000269|PubMed:18160536, ECO:0000269|PubMed:22106267}.	3	+	33.0642	32.9147	33.0707	0	-	N/A	0	0	0	0	-	N/A	0	0	0
Q8BGH2	Samm50	68653	MOM	Protein import, sorting and homeostasis > Protein import and sorting > SAM | Mitochondrial dynamics and surveillance > Intramitochondrial membrane interactions	0	No mitochondrial presequence	Mitochondrion outer membrane {ECO:0000250|UniProtKB:Q9Y512}; Multi-pass membrane protein {ECO:0000250}. Cytoplasm {ECO:0000250|UniProtKB:Q6AXV4}. Mitochondrion {ECO:0000250|UniProtKB:Q9Y512}.	Plays a crucial role in the maintenance of the structure of mitochondrial cristae and the proper assembly of the mitochondrial respiratory chain complexes. Required for the assembly of TOMM40 into the TOM complex. {ECO:0000250|UniProtKB:Q9Y512}.	3	+	34.4024	34.3383	34.2597	0	-	N/A	0	0	0	0	-	N/A	0	0	0
Q8R0F8	Fahd1	68636	Matrix	Metabolism > Carbohydrate metabolism > TCA-associated	0.124	No mitochondrial presequence	Mitochondrion {ECO:0000250|UniProtKB:Q6P587}. Cytoplasm, cytosol {ECO:0000250|UniProtKB:Q6P587}.	Probable mitochondrial acylpyruvase which is able to hydrolyze acetylpyruvate and fumarylpyruvate in vitro (By similarity). Also has oxaloacetate decarboxylase activity (PubMed:25575590). {ECO:0000250|UniProtKB:Q6P587, ECO:0000269|PubMed:25575590}.	3	+	32.8666	32.4824	32.1261	0	-	N/A	0	0	0	0	-	N/A	0	0	0
Q99P72	Rtn4	68585			0	No mitochondrial presequence	Endoplasmic reticulum membrane {ECO:0000256|ARBA:ARBA00004477, ECO:0000256|RuleBase:RU210713}; Multi-pass membrane protein {ECO:0000256|ARBA:ARBA00004477, ECO:0000256|RuleBase:RU210713}. Membrane {ECO:0000256|ARBA:ARBA00004141}; Multi-pass membrane protein {ECO:0000256|ARBA:ARBA00004141}.	Required to induce the formation and stabilization of endoplasmic reticulum (ER) tubules. They regulate membrane morphogenesis in the ER by promoting tubular ER production. They influence nuclear envelope expansion, nuclear pore complex formation and proper localization of inner nuclear membrane proteins. However each isoform have specific functions mainly depending on their tissue expression spe…	3	+	31.4788	31.0526	31.241	0	-	N/A	0	0	0	0	-	N/A	0	0	0
Q5SSK3	Tefm	68550	Matrix	Mitochondrial central dogma > mtRNA metabolism > Transcription	0.158	No mitochondrial presequence	Mitochondrion matrix {ECO:0000250}. Mitochondrion matrix, mitochondrion nucleoid {ECO:0000250}.	Transcription elongation factor which increases mitochondrial RNA polymerase processivity. Regulates transcription of the mitochondrial genome, including genes important for the oxidative phosphorylation machinery (By similarity). {ECO:0000250}.	3	+	29.4084	29.3714	29.0617	0	-	N/A	0	0	0	0	-	N/A	0	0	0
Q9D1H8	Mrpl53	68499	Matrix	Mitochondrial central dogma > Translation > Mitochondrial ribosome	0.519	Possessing mitochondrial presequence	Mitochondrion {ECO:0000250|UniProtKB:Q96EL3}.	0	1	-	28.1957	0	0	0	-	N/A	0	0	0	0	-	N/A	0	0	0
Q9D1H6	Ndufaf4	68493	MIM	OXPHOS > Complex I > CI assembly factors | OXPHOS > OXPHOS assembly factors	0.085	No mitochondrial presequence	Mitochondrion {ECO:0000250}. Membrane {ECO:0000250|UniProtKB:Q9P032}; Lipid-anchor {ECO:0000250|UniProtKB:Q9P032}.	May be involved in cell proliferation and survival of hormone-dependent tumor cells. Involved in the assembly of mitochondrial NADH:ubiquinone oxidoreductase complex (complex I) (By similarity). {ECO:0000250}.	1	-	0	0	28.8453	3	+	MAX-Tg	22.3114	22.5568	22.2729	2	+	Cre-Myf5	22.551	23.8115	0
Q9D1I6	Mrpl14	68463	Matrix	Mitochondrial central dogma > Translation > Mitochondrial ribosome	0.382	No mitochondrial presequence	Mitochondrion {ECO:0000250|UniProtKB:Q6P1L8}.	May form part of 2 intersubunit bridges in the assembled ribosome. Upon binding to MALSU1, intersubunit bridge formation is blocked, preventing ribosome formation and repressing translation. {ECO:0000250|UniProtKB:Q6P1L8}.	3	+	28.6179	28.6858	28.1016	0	-	N/A	0	0	0	0	-	N/A	0	0	0
Q8CHS7	Dhrs7c	68460			0.027	No mitochondrial presequence	Sarcoplasmic reticulum membrane {ECO:0000305|PubMed:21995425, ECO:0000305|PubMed:22143674, ECO:0000305|PubMed:27806939}. Note=The N-terminus region encompasses a short hydrophobic sequence bound to the sarcoplasmic reticulum membrane, whereas the C-terminus catalytic domain faces the myoplasm. In skeletal muscle, enriched in the longitudinal sarcoplasmic reticulum (PubMed:21995425). {ECO:0000269|…	NADH-dependent oxidoreductase which catalyzes the oxidation of all-trans-retinol to all-trans-retinal (PubMed:21995425). Plays a role in the regulation of cardiac and skeletal muscle metabolic functions (PubMed:21995425, PubMed:27806939, PubMed:29330505) (Probable). Maintains Ca(2+) intracellular homeostasis by repressing Ca(2+) release from the sarcoplasmic reticulum (SR) in myotubes, possibly t…	3	+	32.5528	32.3266	32.426	0	-	N/A	0	0	0	0	-	N/A	0	0	0
Q9DCJ5	Ndufa8	68375	MIM	OXPHOS > Complex I > CI subunits | OXPHOS > OXPHOS subunits	0	No mitochondrial presequence	Mitochondrion inner membrane {ECO:0000250|UniProtKB:P51970}; Peripheral membrane protein {ECO:0000250|UniProtKB:P51970}. Mitochondrion intermembrane space {ECO:0000250|UniProtKB:P51970}. Mitochondrion {ECO:0000250|UniProtKB:P51970}.	Accessory subunit of the mitochondrial membrane respiratory chain NADH dehydrogenase (Complex I), that is believed not to be involved in catalysis. Complex I functions in the transfer of electrons from NADH to the respiratory chain. The immediate electron acceptor for the enzyme is believed to be ubiquinone. {ECO:0000250|UniProtKB:P51970}.	3	+	35.7502	35.7747	35.2543	0	-	N/A	0	0	0	0	-	N/A	0	0	0
Q9DCT2	Ndufs3	68349	MIM	OXPHOS > Complex I > CI subunits | OXPHOS > OXPHOS subunits	0.963	Possessing mitochondrial presequence	Mitochondrion inner membrane {ECO:0000250|UniProtKB:O75489}; Peripheral membrane protein {ECO:0000250|UniProtKB:O75489}; Matrix side {ECO:0000250|UniProtKB:O75489}.	Core subunit of the mitochondrial membrane respiratory chain NADH dehydrogenase (Complex I) which catalyzes electron transfer from NADH through the respiratory chain, using ubiquinone as an electron acceptor (PubMed:31916679, PubMed:33148885). Essential for the catalytic activity and assembly of complex I (PubMed:31916679, PubMed:33148885). {ECO:0000269|PubMed:31916679, ECO:0000269|PubMed:3314888…	3	+	35.1216	34.9823	35.1126	3	+	MAX-Tg	22.7856	22.9915	22.3391	3	+	Cre-Myf5	23.8643	23.6919	23.637
Q9DCS9	Ndufb10	68342	MIM	OXPHOS > Complex I > CI subunits | OXPHOS > OXPHOS subunits	0.002	No mitochondrial presequence	Mitochondrion inner membrane {ECO:0000250|UniProtKB:O96000}; Peripheral membrane protein {ECO:0000250|UniProtKB:O96000}; Matrix side {ECO:0000250|UniProtKB:O96000}.	Accessory subunit that is involved in the functional assembly of the mitochondrial respiratory chain complex I. Complex I has an NADH dehydrogenase activity with ubiquinone as an immediate electron acceptor and mediates the transfer of electrons from NADH to the respiratory chain. {ECO:0000250|UniProtKB:O96000}.; Accessory subunit of the mitochondrial membrane respiratory chain NADH dehydrogenase…	3	+	35.5278	35.6093	35.4192	0	-	N/A	0	0	0	0	-	N/A	0	0	0
Q9DCZ4	Apoo	68316	MIM	Mitochondrial dynamics and surveillance > Cristae formation > MICOS complex	0.02	No mitochondrial presequence	Mitochondrion inner membrane {ECO:0000256|RuleBase:RU363021}.	Component of the MICOS complex, a large protein complex of the mitochondrial inner membrane that plays crucial roles in the maintenance of crista junctions, inner membrane architecture, and formation of contact sites to the outer membrane. Plays a crucial role in crista junction formation and mitochondrial function (By similarity). Can induce cardiac lipotoxicity by enhancing mitochondrial respir…	3	+	33.7177	33.6452	33.6825	0	-	N/A	0	0	0	0	-	N/A	0	0	0
Q9D051	Pdhb	68263	Matrix	Metabolism > Carbohydrate metabolism > Pyruvate metabolism	0.996	Possessing mitochondrial presequence	Mitochondrion matrix {ECO:0000250}.	The pyruvate dehydrogenase complex catalyzes the overall conversion of pyruvate to acetyl-CoA and CO(2), and thereby links the glycolytic pathway to the tricarboxylic cycle. {ECO:0000250}.	3	+	36.2445	36.1344	36.1804	3	+	MAX-Tg	26.8913	28.2108	26.9042	3	+	Cre-Myf5	28.216	28.2028	28.7656
Q9CPP6	Ndufa5	68202	MIM	OXPHOS > Complex I > CI subunits | OXPHOS > OXPHOS subunits	0.176	No mitochondrial presequence	Mitochondrion inner membrane {ECO:0000250|UniProtKB:Q16718}; Peripheral membrane protein {ECO:0000250|UniProtKB:Q16718}; Matrix side {ECO:0000250|UniProtKB:Q16718}.	Accessory subunit of the mitochondrial membrane respiratory chain NADH dehydrogenase (Complex I), that is believed not to be involved in catalysis. Complex I functions in the transfer of electrons from NADH to the respiratory chain. The immediate electron acceptor for the enzyme is believed to be ubiquinone. {ECO:0000269|PubMed:24154540}.	3	+	34.5568	34.8626	34.8168	0	-	N/A	0	0	0	0	-	N/A	0	0	0
[truncated: 551 more rows]
