# Supplementary material for: Mitochondrial matrix RTN4IP1/OPA10 is an oxidoreductase for coenzyme Q synthesis
Source: Nat Chem Biol. 2023 Oct 26;20(2):221–33. doi: 10.1038/s41589-023-01452-w (PMC10830421; doi:10.1038/s41589-023-01452-w)
Supplement: Supplementary file 11 — Plate reader raw data. [file 41589_2023_1452_MOESM11_ESM.xlsx]

## Sheet: Fig3g
	Normazlied Average Absorbance									Deviation
		1)	2)	3)	4)	5)	6)			1)		2)		3)		4)		5)		6)
	Time	RTN4IP1 0.5uM + wo/ NADPH	BSA 0.5uM + wo/ NADPH	BSA 0.5uM + NADPH	RTN4IP1 0.5uM + NADPH	RTN4IP1 1uM + NADPH	RTN4IP1 2uM + NADPH		Time	-	+	-	+	-	+	-	+	-	+	-	+
	00:00:00	1	1	1	1	1	1		00:00:00	0	0	0	0	0	0	0	0	0	0	0	0
	00:01:00	1.00244	0.996877	0.983211	0.985077	0.990923	0.986692		00:01:00	0.000665446	0.00133089	0.00171973	0.00175634	0.00311656	0.00254895	0.00562229	0.00528857	0.00248101	0.00247354	0.000460945	0.000901555
	00:02:00	0.998818	0.97122	0.95912	0.973077	0.974411	0.983358		00:02:00	0.00067249	0.0013202	0.00586815	0.00512659	0.00314436	0.00202282	0.00598557	0.00611468	0.00169748	0.00335572	0.00227761	0.00180989
	00:03:00	0.996381	0.943208	0.935238	0.955097	0.956458	0.966725		00:03:00	0.00100278	0.000986267	0.00766103	0.00461198	0.00103175	0.00161827	0.00714158	0.00734831	0.00169811	0.00221923	0.00319498	0.00361752
	00:04:00	0.99154	0.920718	0.917671	0.938666	0.938491	0.9451		00:04:00	0.00167284	0.00130709	0.0101015	0.00802473	0.000607502	0.000458971	0.00871979	0.00693776	0.0018183	0.00108647	0.00138961	0.00269789
	00:05:00	0.987917	0.903462	0.893948	0.9207	0.916032	0.920149		00:05:00	0.00167989	0.0012964	0.010541	0.00820022	0.00416161	0.00362687	0.00866851	0.00572362	0.00189154	0.00191965	0.00276567	0.00540933
	00:06:00	0.984293	0.885976	0.876605	0.901212	0.893574	0.886874		00:06:00	0.00168693	0.00128572	0.00663284	0.00662804	0.00745013	0.00725427	0.00820246	0.00492425	0.00196478	0.00310746	0.00306619	0.00493934
	00:07:00	0.98189	0.87837	0.859129	0.881724	0.868106	0.850265		00:07:00	0.0020267	0.00194047	0.00541707	0.00689009	0.00869894	0.00981891	0.00773641	0.00412488	0.0014371	0.00141633	0.00279731	0.00537769
	00:08:00	0.979483	0.872854	0.846568	0.862195	0.838125	0.816982		00:08:00	0.00137073	0.00159828	0.00391411	0.00477179	0.00828173	0.011044	0.00604819	0.00333656	0.00170773	0.00218778	0.00326503	0.00490997
	00:09:00	0.978266	0.869613	0.836472	0.838209	0.806596	0.778706		00:09:00	0.00203374	0.00192979	0.00388775	0.00474976	0.00753431	0.0115976	0.00556746	0.00302645	0.00179753	0.00214817	0.00373501	0.00443999
	00:10:00	0.97708	0.867398	0.827616	0.812714	0.778138	0.740431		00:10:00	0.00171049	0.00225304	0.0032842	0.00354267	0.00712456	0.0118134	0.0058867	0.00337857	0.00103601	0.00127183	0.004205	0.00397
	00:11:00	0.974673	0.865205	0.819998	0.787205	0.74964	0.700498		00:11:00	0.00105452	0.00191084	0.00268656	0.003235	0.00705247	0.0116916	0.00499121	0.00299778	0.00050467	0.000406464	0.00286057	0.00258943
	00:12:00	0.972235	0.865205	0.813711	0.763232	0.713606	0.657239		00:12:00	0.00138481	0.00157691	0.00268656	0.003235	0.00634109	0.012306	0.00572521	0.00342058	0.00246887	0.00159453	0.00333507	0.00347743
	00:13:00	0.971049	0.863071	0.806107	0.737724	0.677578	0.612305		00:13:00	0.00106156	0.00190016	0.00296196	0.00381652	0.00727457	0.0121805	0.00482971	0.00303979	0.00379919	0.0022515	0.00335315	0.00209685
	00:14:00	0.971049	0.863071	0.79849	0.712229	0.643106	0.564055		00:14:00	0.00106156	0.00190016	0.00296196	0.00381652	0.00720249	0.0120587	0.00514895	0.00387736	0.00307607	0.00199906	0.00382991	0.00298259
	00:15:00	0.969832	0.861963	0.794681	0.685239	0.614648	0.515796		00:15:00	0.00172458	0.00223166	0.00266019	0.00321297	0.00716645	0.0119978	0.00506087	0.00390027	0.00151436	0.00131368	0.00430442	0.00250808
	00:16:00	0.967425	0.860878	0.787064	0.658249	0.575638	0.465879		00:16:00	0.00106861	0.00188947	0.00236432	0.00350885	0.00709436	0.0118759	0.00497278	0.00392318	0.00203174	0.00229801	0.00432701	0.00248549
	00:17:00	0.968646	0.860856	0.783255	0.631259	0.535105	0.412629		00:17:00	0.00140133	0.00255491	0.00235842	0.00260943	0.00705832	0.011815	0.00488469	0.0039461	0.00461165	0.00369708	0.00480377	0.00279505
	00:18:00	0.965022	0.85977	0.775638	0.605764	0.499078	0.361045		00:18:00	0.00140837	0.00254423	0.00206254	0.0029053	0.00698624	0.0116932	0.00520393	0.00478366	0.00594196	0.00507423	0.0057347	0.0032944
	00:19:00	0.963801	0.85977	0.771829	0.577292	0.466162	0.311128		00:19:00	0.00107565	0.00187878	0.00206254	0.0029053	0.0069502	0.0116323	0.00592325	0.00521028	0.00316541	0.00319219	0.0057573	0.00333959
	00:20:00	0.965022	0.857636	0.765555	0.550302	0.427151	0.262869		00:20:00	0.00140837	0.00254423	0.00233795	0.00348682	0.00724438	0.012243	0.00583517	0.00523319	0.00368279	0.00417652	0.0062318	0.0042886

## Sheet: Fig3h
							Deviation
	Normalized Average Absorbance							NADPH_BSA		NADPH_WT		NADH_BSA		NADH_WT
	Time	NADPH_BSA	NADPH_WT	NADH_BSA	NADH_WT		Time	+	-	+	-	+	-	+	-
	00:00:00	1	1	1	1		00:00:00	0	0	0	0	0	0	0	0
	00:01:00	0.970982	0.973652	0.986255	0.964065		00:01:00	0.0116989	0.0196025	0.0112076	0.00644308	0.0189496	0.015341	0.0130977	0.013254
	00:02:00	0.954035	0.952817	0.959708	0.925259		00:02:00	0.0167831	0.0193905	0.0124347	0.00771153	0.00866027	0.0167223	0.00596093	0.00715316
	00:03:00	0.946375	0.93255	0.945256	0.885496		00:03:00	0.011158	0.0128604	0.012598	0.00906169	0.00921317	0.00936772	0.0121402	0.0108226
	00:04:00	0.939178	0.907013	0.937166	0.844427		00:04:00	0.00649202	0.00950839	0.0108331	0.006559	0.00316451	0.00364819	0.0185499	0.0143435
	00:05:00	0.925172	0.88861	0.921929	0.816758		00:05:00	0.0100592	0.00839244	0.0138476	0.00762836	0.00689919	0.0130102	0.0115601	0.0082808
	00:06:00	0.914803	0.864451	0.908891	0.782041		00:06:00	0.00714238	0.013401	0.0154202	0.00839919	0.00362056	0.00588649	0.0140361	0.00741476
	00:07:00	0.901107	0.842805	0.895696	0.749239		00:07:00	0.00731575	0.00761945	0.0124941	0.00627358	0.00437601	0.00546641	0.0191654	0.0142832
	00:08:00	0.88416	0.82043	0.880537	0.71574		00:08:00	0.0100274	0.0155486	0.010794	0.00615419	0.00731325	0.0111263	0.0131692	0.00721046
	00:09:00	0.873791	0.798541	0.866243	0.677804		00:09:00	0.0116501	0.0180695	0.0110895	0.00621624	0.0053127	0.00543922	0.0223573	0.0194094
	00:10:00	0.860559	0.774301	0.852576	0.655877		00:10:00	0.0115647	0.0179536	0.0132396	0.00896299	0.00819545	0.00445696	0.0163418	0.0127587
	00:11:00	0.855219	0.750953	0.84103	0.622466		00:11:00	0.00712314	0.0103528	0.0179727	0.0128289	0.00871792	0.00947146	0.0134826	0.00813311
	00:12:00	0.838195	0.72955	0.829877	0.595667		00:12:00	0.00972862	0.0186568	0.020512	0.0157759	0.00285677	0.00494254	0.0134142	0.0101096
	00:13:00	0.826201	0.706931	0.81519	0.571652		00:13:00	0.00772511	0.0125424	0.0126019	0.00867416	0.00867766	0.00657877	0.0124423	0.0110041
	00:14:00	0.813201	0.685934	0.803252	0.541199		00:14:00	0.00981179	0.0124324	0.014984	0.011549	0.00719648	0.00670564	0.0149536	0.00967203
	00:15:00	0.804999	0.665748	0.791863	0.522231		00:15:00	0.0106595	0.0123711	0.0128324	0.00926662	0.00971858	0.0095454	0.016458	0.0213446
	00:16:00	0.796023	0.641913	0.782359	0.498303		00:16:00	0.00753613	0.0142497	0.0120952	0.0109751	0.00748004	0.00450278	0.0151303	0.00830586
	00:17:00	0.790064	0.621321	0.769793	0.477682		00:17:00	0.00834922	0.0119096	0.0120864	0.0106745	0.0092632	0.00848148	0.0260794	0.0142736
	00:18:00	0.776832	0.605432	0.763117	0.459062		00:18:00	0.0120154	0.0192563	0.0173035	0.0136437	0.00635385	0.00342127	0.0143394	0.00907471
	00:19:00	0.771647	0.580381	0.75432	0.444879		00:19:00	0.00786726	0.0100011	0.0172859	0.0165233	0.0065237	0.00362731	0.0156256	0.0108136
	00:20:00	0.762981	0.561248	0.743717	0.43235		00:20:00	0.0049908	0.00811869	0.013584	0.013385	0.0063433	0.0050278	0.0139153	0.0104712
	00:21:00	0.752302	0.542846	0.734527	0.412338		00:21:00	0.00617952	0.00942558	0.0133719	0.0147959	0.00546804	0.00276356	0.0178072	0.00869146
	00:22:00	0.744641	0.521038	0.724238	0.399113		00:22:00	0.00827514	0.0128458	0.0101115	0.0139955	0.00641128	0.00563242	0.0162556	0.00914037
	00:23:00	0.74232	0.505797	0.715991	0.390499		00:23:00	0.0117632	0.0109766	0.0149282	0.0137937	0.00722951	0.0066191	0.0184214	0.00902291
	00:24:00	0.733344	0.485934	0.711043	0.381798		00:24:00	0.0102401	0.0110461	0.0122042	0.0135066	0.00355078	0.00213261	0.0144947	0.0115773
	00:25:00	0.726766	0.468099	0.706488	0.368659		00:25:00	0.00491833	0.00786077	0.0129138	0.0142913	0.00211534	0.0012706	0.0160802	0.015152
	00:26:00	0.718177	0.449858	0.695256	0.359523		00:26:00	0.0107079	0.0139707	0.0120431	0.0139546	0.00639745	0.00781377	0.015544	0.00854827
	00:27:00	0.704558	0.433239	0.688973	0.351518		00:27:00	0.0102702	0.0152769	0.0100474	0.0123746	0.00621066	0.00499299	0.016026	0.0113823
	00:28:00	0.707576	0.416376	0.687637	0.342904		00:28:00	0.0126764	0.0135458	0.00953598	0.0124612	0.00179462	0.00346428	0.0176545	0.0100943
	00:29:00	0.699373	0.399027	0.680254	0.33751		00:29:00	0.00430414	0.0071525	0.00951095	0.0134936	0.00155295	0.00227664	0.0171383	0.0109792
	00:30:00	0.696897	0.385245	0.673814	0.329766		00:30:00	0.00538951	0.00784229	0.00864904	0.00973797	0.00347131	0.00525476	0.0149412	0.00872985
	00:31:00	0.688772	0.371463	0.662818	0.321587		00:31:00	0.00604839	0.0103459	0.0159778	0.0150537	0.00503145	0.00723177	0.0220454	0.0118016
	00:32:00	0.684052	0.353871	0.661169	0.320456		00:32:00	0.00960208	0.0121838	0.0137139	0.0160817	0.00334124	0.00183585	0.00947422	0.00622255
	00:33:00	0.676314	0.343251	0.656927	0.31306		00:33:00	0.0136071	0.0198233	0.00993847	0.00880356	0.00281403	0.00279921	0.00907852	0.00981576
	00:34:00	0.675927	0.327037	0.647738	0.310015		00:34:00	0.00652787	0.00903384	0.0105159	0.0104936	0.00479018	0.00623291	0.0134672	0.00991014
	00:35:00	0.665867	0.313255	0.645382	0.308275		00:35:00	0.00767981	0.00869837	0.00593094	0.00864767	0.00235373	0.0024916	0.011446	0.011048

## Sheet: Fig3j-1
						Deviation
	Normalized Average Absorbance						BSA		WT		G215A
	Time	BSA	WT	G215A		Time	+	-	+	-	+	-
	00:00:00	1	1	1		00:00:00	0	0	0	0	0	0
	00:01:00	0.980859	0.98202	0.994257		00:01:00	0.00313075	0.00261248	0.0170405	0.0161621	0.0278917	0.0150865
	00:02:00	0.964417	0.929376	0.985291		00:02:00	0.00411417	0.00227352	0.0304008	0.0286318	0.0446445	0.0365634
	00:03:00	0.946257	0.869504	0.967183		00:03:00	0.0081036	0.00506364	0.0248641	0.021372	0.02728	0.0271788
	00:04:00	0.930736	0.821309	0.946438		00:04:00	0.00282992	0.0051625	0.0283248	0.01982	0.0218055	0.0366987
	00:05:00	0.913987	0.770766	0.914968		00:05:00	0.00397559	0.00697467	0.0226681	0.0120405	0.0279294	0.0488467
	00:06:00	0.898956	0.72115	0.868263		00:06:00	0.0123697	0.00811564	0.0130772	0.00865566	0.0177061	0.0224362
	00:07:00	0.883496	0.675489	0.847166		00:07:00	0.0119755	0.00901092	0.0198313	0.0101966	0.0315353	0.0216514
	00:08:00	0.869201	0.627109	0.840896		00:08:00	0.00967826	0.00629383	0.0172747	0.00936883	0.0348641	0.0251561
	00:09:00	0.855459	0.585216	0.814759		00:09:00	0.014203	0.00927446	0.0099221	0.00908179	0.0122042	0.0230535
	00:10:00	0.8419	0.544931	0.797882		00:10:00	0.0131975	0.00692604	0.0079174	0.00894779	0.0292207	0.035551
	00:11:00	0.825029	0.498466	0.781473		00:11:00	0.0156892	0.00879928	0.00457319	0.00608694	0.0242817	0.0358772
	00:12:00	0.811041	0.461393	0.757563		00:12:00	0.0162192	0.00887256	0.0083775	0.0100743	0.0300194	0.020335
	00:13:00	0.796685	0.431302	0.757856		00:13:00	0.0215418	0.0118802	0.00294425	0.00287552	0.0129659	0.0113553
	00:14:00	0.786685	0.398616	0.747601		00:14:00	0.0241678	0.0127225	0.00752923	0.00743453	0.034689	0.0349407
	00:15:00	0.773249	0.368587	0.723164		00:15:00	0.0182463	0.00994548	0.00378896	0.00429452	0.0203123	0.0272385
	00:16:00	0.759814	0.344119	0.720175		00:16:00	0.0261514	0.0152543	0.00269687	0.00290012	0.0354744	0.0212233
	00:17:00	0.750182	0.322555	0.704177		00:17:00	0.0221412	0.0129732	0.00355158	0.00531816	0.0239502	0.0283687
	00:18:00	0.738464	0.309024	0.702888		00:18:00	0.0242727	0.0132194	0.00492981	0.00432266	0.0294737	0.0306401
	00:19:00	0.729568	0.295492	0.678041		00:19:00	0.023029	0.0138606	0.00398865	0.00427394	0.0078978	0.0138042
	00:20:00	0.719077	0.286224	0.673997		00:20:00	0.0272519	0.014628	0.00385896	0.0038698	0.00631878	0.012075

## Sheet: Fig3j-2
	Normalized Average Absorbance						NADPH_BSA		NADPH_WT		NADPH_308GA
	Time	BSA	WT	308GA		Time	+	-	+	-	+	-
	00:00:00	1	1	1		00:00:00	0.0116989	0.0196025	0.0112076	0.00644308	0.0028037	0.00514871
	00:01:00	0.970982	0.973652	0.987342		00:01:00	0.0167831	0.0193905	0.0124347	0.00771153	0.00646377	0.00522032
	00:02:00	0.954035	0.952817	0.971481		00:02:00	0.011158	0.0128604	0.012598	0.00906169	0.00647537	0.00706665
	00:03:00	0.946375	0.93255	0.959738		00:03:00	0.00649202	0.00950839	0.0108331	0.006559	0.00382972	0.00523615
	00:04:00	0.939178	0.907013	0.945021		00:04:00	0.0100592	0.00839244	0.0138476	0.00762836	0.00459216	0.00586666
	00:05:00	0.925172	0.88861	0.935108		00:05:00	0.00714238	0.013401	0.0154202	0.00839919	0.00365955	0.00647759
	00:06:00	0.914803	0.864451	0.919552		00:06:00	0.00731575	0.00761945	0.0124941	0.00627358	0.00520774	0.00661863
	00:07:00	0.901107	0.842805	0.907275		00:07:00	0.0100274	0.0155486	0.010794	0.00615419	0.00550088	0.00513617
	00:08:00	0.88416	0.82043	0.894311		00:08:00	0.0116501	0.0180695	0.0110895	0.00621624	0.00439789	0.00597715
	00:09:00	0.873791	0.798541	0.875705		00:09:00	0.0115647	0.0179536	0.0132396	0.00896299	0.00838649	0.00760025
	00:10:00	0.860559	0.774301	0.863505		00:10:00	0.00712314	0.0103528	0.0179727	0.0128289	0.00608111	0.00613866
	00:11:00	0.855219	0.750953	0.852905		00:11:00	0.00972862	0.0186568	0.020512	0.0157759	0.00711335	0.00556018
	00:12:00	0.838195	0.72955	0.841315		00:12:00	0.00772511	0.0125424	0.0126019	0.00867416	0.00692549	0.00666612
	00:13:00	0.826201	0.706931	0.827894		00:13:00	0.00981179	0.0124324	0.014984	0.011549	0.00902529	0.0075974
	00:14:00	0.813201	0.685934	0.815236		00:14:00	0.0106595	0.0123711	0.0128324	0.00926662	0.00890789	0.00503602
	00:15:00	0.804999	0.665748	0.80761		00:15:00	0.00753613	0.0142497	0.0120952	0.0109751	0.00667872	0.00418109
	00:16:00	0.796023	0.641913	0.793884		00:16:00	0.00834922	0.0119096	0.0120864	0.0106745	0.0123039	0.00802902
	00:17:00	0.790064	0.621321	0.784505		00:17:00	0.0120154	0.0192563	0.0173035	0.0136437	0.00791619	0.00607051
	00:18:00	0.776832	0.605432	0.77505		00:18:00	0.00786726	0.0100011	0.0172859	0.0165233	0.0122802	0.00830821
	00:19:00	0.771647	0.580381	0.765289		00:19:00	0.0049908	0.00811869	0.013584	0.013385	0.00818581	0.00615775
	00:20:00	0.762981	0.561248	0.758121		00:20:00	0.00617952	0.00942558	0.0133719	0.0147959	0.00842621	0.00599409
	00:21:00	0.752302	0.542846	0.749199		00:21:00	0.00827514	0.0128458	0.0101115	0.0139955	0.009523	0.00670447
	00:22:00	0.744641	0.521038	0.740125		00:22:00	0.0117632	0.0109766	0.0149282	0.0137937	0.00923552	0.00563458
	00:23:00	0.74232	0.505797	0.735016		00:23:00	0.0102401	0.0110461	0.0122042	0.0135066	0.0102092	0.00581573
	00:24:00	0.733344	0.485934	0.727238		00:24:00	0.00491833	0.00786077	0.0129138	0.0142913	0.0109658	0.00599459
	00:25:00	0.726766	0.468099	0.720146		00:25:00	0.0107079	0.0139707	0.0120431	0.0139546	0.00965172	0.00565466
	00:26:00	0.718177	0.449858	0.711606		00:26:00	0.0102702	0.0152769	0.0100474	0.0123746	0.012344	0.00698034
	00:27:00	0.704558	0.433239	0.703752		00:27:00	0.0126764	0.0135458	0.00953598	0.0124612	0.00973957	0.00497846
	00:28:00	0.707576	0.416376	0.699786		00:28:00	0.00430414	0.0071525	0.00951095	0.0134936	0.00665994	0.00346079
	00:29:00	0.699373	0.399027	0.692542		00:29:00	0.00538951	0.00784229	0.00864904	0.00973797	0.00920564	0.00509165
	00:30:00	0.696897	0.385245	0.68812		00:30:00	0.00604839	0.0103459	0.0159778	0.0150537	0.00848994	0.00660533
	00:31:00	0.688772	0.371463	0.681562		00:31:00	0.00960208	0.0121838	0.0137139	0.0160817	0.0109066	0.00564978
	00:32:00	0.684052	0.353871	0.678206		00:32:00	0.0136071	0.0198233	0.00993847	0.00880356	0.00857782	0.00573527
	00:33:00	0.676314	0.343251	0.672792		00:33:00	0.00652787	0.00903384	0.0105159	0.0104936	0.0110356	0.00720788
	00:34:00	0.675927	0.327037	0.671039		00:34:00	0.00767981	0.00869837	0.00593094	0.00864767	0.0111821	0.00661631
	00:35:00	0.665867	0.313255	0.664557		00:35:00	0.00824782	0.0118637	0.00547438	0.00926107	0.00666545	0.00389237
	00:36:00	0.662927	0.299068	0.662269		00:36:00	0.0046636	0.00879846	0.00629376	0.00918973	0.0097508	0.00618261
