# Supplementary material for: Mitochondrial matrix RTN4IP1/OPA10 is an oxidoreductase for coenzyme Q synthesis
Source: Nat Chem Biol. 2023 Oct 26;20(2):221–33. doi: 10.1038/s41589-023-01452-w (PMC10830421; doi:10.1038/s41589-023-01452-w)
Supplement: Supplementary file 12 — LC–PRM raw data. [file 41589_2023_1452_MOESM12_ESM.xlsx]

## Sheet: Fig3c
			DMeCoQ2		CoQ2			Ratio
	Sample		Reduced	Oxidized	Reduced	Oxidized	Sum	(CoQ2 sum) / (DMeCoQ2+CoQ2 sum)	Average Ratio
	1) RTN4IP1+NADPH+NADH	1		198057171	0	294997	294997	0.00148724	0.00127153		3)-4) t.test	2.57384e-15
		2		127089953	0	201294	201294	0.00158137			5)-6) t.test	1.22011e-14
		3		194815258	0	275707	275707	0.00141322
		4		180409288	0	203987	203987	0.00112941
		5		188878245	0	189897	189897	0.00100438
		6		169610259	0	172079	172079	0.00101353
	2) COQ3+RTN4IP1	1		173745354	0	409234	409234	0.00234983	0.00231476
		2		173180596	0	381801	381801	0.00219979
		3		169020608	0	377877	377877	0.0022307
		4		181395194	0	432860	432860	0.0023806
		5		186581623	0	448734	448734	0.00239926
		6		179459606	0	418821	418821	0.00232836
	3) COQ3+GFP+NADPH	1	1636408	130227183	0	965249	965249	0.00735751	0.00667217
		2	1519300	122152537	0	950984	950984	0.00772508
		3	1340125	105635156	0	863926	863926	0.00811205
		4	1578067	139823876	0	813273	813273	0.00578278
		5	1573140	141997257	0	780891	780891	0.00546926
		6	1426154	129034606	0	724886	724886	0.00558638
	4) COQ3+RTN4IP1+NADPH	1	1756081	126587362	375929	74450012	74825941	0.371504	0.353247
		2	1522912	117902532	343232	63235251	63578483	0.350331
		3	1417206	116768260	342070	65151413	65493483	0.359338
		4	1577885	118985873	273240	64064475	64337715	0.350952
		5	1509584	117739458	255753	61081606	61337359	0.34252
		6	1491569	114528215	239452	60040632	60280084	0.344835
	5) COQ3+GFP+NADH	1	1648593	153765988	0	845278	845278	0.00546712	0.00603561
		2	1594147	141965770	0	898107	898107	0.00628645
		3	1691950	145228702	0	876016	876016	0.00599581
		4	1529915	130369984	0	805286	805286	0.00613901
		5	1568377	148692348	0	939250	939250	0.00627708
		6	1419502	126948608	0	772483	772483	0.0060482
	6) COQ3+RTN4IP1+NADH	1	1618531	128562305	648657	60872560	61521217	0.323654	0.320387
		2	1502204	125232725	642338	54652321	55294659	0.306295
		3	1410007	116622391	582417	52017605	52600022	0.310834
		4	1507511	122908582	550763	62323995	62874758	0.338431
		5	1500668	127444945	579433	58970689	59550122	0.318458
		6	1441296	117736677	544274	56054000	56598274	0.324652
																																.

## Sheet: Fig3d
			DMeCoQ2		CoQ2			Ratio
	Sample		Reduced	Oxidized	Reduced	Oxidized	Sum	(CoQ2 sum) / (DMeCoQ2+CoQ2 sum)	Average Ratio
	1) COQ3+GFP+NADPH+NADH	1	1541587	134734922	0	887738	887738	0.00654565	0.00634374		2)-3) t.test	5.62362e-08
		2	1579379	128925620	0	932875	932875	0.00718378			2)-4) t.test	1.84525e-07
		3	1375828	121205147	0	834894	834894	0.00684115
		4	1434829	135495144	0	777421	777421	0.0057049
		5	1364495	131564863	0	808237	808237	0.00610575
		6	1499691	131526786	0	751499	751499	0.0056812
	2) COQ3+RTN4IP1+NADPH+NADH	1	1608826	131141307	700189	53470342	54170531	0.292321	0.290005
		2	1418244	123279522	724051	50840523	51564574	0.294917
		3	1433029	120871260	662267	48958984	49621251	0.291047
		4	1537365	134928895	879556	53307059	54186615	0.286527
		5	1523324	130478341	896137	52221631	53117768	0.289319
		6	1346519	124270691	870508	48882657	49753165	0.285899
	3) COQ3+RTN4IP1(mutant1)+NADPH+NADH	1	1513856	127034399	99440	30490920	30590360	0.194071	0.181048
		2	1445188	121603892	106615	29470952	29577567	0.195643
		3	1417839	111785559	100016	28259877	28359893	0.20236
		4	1406620	127886116	85324	24111007	24196331	0.1591
		5	1407233	115195009	84688	23372003	23456691	0.169177
		6	1347366	110304881	79216	21866033	21945249	0.165937
	4) COQ3+RTN4IP1(mutant2)+NADPH+NADH	1	1476807	117396092	221637	24578654	24800291	0.174409	0.145868
		2	1475985	116797869	227079	25583332	25810411	0.180988
		3	1359408	115354356	218128	23043733	23261861	0.167815
		4	1570614	133240519	104911	17172221	17277132	0.114785
		5	1469529	128089195	106353	17286724	17393077	0.119555
		6	1289709	116728444	92518	15472668	15565186	0.117656

## Sheet: Fig4f
			CoQ9		CoQ10		Sum
			Reduced	Oxidized	Reduced	Oxidized	CoQ9	CoQ10	All		Sample	Protein (mg)
	C	1	30793784	42344404	5766882	12216529	73138188	17983411	91121599		C-1	2.42755
		2	33729525	68964370	3254741	10812606	102693895	14067347	116761242		C-2	2.69835
		3	44660334	67223402	5013859	12587712	111883736	17601571	129485307		C-3	2.86442
	KO	1	170317	1780139	191520	2722801	1950456	2914321	4864777		KO-1	1.7201
		2	72944	4038264	44190	2950318	4111208	2994508	7105716		KO-2	2.73601
		3	44774	2970209	28111	1996064	3014983	2024175	5039158		KO-3	2.95496
	OE	1	33017019	47286592	4558543	10316126	80303611	14874669	95178280		OE-1	3.08688
		2	33639327	33804208	5014432	7970041	67443535	12984473	80428008		OE-2	2.12999
		3	28983940	43137546	3999180	9340635	72121486	13339815	85461301		OE-3	2.82669
	/mg (Protein)	/1000000	CoQ9		CoQ10		Sum
			Reduced	Oxidized	Reduced	Oxidized	CoQ9	CoQ10	All	CoQ9H2 %	CoQ10H2 %
	C	1	12.6851	17.4432	2.37559	5.03245	30.1284	7.40804	37.5364	0.421036	0.320678
		2	12.5	25.5579	1.2062	4.00711	38.058	5.21331	43.2713	0.328447	0.231369
		3	15.5914	23.4684	1.75039	4.3945	39.0598	6.14489	45.2047	0.399167	0.284853
	KO	1	0.0990157	1.0349	0.111342	1.58293	1.13392	1.69427	2.82819	0.0873216	0.0657169
		2	0.0266607	1.47597	0.0161512	1.07833	1.50263	1.09448	2.59711	0.0177427	0.014757
		3	0.0151522	1.00516	0.00951316	0.675496	1.02031	0.685009	1.70532	0.0148505	0.0138876
	OE	1	18.3981	26.3495	2.54016	5.74846	44.7476	8.28862	53.0363	0.411152	0.306463
		2	15.7932	15.8706	2.35421	3.74183	31.6638	6.09604	37.7599	0.498778	0.386187
		3	0	0	0	0	0	0	0	0.401877	0.299793
			CoQ9	CoQ9	CoQ10	CoQ10	Sum
			Reduced	Oxidized	Reduced	Oxidized	CoQ9 + CoQ9H2	CoQ10 + CoQ10H2	All
	KO	average	13.5922	22.1565	1.77739	4.47802	35.7487	6.25541	42.0041	0.382883	0.278966
		+	1.9992	3.40142	0.598201	0.554426	3.31106	1.15263	3.20054	0.0381522	0.0417114
		-	1.09214	4.71328	0.571198	0.470906	5.62035	1.0421	4.46772	0.0544362	0.0475979
	C	average	0.0469428	1.17201	0.0456689	1.11225	1.21895	1.15792	2.37687	0.0399716	0.0314538
		+	0.0520728	0.303956	0.0656734	0.470679	0.283674	0.536352	0.451318	0.04735	0.034263
		-	0.0317907	0.16685	0.0361557	0.436755	0.19864	0.472911	0.671551	0.0251211	0.0175662
	OE	average	14.815	19.1603	2.10305	4.26491	33.9753	6.36796	40.3433	0.437269	0.330814
		+	3.5831	7.18922	0.437106	1.48355	10.7723	1.92066	12.693	0.0615088	0.0553724
		-	4.56133	3.89952	0.688261	0.960469	8.46085	1.64873	10.1096	0.0353922	0.0310216
			CoQ9		CoQ10		Sum
			Reduced	Oxidized	Reduced	Oxidized	CoQ9 + CoQ9H2	CoQ10 + CoQ10H2	All	CoQ9H2 %	CoQ10H2 %
	KO-C	P value	0.000172873	0.00100036	0.00697457	0.00106944	0.00025857	0.00189226	6.98327e-05	0.000725287	0.00134944
			***	**	**	**	***	**	***	***	**
	C-OE	P value	0.662833	0.528286	0.538892	0.805389	0.793433	0.930844	0.826345	0.261542	0.244098
			NS	NS	NS	NS	NS	NS	NS	NS	NS

## Sheet: Fig4g
			13C-CoQ9		13C-CoQ10		SUM
			Reduced	Oxidized	Reduced	Oxidized	13C-Q9	13C-Q10	All		Sample	Protein (mg)
	C	1	60678441	49079646	4369642	5480882	109758087	9850524	119608611		C-1	3.93528
		2	53410480	35747579	3480684	3485469	89158059	6966153	96124212		C-2	3.95583
		3	70402238	54899143	6980573	9871375	125301381	16851948	142153329		C-3	4.53798
	KO	1	2296	846273	0	77018	848569	77018	925587		KO-1	2.57841
		2	28715	990601	272	118859	1019316	119131	1138447		KO-2	2.65066
		3	3374	749758	0	60054	753132	60054	813186		KO-3	2.50816
	OE	1	61718949	28187482	2669534	1957368	89906431	4626902	94533333		OE-1	3.71266
		2	106258000	38662119	6871476	4032924	144920119	10904400	155824519		OE-2	4.08475
		3	89574673	33278585	5430193	3269315	122853258	8699508	131552766		OE-3	4.48188
	/mg (Protein)	/1000000	CoQ9		CoQ10		Sum
			Reduced	Oxidized	Reduced	Oxidized	CoQ9	CoQ10	All	CoQ9H2 %	CoQ10H2 %
	C	1	15.4191	12.4717	1.11038	1.39276	27.8908	2.50313	30.3939	0.552838	0.443595
		2	13.5017	9.03667	0.879886	0.881096	22.5384	1.76098	24.2994	0.599054	0.499657
		3	15.514	12.0977	1.53825	2.17528	27.6117	3.71353	31.3252	0.561863	0.414229
	KO	1	0.000890472	0.328215	0	0.0298704	0.329106	0.0298704	0.358976	0.00270573	0
		2	0.0108332	0.373719	0.000102616	0.0448413	0.384552	0.0449439	0.429496	0.0281709	0.0022832
		3	0.00134521	0.298928	0	0.0239435	0.300273	0.0239435	0.324217	0.00447996	0
		1	16.6239	7.59225	0.719035	0.527214	24.2162	1.24625	25.4624	0.68648	0.576959
		2	28.3684	10.3219	1.83452	1.0767	38.6903	2.91122	41.6015	0.733218	0.630156
		3	19.986	7.42514	1.21159	0.729452	27.4111	1.94104	29.3521	0.729119	0.624195
			CoQ9		CoQ10					CoQ9H2 %	CoQ10H2 %
							Sum
			Reduced	Oxidized	Reduced	Oxidized	CoQ9 + CoQ9H2	CoQ10 + CoQ10H2	All
	C	average	14.8116	11.202	1.17617	1.48304	26.0136	2.65922	28.6728	0.571252	0.452494
		+	0.702397	1.26968	0.362082	0.692235	1.87718	1.05432	2.65238	0.0278022	0.0471629
		-	1.3099	2.16535	0.296286	0.601947	3.47525	0.898234	4.37348	0.0184137	0.0382642
	KO	average	0.00435628	0.333621	3.42053e-05	0.0328851	0.337977	0.0329193	0.370896	0.0117855	0.000761067
		+	0.00647688	0.0400981	6.84107e-05	0.0119563	0.046575	0.0120247	0.0585997	0.0163853	0.00152213
		-	0.00346581	0.0346927	3.42053e-05	0.00894157	0.0377038	0.00897578	0.0466796	0.00907978	0.000761067
	OE	average	21.6594	8.44642	1.25505	0.777787	30.1058	2.03284	32.1387	0.716272	0.610437
		+	6.70896	1.87545	0.579474	0.298908	8.58442	0.878382	9.4628	0.0169455	0.0197193
		-	5.03551	1.02128	0.536014	0.250573	5.88968	0.786587	6.67627	0.0297925	0.0334777
			CoQ9		CoQ10		Sum
			Reduced	Oxidized	Reduced	Oxidized	CoQ9 + CoQ9H2	CoQ10 + CoQ10H2	All	CoQ9H2 %	CoQ10H2 %
	KO-C	P value	2.27494e-05	0.000564858	0.00365897	0.0182552	0.000122675	0.00991743	0.000211801	4.35454e-06	5.57707e-05
			***	***	**	*	***	**	***	***	***
	C-OE	P value	0.126206	0.127659	0.844089	0.159811	0.435058	0.448507	0.551603	0.00213619	0.00637227
			NS	NS	NS	NS	NS	NS	NS	**	**

## Sheet: Fig4h
			CoQ 9		CoQ 10		SUM
	Sample.		Reduced	Oxidized	Reduced	Oxidized	CoQ9	CoQ10	CoQ All		Sample	Protein (mg)
	C	1	18319132	56230830	3761334	19911490	74549962	23672824	98222786		C_Ctrl-1	3.53041
		2	25865982	57918966	5179134	20330982	83784948	25510116	109295064		C_Ctrl-2	3.34655
		3	16097074	45937297	2876112	14187333	62034371	17063445	79097816		C_Ctrl-3	3.26805
	KO	1	0	11982517	0	12897344	11982517	12897344	24879861		C_KO-1	3.53666
		2	0	11835040	0	12367560	11835040	12367560	24202600		C_KO-2	3.64591
		3	58075	9359807	0	9415904	9417882	9415904	18833786		C_KO-3	3.44628
	R	1	1696438	17462018	679583	13759490	19158456	14439073	33597529		C_R-1	3.19202
		2	2261512	18464512	971312	14812707	20726024	15784019	36510043		C_R-2	3.65173
		3	2389937	17710739	861582	13115429	20100676	13977011	34077687		C_R-3	2.68297
	/mg (Protein)	/1000000	CoQ9		CoQ10		Sum
			Reduced	Oxidized	Reduced	Oxidized	CoQ9	CoQ10	All	CoQ9H2 %	CoQ10H2 %
	C	1	5.18896	15.9276	1.06541	5.64	21.1165	6.70541	27.822	0.24573	0.158888
		2	7.72916	17.3071	1.54761	6.07521	25.0362	7.62282	32.6591	0.308719	0.203023
		3	4.92559	14.0565	0.880069	4.34122	18.9821	5.22129	24.2034	0.259486	0.168554
	KO	1	0	3.24612	0	3.39218	3.24612	3.39218	6.6383	0	0
		2	0.0168515	2.71591	0	2.73219	2.73276	2.73219	5.46496	0.00616646	0
		3	0.100137	4.38934	0.0521792	4.45958	4.48947	4.51176	9.00123	0.0223049	0.0115652
	R	1	0.531461	5.47051	0.2129	4.31058	6.00198	4.52348	10.5255	0.0885477	0.0470656
		2	0.619299	5.05637	0.265987	4.05635	5.67567	4.32234	9.99801	0.109115	0.0615377
		3	0.890782	6.60118	0.32113	4.88841	7.49196	5.20954	12.7015	0.118898	0.0616428
	/mg (Protein)	/1000000	CoQ9		CoQ10		Sum			CoQ9H2 %	CoQ10H2 %
			Reduced	Oxidized	Reduced	Oxidized	CoQ9 + CoQ9H2	CoQ10 + CoQ10H2	All
	C	average	5.9479	15.7637	1.16436	5.35214	21.7116	6.51651	28.2281	0.271312	0.176822
		+	1.78126	1.54337	0.383244	0.723069	3.32463	1.10631	4.43094	0.0374072	0.0262011
		-	1.02231	1.70724	0.284293	1.01092	2.72955	1.29522	4.02477	0.025582	0.0179334
	KO	average	0.0389962	3.45046	0.0173931	3.52798	3.48945	3.54537	7.03483	0.00949045	0.00385505
		+	0.061141	0.93888	0.0347861	0.931595	1.00002	0.966381	1.9664	0.0128144	0.00771011
		-	0.0389962	0.734542	0.0173931	0.795791	0.756687	0.813184	1.56987	0.00949045	0.00385505
	R	average	0.680514	5.70936	0.266672	4.41845	6.38987	4.68512	11.075	0.10552	0.0567487
		+	0.210268	0.891824	0.0544579	0.469959	1.10209	0.524417	1.62651	0.0133781	0.00489411
		-	0.149052	0.652983	0.0537722	0.362095	0.714198	0.362781	1.07698	0.0169725	0.00968312
			CoQ9		CoQ10		Sum
			Reduced	Oxidized	Reduced	Oxidized	CoQ9 + CoQ9H2	CoQ10 + CoQ10H2	All	CoQ9H2 %	CoQ10H2 %
	C-KO	P value	0.00272064	0.000317928	0.00455507	0.0654486	0.000593348	0.0270353	0.00134653	0.000206156	0.000242408
			**	***	**	NS	***	*	**	***	***
	KO-R	P value	0.00467334	0.0287893	0.00222663	0.187163	0.0192066	0.123067	0.0383936	0.000997344	0.00102889
			**	*	**	NS	*	NS	*	***	**
	C-R	P value	0.00425885	0.000662133	0.0111821	0.180387	0.00118161	0.0709267	0.00267788	0.00141982	0.00108405
			**	***	*	NS	**	NS	**	**	**
