# Supplementary material for: Mitochondrial matrix RTN4IP1/OPA10 is an oxidoreductase for coenzyme Q synthesis
Source: Nat Chem Biol. 2023 Oct 26;20(2):221–33. doi: 10.1038/s41589-023-01452-w (PMC10830421; doi:10.1038/s41589-023-01452-w)
Supplement: Supplementary file 13 — Foci counting data, Plate reader raw data and OCR raw data. [file 41589_2023_1452_MOESM13_ESM.xlsx]

## Sheet: Normalized Rate
Measurement	Well	Group	Time	OCR	ECAR	PER

## Sheet: Normalized Rate (Columns)
Unassigned Well
Unselected Well
OCR Data
ECAR Data
PER Data

## Sheet: Normalized Rate (Plates)
Unassigned Well	Unselected Well	OCR Data	ECAR Data	PER Data

## Sheet: Baselined Rate
Measurement	Well	Group	Time	OCR	ECAR	PPR

## Sheet: Baselined Rate (Columns)
Unassigned Well
Unselected Well
OCR Data
ECAR Data
PER Data

## Sheet: Baselined Rate (Plates)
Unassigned Well	Unselected Well	OCR Data	ECAR Data	PER Data

## Sheet: styles
Bold style			Template Version:	1
Italic style
underline style
grid style
Gagnam style!
Grid Title style
Error Style
Good Style
Low-key error style
grid error style
blue fill
red fill
green fill
orange fill
tan fill
blue fill
red fill
green fill
orange fill
tan fill
Normal style
Right-justify
Center
Right-justify grid
Center grid
Right-justify
Center
double_Format
NERD_STYLE_GRID
Unassigned Well
Unselected Well
Unassigned Well
Unselected Well
grid_double_Format
mega double
Baseline Rate
BOLD_NERD_STYLE

## Sheet: Fig5c
	WT
	Slice	Count	Total area	Average size	% Area	Mean	Cell #	count/cell
	Clipboard	398	4524	11.367	0.586	255	3	132.667
	Clipboard	197	2081	10.563	0.318	255	3	65.6667
	Clipboard	575	7632	13.273	0.653	255	4	143.75
	KO
	Clipboard	1743	33711	19.341	4.079	255	6	290.5
	Clipboard	526	6321	12.017	1.181	255	3	175.333
	Clipboard	615	18501	30.083	2.906	255	2	307.5
		sum	cell	count per cell	max	min	+	-
	WT	1170	10	117	143.75	65.6667	26.75	51.3333
	KO	2884	11	262.182	307.5	175.333	45.3182	86.8485
	p value	0.0405161

## Sheet: Fig5e
Wavelength	WT C2C12 Basal-1	WT C2C12 Basal-2	WT C2C12 Basal-3	WT C2C12 Basal-4	KO C2C12 Basal-1	KO C2C12 Basal-2	KO C2C12 Basal-3	KO C2C12 Basal-4		Wavelength	WT C2C12 Basal	KO C2C12 Basal		Wavelength	WT C2C12 Basal-1	WT C2C12 Basal-2	WT C2C12 Basal-3	WT C2C12 Basal-4	KO C2C12 Basal-1	KO C2C12 Basal-2	KO C2C12 Basal-3	KO C2C12 Basal-4
560	47577	43813	50465	59414	39199	42853	39185	39446		560	49021	39322.5		580nm	101955	94165	106922	106137	76893	85753	78558	75048
562	53360	52992	54974	63084	41745	48376	42887	42248		562	54167	42567.5
564	62942	60949	64742	71467	46906	52236	48105	48035		564	63842	48070		Wavelength	WT C2C12 Basal	KO C2C12 Basal
566	68312	67976	70755	75175	50777	59378	51894	52581		566	69533.5	52237.5		580nm	104046	77725.5
568	76549	72397	79347	81306	55660	63693	56877	58569		568	77948	57723
570	85244	80654	88660	87649	62184	70566	63172	61921		570	86446.5	62678		Wavelength	Control	Rtn4ip1-KO		p value	0.000808184
572	89680	81510	93558	94503	67033	73427	68011	69056		572	91619	68533.5		580nm	102295	96029.2
574	91354	85676	95963	99921	71204	80009	72499	70091		574	93658.5	71851.5
576	94188	89939	99115	104185	73679	80229	74993	71028		576	96651.5	74336
578	99591	95186	104592	109166	73703	84988	74994	76862		578	102092	75928
580	101955	94165	106922	106137	76893	85753	78558	75048		580	104046	77725.5
582	102023	93593	106686	108265	75438	84458	77315	78087		582	104354	77701
584	98241	95133	102646	107138	75406	84699	77497	76481		584	100444	76989
586	98066	94455	101959	106062	73879	77686	75693	76543		586	100012	76118
588	96199	93388	99146	107296	74345	77243	75524	74700		588	97672.5	75112
590	92574	90188	94910	102368	72229	74584	72912	74165		590	93742	73538.5
592	90085	86403	92007	100597	67343	70495	67683	68575		592	91046	68129
594	88065	81593	89797	93204	64142	69371	63782	69106		594	88931	66624
596	81793	75444	83450	87901	62967	63408	62081	61279		596	82621.5	62524
598	77282	71781	79068	84223	56020	60693	54841	57463		598	78175	56741.5
600	73089	66839	75262	79607	53605	59653	52493	54564		600	74175.5	54084.5
602	65847	63434	68343	72055	52456	55220	51421	52492		602	67095	52474
604	62405	58006	65136	66873	47791	52446	46898	48210		604	63770.5	48000.5
606	57950	54205	60932	63975	44582	48838	43656	42732		606	59441	44119
608	55578	51285	58587	56633	40823	45522	40133	42598		608	56105.5	41710.5
610	50209	46098	52923	55335	37896	41817	37267	39339		610	51566	38617.5
612	46480	44782	49024	48049	34774	39588	34330	34937		612	47264.5	34855.5
614	42475	40684	44782	44095	34659	36056	34855	34243		614	43285	34757
616	39148	36177	41348	40465	29198	31455	29759	28781		616	39806.5	29478.5
618	37563	34376	39596	37557	27855	30364	29295	28409		618	37560	28852
620	32197	31717	34726	35778	26530	30811	31101	23971		620	33461.5	28670.5

## Sheet: Fig5f
Group	1.29684	7.78495	14.2829	20.8921	27.3501	33.7945	40.3636	46.8353	53.3655	59.9935	66.5091	73.044	Basal	ATP production	Maximum
NT	45.1518	42.4044	40.9688	18.1996	19.4346	20.7583	88.9415	84.1098	83.1646	15.4421	15.8897	15.4862	27.2357	23.3775	69.7993
NT	46.2101	42.5643	41.6934	19.5594	18.5816	19.099	81.2091	72.6078	70.2021	16.2784	16.2946	15.0265	27.6228	24.4093	58.8065		average	1.29684	7.78495	14.2829	20.8921	27.3501	33.7945	40.3636	46.8353	53.3655	59.9935	66.5091	73.044
NT	43.8748	39.3944	39.4239	19.583	19.7043	19.4332	68.1146	64.0046	60.9878	16.7527	14.8364	15.6283	25.1585	21.3242	48.6299		Control	59.938	56.4646	54.9346	26.5699	26.4831	26.9148	104.502	101.48	99.1369	21.2913	21.3306	21.3545
NT	45.9757	43.2403	42.6552	19.1875	20.2822	19.8591	74.1598	70.4666	67.1227	17	17.6727	17.4793	26.573	24.1808	53.199		Rtn4ip1 KO	17.4861	16.4105	16.3055	10.6367	10.846	11.1525	25.1799	24.5979	24.387	7.88846	8.23387	8.10253
NT	44.94	47.3644	46.0287	28.2233	27.736	28.085	74.6908	69.7759	67.9626	24.0676	24.5378	24.4717	21.752	18.0963	46.4507
NT	49.8656	45.8186	45.3535	21.184	20.576	22.4607	87.7769	73.6203	75.187	17.7414	16.5985	18.1762	29.5072	25.6057	61.356		average	1.29684	7.78495	14.2829	20.8921	27.3501	33.7945	40.3636	46.8353	53.3655	59.9935	66.5091	73.044
NT	61.1549	54.909	53.6885	24.2436	24.7933	25.5344	108.281	96.3708	93.4112	19.1731	20.2154	19.5737	36.9301	31.7271	79.7001		Control	59.938	56.4646	54.9346	26.5699	26.4831	26.9148	104.502	101.48	99.1369	21.2913	21.3306	21.3545
NT	55.7533	51.8784	51.2104	28.7793	28.2415	28.3941	82.8642	78.0453	79.3812	24.2497	24.5893	24.1992	28.6013	24.4757	55.7508		Rtn4ip1 KO	47.1954	44.2923	44.0091	28.7087	29.2737	30.1009	67.9612	66.3904	65.8211	21.2912	22.2235	21.869
NT	62.1918	55.8615	54.8995	26.6517	26.23	26.1941	101.851	95.2478	96.6084	22.1247	20.5648	20.709	36.5181	31.2923	76.7695
NT	46.995	61.8441	39.356	25.3598	26.6101	26.2494	69.5805	65.9884	67.1514	24.5045	25.2029	24.3643	24.7078	23.3252	42.8828		s.e.m
NT	55.0902	51.7264	49.5682	21.3592	21.7856	21.7975	97.6503	93.2325	90.427	15.9961	16.7219	15.6916	35.9917	30.4808	77.6334		Control	2.16666	2.00495	1.97018	0.863944	0.849105	0.862989	5.19663	5.02424	4.86087	0.718548	0.660432	0.653739
NT	52.5224	47.7602	47.0107	22.6843	22.8607	23.6312	81.9362	81.15	83.0641	16.0578	15.4972	15.9068	33.2772	26.039	66.2295		Rtn4ip1 KO	1.24212	0.933814	0.882708	0.64823	0.639391	0.63017	1.32882	1.27894	1.26542	0.550646	0.578132	0.602396
NT	49.8825	46.0671	43.9424	22.4419	21.7137	22.4489	65.8896	66.3928	67.2637	18.0663	18.6431	18.5517	28.2103	24.4291	48.095
NT	53.3714	49.6392	49.8377	25.8454	25.4824	25.5755	95.4788	96.349	95.441	20.2069	20.2177	19.9666	30.8191	25.315	75.6259
NT	77.6533	69.8994	68.097	34.2286	32.981	33.9352	136.103	131.703	129.692	31.9602	27.3783	26.6695	43.2139	38.1683	103.83		ftest	0.000249489	9.44967e-07	2.95561e-07	0.0497216	0.0524936	0.03253	7.35456e-16	6.16446e-16	1.47671e-15	0.0679497	0.340057	0.538366
NT	80.5181	74.0191	71.4842	34.5408	34.4545	34.362	148.369	143.749	140.795	31.4661	29.7483	27.7119	45.6984	40.888	114.662
NT	71.1761	67.6434	65.493	36.6079	35.6455	36.4114	123.359	127.605	125.26	30.6229	30.3873	30.4301	37.6241	31.8826	94.9281		ttest	4.19996e-27	4.83278e-27	1.73394e-26	3.32015e-25	8.92799e-26	4.56072e-25	2.98545e-20	2.72303e-20	2.08894e-20	5.88491e-26	3.25845e-26	3.33692e-26
NT	56.7275	52.7802	52.3613	20.5389	22.1118	23.99	102.596	98.197	93.9151	16.4378	19.0838	18.7867	35.8536	31.7428	80.1334
NT	68.4807	64.9234	62.7467	29.9392	29.1233	29.917	119.941	110.226	103.393	23.107	24.9149	25.3779	40.917	35.7238	86.72			Basal respiration	ATP production	Maximal respiration
NT	79.1768	74.806	72.9019	33.3583	34.6722	33.7569	133.104	138.816	133.472	26.4275	25.9523	25.9463	49.5195	41.6991	109.022		Control	35.7869	30.4565	80.3808
NT	84.4057	76.7238	75.5718	35.8596	34.2102	36.2639	160.271	151.924	145.724	28.1674	26.2556	26.5603	51.906	43.4559	125.645		Rtn4ip1 KO	8.65906	5.85562	16.6466
NT	77.5764	71.3193	70.6009	28.5219	28.6329	29.2826	171.374	163.254	157.273	22.1242	22.2617	22.0322	51.0261	44.3531	141.827
NT	84.0506	80.526	79.0164	35.0325	35.6658	36.8219	168.688	166.088	161.892	26.8047	28.2544	28.0514	53.4942	45.3576	137.852
NT	64.7166	59.5592	59.2827	27.9345	28.0312	29.6595	91.4744	94.3279	95.507	22.818	24.0786	24.5467	37.3717	32.6444	69.9553		s.e.m
NT	63.2521	61.4231	60.4366	28.8481	30.0813	30.1165	114.712	112.391	111.23	22.0607	22.9163	22.873	39.0873	32.022	90.1607		Control	1.49804	1.26211	4.51869
NT	71.3279	68.4674	66.3908	30.0931	30.771	29.8027	132.293	131.448	127.025	20.4408	21.8716	22.2417	47.2107	38.5064	108.737		Rtn4ip1 KO	0.616953	0.497376	1.00813
NT	68.4543	64.2604	64.2084	31.202	30.9871	31.9151	130.581	121.563	115.562	23.9098	22.9936	24.7754	41.7481	34.273	98.6761
NT	89.4989	84.7448	83.4735	35.7626	35.7458	36.3342	190.585	184.837	180.469	25.9939	25.8402	26.5733	59.7699	49.9582	159.161
NT	87.5171	83.4119	81.6432	38.363	38.3469	37.907	177.464	169.076	165.894	28.7094	29.8526	29.6315	54.7929	45.9851	141.414		ftest	2.11202e-08	5.01032e-09	3.31882e-18
NT	63.3025	57.1028	55.5337	24.9422	25.2506	26.4758	111.572	105.032	103.439	19.076	20.3792	20.5011	38.6609	33.0901	86.6955		ttest	1.74451e-24	5.93434e-26	9.86319e-19
NT	64.6184	59.8254	58.7492	27.6412	27.7545	27.9424	117.836	120.113	117.907	21.3436	22.1067	20.9758	39.589	33.285	97.1432
NT	56.2807	52.4729	50.6991	27.1693	26.3117	26.865	90.7519	90.9413	88.4806	19.513	19.139	19.3404	33.8201	26.3689	70.7271
NT	76.2143	69.8697	68.8589	33.8931	33.1575	34.3359	141.335	135.814	132.042	29.3554	24.4431	26.4328	44.9039	37.8521	109.653
NT	75.0273	71.1635	69.9969	33.3613	32.956	33.3306	130.269	129.959	127.034	26.5468	27.4072	27.0145	45.073	38.8466	102.098
NT	71.6688	66.5472	64.4367	31.6946	30.7109	30.8797	132.871	129.541	127.007	23.7075	24.7096	23.8206	43.4716	36.4559	105.727
NT	59.0886	56.7133	54.3045	24.0648	23.2337	25.1592	98.3858	97.4545	93.1034	20.6044	20.0825	20.5211	36.2995	32.5496	75.9119
NT	48.2431	45.8636	45.1824	21.4337	21.2817	21.6026	83.2912	78.533	75.6706	16.7041	17.6718	17.6145	29.0996	24.9904	61.8348
NT	51.454	48.1537	47.9805	24.0523	24.4892	24.3098	77.9192	76.9877	75.4715	18.2019	18.2174	18.9212	30.7492	24.9123	58.346
NT	54.2397	51.1717	51.2603	25.3423	25.6742	26.0664	86.5772	82.7301	82.1527	20.5359	19.6796	20.6223	31.9446	26.5296	63.5407
NT	50.7224	48.9322	47.4968	23.5062	23.0552	23.7809	72.4277	77.4949	74.939	17.854	18.9982	20.3444	29.985	25.603	55.8883
NT	52.8733	50.3301	48.5704	22.0216	22.9208	22.6974	83.0547	86.482	84.8799	17.4009	18.3833	17.837	32.7175	28.0447	66.9318
NT	40.5781	38.5936	38.7895	18.8707	18.7875	19.0758	62.1159	58.6508	54.9255	15.5873	16.4804	16.4653	23.1427	20.4091	42.3864
NT	41.5375	39.1839	38.6569	21.3145	20.1008	19.6117	57.6501	59.8632	58.0155	16.2276	16.1874	16.2346	23.5762	19.4505	42.293
NT	39.1429	35.8358	36.8282	22.0254	21.3943	20.892	68.5941	66.4045	64.7038	17.7848	16.542	18.0412	19.8129	15.8317	49.1115
NT	35.8554	33.9127	33.9252	18.2437	17.6908	17.0855	59.9355	62.3053	60.4676	15.4168	15.9813	14.8791	19.1387	16.8911	45.4771
NT	38.7902	36.7173	36.3787	18.5074	17.96	17.9735	53.166	57.2093	55.5809	14.8262	15.529	15.302	22.0763	19.1484	40.0996
KO	56.3019	32.9023	31.9421	19.7589	17.8908	17.1862	35.8307	37.2888	37.4456	15.1223	16.5626	15.9355	24.5086	22.1034	20.9815
KO	11.2737	10.4764	10.6959	5.95746	5.96448	7.05448	13.9477	13.6378	13.918	4.60582	5.28595	3.67021	6.29469	4.48988	9.31384
KO	9.47336	9.09733	8.49072	6.35282	7.11653	6.28204	11.6091	12.4002	12.3084	5.60431	5.11406	4.806	3.84568	2.43667	6.93113
KO	11.8374	11.5131	11.8744	7.78009	8.03083	8.11062	18.7186	17.5067	17.9026	6.15297	6.57606	5.70552	5.59677	3.76778	11.8978
KO	9.02297	8.86655	9.25783	5.68535	5.44114	6.68154	12.9633	13.6179	12.8548	4.71116	6.21288	4.42065	3.93422	3.11311	8.03043
KO	14.887	14.372	12.9706	8.49874	7.1553	7.63974	19.0986	19.0852	19.3526	4.17028	4.47462	4.65161	9.64432	6.3119	14.7466
KO	23.6658	26.5996	27.7722	19.048	21.5828	22.0351	35.4013	36.9143	36.1954	19.3101	19.9539	21.6044	5.7231	5.12389	15.8809
KO	14.9089	18.5508	16.9796	11.788	11.4761	11.7779	22.2748	22.7915	21.5138	9.75768	9.9593	10.5436	6.72627	5.13243	12.1065
KO	14.1885	14.7843	14.333	9.7056	9.81039	10.2353	20.5709	20.0253	20.4929	6.45506	7.0956	6.51957	7.74518	4.51815	13.6729
KO	10.8396	10.2711	10.9277	7.26931	7.96736	8.20538	13.5379	13.8326	13.7995	6.54976	6.73606	7.65977	3.69761	2.86546	6.74144
KO	11.0386	11.2552	10.8472	8.14812	7.80036	9.41112	15.8621	15.197	15.2846	6.30819	5.95151	5.26189	5.20649	2.59382	9.60736
KO	8.94678	7.07046	8.36106	1.04121	3.70344	4.39444	25.0363	26.7966	25.9305	1.04761	2.21983	2.76559	6.11509	5.07974	23.9101
KO	19.9442	17.7447	18.4893	11.0305	11.7527	11.4123	28.5381	29.7156	29.646	6.74788	7.14001	7.00466	11.7619	7.32761	22.3357
KO	21.8751	21.5893	19.9973	14.2857	13.8808	14.2158	28.3754	26.5123	26.6599	9.02481	10.4752	9.69464	11.4224	7.02647	17.451
KO	17.6366	15.7419	16.2303	10.848	11.3995	11.8104	25.1592	24.6039	25.5495	7.47044	8.5465	7.97919	8.53757	5.18365	17.1055
KO	26.8664	27.1023	25.9273	21.7115	21.8374	22.2584	29.5664	30.5607	30.0608	17.4241	19.5127	19.8472	7.704	4.69622	11.1346
KO	17.1947	17.968	17.2465	10.1658	11.7387	13.0615	31.5857	28.8868	29.424	9.66574	9.86804	9.23417	7.88044	5.81442	20.3762
KO	25.9115	26.3717	25.5978	16.4503	16.4604	16.5063	40.6775	41.189	38.861	10.8016	11.0172	12.0804	14.6606	9.488	28.9428
KO	29.4089	27.111	26.9476	17.2294	17.8043	17.7786	44.9105	42.1928	42.5565	12.181	12.3509	12.9945	15.3137	10.2184	30.7112
KO	25.151	22.9363	22.4943	13.7875	13.6314	13.8698	39.9161	38.1769	36.7823	8.3983	8.47549	9.26699	14.8136	9.76429	29.5782
KO	18.597	18.04	17.3008	10.8048	9.10471	9.45572	33.1696	28.1755	28.6982	7.61645	3.83788	3.76284	12.9069	8.19088	24.9421
KO	13.5805	13.2731	12.8267	7.22014	7.16817	7.85934	21.3214	21.4393	21.4191	4.42344	4.25205	3.37806	9.20892	5.81089	17.3754
KO	19.6594	18.6671	18.3696	10.6375	12.7726	12.2455	31.6416	31.3736	30.1119	8.5658	9.36005	8.81815	9.98402	7.01349	22.1277
KO	19.8026	20.1641	19.1212	10.6779	11.8072	11.6114	34.2551	33.6743	32.8702	6.85678	7.43051	7.58039	12.4068	8.33049	26.3106
KO	25.235	24.4927	23.5248	14.4595	14.8654	15.7097	38.3925	37.4271	36.5233	10.9563	10.1018	10.6946	13.8333	9.406	26.8634
KO	23.7516	22.8439	22.5348	14.1934	13.5253	14.5277	38.1831	37.2848	36.0273	9.84331	10.0646	9.49714	13.2418	8.96128	27.3634
KO	23.1979	21.4207	21.2083	13.7831	14.1783	14.265	32.2139	30.9021	31.4034	10.709	10.8878	10.6099	11.2067	7.86682	20.7709
KO	17.6962	18.1522	18.4243	17.2833	13.2157	14.3764	28.3148	25.044	26.7496	13.7907	12.1249	12.3848	5.32409	3.13242	13.936
KO	12.9048	11.2221	12.2353	6.90088	6.41335	7.3129	20.297	19.5225	18.606	4.45712	4.76094	4.41106	7.5777	5.24503	14.9322
KO	21.0515	18.8059	18.6753	12.2283	12.779	12.5972	29.3316	28.873	27.9573	8.7704	8.49279	8.84942	10.8067	6.97608	20.0164
KO	23.5559	20.7508	21.0506	12.3719	13.9984	14.5382	34.1706	32.1958	33.9091	8.9262	10.3751	9.69237	12.1212	8.14965	23.7606
KO	20.9425	20.1053	19.4268	13.5753	14.497	14.4617	30.5312	29.1175	28.968	10.7832	11.2023	9.52951	9.65318	5.98014	19.0339
KO	14.25	13.2343	12.4457	8.06565	8.78606	8.79506	21.0049	20.1009	19.4891	6.07539	6.5428	7.60069	6.57038	4.76108	13.4587
KO	14.5279	14.5521	14.9795	10.1564	10.8599	11.704	18.9302	18.8089	18.6997	9.14294	10.5065	9.03232	5.12592	3.7797	9.25236
KO	12.8627	13.4071	14.1313	8.69537	8.29547	8.94468	22.5365	22.6256	21.4206	5.9215	5.74885	6.3351	7.4652	4.82184	16.1924
KO	14.2187	13.5688	13.3129	8.56204	9.15823	9.38432	19.7023	19.9834	19.1678	5.8368	5.88536	5.82361	7.85153	4.66525	13.7693
KO	16.1445	14.081	14.3907	10.4119	11.2141	9.97227	23.2777	22.7825	22.9358	7.67762	8.34148	7.37986	7.07242	4.33931	15.199
KO	17.515	17.1582	16.6076	11.3072	12.3228	12.6329	24.2593	22.9467	24.6367	8.83192	9.42457	9.0691	7.98506	5.00594	14.839
KO	15.0881	12.2094	12.8975	9.04434	8.8739	8.51759	20.3828	18.8924	18.807	5.94119	7.20142	6.19238	6.95334	4.5864	12.9157
KO	4.51709	4.73855	5.94302	2.74295	2.31587	2.57793	12.3227	12.3368	11.2654	2.07572	1.4466	2.12552	3.18361	2.52064	10.0923
KO	14.1743	12.9295	14.0069	8.04514	8.76221	8.82433	23.1981	20.4274	20.751	4.83842	5.20553	5.61458	8.48405	5.15966	16.2393
KO	9.67099	9.24092	10.4071	6.7297	7.23315	7.17974	13.1957	13.2121	12.4317	5.36974	4.82309	5.88198	4.41473	2.72547	7.58825
KO	13.5364	12.8479	11.9733	9.36346	8.6719	9.52614	22.336	21.1329	20.9249	6.65991	6.8782	7.38332	5.81208	3.59872	14.4908
KO	9.85897	10.5168	10.2764	8.1271	8.42505	8.07094	13.3111	14.4237	13.7723	4.90392	5.95174	5.83509	4.65382	2.0097	8.2721
KO	10.1598	9.72421	10.295	6.72063	6.38164	6.84399	13.2344	13.2691	13.3287	4.4981	6.14883	5.48615	4.68198	3.41091	7.89971

[truncated: 1 more sheets: Fig5h]
