# Supplementary material for: Mitochondrial matrix RTN4IP1/OPA10 is an oxidoreductase for coenzyme Q synthesis
Source: Nat Chem Biol. 2023 Oct 26;20(2):221–33. doi: 10.1038/s41589-023-01452-w (PMC10830421; doi:10.1038/s41589-023-01452-w)
Supplement: Supplementary file 15 — LC–PRM raw data, Climbing assay recording data. [file 41589_2023_1452_MOESM15_ESM.xlsx]

## Sheet: Fig6b
			CoQ9		CoQ10		SUM
			Reduced	Oxidized	Reduced	Oxidized	CoQ9	CoQ10	All		Sample	Protein (mg)
	KD	1	7218521	25275943	659616	4415781	32494464	5075397	37569861		KD-1	5.06873
		2	4579026	20747330	570310	3739795	25326356	4310105	29636461		KD-2	5.00714
		3	3974757	19882972	419610	3378658	23857729	3798268	27655997		KD-3	3.72654
		4	6267071	25183439	541274	4355343	31450510	4896617	36347127		KD-4	4.99252
	Control	1	7297192	31922370	729400	6501573	39219562	7230973	46450535		C-1	4.98352
		2	8108386	32462405	742599	5908641	40570791	6651240	47222031		C-2	4.99707
		3	10397284	35333015	1351644	7213763	45730299	8565407	54295706		C-3	4.78562
		4	7878986	29613866	986243	5785203	37492852	6771446	44264298		C-4	4.61878
	/mg (Protein)	/1000000	CoQ9		CoQ10		Sum
			Reduced	Oxidized	Reduced	Oxidized	CoQ9	CoQ10	All	CoQ9H2 %	CoQ10H2 %
	KD	1	1.42413	4.98665	0.130134	0.871182	6.41077	1.00132	7.41209	0.222146	0.129963
		2	0.9145	4.14355	0.113899	0.746893	5.05805	0.860793	5.91885	0.180801	0.132319
		3	1.06661	5.3355	0.1126	0.906647	6.40211	1.01925	7.42136	0.166602	0.110474
		4	1.25529	5.04424	0.108417	0.872374	6.29953	0.980791	7.28032	0.199268	0.11054
	Control	1	1.46426	6.40559	0.146362	1.30461	7.86985	1.45098	9.32083	0.18606	0.100872
		2	1.62263	6.49629	0.148607	1.18242	8.11892	1.33103	9.44995	0.199858	0.111648
		3	2.17261	7.38316	0.282439	1.50738	9.55577	1.78982	11.3456	0.227361	0.157803
		4	1.70586	6.41162	0.213529	1.25254	8.11748	1.46607	9.58355	0.210146	0.145647
			CoQ9		CoQ10		Sum
			Reduced	Oxidized	Reduced	Oxidized	CoQ9 + CoQ9H2	CoQ10 + CoQ10H2	All	CoQ9H2 %	CoQ10H2 %
	KD	average	1.16513	4.87748	0.116263	0.849274	6.04262	0.965537	7.00815	0.192204	0.120824
		+	0.258997	0.458017	0.0138716	0.0573729	0.368158	0.0537104	0.413202	0.0299419	0.011495
		-	0.250632	0.733932	0.00784576	0.102381	0.984564	0.104744	1.08931	0.0256018	0.0103502
	C	average	1.74134	6.67417	0.197734	1.31174	8.41551	1.50947	9.92498	0.205856	0.128992
		+	0.431269	0.708998	0.0847044	0.195644	1.14027	0.280348	1.42062	0.0215047	0.0288102
		-	0.277076	0.268581	0.0513719	0.129318	0.545657	0.178445	0.604154	0.0197962	0.0281208
			CoQ9		CoQ10		Sum
			Reduced	Oxidized	Reduced	Oxidized	CoQ9 + CoQ9H2	CoQ10 + CoQ10H2	All	CoQ9H2 %	CoQ10H2 %
	KD-C	P value	0.0222609	0.00212625	0.0465632	0.00103889	0.00336909	0.00200751	0.00281882	0.392911	0.600889
			*	**	*	**	**	**	**	NS	NS

## Sheet: Fig6d
	3~5d male	8cm/10sec
		climbing	total	%
control	Mef2-GAL4/+	9	10	90	96.6667	5.16398	2.10819
	Mef2-GAL4/+	9	10	90
	Mef2-GAL4/+	10	10	100						control	Mef2-GAL4/+	96.6667	2.10819
	Mef2-GAL4/+	10	10	100						control	Mef2>RTN4IP1 RNAi	21.6667	5.42627
	Mef2-GAL4/+	10	10	100						CoQ2	Mef2-GAL4/+	98.3333	1.66667
	Mef2-GAL4/+	10	10	100						CoQ2	Mef2>RTN4IP1 RNAi	60	3.65148
control	Mef2>RTN4IP1 RNAi	3	10	30	21.6667	13.2916	5.42627	4.25264e-05
	Mef2>RTN4IP1 RNAi	1	10	10						control	Mef2-GAL4/+	96.6667	2.10819
	Mef2>RTN4IP1 RNAi	4	10	40						CoQ2	Mef2>RTN4IP1 RNAi	21.6667	5.42627
	Mef2>RTN4IP1 RNAi	1	10	10						CoQ2	Mef2>RTN4IP1 RNAi	60	3.65148
	Mef2>RTN4IP1 RNAi	3	10	30
	Mef2>RTN4IP1 RNAi	1	10	10
50ug/g CoQ2	Mef2-GAL4/+	9	10	90	98.3333	4.08248	1.66667	0.363217
24h	Mef2-GAL4/+	10	10	100
	Mef2-GAL4/+	10	10	100
	Mef2-GAL4/+	10	10	100
	Mef2-GAL4/+	10	10	100
	Mef2-GAL4/+	10	10	100
50ug/g CoQ2	Mef2>RTN4IP1 RNAi	6	10	60	60	8.94427	3.65148	5.87369e-05
24h	Mef2>RTN4IP1 RNAi	5	10	50
	Mef2>RTN4IP1 RNAi	7	10	70
	Mef2>RTN4IP1 RNAi	5	10	50
	Mef2>RTN4IP1 RNAi	7	10	70
	Mef2>RTN4IP1 RNAi	6	10	60
