# Supplementary material for: Mitochondrial matrix RTN4IP1/OPA10 is an oxidoreductase for coenzyme Q synthesis
Source: Nat Chem Biol. 2023 Oct 26;20(2):221–33. doi: 10.1038/s41589-023-01452-w (PMC10830421; doi:10.1038/s41589-023-01452-w)
Supplement: Supplementary file 20 — OCR raw data. [file 41589_2023_1452_MOESM20_ESM.xlsx]

## Sheet: Normalized Rate
Measurement	Well	Group	Time	OCR	ECAR	PER

## Sheet: Normalized Rate (Columns)
Unassigned Well
Unselected Well
OCR Data
ECAR Data
PER Data

## Sheet: Normalized Rate (Plates)
Unassigned Well	Unselected Well	OCR Data	ECAR Data	PER Data

## Sheet: Baselined Rate
Measurement	Well	Group	Time	OCR	ECAR	PPR

## Sheet: Baselined Rate (Columns)
Unassigned Well
Unselected Well
OCR Data
ECAR Data
PER Data

## Sheet: Baselined Rate (Plates)
Unassigned Well	Unselected Well	OCR Data	ECAR Data	PER Data

## Sheet: styles
Bold style			Template Version:	1
Italic style
underline style
grid style
Gagnam style!
Grid Title style
Error Style
Good Style
Low-key error style
grid error style
blue fill
red fill
green fill
orange fill
tan fill
blue fill
red fill
green fill
orange fill
tan fill
Normal style
Right-justify
Center
Right-justify grid
Center grid
Right-justify
Center
double_Format
NERD_STYLE_GRID
Unassigned Well
Unselected Well
Unassigned Well
Unselected Well
grid_double_Format
mega double
Baseline Rate
BOLD_NERD_STYLE

## Sheet: ExFig8a
Group	1.35	7.89	14.52	21.23	27.86	34.47	41.16	47.82	54.49	61.21	67.84	74.5	Basal	ATP production	Maximum
siSCR	285.431	275.704	271.357	188.159	186.474	185.845	450.635	464.662	458.182	139.333	137.346	136.735	139.693	90.6712	320.022
siSCR	324.608	308.917	304.48	173.205	172.062	173.907	569.398	546.665	544.048	147.256	149.519	148.737	164.164	139.611	404.866
siSCR	275.112	250.962	247.198	177.328	177.303	181.142	341.6	373.006	360.876	137.87	138.444	135.648	120.437	79.1666	221.173
siSCR	259.547	245.185	240.351	164.474	162.53	163.496	409.506	411.138	411.199	125.657	124.511	122.463	124.151	84.8611	286.404
siSCR	338.006	317.595	312.408	182.369	179.459	180.923	578.555	586.15	571.355	147.992	149.225	147.814	174.326	141.753	430.343
siSCR	346.418	328.079	322.24	192.412	189.647	191.092	568.412	555.524	569.833	149.712	155.272	156.127	178.542	141.195	410.886		average	1.35	7.89	14.52	21.23	27.86	34.47	41.16	47.82	54.49	61.21	67.84	74.5
siSCR	283.691	260.566	255.002	151.446	150.9	152.175	482.072	472.716	464.85	108.968	110.109	109.246	156.979	114.913	363.771		siSCR	316.29	291.364	284.493	189.843	188.027	187.748	493.674	481.017	471.781	144.664	150.868	150.856
siSCR	376.807	337.282	328.976	199.995	197.778	197.818	596.789	580.855	581.122	147.076	157.364	158.522	193.367	149.158	431.935		siRtn4ip1	281.007	261.139	255.603	190.726	190.372	190.319	360.951	371.652	368.605	151.433	154.434	155.023
siSCR	171.325	158.071	152.999	151.924	149.546	148.524	333.763	380.554	369.881	100.552	104.632	105.175	57.3453	10.8006	257.946
siSCR	112.656	108.951	107.812	69.4672	69.3705	70.5426	161.796	162.35	162.682	52.1376	51.0426	49.1612	59.0259	40.0129	111.496		s.e.m
siSCR	382.911	341.483	332.165	197.993	194.776	195.172	633.743	602.618	590.544	148.1	153.261	152.434	200.922	156.206	457.703		siSCR	11.3598	10.9833	10.973	5.67559	5.57065	5.46719	16.6259	14.9174	14.3903	5.32981	5.63595	5.67237
siSCR	262.913	245.811	241.781	158.499	159.036	160.816	397.068	374.614	383	118.025	122.455	121.917	129.369	90.718	264.095		siRtn4ip1	12.5524	11.2168	10.8656	6.8111	6.68316	6.60315	16.9257	15.9563	15.7639	6.24391	6.35433	6.5865
siSCR	307.903	277.947	268.185	165.754	164.183	164.535	460.026	479.822	469.975	108.022	117.446	117.781	170.262	119.854	355.524
siSCR	388.459	367.52	360.144	233.982	232.454	231.68	554.321	567.49	563.503	189.846	196.335	197.326	177.539	139.336	367.269
siSCR	378.132	350.203	342.266	213.695	211.266	210.014	538.986	544.079	536.271	169.947	175.8	176.658	182.732	145.208	365.644		ftest	0.50578	0.88843	0.947664	0.225006	0.225762	0.20923	0.905079	0.653464	0.543355	0.291982	0.424075	0.319774
siSCR	396.003	368.376	362.233	228.243	226.96	225.031	607.654	566.392	555.135	176.226	188.364	192.298	189.908	148.793	390.765		ttest	0.037886	0.0547036	0.0617738	0.920071	0.785853	0.76245	1.81253e-07	2.18313e-06	4.42855e-06	0.406617	0.672244	0.629104
siSCR	245.7	222.276	214.667	213.524	210.451	208.883	504.977	492.814	494.866	177.179	183.98	185.59	45.2977	16.5948	315.303
siSCR	270.408	262.907	259.937	182.76	182.672	184.24	383.927	369.576	388.28	130.31	138.383	139.984	128.192	81.1937	244.369
siSCR	459.307	440.581	433.256	252.595	249.072	247.142	623.795	491.994	456.397	201.166	213.517	216.422	234.013	194.778	313.694
siSCR	266.082	243.521	236.846	146.332	146.65	149.057	424.79	371.698	367.18	104.948	107.805	106.395	142.433	101.469	281.506
siSCR	406.576	387.537	380.794	241.838	240.238	238.475	591.79	521.501	484.05	202.305	207.752	188.123	192.242	151.452	333.053
siSCR	415.353	397.719	391.974	260.385	257.582	255.97	585.218	524.926	498.255	215.456	222.245	222.304	181.68	143.703	316.132
siSCR	397.308	376.201	368.199	236.613	233.897	232.553	594.718	554.226	532.478	189.003	197.085	196.186	186.478	146.215	366.383
siSCR	270.841	255.797	254.675	162.541	161.384	161.669	430.283	409.43	399.287	115.562	122.868	122.552	140.11	98.5728	292.673
siSCR	353.927	332.47	327.203	199.881	198.843	198.299	548.039	508.052	494.292	153.712	162.725	164.402	177.587	138.859	356.514
siSCR	383.377	367.232	359.338	220.662	220.43	218.688	578.971	542.298	499.946	181.742	192.522	194.648	180.345	150.055	350.768
siSCR	345.972	315.96	303.044	183.623	182.706	180.918	519.91	460.17	470.168	144.328	149.541	149.655	173.817	139.243	335.575
siSCR	406.956	374.449	373.148	242.394	234.179	232.464	622.401	566.542	533.829	193.055	200.265	201.967	186.422	148.505	375.829
siSCR	336.702	317.99	309.499	179.284	177.364	176.542	523.637	489.853	500.409	141.033	147.035	145.529	176.865	143.667	360.101			Basal respiration	ATP production	Maximal respiration
siSCR	284.826	261.146	256.988	165.702	164.583	164.638	377.044	410.237	398.429	115.248	121.136	121.188	148.462	102.679	276.046		siSCR	148.586	108.843	333.362
siSCR	294.443	277.959	274.053	157.306	156.231	157.689	506.576	506.977	511.039	92.5975	104.582	108.199	180.359	125.077	406.405		siRtn4ip1	112.286	75.444	213.439
siSCR	373.005	354.659	350.117	230.393	228.11	227.258	555.587	564.266	536.668	182.246	193.594	195.457	168.828	130.673	361.741
siSCR	412.45	390.239	382.035	238.278	237.131	235.688	615.628	560.373	532.123	189.795	201.235	203.722	196.657	157.876	371.124
siSCR	351.013	328.704	323.919	186.474	183.298	182.95	587.577	571.849	563.097	136.193	144.648	146.332	192.155	150.305	431.784		s.e.m
siSCR	344.525	230.915	209.693	208.509	205.843	204.98	530.033	539.399	536.008	156.985	164.64	165.635	99.2907	55.2675	372.726		siSCR	7.0872	6.95776	11.4469
siSCR	331.189	314.325	310.154	187.196	184.107	184.082	585.881	582.52	563.685	137.164	146.38	147.151	174.991	133.428	433.797		siRtn4ip1	6.27865	5.96183	10.9756
siSCR	199.574	179.472	176.675	178.368	177.823	175.88	518.921	514.011	511.799	132.725	141.006	142.47	46.5068	7.88366	376.176
siSCR	314.501	230.136	198.097	195.044	192.694	191.481	483.636	513.549	504.713	140.765	150.912	152.865	99.3976	54.5056	352.452
siSCR	345.675	259.481	239.519	239.226	236.794	235.327	554.802	562.959	565.939	192.89	202.226	203.738	81.9403	44.4424	361.615		ftest	0.419598	0.303707	0.779123
siSCR	372.161	348.021	339.625	210.702	206.835	205.193	557.801	551.235	542.552	160.547	170.298	172.095	185.623	145.692	382.883		ttest	0.000201296	0.000389769	2.17874e-11
siSCR	323.948	302.059	294.486	177.027	178.449	179.541	521.994	538.292	521.72	126.239	134.294	134.989	174.991	128.492	395.495
siSCR	268.632	256.13	252.282	174.722	173.56	172.6	375.437	393.148	380.956	122.939	126.914	126.051	133.713	85.3874	257.879
siSCR	152.856	144.477	142.69	106.275	106.079	105.665	200.895	194.383	199.698	76.6884	76.622	75.1451	70.5224	40.6679	122.174
siSCR	256.419	235.551	229.385	164.176	162.103	161.669	356.157	369.631	360.532	121.974	123.774	122.779	117.609	77.8023	239.264
siSCR	156.429	143.827	140.569	138.078	135.256	133.14	294.379	293.727	284.349	95.8607	97.7099	96.9942	50.0871	11.4508	193.963
siSCR	319.272	308.329	304.226	203.935	201.151	201.026	469.885	488.531	476.749	157.146	163.117	162.77	149.598	108.571	317.378
siRtn4ip1	296.888	289.325	284.496	201.801	201.432	203.514	396.401	414.874	408.028	164.357	164.196	163.418	126.246	87.987	242.444
siRtn4ip1	182.106	168.768	165.827	120.15	124.985	125.564	221.139	250.183	243.324	93.8708	93.1217	91.2979	79.4701	48.6674	145.452
siRtn4ip1	268.989	259.083	263.593	177.081	181.769	183.166	392.876	402.231	407.237	143.522	147.951	147.111	117.693	83.2162	254.587
siRtn4ip1	197.188	183.93	180.345	133.789	137.043	139.757	242.429	250.494	246.014	105.24	105.063	103.925	82.4115	50.2911	141.57
siRtn4ip1	238.929	226.919	223.581	167.821	168.223	171.712	290.734	313.959	311.936	130	131.947	131.387	98.6983	60.5576	174.432
siRtn4ip1	372.787	346.473	335.652	235.976	233.792	233.629	423.075	469.991	466.078	190.767	196.88	197.861	156.468	117.172	257.878
siRtn4ip1	281	250.073	240.201	239.036	235.693	235.035	456.061	468.932	469.059	197.957	201.654	202.244	56.4727	20.5034	264.065
siRtn4ip1	187.293	173.238	167.952	167.549	164.407	164.163	299.403	339.042	338.021	120.301	123.813	123.74	53.5435	10.7884	202.871
siRtn4ip1	388.285	352.447	342.881	251.493	246.36	246.184	448.668	478.63	480.221	202.788	204.16	203.202	157.821	113.192	265.79
siRtn4ip1	346.181	312.907	305.175	218.916	218.629	220.32	360.569	426.969	422.289	174.225	180.151	180.697	143.063	102.133	224.918
siRtn4ip1	191.761	176.051	172.337	171.811	169.895	169.681	235.649	260.596	263.736	124.188	126.427	126.819	54.2381	9.58733	127.516
siRtn4ip1	385.672	367.296	360.175	237.055	237.715	239.084	561.64	565.563	558.996	193.05	197.186	198.686	174.74	133.096	365.759
siRtn4ip1	343.048	313.072	301.461	215.415	212.644	212.484	433.601	434.428	438.397	167.366	168.282	166.038	151.965	105.68	268.247
siRtn4ip1	328.207	309.483	299.819	197.282	196.798	195.521	464.479	468.589	456.773	149.17	154.845	154.671	159.608	115.969	310.385
siRtn4ip1	365.934	338.721	328.715	228.833	225.776	225.537	492.111	498.632	499.067	180.184	184.799	184.692	161.232	117.742	313.379
siRtn4ip1	362.757	334.253	325.462	253.953	252.969	252.785	329.494	382.902	381.149	208.145	214.899	215.84	127.863	87.5881	151.554
siRtn4ip1	178.942	173.988	171.688	124.642	127.588	131.055	233.54	248.565	244.894	94.176	96.5562	96.5522	79.1112	47.1108	146.572
siRtn4ip1	475.045	388.404	379.051	238.214	237.786	239.221	620.364	527.562	499.656	198.117	188.375	237.55	206.153	175.76	341.18
siRtn4ip1	317.959	288.585	276.952	181.031	178.4	177.033	452.01	436.858	430.597	135.231	140.368	140.047	155.95	115.677	301.273
siRtn4ip1	364.896	344.381	337.757	241.466	242.16	241.599	432.489	485.092	483.291	195.154	201.613	202.991	149.092	107.27	267.038
siRtn4ip1	375.17	351.306	341.135	243.884	242.585	241.271	486.733	475.466	467.473	195.965	202.658	203.466	155.174	113.29	275.861
siRtn4ip1	259.346	243.314	236.943	175.681	175.145	175.396	303.349	303.848	298.359	134.215	137.722	136.165	110.5	71.1267	165.818
siRtn4ip1	182.066	176.421	174.873	127.263	131.487	133.232	228.628	239.207	236.425	97.3379	100.638	101.004	78.1272	47.1265	135.094
siRtn4ip1	347.001	325.916	320.356	220.188	222.071	223.062	474.625	432.533	424.187	176.499	183.698	184.013	149.688	109.317	262.379
siRtn4ip1	308.98	280.234	264.36	180.878	183.676	184.545	414.119	395.151	399.987	142.562	145.2	144.542	140.423	101.492	258.984
siRtn4ip1	327.187	309.55	302.372	202.194	202.496	200.983	485.875	456.229	450.202	159.22	165.896	166.969	149.008	111.145	300.074
siRtn4ip1	378.734	358.73	353.535	270.655	267.376	267.094	475.495	493.434	491.015	236.144	239.313	237.063	126.159	95.2915	249.141
siRtn4ip1	348.821	328.575	323.389	235.223	234.181	234.382	452.885	459.741	455.139	194.233	197.559	195.858	137.712	98.9998	260.038
siRtn4ip1	186.681	180.092	181.237	132.165	132.862	136.908	237.925	265.618	254.874	100.28	102.751	104.002	80.3258	48.6915	150.461
siRtn4ip1	385.274	364.663	359.151	251.184	253.184	242.734	552.371	566.051	561.633	210.677	215.166	215.515	155.91	120.662	346.232
siRtn4ip1	298.772	278.807	270.722	197.099	194.989	193.327	380.609	395.446	391.156	154.903	158.52	157.7	125.726	87.6288	232.029
siRtn4ip1	295.928	277.811	271.685	187.731	185.762	184.866	402.193	414.201	410.856	140.609	146.625	147.447	136.914	95.6884	264.19
siRtn4ip1	258.101	226.907	221.303	220.942	218.547	218.19	333.073	368.579	373.54	187.401	190.156	187.443	47.1036	16.2107	170.064
siRtn4ip1	320.469	293.288	287.437	217.508	217.108	217.405	350.744	393.286	392.246	175.385	179.047	177.809	122.984	83.0577	201.345
siRtn4ip1	158.851	151.248	149.66	114.793	115.074	114.539	167.04	185.308	190.77	79.8411	82.6741	83.0107	71.4113	38.4515	99.1975
siRtn4ip1	356.313	331.181	328.552	248.717	248.93	247.696	430.012	436.206	433.817	210.56	214.53	212.984	125.991	90.2342	220.654
siRtn4ip1	298.246	275.203	269.216	199.256	197.99	196.945	376.094	378.441	370.91	154.29	157.238	156.67	124.822	82.8242	219.082
siRtn4ip1	225.701	208.996	204.924	140.669	139.975	139.921	317.122	321.873	318.373	103.587	106.16	105.72	108.051	73.0183	213.967
siRtn4ip1	303.394	281.905	277.024	215.978	215.388	216.324	362.159	366.166	364.034	184.759	187.926	185.468	101.39	71.5442	178.068
siRtn4ip1	202.173	185.185	181.932	132.003	130.354	129.464	236.11	231.78	229.779	100.598	101.465	101.064	88.7211	59.1562	131.514
siRtn4ip1	167.828	164.503	164.493	124.916	126.437	127.871	215.975	217.301	211.288	96.7348	99.4807	99.2763	67.1106	39.2	116.358
siRtn4ip1	140.386	138.069	138.815	117.286	116.919	115.182	155.297	160.671	158.907	91.8532	92.3246	90.7937	47.4329	22.6276	66.6342
siRtn4ip1	139.765	129.262	126.714	125.82	123.868	122.312	202.724	203.164	202.926	86.5874	89.3698	88.2928	43.8303	7.91344	114.855
siRtn4ip1	169.02	157.027	154.248	154.173	153.227	151.829	273.892	276.413	280.772	117.489	119.235	118.218	41.7846	7.02203	158.712
siRtn4ip2	246.254	233.137	229.492	173.004	173.914	173.47	291.562	299.94	313.988	145.119	144.936	142.569	92.0862	62.8313	157.622
siRtn4ip3	171.996	163.657	161.053	160.851	159.52	158.674	210.416	235.828	224.404	121.282	121.387	119.217	44.9403	5.88721	102.921

## Sheet: ExFig8c
	1.34966	7.9748	14.619	21.3543	27.996	34.6395	41.3938	48.0116	54.6692	61.4175	68.0867	74.7433	Basal	ATP production	Maximum
GFP	33.6944	31.0591	31.4184	21.0991	22.4231	21.3584	40.9072	41.4215	41.6373	17.8637	17.855	18.2232	14.0767	10.4304	23.3414
	34.9012	33.3394	32.6658	22.0296	22.6121	23.0884	51.0548	48.0208	47.0286	18.7161	18.5655	18.284	15.1136	11.0588	30.1795
	35.1993	33.1437	34.0075	20.864	22.9527	23.4291	53.0832	50.585	50.169	18.3083	19.7332	17.7098	15.533	11.7016	32.6953
	42.5419	38.9983	39.2898	24.3081	24.9935	25.5745	61.1689	57.3499	57.8761	19.8438	19.8066	19.3489	20.6102	15.318	39.1319
	46.4445	43.847	43.4559	27.8837	28.7776	29.2814	72.0728	68.2466	65.976	22.4026	21.6578	22.19	22.499	15.9349	46.6816		average	1.34966	7.9748	14.619	21.3543	27.996	34.6395	41.3938	48.0116	54.6692	61.4175	68.0867	74.7433
	48.236	45.6754	44.3725	29.3381	30.471	30.9153	72.2041	67.0681	66.3305	22.8434	23.7088	22.5893	23.0475	15.8532	45.487		GFP	55.4573	52.7468	52.19	30.8615	32.7361	33.2724	88.8299	86.2706	83.8203	23.2807	24.2371	23.595
	51.612	47.9067	48.8357	29.2889	31.8084	32.4337	83.4848	76.8016	75.4287	23.1132	24.707	23.2632	25.757	18.2744	54.8772		Rtn4ip1 WT	67.5977	63.6122	62.4664	33.7332	35.8484	36.5824	114.089	112.441	108.311	24.3795	25.4026	25.4988
	29.6448	29.2929	29.0569	18.7965	19.3437	20.1988	44.4601	41.1803	42.3478	15.6526	15.1688	15.4556	13.9058	9.8852	27.237
	54.0792	51.1272	49.4242	32.1363	33.1217	33.5411	80.9997	76.5871	74.3772	24.3428	24.5418	24.4648	27.0937	18.6104	52.8715
	84.9852	79.3002	77.1432	43.5106	46.1429	48.2897	125.461	138.885	132.809	29.9445	31.5017	31.2444	49.5793	34.4951	101.488
	73.4901	69.0984	68.5231	40.2078	41.9257	43.1293	119.776	116.587	110.745	28.8416	30.803	29.6363	40.6102	28.6163	85.9424
	41.6174	38.0659	37.9718	25.5552	26.4804	26.2334	55.52	54.3345	54.5462	20.644	19.7083	20.595	18.9026	13.1287	34.4844		s.e.m
	44.5017	42.7894	41.0832	27.6823	28.6233	28.7752	66.2928	61.7537	60.6635	21.9845	22.8867	22.9148	20.1961	14.4312	40.308		GFP	4.00787	3.81002	3.71888	1.7029	1.82977	1.91814	7.76904	7.82783	7.42771	0.934825	1.09865	1.0281
	85.2459	80.8931	79.3894	42.5596	45.0327	46.3077	144.229	146.526	142.265	29.5597	31.1656	30.6411	51.3873	37.2095	113.885		Rtn4ip1 WT	3.32896	3.11291	3.04096	1.32548	1.49192	1.56849	6.61638	6.82009	6.38773	0.847693	0.871335	0.911538
	80.8478	77.1162	77.4897	43.0202	45.507	47.0319	136.64	137.105	134.38	30.4655	34.3034	31.6245	46.3534	33.2982	103.911
	41.0165	38.3917	37.7342	24.4445	26.5615	26.3804	57.7743	54.6664	53.5873	20.5891	20.38	19.8857	18.7625	13.252	35.0577
	47.0138	45.8119	45.4865	28.1903	29.6843	29.6913	72.5573	71.1042	68.1076	21.7759	22.0708	22.9507	23.8383	16.9155	48.3239		ftest. Vs WT	0.373363	0.328625	0.330779	0.218214	0.323321	0.330806	0.448171	0.52332	0.479576	0.669359	0.257194	0.585118
	86.3769	82.7374	79.5059	43.3545	44.7549	47.6084	145.283	147.588	142.317	30.6228	31.4191	30.5607	52.0058	37.6341	114.195		ttest	0.0207996	0.0280551	0.0331425	0.179384	0.183776	0.178096	0.0143896	0.01281	0.0135069	0.378739	0.399597	0.163303
	93.1428	87.8008	86.5994	46.0533	49.7676	50.2193	153.903	151.847	147.542	30.6438	34.0818	32.4291	56.7961	40.5009	118.712
	35.8005	32.8294	32.2053	21.3214	22.743	23.1346	53.2084	51.2541	48.7597	18.7943	18.2055	17.8305	15.335	11.2121	32.7973
	45.9907	45.0185	44.7952	28.2399	29.8096	29.84	70.3968	67.0321	63.9453	22.2977	22.0092	21.8901	23.2025	15.9716	45.0591
	84.2453	80.7558	79.3788	42.1624	44.9061	46.115	152.078	145.676	139.899	30.1938	30.5021	29.7066	51.3258	37.0655	115.75
	89.2768	84.8849	84.0575	45.5333	48.8585	48.9477	157.4	149.062	142.643	31.2384	34.3761	32.5293	53.3585	38.2932	116.987
	34.0264	32.0471	33.2504	21.3011	22.4762	22.5509	48.7052	44.7807	44.5635	17.8453	18.3037	17.3006	15.2914	10.9985	28.1999
	48.5386	48.6839	48.3226	29.9589	31.4167	31.4671	87.7948	83.1902	80.438	21.5122	23.0187	22.9171	26.0324	17.5674	61.325
	73.3937	70.3227	70.2131	37.004	40.0204	40.8064	136.228	128.393	123.536	25.7443	27.2622	26.5625	44.7869	32.0329	102.863
	74.9649	72.5287	72.1393	36.6445	41.6799	42.1439	143.53	136.977	130.477	24.6907	27.916	26.7281	46.766	33.0549	110.55
	32.358	31.0709	30.7053	20.2777	21.6039	21.9479	45.2192	43.4886	43.1627	16.391	17.5389	16.8973	14.4357	10.1016	27.0144
	35.075	35.1217	34.9898	22.218	24.8476	24.4582	44.6341	44.3379	45.2293	18.2739	19.6801	17.8807	16.4506	11.2209	26.1222
Rtn4ip1 WT	41.3556	40.1826	37.0717	25.3256	25.0481	25.1662	49.4112	48.1543	50.3168	21.6718	21.2467	21.0842	18.2024	14.3567	27.9599
	35.8001	33.9501	33.6004	20.6319	22.1253	22.3729	49.5762	47.3751	47.2807	16.6336	16.8986	17.6605	17.3859	12.7402	31.0131
	39.4619	37.0352	35.5813	22.1768	23.6861	22.7278	54.4312	52.3455	50.8463	17.9228	18.9349	19.8944	18.4421	14.4959	33.6237
	61.3037	55.8582	53.757	32.0601	32.9786	32.438	93.7088	90.0295	87.4564	23.5986	24.321	23.1464	33.2843	24.4807	66.7095
	57.0912	53.4719	52.0045	31.149	33.029	32.6226	92.4538	86.5535	84.296	22.9469	24.0312	23.1843	30.8017	21.9223	64.3803
	63.5395	58.9454	56.9693	32.0364	33.3011	34.7818	95.0394	90.28	88.5466	25.9926	26.0915	25.7221	33.8827	26.445	65.3533
	51.3197	46.4451	43.7291	26.5811	27.2475	28.0554	70.6952	65.7632	65.6044	21.5445	22.828	22.2788	24.9475	19.87	45.1371
	72.0661	68.0691	66.236	36.4423	37.8631	38.9379	122.617	120.35	115.284	25.6597	26.3689	27.1882	42.3848	31.0426	93.0114
	78.8706	74.4654	72.8137	39.4276	42.4168	42.8814	125.681	132.432	127.17	27.9146	29.3798	29.2897	46.5219	33.808	99.5662
	79.6	70.4053	69.5392	36.7704	40.1131	42.8453	122.855	132.81	126.954	27.9769	27.7285	27.2739	45.5217	33.2719	99.8801
	81.5531	75.3777	73.3607	38.4749	41.7416	42.8357	130.196	136.162	128.889	31.4038	30.8789	30.9588	45.6833	35.7464	100.669		Control
	83.6114	77.7764	76.0646	39.7028	42.0507	43.2399	144.386	140.726	135.801	27.3195	28.6086	28.8836	50.8802	37.4863	112.033			Basal respiration	ATP production	Maximal respiration
	73.581	70.4407	69.1986	37.3291	39.2484	39.6152	128.052	125.313	120.178	26.6844	27.5062	27.5997	43.81	32.3425	97.2509		WT	29.7604	21.1747	62.6027
	83.6227	83.7918	81.3296	40.1238	42.7888	43.2668	148.121	151.456	142.879	28.8591	29.9755	31.1598	52.9165	40.8549	117.488		GFP	39.4651	29.1708	86.5202
	83.0943	77.627	76.3829	38.6314	42.0112	43.8538	140.725	141.584	135.431	28.5185	29.1868	29.648	49.917	37.5359	110.129
	85.8803	82.1458	80.4065	41.497	43.1675	45.0415	148.736	153.994	148.319	27.8856	29.4155	30.1178	53.6712	39.5755	121.21
	78.9862	76.7546	73.8158	37.8221	40.8233	41.0305	142.374	138.459	132.963	26.7645	28.1362	27.733	48.9743	36.6269	110.388		s.e.m
	90.1568	83.6768	81.7976	41.615	43.3827	45.0865	159.586	161.357	153.759	26.9469	30.5045	30.7908	55.7963	41.849	128.82		GFP	2.85423	2.04592	6.69333
	75.5217	71.8667	69.4804	38.6149	40.9763	41.4918	126.751	121.449	116.86	28.6286	29.2297	29.1138	43.2989	31.9286	92.6955		Rtn4ip1 WT	2.33417	1.73729	5.83127
	78.4217	74.8185	73.189	38.1789	40.0698	40.0459	141.433	136.403	131.753	25.3427	26.4954	27.7308	48.9534	36.0449	110.007
	80.5293	77.287	75.8716	37.141	41.0972	42.1764	132.44	136.884	132.734	25.7554	27.8481	28.098	50.6621	37.7577	106.785
	85.459	65.8708	73.0988	40.5435	47.2951	49.7996	156.958	152.431	144.43	26.13	27.2416	26.5626	48.1648	28.9302	124.628		ftest	0.331047	0.439015	0.523103
	80.2068	77.4597	75.1346	38.5928	41.5147	43.2324	144.384	140.117	134.702	28.0907	28.5956	29.5619	48.851	36.4871	110.985		ttest	0.00944688	0.00358283	0.00803783
	69.8392	66.7907	65.2442	35.7924	36.8533	36.233	124.41	119.185	113.3	23.0307	25.7013	24.5357	42.8688	30.9985	94.5424
	70.6194	68.8318	68.3983	35.7219	38.063	38.1622	132.092	125.055	119.679	24.7479	26.3541	27.0417	43.2353	31.9675	99.5606
	67.0132	65.9297	65.7216	33.0512	34.9811	35.7152	126.744	122.068	118.599	23.0727	24.7047	24.8099	42.0257	31.639	98.2745
	74.275	72.0535	70.5168	36.1114	38.6662	39.0535	138.062	132.861	128.308	25.7053	26.8408	28.1451	45.3847	34.3381	106.18
	35.4413	33.546	33.6127	20.9407	21.8912	22.6166	52.8601	52.2982	52.1489	15.3815	17.4714	16.4058	17.7804	12.3838	36.0161
	41.4442	39.3817	39.6117	22.9374	24.7675	24.6653	75.0372	69.76	67.6808	17.4148	17.7385	18.2204	22.3546	16.0224	53.0348
	28.2666	28.1107	30.4528	16.5736	16.2525	17.4809	52.8648	49.5665	47.1721	11.8393	11.814	11.1253	17.3505	12.1744	38.2749

## Sheet: ExFig8e
Time (minutes)	1.34186	7.94452	14.62	21.3252	27.9926	34.6686	41.3782	48.0565	54.7393	61.5163	68.1712	74.7865	Basal	ATP production	Maximum
1) Control_Ctrl virus	99.9213	95.1632	93.7315	44.4574	44.8249	46.518	178.489	178.224	169.99	31.8033	33.6702	33.4079	63.3115	51.0052	142.607		average	1.34186	7.94452	14.62	21.3252	27.9926	34.6686	41.3782	48.0565	54.7393	61.5163	68.1712	74.7865
	123.389	116.548	112.366	54.7873	54.7451	56.1765	171.05	167.361	156.916	37.295	37.5801	35.1976	80.7434	62.198	128.418		Control_Ctrl virus	117.166	110.397	107.588	51.0857	52.2397	53.5903	197.462	186.605	171.969	34.2313	35.8838	34.6009
	112.996	106.764	104.253	53.5225	54.1876	54.9699	168.519	165.723	153.623	36.9707	38.5968	36.7269	70.5726	53.7774	125.19		Rtn4ip1-KO_Ctrl virus	19.7221	19.5794	18.9386	18.0909	18.0985	18.3286	20.4034	20.3198	19.8717	14.1483	14.6947	13.7001
	131.403	123.27	119.402	58.5103	59.8621	60.8085	206.92	201.884	184.173	37.6137	38.9493	38.3963	86.3718	64.9646	159.339		Rtn4ip1-KO_RTN4IP1 virus	28.3811	27.0362	26.3375	22.1334	22.3677	22.3458	33.1491	33.0965	32.3592	17.2116	17.4114	16.5555
	125.495	117.411	114.292	55.7634	57.283	59.0934	201.393	189.034	174.316	37.2693	39.4182	37.7131	80.932	61.6857	150.114
	97.4953	93.2007	90.8914	36.9719	40.098	41.313	189.665	185.575	173.915	26.1631	28.372	28.043	66.3364	54.4015	155.526
	115.76	108.726	106.381	47.337	48.866	49.5804	190.307	182.383	168.453	30.6012	31.6188	29.1604	79.8288	61.6944	149.921		s.e.m
	116.425	110.15	107.421	50.4958	50.8846	53.16	214.907	190.495	171.89	32.3316	34.8142	33.3197	77.8433	59.8183	158.942		Rtn4ip1-WT_Ctrl virus	3.71742	3.27852	3.08675	2.17968	2.05385	2.04437	7.13837	4.54275	3.49698	1.28974	1.22683	1.20374
	124.22	115.188	111.407	52.6013	53.9817	55.5101	225.514	201.194	182.809	35.09	37.2315	36.3124	80.7273	62.9075	166.961		Rtn4ip1-KO_Ctrl virus	1.68918	1.44208	1.36662	1.40666	1.37064	1.31776	1.53163	1.5668	1.59362	1.2555	1.1205	1.13433
	124.554	117.547	115.74	56.4104	57.6642	58.773	227.86	204.175	183.603	37.1747	38.5872	37.7319	81.4489	61.6643	167.381		Rtn4ip1-KO_RTN4IP1 virus	1.32739	1.32362	1.20322	1.21162	1.09227	1.1358	1.27996	1.35679	1.28568	1.03208	1.06028	1.05448
2) Rtn4ip1-KO_Ctrl virus	14.0604	14.9371	14.4791	14.289	13.6913	13.5997	15.3368	15.3003	15.4941	11.31	13.2822	10.3918	2.83088	0.632235	3.71574
	15.0777	15.9177	15.4938	14.6609	14.3765	15.1274	15.7892	15.1275	15.019	10.3593	11.3718	10.7285	4.67649	0.774774	4.492
	15.6129	15.7362	14.5872	13.0312	14.3599	14.2993	16.5816	17.1442	14.7462	11.4913	11.3126	10.9645	4.05596	1.41529	4.90122		ftest
	16.26	16.056	17.1766	16.1062	16.2144	16.6781	18.3387	18.3997	17.7161	12.2032	13.0043	12.0395	4.08184	0.164605	5.73584		1)-2)	0.0257315	0.0210476	0.0219194	0.176493	0.206489	0.175486	0.000138132	0.00427412	0.0261916	0.819448	0.684002	0.749358
	18.3428	18.4584	17.7797	16.289	16.262	16.5336	18.3127	17.9614	18.3925	10.7177	11.5312	11.0541	7.09268	1.83213	7.12119		1)-3)	0.0129168	0.0502882	0.0398748	0.162974	0.152666	0.180338	8.19711e-05	0.00262882	0.00931976	0.578896	0.724583	0.701221
	22.8776	23.9745	23.2594	22.4674	23.0456	22.1911	24.571	24.1736	24.6017	18.3583	18.5646	17.5508	5.2126	0.80246	6.29088		2)-3)	0.596897	0.928661	0.835771	0.787669	0.624637	0.789111	0.722634	0.79933	0.649447	0.688064	0.997323	0.95729
	24.8437	23.1415	21.4473	20.9211	20.445	21.2839	23.8049	23.2183	22.347	16.6102	17.3101	16.7665	6.24858	2.26083	6.22779		ttest
	25.4457	24.0853	22.9526	21.338	21.9086	22.3321	25.6718	26.9637	25.0878	17.8486	17.6558	16.3595	6.87326	2.30167	8.61981		1)-2)	1.27478e-14	4.71477e-15	2.66141e-15	2.60458e-10	6.986e-11	3.28079e-11	1.22053e-14	2.90968e-17	2.70273e-18	1.40468e-09	1.89369e-10	2.12391e-10
	25.1321	23.7494	23.7703	23.5613	22.7421	22.4139	25.2243	24.5892	25.4405	18.4357	18.22	17.4455	6.18352	1.3115	7.0509		1)-3)	2.60239e-15	1.31479e-15	8.19967e-16	5.4361e-10	7.51077e-11	4.73926e-11	1.45496e-14	6.70654e-17	8.711e-18	6.60079e-09	1.55988e-09	2.28775e-09
3) Rtn4ip1-KO_RTN4IP1 virus	21.1509	20.7535	20.3175	16.5418	17.5171	17.3824	26.1182	25.6615	25.369	13.5827	13.8269	13.175	7.21242	3.59351	12.188		2)-3)	0.000485529	0.000841813	0.000503749	0.0327243	0.0190417	0.0234811	3.09024e-06	4.93255e-06	5.35584e-06	0.0606528	0.0799826	0.0676796
	28.6284	27.3395	26.0327	22.1397	22.0383	21.3068	32.712	32.5598	32.4785	15.8763	16.6089	15.3792	11.3788	5.50526	16.6286
	27.4502	24.5903	24.2248	20.973	20.6283	21.4377	31.2779	31.0452	30.917	16.6044	17.1743	16.166	8.77359	4.4088	14.4318
	34.8973	33.8259	32.7219	29.8613	29.1375	29.4066	39.0494	39.3978	37.791	23.9487	24.56	23.9692	9.65568	4.34655	14.5867			Basal respiration	ATP production	Maximal respiration
	28.6226	28.1924	27.9262	23.4027	24.2642	24.2761	35.2816	34.9815	34.3445	18.9643	18.9738	18.0929	9.57008	4.26604	16.1922		Control_Ctrl virus	76.8116	59.4117	150.44
	22.5474	21.1397	21.651	17.7093	18.1989	17.8381	29.2553	28.3209	27.2668	13.1408	13.1874	12.8243	8.72847	3.86393	15.2301		Rtn4ip1-KO_Ctrl virus	5.25065	1.27728	6.01726
	30.627	30.0228	29.4704	24.4147	23.7059	24.1517	37.7615	37.1964	36.6839	19.0996	18.7284	17.4943	11.5993	5.9493	18.7731		Rtn4ip1-KO_RTN4IP1 virus	10.1921	4.96929	15.8088
	30.1701	28.5004	26.941	22.4467	23.5071	23.204	32.2241	32.4808	32.3514	18.1718	18.6132	17.8517	10.325	5.48461	14.1398
	29.4391	27.2113	26.8973	21.8871	22.1414	22.1138	32.9621	33.8896	31.8808	16.4082	15.9874	15.5722	11.8599	5.80178	16.9215
	30.2781	28.7861	27.192	21.9573	22.5388	22.3408	34.8486	35.4317	34.5094	16.319	16.4533	15.0306	12.8178	6.47311	18.9956		s.e.m
																	Control_Ctrl virus	2.48885	1.54743	4.87061
																	Rtn4ip1-KO_Ctrl virus	0.513442	0.264484	0.532208
																	Rtn4ip1-KO_RTN4IP1 virus	0.575095	0.329213	0.708157
																	ftest
																	1)-2)	0.000102707	2.44434e-05	7.47163e-07
																	1)-3)	0.000169744	8.54273e-05	3.2971e-06
																	2)-3)	0.638009	0.445711	0.3448
																	ttest
																	1)-2)	1.0266e-15	1.07141e-17	5.04178e-16
																	1)-3)	3.74094e-16	2.77069e-18	1.61442e-16
																	2)-3)	3.65595e-06	6.05755e-08	2.01887e-09
